# Supplementary material for: Development of SNP and InDel markers by genome resequencing and transcriptome sequencing in radish (Raphanus sativus L.)
Source: BMC Genomics. 2023 Aug 8;24:445. doi: 10.1186/s12864-023-09528-6 (PMC10408230; doi:10.1186/s12864-023-09528-6)
Supplement: Supplementary file 2 — Additional file 2: Supplement Table 3. The primers of InDels used in this study and genetic diversity analysis data. [file 12864_2023_9528_MOESM2_ESM.xlsx]

## Sheet: Sheet1
Supplement Table 3. The primers of InDels used in this study and genetic diversity analysis data.
InDel name	chrom	Position	Expected size (bp)	Na	MAF	He	Ho	PIC	Forward primer	Reverse primer
RsInDelZ1-2	R1	308825	188	2	0.635593	0.237288	0.762712	0.355938	CGTGTTCTTCGTTCAGCT	ACAATAAACGGCTTTCCA
RsInDelZ1-4	R1	942830	146	2	0.608586	0.348485	0.651515	0.362931	ATCGGCTGGCGAGATTGA	TGGTCGGTTCTGTTAGGT
RsInDelR1-23	R1	2429420	161	2	0.8375	0.315	0.685	0.235144	CTTGGTGTCGCCTAATAGC	GACTGGGAGGAAACCTGTC
RsInDelZ1-8	R1	2585663	189	2	0.863248	0.239316	0.760684	0.20823	TTTTGTTTCGTTCTTCGG	CAACCACCACGTATTTGC
RsInDelZ1-12	R1	4188283	152	2	0.835859	0.217172	0.782828	0.236751	GGCAAGCCAGATAATACA	TCAGCCAACTGAAAGAAA
RsInDelZ1-16	R1	6207518	161	2	0.825641	0.287179	0.712821	0.246468	TTCTCGCAAACGAATCAA	AAAGTCCGTCGTCTGAAA
RsInDelR1-26	R1	6214863	101	2	0.525281	0.589888	0.410112	0.37436	TGGTTTTTGGCGTCCC	GGTCACTGATCCGCATAGTC
RsInDelR1-5	R1	6831684	197	2	0.532967	0.43956	0.56044	0.373911	GTGTTTCTTCTTCCTTCT	ATCTTCTCCGTCGTCTTG
RsInDelZ1-20	R1	8154405	153	2	0.786885	0.163934	0.836066	0.279149	GCCTTATCTTAGCTGACT	TATGGAGACTATGGTGGT
RsInDelR1-6	R1	8630371	198	3	0.634615	0.346154	0.653846	0.364521	GCTGGAGTCATCTTCTTT	CAGGGAGTGAGGTTTCTA
RsInDelR1-9	R1	11804828	193	2	0.503205	0.480769	0.519231	0.37499	GCTCTAAGATTCCAACAC	CATTGAAATAATTCGCTACA
RsInDelR1-16	R1	21358309	166	2	0.730366	0.539267	0.460733	0.316299	CCCTGTTCATCATTACAC	TCATCCTTTATTGCATCT
RsInDelR1-18	R1	24054050	200	2	0.825641	0.45	0.55	0.246468	ACTAAGGATTTGGGCTGTG	CCTTTGTTCTCGTCCTGTC
RsInDelR1-20	R1	26184553	188	2	0.829843	0.183246	0.816754	0.24253	CGGTTGACAATCAAACTAC	AAGAGTCTTCGGTAAGGTG
RsInDelZ2-4	R2	12539445	185	2	0.637056	0.319797	0.680203	0.35551	CCGCTCAGAACGCTATTA	GACCCATTACCCGACCTT
RsInDelR2-25	R2	15160154	121	2	0.798611	0.236111	0.763889	0.269929	TTGTGTAGAACGTATGATCCG	CACTTTCCTCAAGGGCG
RsInDelZ2-5	R2	16489817	195	2	0.697861	0.433155	0.566845	0.332786	CGAATACGAAACGCAATG	CACTCACCGATCCTAAAT
RsInDelR2-27	R2	17623865	169	3	0.502841	0.6875	0.3125	0.528234	ATGACGCAGACACCAACA	AATGACTACTTCCTACACGCT
RsInDelR2-28	R2	18891868	166	2	0.7425	0.485	0.515	0.309277	GTTTCTCATTGAGGCTGG	CTCCTTTGTCATGGTCTTG
RsInDelR2-30	R2	20889416	186	2	0.591463	0.378049	0.621951	0.366494	ACCAAGTACCTGGGTCA	GGTTAGAAGTTATTGGAAAG
RsInDelR2-32	R2	24926788	106	2	0.643617	0.340426	0.659574	0.353523	GATTTTGGGGTAAGATGGTT	TCTTGACTTCACCTCACAGC
RsInDelR2-33	R2	25982067	174	2	0.599476	0.424084	0.575916	0.364909	TTGATTATCCTTCCTTGCTC	GCTGTCCCCTCTTCTTCTT
RsInDelR2-36	R2	28442334	185	2	0.690476	0.52381	0.47619	0.336086	CCCATAGGAAAGTAAAACAT	GACTGAGCATGACAGAGAAT
RsInDelR2-15	R2	30262683	162	2	0.571066	0.431472	0.568528	0.369899	CGGCTTAACCGCTCACAT	GATTTCTGGCGGAGGGTG
RsInDelR2-38	R2	32303957	176	2	0.673184	0.575419	0.424581	0.343208	ACCTTCCTACTTCCACCGC	CAACAAGAAACTCCTCCCGT
RsInDelR2-40	R2	35813539	114	2	0.661654	0.135338	0.864662	0.347502	TTTACTCAAAGAACTGTCAC	TGGTATCCAAAACGAAT
RsInDelR2-20	R2	38653549	150	2	0.626904	0.329949	0.670051	0.358377	TAGGATTCAAAGGGTGGA	GTGCGTATTGCTCAAGGA
RsInDelR3-1	R3	68778	130	2	0.595477	0.487437	0.512563	0.365718	ACCGAGTGCTAAGTTGAT	AACCTCTGCGTAGGTAAG
RsInDelR3-4	R3	655221	177	2	0.679348	0.206522	0.793478	0.340765	TCCCGCCATTTCAGTTAT	ACGATGCTTACGCACAAC
RsInDelR3-5	R3	8491261	129	2	0.657303	0.438202	0.561798	0.349031	CTAGCGAATAAAGATGAAG	CTTATGTGGGTAAGGTTC
RsInDelR3-7	R3	11061015	142	2	0.568783	0.439153	0.560847	0.370224	ATCACCTGACGCTGCTAA	TTTGGGTCCTCATCTGTG
RsInDelR3-9	R3	12964793	143	2	0.517766	0.456853	0.543147	0.374684	TTGGAAGAGGAGTGATGC	TCTGGTGACCCTGACGCT
RsInDelR3-10	R3	14462257	171	2	0.650862	0.456897	0.543103	0.351205	GCGTTGCGTTAAAGTAAA	TCGCCATTGAAGAAGATG
RsInDelZ3-4	R3	18947343	142	2	0.771574	0.436548	0.563452	0.290369	GCAAATACTCAAGTCCTA	TGGGGAACTAGACTAAAA
RsInDelR3-16	R3	24242770	179	2	0.5375	0.915	0.085	0.37359	GTCTCGCCACCGTCTATT	GCTCAGCCAGACCACAAG
RsInDelR3-19	R3	27096152	157	2	0.669903	0.446602	0.553398	0.344466	ATTAAGATTGGACTTATGC	GATCCGAAATGATGATGG
RsInDelR4-1	R4	1449066	126	2	0.70354	0.292035	0.707965	0.330139	GAGTCCAAGTCAAGAAGT	TAACTAAGAAGCAGCAGA
RsInDelR4-2	R4	3022615	189	2	0.614458	0.253012	0.746988	0.361556	TTTGAAACGGATGGAGTA	TTGTTGCCTAAGGTGGAG
RsInDelR4-3	R4	3429303	182	2	0.502907	0.424419	0.575581	0.374992	ACTGTATGGAATTGATCA	CTCGTTGAAATGGACTTA
RsInDelR4-4	R4	4006206	183	2	0.707254	0.367876	0.632124	0.328356	GTGGCTACAACTTTCTCC	AGCAGCTTACTTCCCTAT
RsInDelR4-5	R4	4312015	136	2	0.792994	0.146497	0.853503	0.274416	ATAATCGTCTAACCAACC	TCATACTCCAGTCTTTCC
RsInDelR4-8	R4	4834168	112	2	0.69697	0.383838	0.616162	0.333193	GCCGTGGGGTAATCAAAG	GTCGGTCCGTTTTCTCAA
RsInDelR4-12	R4	6945874	156	2	0.594595	0.367568	0.632432	0.365892	CTTACTGGCTTATGTTAT	GTCCGATAGTGATTTGAT
RsInDelR4-13	R4	9415223	119	2	0.824742	0.298969	0.701031	0.2473	CGGATTAGTCTCGTCAGA	CCAAAACGCTCAAAAGTC
RsInDelR4-17	R4	10146273	127	2	0.756684	0.165775	0.834225	0.300431	ACGGACCTATTTCATTCT	CGACAGGCTTTGTCTTAT
RsInDelR4-18	R4	15155587	163	2	0.784483	0.413793	0.586207	0.28097	AGCGAAGTAACGTAAGCC	GAGAATCCAACTGGGTGA
RsInDelR4-19	R4	47867975	183	2	0.548969	0.335052	0.664948	0.372591	GAGGAATGAATGAAGTGAG	GCCAAGGAATTACCAA
RsInDelR4-20	R4	49852395	197	2	0.581967	0.300546	0.699454	0.368191	TAGAGACCGACCATCCAAC	CCTCATTCACCTGTCAACAT
RsInDelR5-1	R5	185917	170	2	0.831633	0.204082	0.795918	0.240828	CTATCTTTGGTTTGGCA	TATTAGGTGACTCACAGTCAT
RsInDelR5-5	R5	1097144	185	2	0.593284	0.649254	0.350746	0.366147	GTAAACCAAACTTCAAAGGCAC	CGACCACATACTGGACAGGC
RsInDelR5-8	R5	1577241	138	2	0.874372	0.211055	0.788945	0.195559	ACCCAATCACAAGCGCGTAA	GGAGAAGGGAAAGGAAAAACAGA
RsInDelR5-11	R5	2309456	172	2	0.580311	0.559585	0.440415	0.368467	GTACAAACGATCATTATCCC	TCACGAGCACAACAGGT
RsInDelR5-13	R5	2526559	171	2	0.692308	0.21978	0.78022	0.335282	AATTCTGCAATGCCTTT	TTTATGGGTTTGGGGT
RsInDelR5-14	R5	2609546	178	3	0.792818	0.19337	0.80663	0.279581	AATGGGTGGATATGGAC	ACAGATAAGTGTTTCGCA
RsInDelR5-15	R5	2844347	149	2	0.876068	0.162393	0.837607	0.193569	GCCCGAGGAAGAAGAT	AATAGGCAGATACAGGAAAA
RsInDelR5-17	R5	3320875	184	2	0.736181	0.356784	0.643216	0.312995	CCCCTCCGATGTTGAC	TGGTTTAAGAGACGGCTAC
RsInDelR5-18	R5	3543594	187	2	0.732432	0.351351	0.648649	0.315138	ACGTACTTGTTTCTGTAACCA	ATATGTCAGCCTTCCACC
RsInDelZ5-2	R5	13939634	184	2	0.710366	0.176829	0.823171	0.326829	CGATCCCTCCTTCCTTGT	TCGCTATCCGTTTCACCA
RsInDelR5-27	R5	19399330	166	2	0.7575	0.465	0.535	0.299901	TACAATGCGACTTGGGAC	TGCTCAAATGCTTTCTCTTA
RsInDelR5-28	R5	22469156	192	2	0.831288	0.251534	0.748466	0.241157	GTCGCAAGAAGTCCGC	CCCAAAGTTTTTCAATGTC
RsInDelZ5-5	R5	43716007	113	2	0.582278	0.316456	0.683544	0.368139	CTTCTTCCCAGCATACAC	ACATCATCTGAAAATGGC
RsInDelR6-21	R6	613680	140	3	0.482234	0.766497	0.233503	0.520431	ACTGATGCAACCAAGGAGAGA	CCAGGACCATTTGAAGACGA
RsInDelR6-1	R6	663948	181	2	0.598485	0.732323	0.267677	0.365113	ACTCGGGTCCCAATTCAA	TGCTGCTCGTCCAGGTAA
RsInDelR6-23	R6	6091537	153	2	0.555556	0.444444	0.555556	0.371895	GGGAAGGTAACAAACATTGC	TCTTGATTCTTGGAGGAGG
RsInDelR6-7	R6	13246818	191	2	0.925	0.116667	0.883333	0.129124	TGACTCTTTCTTGCCTAT	TTTGAGCCACTAACATAC
RsInDelR6-8	R6	15492145	188	2	0.711111	0.388889	0.611111	0.32646	GAACTTCCTTGTCCTGAT	TAAGAAACGAAACCCTAA
RsInDelR6-9	R6	18071906	158	2	0.920213	0.0957447	0.904255	0.136061	TTGTCATTTATGCTTGTC	TCGGTTTCTGATTTCTAC
RsInDelR6-11	R6	21468121	168	2	0.616022	0.359116	0.640884	0.361176	AACTCTGCCCAATCCTCC	AGCATGTTGCTGCTCAAA
RsInDelR6-28	R6	25544656	156	2	0.541667	0.416667	0.583333	0.373258	CGACGCCATCTTGCTCTT	TCTCTCTCAATCCCCAAATCTT
RsInDelR6-17	R6	34193441	153	2	0.632143	0.592857	0.407143	0.356928	GAGGCATGGATTTTGTGA	GCTGGCGAGAATGTAAGT
RsInDelR6-18	R6	34222852	118	2	0.649038	0.605769	0.394231	0.351801	GTTGTAATCAAATCATCT	TGTTAAGCAACAGTATAA
RsInDelR7-3	R7	3008021	115	2	0.562827	0.382199	0.617801	0.371022	TGCGTCATCTATAACAAG	AAATCATCCTACATACGG
RsInDelR7-4	R7	4063588	190	2	0.82732	0.252577	0.747423	0.244905	TCTTGTCTTTTCTCCATA	ATTGTGCTTCATTTGATA
RsInDelR7-9	R7	9014335	117	2	0.778626	0.137405	0.862595	0.285314	TAAGCTACGCCTACTCGA	TATGGATGTCTGTGGTGG
RsInDelR7-23	R7	9614953	165	2	0.531579	0.515789	0.484211	0.374001	TGGTTAGTTACTCTCGATACCT	ATACTCGGACAGCACGC
RsInDelZ7-4	R7	16458985	193	2	0.745989	0.197861	0.802139	0.307166	AGAGGCTTAAAGAAGGTGA	GTTTGCCACTGGATACCA
RsInDelR7-17	R7	17275127	136	2	0.570175	0.368421	0.631579	0.370027	AAGAGGCAGCACTCCAAG	TATGCAGGGCTAGATGTT
RsInDelR7-26	R7	18606802	138	3	0.603093	0.329897	0.670103	0.371114	CGCTTCTACCATCTGA	TCAATCGAAGAATCATG
RsInDelZ7-5	R7	21887933	129	2	0.770619	0.273196	0.726804	0.291039	GAAGGAGGTGAGTTTGGT	AGTAGTCAGGCGACGGGTGG
RsInDelR7-28	R7	22864830	195	2	0.546632	0.450777	0.549223	0.372816	ACACAACAAAAATCGCC	AACGCTCTAAGTTCTCTGTAA
RsInDelR7-29	R7	23697194	144	2	0.639175	0.556701	0.443299	0.35488	CGATTTTGACAAGAATGAGC	CCCCTGGGTTGAGTTTA
RsInDelR7-30	R7	26395315	128	2	0.694737	0.326316	0.673684	0.334201	AATTGGAAGATATTGGAGAC	CCACCACTTTTTGTTTGA
RsInDelR8-5	R8	7807372	101	2	0.515337	0.159509	0.840491	0.374765	AACAAATAACAATTCGTGG	TATTTTCGTTCGTTCTCG
RsInDelR8-6	R8	9144469	156	2	0.653595	0.183007	0.816993	0.350296	CATAGGACAAGCCCATTA	AAGAAGAAACCAGCATCA
RsInDelR8-23	R8	13274298	158	4	0.676768	0.429293	0.570707	0.34798	ACGACTAATTGGCCACA	GAGAAATCAACGCAGAAC
RsInDelR8-24	R8	16091633	172	2	0.594086	0.370968	0.629032	0.365991	TGCGGGAGCAAAGAGG	CCAACACTGCACATTAAAAGAA
RsInDelR8-13	R8	19950033	192	2	0.595628	0.42623	0.57377	0.365688	AGCCTCCTCGATCATTAG	ACAGACCTTGACCACCAT
RsInDelR8-16	R8	22716448	161	2	0.529101	0.455026	0.544974	0.374152	ATGCTTTTCTCAGATTTTC	TGACTTCCTGTCCCGTAT
RsInDelR8-25	R8	22732445	111	2	0.642857	0.44898	0.55102	0.353759	TGAACCCGACCGAAGA	GCGGCGGCTGTTATTA
RsInDelR8-17	R8	24104354	114	2	0.533133	0.740964	0.259036	0.3739	GTCTCAAACGGCAACGAG	AAGCACGAACAGCAGCAC
RsInDelZ8-5	R8	24906632	100	2	0.523196	0.376289	0.623711	0.374461	ACGAGGAAGGTCTCACAT	CAAATCAACCCAAATGCT
RsInDelR8-19	R8	26421403	195	2	0.578804	0.396739	0.603261	0.368713	TCGGATGTCATTTGTTTG	TTTAGCCACTTTGGTTGT
RsInDelR8-28	R8	28321494	168	2	0.632576	0.462121	0.537879	0.356806	TGTCTGATATGGTTTTCG	TGTGATTACGCTTCTGC
RsInDelR8-30	R8	29658897	177	2	0.517544	0.438596	0.561404	0.374692	GCTGAAAAGAGGAAGAAGGA	CAAGTTTGGCAACAAGGTC
RsInDelR9-21	R9	154777	148	2	0.546218	0.773109	0.226891	0.372855	TGCAGCAATGCAGGTGA	ACGACAAACGGCAAAAA
RsInDelR9-10	R9	2295057	194	2	0.530055	0.273224	0.726776	0.374095	TCATGCAGGTTTCTATAC	AGAAGCAGTCTCAGGTTA
RsInDelR9-24	R9	9561088	197	2	0.836735	0.316327	0.683673	0.235895	AGAGGAACCCCATCGTAT	GCCAGGATTCTTGTCAGC
RsInDelR9-25	R9	15851651	140	2	0.839674	0.320652	0.679348	0.232997	ATGGAAGAAAGCACAAAGA	TTAGAGGTATCAAATGAGACAC
RsInDelZ9-4	R9	17997209	173	2	0.846354	0.140625	0.859375	0.226257	ATACCATCGACGTTGTCA	AGCTCCAGGTTCACTTTC
RsInDelR9-17	R9	35190593	157	2	0.560773	0.226519	0.773481	0.371279	TTACCAAAGAGGAAGGAC	TATTTTCGGGTTTGTAGG
Average				2.07	0.668155	0.375357	0.624643	0.329584
