# Supplementary material for: Development of SNP and InDel markers by genome resequencing and transcriptome sequencing in radish (Raphanus sativus L.)
Source: BMC Genomics. 2023 Aug 8;24:445. doi: 10.1186/s12864-023-09528-6 (PMC10408230; doi:10.1186/s12864-023-09528-6)
Supplement: Supplementary file 3 — Additional file 3: Supplement Table S5. The information of SNPs between two radish cultivars in resequencing data. [file 12864_2023_9528_MOESM3_ESM.xlsx]

## Sheet: Sheet1
Supplement Table S5. The information of SNPs between two radish cultivars in resequencing data.
Chromosome	Position	Ref	Anno_Pos	XHT Genotype	Ref_depth/Alt_depth	Quality	YZH Genotype	Ref_depth/Alt_depth	Quality
R1	760	T	upstream	CC	0|15	225	TT	11|0	282
R1	935	T	UTR5	AA	0|9	209	TT	16|0	285
R1	1132	C	exonic	CC	14|0	285	TT	0|11	225
R1	1309	G	exonic	GG	18|0	285	CC	0|7	105
R1	1323	G	exonic	GG	19|0	285	TT	0|5	67
R1	1326	C	exonic	CC	19|0	285	TT	0|5	73
R1	1919	A	exonic	AA	19|0	285	GG	0|19	177
R1	1941	A	exonic	AA	21|0	285	GG	0|20	192
R1	2015	G	exonic	GG	20|0	285	AA	0|16	218
R1	2211	C	exonic	CC	11|0	285	TT	0|11	199
R1	2235	T	exonic	TT	13|0	285	CC	0|11	215
R1	2275	A	exonic	AA	12|0	285	GG	0|8	145
R1	8754	A	intergenic	AA	17|0	285	CC	0|14	225
R1	9768	A	intergenic	AA	17|0	285	GG	0|9	152
R1	9823	G	intergenic	GG	14|0	285	AA	0|5	41.4148
R1	30004	C	intergenic	CC	8|0	207	TT	0|5	119
R1	30263	T	intergenic	TT	18|0	285	CC	0|17	225
R1	30303	G	intergenic	AA	0|14	225	GG	16|0	285
R1	30525	T	intergenic	AA	0|8	143	TT	9|0	251
R1	30641	T	intergenic	TT	11|0	285	AA	0|9	143
R1	31021	A	intergenic	GG	0|5	87	AA	4|0	133
R1	31198	C	intergenic	TT	0|7	89	CC	15|0	267
R1	31910	G	intergenic	GG	18|0	285	AA	0|14	225
R1	32485	T	intergenic	GG	0|5	56	TT	8|0	155
R1	32601	G	intergenic	TT	0|9	138	GG	14|0	274
R1	33203	A	intergenic	TT	0|11	202	AA	18|0	285
R1	33204	C	intergenic	AA	0|12	225	CC	18|0	285
R1	33300	G	intergenic	TT	0|12	225	GG	13|0	285
R1	33430	G	intergenic	TT	0|19	225	GG	17|0	285
R1	33609	A	intergenic	GG	0|14	225	AA	18|0	285
R1	34602	G	downstream	AA	0|13	225	GG	17|0	285
R1	36114	G	upstream	TT	0|8	147	GG	20|0	285
R1	36227	G	intergenic	GG	9|0	143	AA	0|9	142
R1	36402	A	intergenic	GG	0|18	225	AA	15|0	285
R1	36648	A	intergenic	GG	0|24	225	AA	13|0	285
R1	36912	G	intergenic	AA	0|16	225	GG	13|0	285
R1	37136	A	intergenic	AA	20|0	285	GG	0|15	225
R1	37574	C	intergenic	TT	0|15	212	CC	15|0	285
R1	40273	T	intergenic	TT	9|0	247	GG	0|10	205
R1	50701	G	intergenic	AA	0|12	225	GG	22|0	285
R1	50757	A	intergenic	GG	0|12	225	AA	18|0	285
R1	51064	T	intergenic	AA	0|11	203	TT	11|0	285
R1	51171	T	intergenic	CC	0|20	225	TT	14|0	285
R1	51180	C	intergenic	TT	0|21	225	CC	15|0	285
R1	51445	T	intergenic	CC	0|20	225	TT	23|0	285
R1	51483	T	intergenic	CC	0|18	225	TT	18|0	285
R1	52076	A	intergenic	GG	0|19	225	AA	13|0	285
R1	52709	T	intergenic	CC	0|22	225	TT	13|0	285
R1	53154	T	intergenic	AA	0|17	225	TT	8|0	225
R1	53399	G	intergenic	AA	0|17	225	GG	15|0	285
R1	54521	C	UTR3	TT	0|19	222	CC	4|0	120
R1	54534	G	UTR3	GG	23|0	285	AA	0|6	98
R1	54718	A	exonic	GG	0|16	225	AA	14|0	285
R1	55337	C	UTR5	AA	0|24	225	CC	11|0	285
R1	55362	G	UTR5	CC	0|20	225	GG	13|0	285
R1	55377	G	UTR5	GG	22|0	285	TT	0|13	225
R1	55481	C	upstream	GG	0|14	212	CC	16|0	285
R1	63905	G	intergenic	GG	12|0	285	AA	0|19	225
R1	64189	G	intergenic	GG	27|0	285	AA	0|19	225
R1	64310	G	intergenic	GG	15|0	285	AA	0|21	225
R1	65016	G	intergenic	GG	15|0	285	TT	0|7	175
R1	69957	G	intergenic	AA	0|13	225	GG	18|0	285
R1	69983	C	intergenic	GG	0|11	225	CC	13|0	285
R1	72321	T	intergenic	CC	0|18	225	TT	13|0	285
R1	72789	A	intergenic	AA	4|0	157	GG	0|12	183
R1	75319	G	UTR5	GG	9|0	267	CC	0|13	225
R1	75564	C	exonic	CC	23|0	285	AA	0|8	105
R1	75891	T	exonic	CC	0|19	225	TT	20|0	285
R1	75930	C	exonic	TT	0|19	225	CC	22|0	285
R1	78282	G	UTR3	TT	0|10	209	GG	13|0	285
R1	78635	T	downstream	CC	0|14	157	TT	18|0	285
R1	78636	T	downstream	CC	0|14	177	TT	18|0	285
R1	78637	G	downstream	AA	0|14	148	GG	18|0	285
R1	78735	T	downstream	CC	0|17	225	TT	12|0	279
R1	78823	T	downstream	TT	13|0	285	CC	0|10	205
R1	78842	T	downstream	TT	14|0	285	AA	0|10	187
R1	79304	G	exonic	GG	27|0	285	CC	0|20	225
R1	79365	T	exonic	AA	0|21	225	TT	18|0	285
R1	79392	T	exonic	TT	21|0	285	AA	0|15	225
R1	79497	C	exonic	TT	0|21	225	CC	10|0	195
R1	79500	G	exonic	GG	21|0	285	AA	0|10	135
R1	79743	T	exonic	TT	12|0	258	CC	0|11	202
R1	79782	A	exonic	AA	12|0	285	CC	0|13	225
R1	80269	T	upstream;downstream	AA	0|8	132	TT	6|0	203
R1	81122	C	UTR3	TT	0|14	194	CC	16|0	285
R1	81182	T	UTR3	AA	0|23	225	TT	14|0	285
R1	81265	G	intronic	AA	0|20	225	GG	12|0	285
R1	81271	T	intronic	CC	0|20	225	TT	11|0	285
R1	81353	T	exonic	CC	0|14	225	TT	13|0	285
R1	81395	G	exonic	AA	0|16	225	GG	12|0	285
R1	81512	T	exonic	CC	0|17	225	TT	8|0	254
R1	81515	G	exonic	AA	0|17	225	GG	8|0	255
R1	81685	G	intronic	AA	0|6	126	GG	15|0	285
R1	82181	C	intronic	AA	0|8	107	CC	10|0	285
R1	82230	T	intronic	CC	0|10	207	TT	14|0	285
R1	82314	G	exonic	CC	0|17	225	GG	15|0	285
R1	82395	C	exonic	TT	0|9	199	CC	11|0	285
R1	82539	T	intronic	AA	0|21	225	TT	14|0	285
R1	82607	T	exonic	CC	0|19	225	TT	11|0	285
R1	82670	A	exonic	GG	0|19	225	AA	16|0	285
R1	82815	T	upstream	AA	0|14	225	TT	11|0	285
R1	82842	T	upstream	CC	0|6	124	TT	11|0	285
R1	82904	T	upstream	AA	0|5	76	TT	20|0	285
R1	82905	T	upstream	AA	0|5	65	TT	20|0	285
R1	82942	T	upstream	AA	0|9	159	TT	20|0	285
R1	83127	A	upstream	GG	0|10	198	AA	14|0	285
R1	83156	G	upstream	TT	0|7	133	GG	15|0	285
R1	96953	T	intergenic	CC	0|18	186	TT	14|0	285
R1	97012	G	intergenic	AA	0|25	218	GG	11|0	285
R1	97053	T	downstream	AA	0|19	211	TT	12|0	285
R1	97128	T	downstream	GG	0|20	215	TT	10|0	272
R1	97399	C	downstream	TT	0|6	58	CC	12|0	257
R1	98285	A	intronic	TT	0|5	75	AA	11|0	285
R1	98444	G	exonic	TT	0|6	80	GG	14|0	285
R1	105051	A	intergenic	CC	0|4	62	AA	16|0	285
R1	105064	C	intergenic	TT	0|6	61	CC	16|0	285
R1	105144	T	intergenic	AA	0|10	128	TT	14|0	285
R1	105146	A	intergenic	GG	0|10	120	AA	12|0	285
R1	105195	T	intergenic	CC	0|7	90	TT	13|0	285
R1	106615	T	intergenic	CC	0|5	99	TT	16|0	285
R1	106617	C	intergenic	TT	0|5	101	CC	16|0	285
R1	106694	G	intergenic	TT	0|9	193	GG	18|0	285
R1	106756	A	intergenic	GG	0|10	225	AA	17|0	285
R1	107111	T	intergenic	AA	0|8	98	TT	18|0	285
R1	107115	G	intergenic	TT	0|9	126	GG	17|0	285
R1	107116	A	intergenic	CC	0|9	126	AA	16|0	285
R1	107631	T	intergenic	AA	0|5	78	TT	15|0	285
R1	107633	C	intergenic	TT	0|5	70	CC	15|0	285
R1	107640	G	intergenic	AA	0|6	94	GG	14|0	285
R1	107795	C	intergenic	GG	0|7	146	CC	14|0	285
R1	107854	T	intergenic	CC	0|4	68	TT	14|0	285
R1	107863	G	intergenic	CC	0|4	77	GG	14|0	285
R1	109320	G	intergenic	AA	0|6	117	GG	15|0	285
R1	109334	C	intergenic	TT	0|8	166	CC	16|0	285
R1	109357	C	intergenic	TT	0|16	225	CC	21|0	285
R1	109523	T	intergenic	CC	0|18	225	TT	11|0	285
R1	109553	T	intergenic	CC	0|21	225	TT	13|0	285
R1	109602	G	intergenic	AA	0|29	225	GG	16|0	285
R1	109683	C	intergenic	TT	0|31	225	CC	17|0	285
R1	109897	T	intergenic	CC	0|24	225	TT	9|0	251
R1	109934	C	intergenic	TT	0|29	225	CC	9|0	275
R1	109997	T	intergenic	AA	0|25	225	TT	11|0	285
R1	110185	C	intergenic	AA	0|32	225	CC	13|0	285
R1	110625	T	intergenic	GG	0|31	225	TT	21|0	285
R1	111222	T	intergenic	GG	0|16	225	TT	14|0	285
R1	129395	T	intergenic	CC	0|4	54	TT	13|0	285
R1	129397	C	intergenic	GG	0|4	54	CC	13|0	285
R1	129750	T	intergenic	AA	0|7	95	TT	10|0	285
R1	129762	A	intergenic	GG	0|7	95	AA	10|0	285
R1	129843	G	intergenic	TT	0|18	225	GG	13|0	285
R1	129861	G	intergenic	AA	0|18	225	GG	13|0	285
R1	129862	T	intergenic	GG	0|18	225	TT	13|0	285
R1	130023	C	intergenic	GG	0|4	76	CC	15|0	285
R1	166907	A	intronic	AA	5|0	150	GG	0|6	122
R1	166955	G	intronic	GG	5|0	150	AA	0|6	122
R1	166977	C	intronic	TT	0|4	76	CC	4|0	125
R1	167719	A	exonic	GG	0|9	190	AA	4|0	64
R1	167749	C	exonic	TT	0|10	129	CC	4|0	64
R1	169238	G	intergenic	AA	0|17	217	GG	5|0	87
R1	169272	G	intergenic	AA	0|16	200	GG	6|0	107
R1	169435	C	intergenic	TT	0|16	175	CC	11|0	249
R1	169466	G	intergenic	TT	0|14	168	GG	9|0	213
R1	169528	C	intergenic	CC	7|0	185	TT	0|13	195
R1	175081	T	exonic	AA	0|4	45.4146	TT	44|0	285
R1	175100	G	exonic	AA	0|5	77	GG	43|0	285
R1	175123	T	exonic	AA	0|6	104	TT	41|0	285
R1	181744	T	upstream	GG	0|4	77	TT	20|0	285
R1	181850	C	upstream	TT	0|9	145	CC	14|0	285
R1	181863	A	upstream	GG	0|9	135	AA	14|0	285
R1	181900	T	upstream	GG	0|10	118	TT	17|0	285
R1	181936	C	upstream	TT	0|8	92	CC	13|0	285
R1	181967	G	upstream	AA	0|9	100	GG	11|0	285
R1	182436	G	upstream	AA	0|4	46.4146	GG	27|0	285
R1	182463	A	upstream	CC	0|4	46.4146	AA	23|0	285
R1	182491	G	upstream	TT	0|4	46.4146	GG	25|0	285
R1	182622	G	upstream	AA	0|5	77	GG	22|0	285
R1	182623	G	upstream	TT	0|5	85	GG	21|0	285
R1	182642	A	upstream	GG	0|4	69	AA	16|0	285
R1	182857	G	upstream	AA	0|4	46.4146	GG	25|0	285
R1	182861	C	upstream	AA	0|4	46.4146	CC	26|0	285
R1	182876	C	UTR5	TT	0|5	56	CC	22|0	285
R1	182937	A	UTR5	CC	0|10	158	AA	16|0	285
R1	182956	G	exonic	AA	0|9	158	GG	16|0	285
R1	182964	T	exonic	CC	0|12	195	TT	17|0	285
R1	183088	C	intronic	TT	0|20	225	CC	16|0	285
R1	183119	A	intronic	GG	0|14	210	AA	13|0	285
R1	183137	G	intronic	TT	0|16	221	GG	15|0	285
R1	183397	A	exonic	CC	0|11	191	AA	18|0	285
R1	183403	G	exonic	AA	0|10	169	GG	18|0	285
R1	183408	T	exonic	CC	0|11	189	TT	18|0	285
R1	183664	C	exonic	GG	0|19	202	CC	17|0	285
R1	183666	A	exonic	GG	0|19	193	AA	18|0	285
R1	183668	C	exonic	TT	0|18	181	CC	17|0	285
R1	183764	C	exonic	TT	0|18	225	CC	20|0	285
R1	183873	A	UTR3	GG	0|7	126	AA	26|0	285
R1	183897	A	UTR3	GG	0|6	94	AA	25|0	285
R1	184173	G	downstream	TT	0|4	58	GG	19|0	285
R1	184192	T	downstream	GG	0|4	58	TT	19|0	285
R1	184235	G	downstream	TT	0|4	40.4148	GG	23|0	285
R1	184241	G	downstream	TT	0|4	45.4146	GG	26|0	285
R1	184306	C	downstream	AA	0|13	206	CC	24|0	285
R1	184352	T	downstream	CC	0|17	225	TT	20|0	285
R1	184451	G	downstream	AA	0|14	225	GG	13|0	285
R1	185109	A	UTR3	CC	0|22	225	AA	21|0	285
R1	185313	A	exonic	TT	0|22	225	AA	23|0	285
R1	185685	A	exonic	AA	17|0	285	TT	0|22	225
R1	185789	C	exonic	CC	32|0	285	GG	0|23	225
R1	185837	G	exonic	GG	34|0	285	TT	0|18	225
R1	185913	G	exonic	GG	36|0	285	AA	0|18	225
R1	186726	G	exonic	GG	24|0	285	CC	0|26	225
R1	187077	T	exonic	TT	18|0	285	CC	0|24	219
R1	187113	C	intronic	CC	19|0	285	GG	0|27	225
R1	187129	G	intronic	GG	19|0	285	TT	0|25	215
R1	187146	A	intronic	AA	19|0	285	TT	0|28	225
R1	187652	T	intronic	TT	24|0	285	GG	0|18	222
R1	187710	G	intronic	GG	25|0	285	AA	0|11	194
R1	187753	G	intronic	GG	24|0	285	AA	0|13	225
R1	187867	T	intronic	TT	29|0	285	CC	0|14	225
R1	196945	A	intronic	AA	13|0	243	CC	0|5	101
R1	197014	C	intronic	CC	13|0	285	TT	0|5	73
R1	197185	G	intronic	GG	13|0	285	TT	0|18	225
R1	197293	A	exonic	TT	0|17	225	AA	21|0	285
R1	197373	G	intronic	GG	22|0	285	TT	0|19	225
R1	198033	C	intronic	AA	0|16	225	CC	19|0	285
R1	198138	A	upstream	AA	19|0	285	CC	0|11	108
R1	198154	C	upstream	CC	17|0	285	GG	0|18	225
R1	198204	C	upstream	CC	20|0	285	AA	0|23	225
R1	198539	C	exonic	TT	0|24	225	CC	14|0	285
R1	198584	T	intronic	AA	0|22	225	TT	13|0	285
R1	198822	C	intronic	TT	0|21	225	CC	9|0	276
R1	199252	G	intronic	AA	0|18	225	GG	18|0	285
R1	199617	G	downstream	TT	0|22	225	GG	11|0	282
R1	199755	A	downstream	CC	0|25	225	AA	20|0	285
R1	200893	C	intronic	TT	0|17	225	CC	23|0	285
R1	201103	C	exonic	CC	25|0	285	TT	0|21	225
R1	201185	T	intronic	CC	0|24	225	TT	21|0	285
R1	202103	A	intronic	TT	0|21	225	AA	22|0	285
R1	202343	T	intronic	CC	0|15	225	TT	17|0	285
R1	202461	G	intronic	TT	0|20	225	GG	14|0	285
R1	203024	G	intronic	CC	0|26	225	GG	17|0	285
R1	207363	C	intergenic	AA	0|13	225	CC	18|0	285
R1	207468	T	intergenic	CC	0|16	225	TT	31|0	285
R1	207504	C	intergenic	TT	0|19	225	CC	29|0	285
R1	207819	T	intergenic	CC	0|26	225	TT	17|0	285
R1	207948	C	intergenic	TT	0|16	225	CC	14|0	285
R1	208024	G	intergenic	AA	0|23	225	GG	17|0	285
R1	208091	T	intergenic	AA	0|21	225	TT	19|0	285
R1	208308	C	intergenic	TT	0|17	225	CC	10|0	274
R1	208710	A	intergenic	GG	0|20	225	AA	23|0	285
R1	208756	G	intergenic	AA	0|16	225	GG	18|0	285
R1	208971	G	intergenic	CC	0|15	225	GG	25|0	285
R1	209021	T	intergenic	CC	0|12	225	TT	26|0	285
R1	209083	A	intergenic	AA	12|0	285	CC	0|21	225
R1	209434	G	intergenic	AA	0|19	225	GG	22|0	285
R1	209542	A	intergenic	GG	0|18	225	AA	18|0	285
R1	209579	C	intergenic	TT	0|19	225	CC	15|0	285
R1	212171	G	exonic	GG	19|0	285	TT	0|23	225
R1	212610	T	intronic	CC	0|16	225	TT	13|0	285
R1	212724	G	intronic	TT	0|17	225	GG	10|0	285
R1	212784	T	intronic	CC	0|18	225	TT	12|0	285
R1	212822	T	intronic	AA	0|15	225	TT	13|0	285
R1	212896	G	intronic	CC	0|18	225	GG	18|0	285
R1	213131	A	intronic	TT	0|27	225	AA	11|0	285
R1	213272	C	exonic	AA	0|24	225	CC	20|0	285
R1	213273	G	exonic	TT	0|25	225	GG	22|0	285
R1	213581	G	UTR3	AA	0|11	225	GG	23|0	285
R1	213731	A	UTR3	CC	0|18	225	AA	25|0	285
R1	213734	T	UTR3	AA	0|18	225	TT	26|0	285
R1	213868	G	downstream	AA	0|16	225	GG	23|0	285
R1	213879	T	downstream	CC	0|16	225	TT	19|0	285
R1	214076	T	downstream	AA	0|17	225	TT	15|0	285
R1	214077	T	downstream	AA	0|17	225	TT	15|0	285
R1	215084	A	downstream	GG	0|25	225	AA	13|0	285
R1	215107	A	downstream	GG	0|20	225	AA	13|0	285
R1	215112	G	downstream	GG	20|0	285	AA	0|13	225
R1	215134	A	downstream	GG	0|17	191	AA	15|0	285
R1	215396	T	exonic	CC	0|13	205	TT	15|0	285
R1	215405	C	exonic	TT	0|16	225	CC	15|0	285
R1	215603	A	intronic	TT	0|15	225	AA	23|0	285
R1	216436	A	intronic	GG	0|22	225	AA	18|0	285
R1	234218	T	exonic	TT	17|0	285	GG	0|12	213
R1	234809	G	exonic	TT	0|19	225	GG	11|0	285
R1	234936	A	exonic	CC	0|16	203	AA	10|0	285
R1	234956	G	exonic	AA	0|13	153	GG	10|0	285
R1	235022	G	exonic	AA	0|8	158	GG	12|0	285
R1	235037	A	exonic	GG	0|11	203	AA	11|0	285
R1	235133	A	exonic	GG	0|24	225	AA	10|0	285
R1	235169	C	exonic	GG	0|25	225	CC	12|0	285
R1	235187	C	exonic	GG	0|22	225	CC	14|0	285
R1	235266	C	exonic	TT	0|12	154	CC	15|0	285
R1	235283	G	exonic	TT	0|12	147	GG	12|0	285
R1	235340	A	exonic	GG	0|5	68	AA	14|0	285
R1	235753	A	exonic	GG	0|7	92	AA	16|0	285
R1	235825	C	exonic	GG	0|10	157	CC	17|0	285
R1	235865	A	exonic	GG	0|10	205	AA	21|0	285
R1	235902	A	exonic	TT	0|13	225	AA	22|0	285
R1	236019	G	exonic	AA	0|14	225	GG	19|0	285
R1	236066	T	exonic	GG	0|11	225	TT	20|0	285
R1	236142	G	exonic	TT	0|9	208	GG	23|0	285
R1	236326	G	UTR5	CC	0|11	225	GG	16|0	285
R1	236484	T	upstream	CC	0|16	225	TT	20|0	285
R1	237025	A	upstream	GG	0|9	210	AA	21|0	285
R1	237175	G	upstream	TT	0|4	76	GG	12|0	285
R1	241954	A	UTR3	GG	0|4	29.4193	AA	18|0	285
R1	242505	C	exonic	TT	0|6	95	CC	12|0	285
R1	242541	T	exonic	CC	0|11	225	TT	15|0	285
R1	242646	A	exonic	GG	0|20	225	AA	19|0	285
R1	242754	A	UTR5	TT	0|11	218	AA	16|0	285
R1	242814	A	UTR5	TT	0|9	214	AA	15|0	285
R1	242872	C	upstream	TT	0|7	141	CC	20|0	285
R1	242913	G	upstream	TT	0|11	225	GG	21|0	285
R1	243025	A	upstream	TT	0|12	186	AA	18|0	285
R1	243040	A	upstream	GG	0|13	209	AA	19|0	285
R1	243072	C	upstream	TT	0|15	219	CC	27|0	285
R1	243137	T	upstream	AA	0|11	197	TT	25|0	285
R1	243204	C	upstream	TT	0|13	216	CC	14|0	285
R1	243213	A	upstream	GG	0|12	220	AA	14|0	285
R1	243492	T	upstream	CC	0|9	207	TT	17|0	285
R1	243670	A	upstream	GG	0|17	225	AA	16|0	285
R1	243887	G	intergenic	TT	0|13	225	GG	24|0	285
R1	243990	C	intergenic	AA	0|16	225	CC	22|0	285
R1	244007	A	intergenic	GG	0|16	225	AA	24|0	285
R1	244709	G	intergenic	CC	0|19	225	GG	16|0	285
R1	244803	A	upstream	TT	0|18	225	AA	19|0	285
R1	244974	C	upstream	AA	0|21	225	CC	18|0	285
R1	245178	A	upstream	TT	0|23	225	AA	16|0	285
R1	245194	G	upstream	AA	0|20	225	GG	14|0	285
R1	245520	T	upstream	GG	0|17	225	TT	12|0	285
R1	245750	T	UTR5	GG	0|21	225	TT	13|0	285
R1	245753	C	UTR5	TT	0|21	225	CC	12|0	285
R1	245822	T	UTR5	AA	0|15	203	TT	14|0	285
R1	245876	C	UTR5	GG	0|15	224	CC	9|0	257
R1	245898	T	UTR5	GG	0|13	225	TT	10|0	275
R1	246059	C	UTR5	GG	0|13	225	CC	10|0	270
R1	246126	A	UTR5	TT	0|12	225	AA	19|0	285
R1	246209	T	exonic	GG	0|6	149	TT	17|0	285
R1	246331	T	exonic	CC	0|6	96	TT	27|0	285
R1	246344	A	exonic	GG	0|8	103	AA	28|0	285
R1	246437	G	exonic	CC	0|12	152	GG	26|0	285
R1	246443	T	exonic	CC	0|14	167	TT	24|0	285
R1	246461	C	exonic	GG	0|13	177	CC	28|0	285
R1	246526	G	exonic	CC	0|18	225	GG	27|0	285
R1	246530	A	exonic	CC	0|19	225	AA	25|0	285
R1	246650	A	exonic	GG	0|10	143	AA	18|0	285
R1	246656	A	exonic	TT	0|10	153	AA	19|0	285
R1	246716	A	exonic	CC	0|6	76	AA	18|0	285
R1	246807	C	exonic	AA	0|6	91	CC	20|0	285
R1	246818	G	exonic	AA	0|5	71	GG	23|0	285
R1	246854	A	exonic	GG	0|9	151	AA	23|0	285
R1	247016	C	exonic	GG	0|13	225	CC	19|0	285
R1	247042	C	exonic	TT	0|15	225	CC	18|0	285
R1	247199	C	exonic	TT	0|17	225	CC	19|0	285
R1	247310	G	exonic	AA	0|9	201	GG	22|0	285
R1	247547	C	exonic	TT	0|10	135	CC	20|0	285
R1	247607	A	exonic	GG	0|18	225	AA	14|0	285
R1	247631	A	exonic	GG	0|22	225	AA	19|0	285
R1	247766	G	exonic	AA	0|18	225	GG	17|0	285
R1	247793	G	exonic	AA	0|17	214	GG	13|0	285
R1	247856	G	exonic	AA	0|16	163	GG	13|0	285
R1	247867	T	UTR3	CC	0|16	150	TT	12|0	285
R1	247891	G	UTR3	TT	0|13	151	GG	6|0	203
R1	248061	T	UTR3	GG	0|9	204	TT	15|0	285
R1	248070	G	UTR3	AA	0|8	176	GG	13|0	285
R1	248144	C	exonic	GG	0|6	113	CC	14|0	285
R1	248186	C	exonic	TT	0|8	174	CC	15|0	285
R1	248213	T	exonic	CC	0|11	222	TT	19|0	285
R1	248326	G	exonic	AA	0|15	225	GG	14|0	285
R1	248367	C	exonic	TT	0|15	225	CC	15|0	285
R1	248477	T	exonic	CC	0|8	197	TT	12|0	285
R1	248797	A	intronic	TT	0|18	225	AA	22|0	285
R1	249046	T	intronic	AA	0|17	225	TT	22|0	285
R1	249322	A	exonic	CC	0|24	225	AA	16|0	285
R1	249369	A	exonic	GG	0|18	225	AA	18|0	285
R1	249404	T	exonic	GG	0|16	225	TT	18|0	285
R1	249477	C	intronic	TT	0|18	225	CC	19|0	285
R1	249529	T	intronic	CC	0|18	225	TT	19|0	285
R1	249615	T	UTR5	CC	0|21	225	TT	11|0	285
R1	250389	A	intronic	TT	0|14	225	AA	26|0	285
R1	250435	T	intronic	AA	0|13	225	TT	17|0	285
R1	250443	G	intronic	AA	0|12	221	GG	17|0	285
R1	250611	C	intronic	AA	0|26	225	CC	24|0	285
R1	250612	A	intronic	CC	0|26	225	AA	24|0	285
R1	250746	C	exonic	AA	0|20	225	CC	18|0	285
R1	251251	T	intronic	CC	0|19	225	TT	25|0	285
R1	251828	G	exonic	TT	0|19	225	GG	24|0	285
R1	251849	G	exonic	TT	0|21	225	GG	21|0	285
R1	251888	C	exonic	TT	0|25	225	CC	22|0	285
R1	252071	G	intronic	AA	0|14	225	GG	20|0	285
R1	252074	T	intronic	GG	0|13	225	TT	20|0	285
R1	252309	G	intronic	AA	0|12	225	GG	16|0	285
R1	252481	T	intronic	CC	0|23	225	TT	12|0	285
R1	252517	T	intronic	AA	0|17	225	TT	13|0	285
R1	252719	T	intronic	AA	0|19	225	TT	22|0	285
R1	253109	T	exonic	CC	0|28	225	TT	13|0	285
R1	253391	A	intronic	GG	0|26	225	AA	25|0	285
R1	253516	T	exonic	AA	0|12	225	TT	19|0	285
R1	253720	C	intronic	AA	0|20	225	CC	19|0	285
R1	253721	T	intronic	CC	0|22	225	TT	19|0	285
R1	254274	A	exonic	CC	0|16	225	AA	23|0	285
R1	254422	A	exonic	GG	0|4	84	AA	23|0	285
R1	254838	T	exonic	CC	0|18	225	TT	19|0	285
R1	254841	A	exonic	CC	0|18	225	AA	20|0	285
R1	254906	A	exonic	GG	0|23	225	AA	23|0	285
R1	254947	T	exonic	GG	0|17	225	TT	23|0	285
R1	255023	G	exonic	CC	0|8	140	GG	22|0	285
R1	255303	C	exonic	TT	0|4	64	CC	11|0	269
R1	255395	A	exonic	GG	0|8	162	AA	12|0	285
R1	255985	C	upstream;downstream	TT	0|11	123	CC	12|0	285
R1	256598	G	UTR3	AA	0|5	99	GG	17|0	285
R1	256914	G	exonic	AA	0|13	183	GG	17|0	285
R1	256968	G	intronic	CC	0|18	225	GG	24|0	285
R1	257111	A	intronic	GG	0|7	170	AA	12|0	285
R1	257163	G	intronic	AA	0|9	215	GG	12|0	285
R1	257327	A	exonic	CC	0|10	225	AA	18|0	285
R1	257460	T	exonic	CC	0|17	225	TT	19|0	285
R1	257522	A	intronic	CC	0|15	225	AA	19|0	285
R1	257683	T	intronic	CC	0|16	225	TT	16|0	285
R1	257922	G	intronic	GG	17|0	285	AA	0|14	225
R1	257950	T	intronic	AA	0|16	225	TT	14|0	285
R1	258029	G	exonic	GG	15|0	285	TT	0|15	225
R1	258075	C	exonic	AA	0|12	225	CC	15|0	285
R1	258138	A	exonic	TT	0|13	225	AA	17|0	285
R1	258161	A	intronic	AA	13|0	285	GG	0|14	225
R1	258223	T	intronic	CC	0|18	225	TT	15|0	285
R1	258501	T	intronic	CC	0|16	225	TT	20|0	285
R1	258533	A	intronic	AA	17|0	285	TT	0|16	225
R1	258652	A	exonic	AA	22|0	285	GG	0|24	225
R1	258761	G	intronic	GG	16|0	285	TT	0|4	43.4147
R1	258868	C	exonic	CC	18|0	285	AA	0|19	225
R1	258937	G	exonic	GG	20|0	285	AA	0|25	225
R1	258958	A	intronic	AA	20|0	285	GG	0|25	225
R1	259199	T	intronic	TT	12|0	197	CC	0|16	225
R1	259286	T	intronic	AA	0|9	148	TT	5|0	119
R1	259710	G	exonic	GG	18|0	285	AA	0|5	73
R1	259748	G	intronic	TT	0|17	225	GG	12|0	236
R1	259756	T	intronic	TT	19|0	285	CC	0|12	183
R1	259796	G	intronic	GG	25|0	285	TT	0|15	224
R1	260210	A	intronic	AA	17|0	285	GG	0|21	225
R1	260214	C	intronic	GG	0|18	225	CC	21|0	285
R1	260233	A	intronic	GG	0|21	225	AA	21|0	285
R1	260697	G	intronic	AA	0|13	146	GG	25|0	285
R1	260747	T	exonic	CC	0|16	157	TT	25|0	285
R1	260852	T	exonic	CC	0|19	217	TT	10|0	260
R1	260916	T	exonic	AA	0|19	172	TT	15|0	285
R1	261587	G	exonic	AA	0|5	73	GG	13|0	242
R1	261596	A	exonic	AA	6|0	143	CC	0|13	182
R1	261605	A	exonic	AA	6|0	143	TT	0|13	162
R1	261653	G	exonic	GG	12|0	227	AA	0|9	127
R1	261699	A	exonic	TT	0|13	209	AA	13|0	285
R1	261724	C	exonic	AA	0|16	225	CC	14|0	285
R1	262102	T	exonic	GG	0|4	34.4159	TT	20|0	285
R1	262106	A	exonic	TT	0|4	43.4147	AA	20|0	285
R1	262127	G	UTR5	CC	0|6	97	GG	20|0	285
R1	262157	G	UTR5	AA	0|8	141	GG	21|0	285
R1	262238	G	UTR5	AA	0|6	76	GG	20|0	285
R1	262374	C	UTR5	TT	0|4	60	CC	18|0	285
R1	263889	C	exonic	TT	0|8	178	CC	17|0	285
R1	263919	T	intronic	GG	0|9	167	TT	13|0	285
R1	264030	A	exonic	GG	0|18	225	AA	12|0	285
R1	264104	G	intronic	CC	0|21	225	GG	15|0	285
R1	264270	T	intronic	CC	0|7	172	TT	18|0	285
R1	264275	G	intronic	GG	10|0	275	AA	0|16	225
R1	264276	G	intronic	GG	10|0	279	AA	0|16	225
R1	264343	G	exonic	AA	0|14	225	GG	17|0	285
R1	264480	T	intronic	TT	13|0	285	CC	0|19	225
R1	264575	A	intronic	AA	9|0	223	TT	0|17	225
R1	264700	T	exonic	CC	0|14	225	TT	16|0	285
R1	264820	T	UTR5	CC	0|9	215	TT	17|0	285
R1	264904	T	UTR5	CC	0|13	225	TT	14|0	285
R1	265041	A	upstream	AA	13|0	285	GG	0|20	225
R1	265586	A	upstream	GG	0|5	130	AA	12|0	285
R1	265636	G	upstream	TT	0|7	170	GG	11|0	285
R1	265648	A	upstream	AA	8|0	245	GG	0|10	193
R1	271476	G	upstream	AA	0|6	137	GG	6|0	215
R1	271477	T	upstream	CC	0|6	143	TT	6|0	215
R1	271602	C	upstream	AA	0|4	76	CC	7|0	208
R1	271843	G	upstream	AA	0|4	78	GG	5|0	164
R1	271881	A	upstream	AA	4|0	130	TT	0|8	131
R1	272076	G	upstream	AA	0|5	84	GG	18|0	285
R1	272079	G	upstream	AA	0|5	84	GG	19|0	285
R1	272410	A	exonic	TT	0|5	59	AA	20|0	285
R1	272594	C	exonic	AA	0|15	225	CC	13|0	285
R1	272631	C	exonic	GG	0|11	225	CC	19|0	285
R1	272852	T	exonic	TT	7|0	228	AA	0|14	225
R1	272899	A	exonic	GG	0|4	92	AA	18|0	285
R1	273014	T	intronic	GG	0|9	197	TT	20|0	285
R1	273015	T	intronic	CC	0|9	203	TT	21|0	285
R1	273155	C	exonic	AA	0|5	129	CC	15|0	285
R1	273280	A	exonic	TT	0|11	222	AA	19|0	285
R1	273544	A	exonic	TT	0|14	225	AA	16|0	285
R1	273560	A	exonic	TT	0|8	141	AA	17|0	285
R1	273596	T	exonic	CC	0|5	76	TT	15|0	285
R1	273866	A	intronic	CC	0|17	191	AA	32|0	285
R1	274525	A	UTR3	GG	0|20	225	AA	24|0	285
R1	274567	C	UTR3	AA	0|25	225	CC	17|0	285
R1	274611	A	UTR3	GG	0|23	225	AA	16|0	285
R1	275617	A	UTR5	GG	0|9	205	AA	10|0	283
R1	275718	T	upstream	AA	0|9	167	TT	15|0	285
R1	276189	T	upstream	TT	9|0	233	CC	0|10	225
R1	276324	C	upstream	CC	14|0	285	GG	0|6	152
R1	276543	G	exonic	AA	0|17	225	GG	19|0	285
R1	276986	G	intronic	TT	0|14	225	GG	10|0	285
R1	277064	G	exonic	GG	12|0	285	AA	0|9	207
R1	277104	G	exonic	GG	14|0	285	AA	0|9	213
R1	277443	C	exonic	TT	0|14	225	CC	9|0	275
R1	277530	A	exonic	CC	0|8	197	AA	9|0	256
R1	277603	T	intronic	CC	0|13	225	TT	11|0	285
R1	277953	C	exonic	AA	0|23	225	CC	22|0	285
R1	278012	G	exonic	AA	0|18	205	GG	20|0	285
R1	278283	G	exonic	AA	0|21	225	GG	25|0	285
R1	278519	T	exonic	TT	19|0	285	AA	0|17	225
R1	278795	A	UTR3	CC	0|13	225	AA	23|0	285
R1	278870	T	UTR3	GG	0|4	95	TT	28|0	285
R1	279195	C	UTR3	GG	0|23	225	CC	19|0	285
R1	279202	T	UTR3	AA	0|23	225	TT	18|0	285
R1	279323	T	UTR3	AA	0|22	225	TT	13|0	285
R1	279558	A	UTR3	GG	0|16	188	AA	12|0	285
R1	279568	T	UTR3	GG	0|17	206	TT	12|0	285
R1	279620	A	UTR3	AA	17|0	285	TT	0|13	225
R1	279678	A	UTR3	TT	0|21	225	AA	11|0	285
R1	279679	C	UTR3	AA	0|21	225	CC	14|0	285
R1	279793	T	UTR3	GG	0|23	225	TT	19|0	285
R1	279965	C	UTR3	CC	19|0	285	AA	0|18	225
R1	280153	C	UTR3	CC	22|0	285	TT	0|14	225
R1	280310	C	exonic	CC	20|0	285	TT	0|13	225
R1	280639	A	exonic	TT	0|18	225	AA	8|0	246
R1	280738	A	intronic	CC	0|9	117	AA	21|0	285
R1	280797	C	exonic	AA	0|29	225	CC	17|0	285
R1	280813	A	exonic	GG	0|27	225	AA	21|0	285
R1	280981	A	exonic	TT	0|28	225	AA	22|0	285
R1	281032	T	exonic	CC	0|21	225	TT	23|0	285
R1	281094	G	intronic	AA	0|15	225	GG	21|0	285
R1	281099	G	intronic	AA	0|15	225	GG	22|0	285
R1	281292	T	exonic	AA	0|7	70	TT	20|0	285
R1	281316	C	UTR5	TT	0|8	68	CC	19|0	285
R1	281430	G	upstream	AA	0|12	217	GG	13|0	285
R1	288481	A	intronic	AA	18|0	285	GG	0|6	108
R1	288488	A	intronic	AA	18|0	285	TT	0|6	113
R1	288803	T	intronic	AA	0|16	225	TT	22|0	285
R1	288984	A	exonic	GG	0|17	225	AA	16|0	285
R1	289228	C	exonic	TT	0|11	225	CC	16|0	285
R1	289377	A	exonic	GG	0|5	122	AA	15|0	285
R1	289436	T	intronic	CC	0|10	206	TT	15|0	285
R1	289550	A	exonic	TT	0|12	225	AA	14|0	285
R1	289559	C	exonic	TT	0|13	225	CC	16|0	285
R1	289724	A	exonic	AA	9|0	257	GG	0|17	225
R1	290047	C	intronic	TT	0|12	176	CC	17|0	285
R1	290106	A	UTR5	TT	0|13	150	AA	22|0	285
R1	302668	T	exonic	TT	16|0	285	CC	0|10	122
R1	302719	G	exonic	GG	16|0	285	AA	0|13	194
R1	302726	T	exonic	TT	16|0	285	CC	0|11	170
R1	302937	C	intronic	CC	10|0	285	TT	0|15	225
R1	302992	A	intronic	AA	7|0	235	TT	0|11	216
R1	303072	A	intronic	AA	11|0	285	GG	0|7	131
R1	303147	T	intronic	TT	11|0	285	CC	0|4	35.4156
R1	303187	A	intronic	AA	11|0	285	CC	0|4	99
R1	303194	A	intronic	AA	10|0	254	CC	0|6	114
R1	303283	G	intronic	GG	17|0	285	AA	0|13	186
R1	303292	G	intronic	GG	18|0	285	TT	0|13	186
R1	303301	G	intronic	GG	20|0	285	AA	0|13	182
R1	303438	C	intronic	CC	20|0	285	GG	0|13	225
R1	303516	C	exonic	CC	22|0	285	TT	0|13	225
R1	303606	C	intronic	CC	23|0	285	AA	0|5	72
R1	303614	C	intronic	CC	22|0	285	AA	0|5	61
R1	303693	A	intronic	AA	22|0	285	CC	0|6	51
R1	303714	T	intronic	TT	24|0	285	AA	0|7	102
R1	303723	G	intronic	GG	22|0	285	AA	0|7	101
R1	303752	A	intronic	AA	22|0	285	GG	0|7	102
R1	304312	A	intronic	AA	16|0	285	TT	0|10	168
R1	304317	G	intronic	GG	17|0	285	CC	0|10	148
R1	304335	T	intronic	TT	19|0	285	AA	0|12	180
R1	304410	T	exonic	TT	19|0	285	CC	0|10	151
R1	304678	G	exonic	GG	13|0	285	CC	0|9	144
R1	304681	G	exonic	GG	13|0	285	AA	0|9	143
R1	304685	C	exonic	CC	11|0	285	TT	0|8	126
R1	305077	G	intronic	GG	13|0	285	AA	0|24	225
R1	305172	C	exonic	CC	6|0	186	GG	0|15	225
R1	305434	C	UTR3	CC	11|0	285	TT	0|20	225
R1	305487	T	upstream;downstream	TT	11|0	285	AA	0|17	192
R1	305625	T	upstream;downstream	TT	15|0	285	GG	0|13	161
R1	305708	G	upstream;downstream	GG	13|0	285	TT	0|18	225
R1	305733	C	upstream;downstream	CC	14|0	285	TT	0|19	225
R1	305864	T	upstream;downstream	TT	17|0	285	GG	0|25	225
R1	306062	C	upstream;downstream	CC	18|0	285	GG	0|11	101
R1	306091	G	upstream;downstream	GG	20|0	285	AA	0|14	225
R1	306128	C	UTR5	CC	19|0	285	TT	0|16	225
R1	306239	C	UTR5	CC	16|0	285	AA	0|17	225
R1	306240	C	UTR5	CC	16|0	285	GG	0|17	225
R1	306601	G	intronic	GG	17|0	285	CC	0|23	225
R1	316117	C	intronic	CC	15|0	285	TT	0|16	225
R1	316169	G	exonic	GG	14|0	285	AA	0|14	225
R1	316223	C	intronic	CC	18|0	285	GG	0|16	225
R1	316380	T	intronic	TT	15|0	285	GG	0|15	225
R1	316436	A	intronic	AA	13|0	285	GG	0|13	207
R1	316484	C	exonic	CC	13|0	285	TT	0|9	115
R1	316496	C	exonic	CC	12|0	285	TT	0|8	93
R1	316556	A	intronic	AA	12|0	285	CC	0|14	225
R1	316772	A	exonic	AA	13|0	285	TT	0|5	130
R1	317073	C	exonic	CC	19|0	285	TT	0|12	209
R1	317170	T	intronic	TT	12|0	285	AA	0|9	154
R1	317202	C	intronic	CC	14|0	285	AA	0|7	106
R1	317234	C	exonic	CC	12|0	285	TT	0|4	64
R1	317558	A	UTR3	AA	16|0	285	GG	0|13	225
R1	317599	A	UTR3	AA	18|0	285	CC	0|15	225
R1	317693	A	UTR3	AA	15|0	285	GG	0|8	83
R1	319014	A	exonic	AA	23|0	285	CC	0|8	154
R1	319019	C	exonic	CC	25|0	285	TT	0|8	154
R1	319029	C	exonic	CC	23|0	285	GG	0|8	153
R1	319126	G	intronic	GG	16|0	285	CC	0|4	105
R1	319247	T	exonic	TT	20|0	285	AA	0|9	139
R1	319272	T	exonic	TT	19|0	285	CC	0|11	190
R1	319310	G	exonic	GG	15|0	285	CC	0|15	225
R1	319352	C	exonic	CC	19|0	285	TT	0|15	225
R1	319490	T	exonic	TT	21|0	285	CC	0|10	215
R1	319493	G	exonic	GG	22|0	285	CC	0|10	209
R1	319570	G	exonic	GG	17|0	285	AA	0|9	199
R1	319635	C	exonic	CC	15|0	285	AA	0|6	135
R1	319757	G	UTR3	GG	17|0	285	TT	0|4	63
R1	319765	C	UTR3	CC	20|0	285	TT	0|5	73
R1	319778	C	UTR3	CC	19|0	285	TT	0|6	75
R1	319880	C	downstream	CC	8|0	235	TT	0|12	188
R1	319894	A	downstream	AA	8|0	265	TT	0|12	193
R1	319995	G	UTR3	GG	12|0	285	TT	0|16	225
R1	320033	T	UTR3	TT	18|0	285	AA	0|12	225
R1	320414	C	exonic	CC	18|0	285	TT	0|6	132
R1	320437	A	intronic	AA	18|0	285	CC	0|11	214
R1	320504	A	intronic	AA	17|0	285	TT	0|16	225
R1	320604	T	exonic	TT	14|0	285	CC	0|7	122
R1	320659	T	intronic	TT	18|0	285	AA	0|7	100
R1	320660	C	intronic	CC	16|0	285	GG	0|6	87
R1	321253	C	intronic	CC	21|0	285	TT	0|9	110
R1	321256	A	intronic	AA	20|0	285	TT	0|9	110
R1	321279	T	intronic	TT	19|0	285	GG	0|12	170
R1	321328	T	intronic	TT	18|0	285	AA	0|18	225
R1	321602	C	UTR5	CC	23|0	285	GG	0|12	225
R1	321770	C	upstream	CC	20|0	285	AA	0|10	197
R1	321884	T	upstream	TT	16|0	285	AA	0|5	113
R1	322086	A	upstream	AA	24|0	285	GG	0|11	178
R1	322240	G	upstream	GG	24|0	285	CC	0|14	195
R1	322782	C	intergenic	CC	21|0	285	TT	0|8	144
R1	328831	A	exonic	AA	9|0	261	GG	0|9	146
R1	328843	G	exonic	GG	9|0	255	AA	0|9	146
R1	329211	C	exonic	CC	18|0	285	GG	0|17	225
R1	329271	C	exonic	CC	16|0	285	AA	0|16	225
R1	329792	A	exonic	AA	22|0	285	CC	0|16	225
R1	329863	A	exonic	AA	28|0	285	GG	0|18	225
R1	329911	G	UTR3	GG	27|0	285	TT	0|18	225
R1	329979	T	UTR3	TT	24|0	285	CC	0|20	225
R1	330028	T	UTR3	TT	17|0	285	GG	0|16	225
R1	330061	T	UTR3	TT	16|0	285	AA	0|16	225
R1	330108	G	UTR3	GG	16|0	285	CC	0|14	178
R1	330182	A	downstream	AA	17|0	285	CC	0|12	139
R1	330187	G	downstream	GG	17|0	285	CC	0|11	130
R1	330249	T	downstream	TT	18|0	285	GG	0|9	145
R1	332592	T	UTR5	TT	15|0	285	CC	0|12	225
R1	332676	A	UTR5	AA	14|0	285	GG	0|11	128
R1	332689	G	UTR5	GG	19|0	285	AA	0|8	99
R1	332747	G	UTR5	GG	19|0	285	AA	0|4	48.4146
R1	332912	G	exonic	GG	21|0	285	TT	0|7	77
R1	332922	A	exonic	AA	20|0	285	GG	0|7	77
R1	332970	C	exonic	CC	25|0	285	AA	0|9	99
R1	333036	T	exonic	TT	21|0	285	CC	0|9	117
R1	333075	C	exonic	CC	15|0	285	GG	0|12	225
R1	333174	T	exonic	TT	12|0	285	CC	0|19	225
R1	333226	T	intronic	TT	10|0	283	GG	0|17	225
R1	333338	C	exonic	CC	18|0	285	TT	0|15	225
R1	333380	T	exonic	TT	22|0	285	GG	0|15	203
R1	333420	C	exonic	CC	22|0	285	TT	0|15	205
R1	333449	A	exonic	AA	20|0	285	GG	0|19	225
R1	333536	C	exonic	CC	21|0	285	AA	0|15	225
R1	333578	C	exonic	CC	22|0	285	TT	0|14	225
R1	333628	A	intronic	AA	23|0	285	CC	0|12	225
R1	333846	C	intronic	CC	21|0	285	TT	0|14	225
R1	334683	A	intronic	AA	19|0	285	CC	0|18	225
R1	335158	T	exonic	TT	15|0	285	CC	0|20	225
R1	335356	T	UTR3	TT	17|0	285	CC	0|5	106
R1	335362	A	UTR3	AA	18|0	285	TT	0|5	99
R1	335642	A	downstream	AA	18|0	285	GG	0|5	47.4146
R1	335643	T	downstream	TT	19|0	285	CC	0|5	47.4146
R1	335697	A	downstream	AA	17|0	285	CC	0|7	100
R1	336014	T	downstream	TT	12|0	285	AA	0|4	34.4159
R1	336038	G	downstream	GG	12|0	285	AA	0|4	39.4149
R1	336047	C	downstream	CC	12|0	285	GG	0|4	39.4149
R1	336228	T	UTR3	TT	12|0	285	CC	0|15	203
R1	336317	C	exonic	CC	17|0	285	GG	0|20	225
R1	336330	A	exonic	AA	16|0	285	TT	0|23	225
R1	336584	G	exonic	GG	22|0	285	AA	0|16	225
R1	336593	T	exonic	TT	21|0	285	CC	0|16	225
R1	336614	G	exonic	GG	20|0	285	AA	0|14	214
R1	336674	G	exonic	GG	18|0	285	AA	0|5	94
R1	336676	C	exonic	CC	17|0	285	TT	0|5	75
R1	336764	A	exonic	AA	21|0	285	GG	0|4	46.4146
R1	336974	T	exonic	TT	12|0	285	CC	0|15	213
R1	336983	G	exonic	GG	14|0	285	TT	0|15	219
R1	337118	A	exonic	AA	15|0	285	CC	0|19	225
R1	337316	G	exonic	GG	18|0	285	AA	0|23	225
R1	337454	G	exonic	GG	12|0	285	CC	0|18	225
R1	338301	C	intronic	CC	25|0	285	TT	0|6	86
R1	338395	G	exonic	GG	22|0	285	AA	0|16	225
R1	338482	T	exonic	TT	24|0	285	GG	0|12	225
R1	338560	A	exonic	AA	23|0	285	GG	0|17	225
R1	338710	A	exonic	AA	17|0	285	CC	0|18	225
R1	338948	T	upstream	TT	24|0	285	CC	0|17	225
R1	338967	C	upstream	CC	21|0	285	TT	0|16	225
R1	339111	G	upstream	GG	18|0	285	AA	0|16	225
R1	339276	T	upstream	TT	17|0	285	GG	0|13	195
R1	339298	C	upstream	CC	12|0	285	TT	0|13	185
R1	339365	G	upstream	GG	14|0	285	AA	0|12	136
R1	339372	A	upstream	AA	15|0	285	CC	0|9	106
R1	340178	T	intergenic	TT	14|0	285	AA	0|4	63
R1	340225	G	intergenic	GG	14|0	285	AA	0|4	68
R1	340847	T	intergenic	TT	21|0	285	CC	0|4	83
R1	340901	A	intergenic	AA	17|0	285	TT	0|4	99
R1	341920	C	intergenic	CC	16|0	285	TT	0|7	158
R1	342035	G	intergenic	GG	25|0	285	AA	0|13	225
R1	342135	T	intergenic	TT	23|0	285	GG	0|9	158
R1	342142	G	intergenic	GG	24|0	285	TT	0|10	163
R1	342161	A	intergenic	AA	27|0	285	CC	0|9	58
R1	342184	C	intergenic	CC	27|0	285	TT	0|9	149
R1	342306	C	intergenic	CC	25|0	285	TT	0|5	65
R1	342311	C	intergenic	CC	23|0	285	GG	0|7	83
R1	342340	A	intergenic	AA	21|0	285	TT	0|6	39.4149
R1	342439	C	intergenic	CC	14|0	285	TT	0|4	100
R1	342878	A	intergenic	AA	30|0	285	TT	0|5	96
R1	343019	C	intergenic	CC	22|0	285	GG	0|4	46.4146
R1	343353	T	intergenic	TT	19|0	285	CC	0|17	225
R1	343409	C	intergenic	CC	23|0	285	TT	0|19	225
R1	343486	G	intergenic	GG	27|0	285	AA	0|18	225
R1	343506	C	intergenic	CC	27|0	285	TT	0|18	225
R1	343537	A	intergenic	AA	25|0	285	TT	0|20	225
R1	343729	G	intergenic	GG	21|0	285	AA	0|14	199
R1	343756	C	intergenic	CC	14|0	285	TT	0|11	134
R1	343831	A	intergenic	AA	12|0	285	GG	0|16	162
R1	343869	G	intergenic	GG	17|0	285	CC	0|12	194
R1	343912	T	intergenic	TT	19|0	285	GG	0|16	225
R1	344007	A	intergenic	AA	28|0	285	CC	0|11	220
R1	344012	T	intergenic	TT	27|0	285	CC	0|12	217
R1	344107	G	intergenic	GG	27|0	285	AA	0|12	197
R1	344174	T	intergenic	TT	29|0	285	CC	0|13	161
R1	344244	T	intergenic	TT	24|0	285	GG	0|15	225
R1	344481	C	intergenic	CC	14|0	285	TT	0|15	225
R1	344555	A	intergenic	AA	11|0	285	GG	0|8	111
R1	344564	A	intergenic	AA	10|0	285	TT	0|7	85
R1	344602	G	intergenic	GG	13|0	285	CC	0|12	185
R1	344652	A	intergenic	AA	14|0	285	GG	0|18	225
R1	345027	G	intergenic	GG	12|0	285	CC	0|4	84
R1	345207	A	intergenic	AA	12|0	285	GG	0|4	70
R1	345212	T	intergenic	TT	12|0	285	CC	0|6	105
R1	345394	G	intergenic	GG	15|0	285	AA	0|15	225
R1	345740	G	intergenic	GG	10|0	281	AA	0|13	149
R1	345741	C	intergenic	CC	9|0	267	TT	0|13	149
R1	345900	C	intergenic	CC	16|0	285	AA	0|13	225
R1	345984	T	intergenic	TT	15|0	285	AA	0|11	194
R1	346026	C	intergenic	CC	14|0	285	TT	0|13	194
R1	346052	C	intergenic	CC	18|0	285	TT	0|14	204
R1	346136	G	intergenic	GG	23|0	285	AA	0|8	112
R1	346151	A	intergenic	AA	20|0	285	CC	0|6	83
R1	346382	C	intergenic	CC	21|0	285	TT	0|8	123
R1	346525	A	downstream	AA	19|0	285	GG	0|5	82
R1	346592	T	downstream	TT	19|0	285	GG	0|10	192
R1	346645	C	downstream	CC	15|0	285	TT	0|14	225
R1	346683	A	downstream	AA	16|0	285	GG	0|8	122
R1	346697	T	downstream	TT	16|0	285	GG	0|8	65
R1	346747	A	downstream	AA	11|0	285	GG	0|4	55
R1	346841	T	downstream	TT	10|0	285	CC	0|7	92
R1	346920	G	downstream	GG	11|0	285	CC	0|13	183
R1	346938	C	downstream	CC	13|0	285	TT	0|13	177
R1	346995	G	downstream	GG	11|0	285	AA	0|9	121
R1	347009	G	downstream	GG	13|0	285	AA	0|9	124
R1	347158	T	downstream	TT	15|0	285	CC	0|5	113
R1	347179	G	downstream	GG	16|0	285	AA	0|4	96
R1	347205	A	downstream	AA	14|0	285	TT	0|4	39.4149
R1	347789	A	intronic	AA	14|0	285	TT	0|13	225
R1	347827	T	intronic	TT	12|0	285	GG	0|13	225
R1	347843	A	intronic	AA	13|0	285	GG	0|12	220
R1	348233	A	exonic	AA	16|0	285	TT	0|16	225
R1	348603	C	intronic	CC	9|0	273	TT	0|10	175
R1	348670	T	intronic	TT	13|0	285	AA	0|12	211
R1	351105	G	upstream	GG	13|0	285	AA	0|16	225
R1	353714	T	intergenic	TT	5|0	181	GG	0|4	50
R1	361678	G	UTR5	GG	12|0	285	CC	0|12	225
R1	361871	C	UTR5	CC	13|0	285	GG	0|18	225
R1	361904	G	UTR5	CC	0|16	225	GG	14|0	285
R1	361931	G	UTR5	GG	14|0	238	TT	0|12	202
R1	361951	G	UTR5	GG	14|0	245	AA	0|12	176
R1	362409	A	upstream;downstream	AA	13|0	285	GG	0|10	217
R1	362732	A	upstream;downstream	AA	26|0	285	TT	0|18	225
R1	362791	A	upstream;downstream	AA	27|0	285	GG	0|19	225
R1	363035	C	upstream;downstream	CC	21|0	285	TT	0|17	225
R1	363119	T	upstream;downstream	TT	16|0	285	AA	0|7	112
R1	363120	C	upstream;downstream	CC	17|0	285	TT	0|7	123
R1	363433	G	UTR3	GG	18|0	285	CC	0|19	225
R1	363439	T	UTR3	TT	17|0	285	CC	0|19	225
R1	363454	G	UTR3	GG	21|0	285	AA	0|20	225
R1	363584	G	intronic	GG	35|0	285	TT	0|18	225
R1	363788	T	exonic	TT	30|0	285	AA	0|17	225
R1	363914	G	intronic	GG	24|0	285	CC	0|11	225
R1	364072	G	intronic	GG	22|0	285	TT	0|19	225
R1	364116	A	intronic	AA	24|0	285	CC	0|19	225
R1	364156	A	exonic	AA	23|0	285	GG	0|19	225
R1	364267	A	exonic	AA	22|0	285	CC	0|16	225
R1	364318	C	intronic	CC	19|0	285	GG	0|10	180
R1	364355	G	intronic	GG	20|0	285	TT	0|7	75
R1	364369	C	intronic	CC	20|0	285	TT	0|6	101
R1	364415	C	exonic	CC	15|0	285	TT	0|14	209
R1	364554	G	intronic	GG	15|0	285	TT	0|11	225
R1	364640	T	intronic	TT	18|0	285	CC	0|7	171
R1	364733	G	intronic	GG	11|0	279	AA	0|11	210
R1	364768	G	intronic	GG	10|0	285	AA	0|11	221
R1	364828	A	intronic	AA	13|0	285	GG	0|11	225
R1	364911	T	exonic	TT	11|0	285	CC	0|9	204
R1	365048	T	UTR5	TT	15|0	285	CC	0|10	204
R1	365099	G	UTR5	GG	13|0	285	AA	0|8	185
R1	365286	T	upstream;downstream	TT	17|0	285	AA	0|13	203
R1	365345	A	upstream;downstream	AA	19|0	285	CC	0|19	225
R1	365388	C	upstream;downstream	CC	16|0	285	TT	0|20	225
R1	365425	C	upstream;downstream	CC	17|0	285	GG	0|21	225
R1	365579	T	upstream;downstream	TT	12|0	285	CC	0|18	225
R1	365609	T	upstream;downstream	TT	7|0	226	AA	0|16	210
R1	365624	A	upstream;downstream	AA	8|0	255	GG	0|15	178
R1	365666	A	UTR3	AA	14|0	285	GG	0|13	167
R1	365790	G	UTR3	GG	20|0	285	AA	0|17	225
R1	365994	G	intronic	GG	17|0	285	AA	0|20	225
R1	366247	A	exonic	AA	18|0	285	GG	0|17	225
R1	366382	C	intronic	CC	24|0	285	TT	0|19	225
R1	366450	A	intronic	AA	26|0	285	GG	0|13	225
R1	366844	C	exonic	CC	26|0	285	TT	0|19	225
R1	366930	T	exonic	TT	17|0	285	CC	0|22	225
R1	367135	A	exonic	AA	18|0	285	CC	0|22	225
R1	367312	A	intronic	AA	19|0	285	GG	0|14	225
R1	367314	A	intronic	AA	19|0	285	CC	0|14	225
R1	367711	T	exonic	TT	20|0	285	CC	0|14	225
R1	367849	G	exonic	GG	24|0	285	CC	0|18	225
R1	367866	G	exonic	GG	24|0	285	CC	0|19	225
R1	367907	G	exonic	GG	20|0	285	AA	0|17	225
R1	368009	G	exonic	GG	22|0	285	TT	0|14	225
R1	368162	G	exonic	GG	19|0	285	AA	0|19	225
R1	368192	G	exonic	GG	20|0	285	AA	0|20	225
R1	368282	A	exonic	AA	11|0	285	GG	0|13	225
R1	368411	A	exonic	AA	13|0	285	CC	0|4	82
R1	368806	T	intronic	TT	19|0	285	AA	0|16	225
R1	369112	T	exonic	TT	24|0	285	AA	0|20	225
R1	369175	A	exonic	AA	23|0	285	TT	0|26	225
R1	369231	A	exonic	AA	23|0	285	GG	0|23	225
R1	369325	T	intronic	TT	26|0	285	AA	0|8	181
R1	369591	A	exonic	AA	22|0	285	GG	0|6	117
R1	369614	A	exonic	AA	20|0	285	GG	0|7	150
R1	369619	C	exonic	CC	20|0	285	GG	0|7	150
R1	369896	G	exonic	GG	26|0	285	CC	0|22	225
R1	370030	C	exonic	CC	27|0	285	GG	0|11	215
R1	370251	A	upstream	AA	26|0	285	GG	0|7	143
R1	370340	T	upstream	TT	20|0	285	AA	0|4	72
R1	370344	T	upstream	TT	21|0	285	AA	0|5	82
R1	371091	G	upstream	GG	12|0	285	AA	0|14	156
R1	371092	T	upstream	TT	12|0	285	CC	0|13	152
R1	371134	G	upstream	GG	12|0	285	AA	0|5	80
R1	371221	C	intergenic	CC	14|0	285	TT	0|8	149
R1	371240	A	intergenic	AA	14|0	285	GG	0|12	207
R1	371477	C	intergenic	CC	17|0	285	AA	0|17	225
R1	371584	C	intergenic	CC	19|0	285	TT	0|22	225
R1	371606	T	intergenic	TT	21|0	285	CC	0|16	225
R1	371645	A	intergenic	AA	18|0	285	GG	0|17	192
R1	371715	A	intergenic	AA	10|0	285	GG	0|14	145
R1	371716	T	intergenic	TT	10|0	285	AA	0|15	161
R1	371763	T	intergenic	TT	17|0	285	GG	0|22	225
R1	371942	C	intergenic	CC	22|0	285	TT	0|16	225
R1	371948	G	intergenic	GG	22|0	285	TT	0|16	225
R1	372050	G	intergenic	GG	23|0	285	AA	0|7	91
R1	372067	A	intergenic	AA	21|0	285	TT	0|6	90
R1	372069	A	intergenic	AA	21|0	285	TT	0|6	90
R1	373656	G	intergenic	GG	27|0	285	CC	0|12	221
R1	373758	A	intergenic	AA	16|0	285	GG	0|17	225
R1	373807	C	intergenic	CC	17|0	285	AA	0|18	225
R1	374059	A	intergenic	AA	17|0	285	GG	0|18	225
R1	374345	C	intergenic	CC	12|0	285	TT	0|23	225
R1	374395	C	intergenic	CC	14|0	285	AA	0|21	225
R1	374398	T	intergenic	TT	15|0	285	CC	0|22	225
R1	374501	G	intergenic	GG	14|0	285	AA	0|17	225
R1	374540	G	intergenic	GG	14|0	285	AA	0|16	225
R1	374629	A	intergenic	AA	14|0	285	GG	0|14	225
R1	374729	A	intergenic	AA	13|0	285	GG	0|12	225
R1	374922	T	intergenic	TT	15|0	285	AA	0|10	222
R1	375352	A	intergenic	AA	16|0	285	TT	0|10	210
R1	375501	A	intergenic	AA	15|0	285	CC	0|13	225
R1	375570	C	intergenic	CC	12|0	276	AA	0|6	146
R1	376538	C	intergenic	CC	12|0	285	TT	0|13	181
R1	376550	T	intergenic	TT	13|0	285	GG	0|11	144
R1	376560	T	intergenic	TT	13|0	285	CC	0|10	115
R1	376762	C	intergenic	CC	13|0	285	AA	0|8	171
R1	376773	C	intergenic	CC	12|0	285	TT	0|9	196
R1	376959	T	intergenic	TT	16|0	285	CC	0|4	105
R1	378357	C	downstream	CC	19|0	285	TT	0|9	115
R1	378370	T	downstream	TT	22|0	285	CC	0|9	106
R1	378377	T	downstream	TT	23|0	285	CC	0|9	115
R1	378494	T	downstream	TT	27|0	285	CC	0|10	114
R1	378498	A	downstream	AA	27|0	285	GG	0|10	114
R1	378499	T	downstream	TT	25|0	285	AA	0|10	114
R1	378605	C	downstream	CC	19|0	285	TT	0|16	225
R1	378630	G	downstream	GG	20|0	285	AA	0|11	222
R1	379022	T	downstream	TT	21|0	285	CC	0|4	46.4146
R1	379023	T	downstream	TT	21|0	285	CC	0|4	46.4146
R1	379476	G	intronic	GG	11|0	285	TT	0|7	132
R1	379511	G	intronic	GG	13|0	285	AA	0|10	169
R1	379595	C	intronic	CC	16|0	285	GG	0|8	82
R1	379596	C	intronic	CC	16|0	285	TT	0|8	82
R1	379842	A	intronic	AA	11|0	285	GG	0|4	71
R1	379907	G	intronic	GG	10|0	285	AA	0|7	133
R1	379926	A	intronic	AA	13|0	285	CC	0|9	146
R1	380090	G	intronic	GG	17|0	285	AA	0|15	225
R1	380098	T	intronic	TT	16|0	285	CC	0|15	225
R1	380107	T	intronic	TT	19|0	285	CC	0|14	223
R1	380314	G	exonic	AA	0|12	197	GG	15|0	285
R1	380501	G	exonic	GG	14|0	285	AA	0|16	225
R1	381970	A	intronic	TT	0|12	225	AA	11|0	285
R1	382081	C	intronic	AA	0|19	225	CC	20|0	285
R1	382450	C	intronic	GG	0|23	225	CC	18|0	285
R1	382495	G	intronic	GG	19|0	285	AA	0|15	225
R1	430303	C	intergenic	CC	21|0	285	TT	0|20	225
R1	430471	T	intergenic	AA	0|17	225	TT	23|0	285
R1	430697	C	intergenic	TT	0|9	202	CC	17|0	285
R1	431083	G	intergenic	GG	18|0	285	TT	0|21	225
R1	432010	G	intergenic	CC	0|14	225	GG	19|0	285
R1	432436	A	intergenic	AA	10|0	285	GG	0|7	175
R1	432731	T	intergenic	CC	0|11	222	TT	14|0	276
R1	432780	C	intergenic	CC	18|0	285	AA	0|10	137
R1	433004	A	intergenic	AA	22|0	285	CC	0|7	90
R1	433020	C	intergenic	CC	18|0	285	TT	0|11	156
R1	433379	G	intergenic	TT	0|12	225	GG	17|0	285
R1	433517	A	intergenic	TT	0|20	225	AA	12|0	285
R1	433880	T	intergenic	TT	6|0	199	AA	0|5	77
R1	433881	T	intergenic	TT	6|0	209	AA	0|5	70
R1	433971	T	intergenic	TT	9|0	263	CC	0|8	104
R1	433990	A	intergenic	CC	0|10	207	AA	11|0	219
R1	434048	A	intergenic	AA	10|0	276	TT	0|9	142
R1	435703	A	upstream	AA	11|0	208	GG	0|13	210
R1	436813	C	intronic	CC	23|0	285	TT	0|21	225
R1	436846	C	intronic	CC	18|0	285	TT	0|22	225
R1	436849	G	intronic	GG	19|0	285	AA	0|22	225
R1	436930	C	intronic	CC	11|0	285	AA	0|25	225
R1	437559	T	exonic	TT	20|0	285	CC	0|18	225
R1	437573	G	intronic	GG	19|0	285	AA	0|16	225
R1	437628	A	intronic	AA	14|0	285	GG	0|17	225
R1	437790	C	intronic	CC	20|0	285	TT	0|20	225
R1	437838	C	intronic	CC	20|0	285	TT	0|23	225
R1	438327	C	exonic	CC	12|0	285	GG	0|14	225
R1	439418	A	exonic	TT	0|29	225	AA	28|0	285
R1	439450	A	exonic	GG	0|27	225	AA	21|0	285
R1	443245	C	exonic	GG	0|18	225	CC	22|0	285
R1	448389	C	exonic	CC	21|0	285	GG	0|13	198
R1	448649	G	exonic	GG	13|0	285	CC	0|13	152
R1	448702	G	exonic	GG	14|0	285	AA	0|10	197
R1	448787	A	exonic	AA	11|0	282	GG	0|19	225
R1	448799	A	exonic	AA	8|0	242	GG	0|16	225
R1	448874	A	exonic	AA	10|0	234	GG	0|21	225
R1	449399	T	UTR5	AA	0|20	225	TT	18|0	285
R1	449492	A	UTR5	AA	13|0	285	TT	0|17	225
R1	449613	C	upstream	CC	12|0	285	GG	0|9	147
R1	449668	C	upstream	CC	11|0	285	AA	0|7	109
R1	449812	A	upstream;downstream	AA	16|0	285	TT	0|6	103
R1	449865	A	upstream;downstream	AA	14|0	285	GG	0|10	203
R1	450117	A	upstream;downstream	GG	0|15	202	AA	7|0	173
R1	450123	A	upstream;downstream	AA	16|0	279	GG	0|7	113
R1	450283	A	upstream;downstream	GG	0|18	225	AA	6|0	153
R1	450301	A	upstream;downstream	AA	16|0	285	GG	0|8	131
R1	450375	G	upstream;downstream	GG	19|0	285	AA	0|11	195
R1	450392	G	upstream;downstream	GG	19|0	285	AA	0|11	187
R1	450439	T	upstream;downstream	GG	0|16	225	TT	13|0	285
R1	450505	A	upstream;downstream	AA	16|0	285	GG	0|19	225
R1	450569	G	downstream	TT	0|14	180	GG	20|0	285
R1	450789	C	UTR3	CC	25|0	285	TT	0|11	225
R1	451205	T	exonic	TT	21|0	285	CC	0|15	225
R1	451217	A	exonic	AA	22|0	285	GG	0|13	225
R1	451445	A	exonic	AA	20|0	285	TT	0|10	225
R1	451541	C	exonic	CC	16|0	285	AA	0|9	215
R1	451780	C	exonic	AA	0|17	225	CC	10|0	285
R1	451909	A	exonic	GG	0|21	225	AA	13|0	285
R1	452083	C	exonic	GG	0|18	225	CC	21|0	285
R1	452221	G	exonic	AA	0|5	91	GG	18|0	285
R1	452233	T	exonic	AA	0|4	62	TT	15|0	285
R1	453674	C	exonic	AA	0|26	225	CC	18|0	285
R1	453714	C	exonic	CC	23|0	285	AA	0|17	225
R1	454139	C	exonic	TT	0|21	225	CC	15|0	285
R1	454154	A	exonic	TT	0|22	225	AA	17|0	285
R1	454172	T	exonic	CC	0|21	225	TT	18|0	285
R1	454237	C	exonic	CC	20|0	285	TT	0|16	225
R1	454553	C	exonic	AA	0|25	225	CC	18|0	285
R1	454574	G	exonic	AA	0|24	221	GG	18|0	285
R1	454607	A	exonic	GG	0|24	207	AA	18|0	285
R1	454634	A	exonic	GG	0|25	225	AA	14|0	285
R1	454640	A	exonic	AA	25|0	285	GG	0|14	225
R1	454697	C	exonic	CC	16|0	285	TT	0|18	225
R1	454775	G	exonic	GG	21|0	285	AA	0|15	225
R1	454826	G	exonic	TT	0|27	225	GG	19|0	285
R1	454838	A	exonic	GG	0|29	225	AA	21|0	285
R1	454874	G	exonic	AA	0|31	225	GG	17|0	285
R1	454904	T	exonic	TT	33|0	285	AA	0|17	225
R1	455054	A	exonic	AA	22|0	285	GG	0|14	225
R1	455093	G	exonic	GG	30|0	285	AA	0|15	225
R1	455206	A	UTR5	AA	24|0	285	GG	0|14	225
R1	455375	A	UTR5	GG	0|15	225	AA	16|0	285
R1	455460	T	UTR5	TT	10|0	285	GG	0|14	225
R1	456100	G	upstream	GG	22|0	285	AA	0|7	157
R1	456205	T	upstream	TT	15|0	285	CC	0|14	225
R1	456310	A	upstream	AA	18|0	285	TT	0|11	225
R1	456460	C	upstream	CC	20|0	285	TT	0|14	225
R1	456472	A	upstream	AA	21|0	285	TT	0|15	225
R1	456487	A	upstream	TT	0|22	225	AA	17|0	285
R1	456598	A	intergenic	AA	24|0	285	TT	0|19	225
R1	456767	C	intergenic	CC	20|0	285	TT	0|11	216
R1	456868	A	intergenic	AA	19|0	285	TT	0|4	77
R1	458423	G	intergenic	TT	0|11	225	GG	14|0	285
R1	458459	G	intergenic	GG	14|0	285	TT	0|15	219
R1	458513	A	intergenic	AA	14|0	285	GG	0|14	158
R1	458519	T	intergenic	TT	13|0	285	CC	0|14	163
R1	458759	A	intergenic	AA	16|0	285	GG	0|4	100
R1	458964	A	intergenic	TT	0|18	225	AA	12|0	184
R1	459043	A	intergenic	GG	0|15	225	AA	11|0	248
R1	459187	G	intergenic	GG	20|0	285	CC	0|10	158
R1	459213	A	intergenic	AA	20|0	285	GG	0|9	131
R1	459214	A	intergenic	AA	20|0	285	GG	0|9	131
R1	459315	C	intergenic	CC	15|0	285	AA	0|7	138
R1	459358	A	intergenic	AA	9|0	257	GG	0|8	131
R1	459423	C	intergenic	CC	9|0	247	AA	0|11	154
R1	459444	G	intergenic	AA	0|7	170	GG	11|0	219
R1	459459	T	intergenic	TT	9|0	268	AA	0|8	123
R1	459460	A	intergenic	AA	9|0	275	TT	0|8	113
R1	459525	G	intergenic	GG	6|0	212	AA	0|7	118
R1	465260	C	intergenic	CC	17|0	285	TT	0|5	86
R1	476131	A	downstream	AA	13|0	285	GG	0|8	195
R1	476343	C	downstream	CC	17|0	285	TT	0|10	112
R1	476410	A	downstream	AA	23|0	285	TT	0|11	106
R1	476479	C	downstream	CC	23|0	285	TT	0|14	225
R1	476560	A	downstream	AA	23|0	285	GG	0|16	225
R1	476572	C	downstream	TT	0|18	225	CC	14|0	285
R1	476791	G	downstream	AA	0|18	225	GG	18|0	285
R1	476826	G	downstream	GG	16|0	285	CC	0|17	225
R1	477032	T	upstream	TT	19|0	285	CC	0|7	170
R1	477625	T	upstream	TT	11|0	285	CC	0|14	225
R1	477753	T	upstream	TT	13|0	285	GG	0|10	205
R1	477824	A	upstream	AA	13|0	285	TT	0|10	198
R1	477849	C	upstream	CC	13|0	285	GG	0|12	201
R1	477955	G	UTR5	GG	17|0	285	TT	0|15	225
R1	478231	T	exonic	TT	24|0	285	CC	0|23	225
R1	478242	T	exonic	TT	24|0	285	GG	0|22	225
R1	478484	A	exonic	AA	13|0	270	CC	0|8	132
R1	478516	G	exonic	AA	0|9	149	GG	7|0	174
R1	480330	A	exonic	TT	0|22	225	AA	15|0	285
R1	480378	G	exonic	TT	0|24	225	GG	19|0	285
R1	480399	G	exonic	AA	0|20	199	GG	16|0	285
R1	480444	G	exonic	AA	0|18	189	GG	19|0	285
R1	480504	G	exonic	AA	0|20	214	GG	19|0	285
R1	480519	A	exonic	GG	0|17	225	AA	19|0	285
R1	480613	A	downstream	TT	0|21	225	AA	18|0	285
R1	480702	C	downstream	TT	0|17	225	CC	16|0	285
R1	480774	T	downstream	CC	0|14	225	TT	19|0	285
R1	480919	C	downstream	CC	11|0	269	GG	0|16	225
R1	480939	T	downstream	CC	0|5	98	TT	17|0	285
R1	480941	A	downstream	CC	0|5	98	AA	17|0	285
R1	480946	C	downstream	TT	0|5	98	CC	16|0	285
R1	481103	G	downstream	AA	0|7	109	GG	23|0	285
R1	481140	T	downstream	CC	0|10	181	TT	17|0	285
R1	481245	T	downstream	TT	10|0	285	CC	0|14	225
R1	481504	T	downstream	AA	0|4	46.4146	TT	20|0	285
R1	481549	G	downstream	AA	0|4	46.4146	GG	23|0	285
R1	481676	C	intergenic	TT	0|6	95	CC	10|0	285
R1	481701	A	intergenic	GG	0|9	163	AA	12|0	285
R1	481706	C	intergenic	TT	0|12	217	CC	12|0	285
R1	481741	T	intergenic	GG	0|12	75	TT	11|0	285
R1	481743	C	intergenic	TT	0|12	75	CC	11|0	285
R1	481779	A	intergenic	GG	0|16	225	AA	6|0	212
R1	481861	T	intergenic	AA	0|4	59	TT	9|0	270
R1	482242	C	intergenic	GG	0|6	75	CC	20|0	285
R1	482307	T	intergenic	AA	0|10	179	TT	24|0	285
R1	482444	T	intergenic	AA	0|16	225	TT	16|0	285
R1	482774	A	intergenic	CC	0|22	225	AA	14|0	285
R1	482927	T	intergenic	CC	0|14	224	TT	12|0	285
R1	482935	T	intergenic	CC	0|15	225	TT	12|0	285
R1	482980	G	intergenic	AA	0|14	165	GG	12|0	285
R1	483010	C	intergenic	TT	0|16	187	CC	15|0	285
R1	483072	A	intergenic	TT	0|24	225	AA	15|0	285
R1	483105	A	intergenic	CC	0|19	225	AA	15|0	285
R1	483416	C	intergenic	CC	24|0	285	AA	0|9	205
R1	483520	C	intergenic	TT	0|20	225	CC	11|0	285
R1	483532	T	intergenic	CC	0|24	225	TT	12|0	285
R1	483551	G	intergenic	AA	0|21	225	GG	12|0	285
R1	483579	G	intergenic	AA	0|17	213	GG	13|0	285
R1	483860	A	intergenic	TT	0|25	225	AA	12|0	285
R1	484206	G	intergenic	AA	0|15	225	GG	11|0	282
R1	484219	G	intergenic	AA	0|10	204	GG	9|0	244
R1	484270	G	intergenic	AA	0|12	225	GG	7|0	228
R1	484417	C	intergenic	TT	0|14	225	CC	16|0	285
R1	484810	T	intergenic	CC	0|19	225	TT	13|0	285
R1	484848	T	intergenic	GG	0|13	207	TT	13|0	285
R1	484851	A	intergenic	TT	0|13	218	AA	13|0	285
R1	485081	A	intergenic	GG	0|15	225	AA	18|0	285
R1	485382	A	intergenic	GG	0|9	178	AA	21|0	285
R1	485583	A	intergenic	TT	0|6	119	AA	19|0	285
R1	485605	C	intergenic	TT	0|5	94	CC	19|0	285
R1	485607	A	intergenic	GG	0|5	75	AA	18|0	285
R1	485805	G	intergenic	AA	0|6	139	GG	10|0	278
R1	486228	T	downstream	CC	0|13	194	TT	14|0	285
R1	486300	A	downstream	TT	0|16	225	AA	15|0	285
R1	486336	A	downstream	GG	0|14	225	AA	15|0	285
R1	486560	T	downstream	AA	0|9	214	TT	12|0	285
R1	486600	C	downstream	TT	0|9	171	CC	14|0	285
R1	486679	G	downstream	AA	0|8	94	GG	19|0	285
R1	486691	T	downstream	GG	0|9	140	TT	20|0	285
R1	486718	T	downstream	GG	0|10	160	TT	18|0	285
R1	487063	A	downstream	AA	20|0	285	GG	0|14	225
R1	487148	C	downstream	CC	20|0	285	AA	0|19	225
R1	487350	A	UTR3	AA	20|0	285	TT	0|10	225
R1	487603	A	UTR3	AA	14|0	285	TT	0|7	165
R1	487608	C	UTR3	CC	16|0	285	TT	0|7	165
R1	487826	T	UTR3	TT	19|0	285	AA	0|19	225
R1	488099	A	exonic	AA	16|0	285	GG	0|4	38.415
R1	488117	C	exonic	CC	17|0	285	AA	0|5	66
R1	488413	G	exonic	GG	18|0	285	TT	0|21	225
R1	488465	G	exonic	CC	0|17	225	GG	23|0	285
R1	488853	A	UTR5	CC	0|17	225	AA	15|0	285
R1	488959	T	UTR5	TT	23|0	285	AA	0|17	225
R1	489024	T	upstream;downstream	AA	0|22	225	TT	13|0	285
R1	489067	A	upstream;downstream	CC	0|23	225	AA	14|0	285
R1	489472	A	upstream;downstream	GG	0|28	225	AA	18|0	285
R1	489552	C	upstream;downstream	CC	26|0	285	TT	0|15	225
R1	489915	G	upstream;downstream	CC	0|10	199	GG	10|0	285
R1	489927	A	upstream;downstream	CC	0|7	135	AA	7|0	247
R1	490202	C	UTR3	AA	0|5	60	CC	20|0	285
R1	490274	T	UTR3	AA	0|4	47.4146	TT	20|0	285
R1	490293	C	UTR3	TT	0|5	56	CC	19|0	285
R1	490325	G	UTR3	AA	0|7	95	GG	23|0	285
R1	490575	A	intronic	AA	6|0	197	GG	0|13	197
R1	490576	T	intronic	TT	6|0	205	CC	0|12	194
R1	490599	A	exonic	AA	10|0	262	GG	0|12	218
R1	490673	A	exonic	AA	15|0	285	TT	0|8	174
R1	490734	C	exonic	CC	19|0	285	TT	0|8	191
R1	496777	A	intergenic	CC	0|9	178	AA	8|0	217
R1	496779	A	intergenic	AA	9|0	238	CC	0|8	157
R1	496846	C	intergenic	CC	16|0	285	GG	0|10	194
R1	496865	G	intergenic	GG	15|0	285	CC	0|11	217
R1	496953	T	intergenic	AA	0|11	225	TT	13|0	285
R1	497016	A	intergenic	AA	8|0	257	CC	0|14	225
R1	497060	A	intergenic	AA	14|0	285	GG	0|9	163
R1	497084	C	intergenic	CC	17|0	285	GG	0|8	145
R1	497294	G	intergenic	GG	11|0	285	CC	0|10	202
R1	497466	T	intergenic	TT	16|0	285	CC	0|9	216
R1	498098	G	intergenic	GG	15|0	285	TT	0|5	97
R1	498190	C	intergenic	TT	0|12	225	CC	12|0	285
R1	498288	C	intergenic	CC	17|0	285	TT	0|11	222
R1	498321	T	intergenic	CC	0|20	225	TT	14|0	285
R1	498496	A	intergenic	GG	0|15	225	AA	17|0	285
R1	498689	A	intergenic	AA	15|0	285	GG	0|18	225
R1	498795	T	intergenic	TT	16|0	285	CC	0|17	225
R1	498823	A	intergenic	AA	13|0	285	GG	0|16	225
R1	498897	A	intergenic	AA	13|0	285	GG	0|8	163
R1	499043	T	intergenic	TT	10|0	275	AA	0|6	155
R1	499142	C	intergenic	CC	10|0	273	TT	0|8	191
R1	499303	A	intergenic	AA	14|0	285	CC	0|9	195
R1	499396	C	intergenic	CC	13|0	285	GG	0|8	186
R1	499565	C	intergenic	AA	0|13	225	CC	15|0	285
R1	499604	G	intergenic	GG	13|0	285	TT	0|14	225
R1	499621	C	intergenic	CC	15|0	285	AA	0|13	225
R1	499694	C	intergenic	CC	17|0	285	AA	0|13	138
R1	499698	T	intergenic	TT	16|0	285	CC	0|14	141
R1	499784	T	intergenic	TT	13|0	285	CC	0|14	225
R1	499893	G	intergenic	GG	16|0	285	AA	0|14	225
R1	499906	C	intergenic	CC	17|0	285	TT	0|13	225
R1	500049	A	intergenic	AA	15|0	285	GG	0|10	69
R1	500105	T	intergenic	TT	17|0	285	CC	0|10	153
R1	500120	T	intergenic	TT	19|0	285	CC	0|12	136
R1	500128	T	intergenic	TT	19|0	285	CC	0|11	122
R1	500371	G	intergenic	GG	24|0	285	TT	0|11	185
R1	500381	A	intergenic	AA	20|0	285	GG	0|10	165
R1	500383	A	intergenic	GG	0|18	225	AA	11|0	243
R1	500400	C	intergenic	CC	20|0	285	GG	0|13	211
R1	500580	T	intergenic	TT	25|0	285	CC	0|13	225
R1	500589	T	intergenic	TT	22|0	285	AA	0|13	225
R1	500642	A	intergenic	GG	0|20	225	AA	12|0	277
R1	500657	T	intergenic	TT	19|0	285	AA	0|13	213
R1	500738	C	intergenic	CC	13|0	285	TT	0|13	223
R1	500780	A	intergenic	AA	13|0	285	TT	0|15	225
R1	500832	G	intergenic	GG	15|0	285	AA	0|11	182
R1	500889	A	intergenic	AA	19|0	285	GG	0|5	95
R1	501065	A	intergenic	AA	16|0	285	TT	0|4	56
R1	501083	A	intergenic	AA	14|0	285	GG	0|6	123
R1	501216	A	intergenic	AA	20|0	285	GG	0|21	225
R1	501552	A	intergenic	GG	0|24	225	AA	21|0	285
R1	501581	A	intergenic	CC	0|21	225	AA	19|0	285
R1	505761	T	intronic	CC	0|15	225	TT	15|0	285
R1	505812	T	exonic	CC	0|16	225	TT	17|0	285
R1	505838	T	exonic	AA	0|16	225	TT	16|0	285
R1	505984	C	UTR5	TT	0|10	219	CC	7|0	208
R1	505985	T	UTR5	CC	0|10	214	TT	8|0	238
R1	506036	G	UTR5	AA	0|9	196	GG	11|0	285
R1	506329	G	upstream	AA	0|10	203	GG	9|0	284
R1	506363	A	upstream	CC	0|14	225	AA	8|0	257
R1	506514	G	upstream	AA	0|19	225	GG	14|0	285
R1	506645	A	upstream	GG	0|18	225	AA	12|0	285
R1	506708	C	upstream	TT	0|19	225	CC	14|0	285
R1	507012	C	upstream	TT	0|4	32.4168	CC	14|0	285
R1	507017	A	upstream	GG	0|5	91	AA	15|0	285
R1	507035	G	upstream	CC	0|6	90	GG	14|0	285
R1	507165	T	upstream	AA	0|13	225	TT	13|0	285
R1	507167	G	upstream	AA	0|13	225	GG	15|0	285
R1	507189	A	upstream	CC	0|9	68	AA	18|0	285
R1	507190	T	upstream	CC	0|11	98	TT	18|0	285
R1	507346	G	intronic	AA	0|21	225	GG	25|0	285
R1	507350	G	intronic	CC	0|19	225	GG	24|0	285
R1	507386	T	intronic	GG	0|17	225	TT	17|0	285
R1	507511	C	exonic	TT	0|10	140	CC	14|0	285
R1	522008	G	upstream	AA	0|7	97	GG	19|0	285
R1	522014	A	upstream	TT	0|8	92	AA	21|0	285
R1	522016	T	upstream	CC	0|8	101	TT	20|0	285
R1	522664	T	UTR5	CC	0|5	78	TT	6|0	202
R1	522692	G	UTR5	AA	0|6	81	GG	8|0	231
R1	522696	A	UTR5	GG	0|7	97	AA	8|0	240
R1	522814	C	intronic	AA	0|6	107	CC	18|0	285
R1	522866	T	intronic	CC	0|4	65	TT	11|0	285
R1	522871	A	intronic	GG	0|4	65	AA	12|0	285
R1	523065	T	intronic	GG	0|5	93	TT	12|0	285
R1	523103	A	intronic	GG	0|6	120	AA	13|0	285
R1	523175	C	exonic	AA	0|8	131	CC	14|0	285
R1	523628	G	intronic	CC	0|4	75	GG	5|0	119
R1	524085	C	intronic	TT	0|4	21.4455	CC	18|0	285
R1	524086	T	intronic	GG	0|4	21.4455	TT	20|0	285
R1	524092	T	intronic	CC	0|6	100	TT	18|0	285
R1	524093	T	intronic	CC	0|6	100	TT	18|0	285
R1	524190	G	exonic	CC	0|11	220	GG	16|0	285
R1	524192	A	exonic	AA	13|0	285	GG	0|15	225
R1	524201	C	exonic	CC	14|0	285	GG	0|15	225
R1	524231	G	exonic	GG	15|0	285	TT	0|15	225
R1	524256	G	intronic	CC	0|15	225	GG	13|0	285
R1	524364	C	exonic	TT	0|8	115	CC	15|0	285
R1	524393	C	exonic	GG	0|8	115	CC	15|0	250
R1	524444	T	exonic	CC	0|5	61	TT	15|0	251
R1	524570	A	exonic	CC	0|7	89	AA	12|0	228
R1	524618	A	exonic	AA	13|0	175	GG	0|13	179
R1	524641	T	exonic	TT	12|0	175	CC	0|14	171
R1	524783	G	exonic	GG	13|0	176	AA	0|18	225
R1	524897	G	exonic	CC	0|9	120	GG	17|0	285
R1	524899	G	exonic	AA	0|9	115	GG	17|0	285
R1	524953	T	exonic	AA	0|5	52	TT	16|0	285
R1	524996	A	exonic	GG	0|5	49.4146	AA	13|0	285
R1	525223	A	exonic	TT	0|6	81	AA	25|0	285
R1	525447	G	intronic	TT	0|7	148	GG	18|0	285
R1	525452	G	intronic	AA	0|8	157	GG	19|0	285
R1	525577	T	exonic	GG	0|20	225	TT	19|0	285
R1	525598	C	exonic	TT	0|21	225	CC	18|0	285
R1	525601	C	exonic	GG	0|21	225	CC	18|0	285
R1	526195	T	upstream;downstream	AA	0|17	225	TT	18|0	285
R1	526473	A	upstream;downstream	AA	21|0	285	GG	0|18	225
R1	527009	A	upstream;downstream	GG	0|17	225	AA	19|0	285
R1	527115	T	UTR5	CC	0|11	188	TT	19|0	285
R1	546610	C	upstream	CC	15|0	285	TT	0|17	225
R1	589712	T	intergenic	CC	0|4	66	TT	9|0	215
R1	629390	C	downstream	GG	0|13	191	CC	17|0	285
R1	629399	A	downstream	GG	0|15	224	AA	13|0	285
R1	629998	T	UTR3	CC	0|24	225	TT	14|0	285
R1	630485	C	UTR3	TT	0|16	225	CC	24|0	285
R1	630863	A	exonic	GG	0|10	225	AA	18|0	285
R1	631200	T	intronic	GG	0|11	225	TT	20|0	285
R1	631338	C	exonic	GG	0|4	71	CC	17|0	285
R1	631353	T	exonic	CC	0|4	57	TT	19|0	285
R1	670305	A	upstream	GG	0|4	72	AA	12|0	285
R1	670323	G	upstream	GG	6|0	186	AA	0|15	225
R1	670354	T	upstream	CC	0|7	139	TT	13|0	285
R1	670368	G	upstream	GG	10|0	252	AA	0|11	219
R1	670431	G	upstream	TT	0|8	182	GG	13|0	285
R1	670536	C	UTR5	TT	0|5	110	CC	11|0	285
R1	670574	A	exonic	GG	0|8	166	AA	12|0	285
R1	670576	A	exonic	GG	0|7	140	AA	12|0	285
R1	670688	C	exonic	TT	0|14	225	CC	12|0	285
R1	670770	T	intronic	AA	0|5	41.4148	TT	15|0	285
R1	671316	T	intronic	CC	0|11	225	TT	18|0	285
R1	671882	G	exonic	CC	0|5	109	GG	15|0	285
R1	671977	A	exonic	GG	0|12	225	AA	13|0	285
R1	672170	C	exonic	TT	0|14	225	CC	15|0	285
R1	672295	C	intronic	TT	0|6	137	CC	13|0	285
R1	672377	G	intronic	AA	0|9	147	GG	14|0	285
R1	672391	T	intronic	CC	0|7	87	TT	14|0	285
R1	672474	A	intronic	GG	0|4	72	AA	21|0	285
R1	672478	C	intronic	TT	0|5	85	CC	21|0	285
R1	672631	G	exonic	AA	0|10	185	GG	10|0	274
R1	672667	C	exonic	AA	0|8	108	CC	14|0	285
R1	672680	G	exonic	AA	0|7	86	GG	13|0	285
R1	672695	G	exonic	GG	7|0	120	AA	0|16	225
R1	673078	T	UTR3	CC	0|8	123	TT	11|0	285
R1	673134	T	UTR3	GG	0|6	59	TT	13|0	285
R1	673175	A	UTR3	GG	0|5	89	AA	12|0	285
R1	676509	T	intergenic	CC	0|5	55	TT	21|0	285
R1	676538	C	intergenic	TT	0|7	86	CC	19|0	285
R1	676551	C	intergenic	GG	0|7	106	CC	15|0	285
R1	676605	A	intergenic	GG	0|7	123	AA	15|0	285
R1	679642	C	exonic	AA	0|17	225	CC	8|0	255
R1	680104	G	exonic	TT	0|21	225	GG	14|0	285
R1	680217	G	exonic	GG	23|0	285	CC	0|9	213
R1	683687	G	intronic	GG	20|0	285	TT	0|4	45.4146
R1	696749	T	intronic	TT	11|0	285	AA	0|10	214
R1	724791	C	exonic	CC	15|0	285	GG	0|12	225
R1	724931	G	exonic	GG	10|0	285	CC	0|13	225
R1	724986	T	exonic	TT	8|0	225	AA	0|8	133
R1	724987	C	exonic	CC	8|0	225	AA	0|10	172
R1	725002	T	exonic	CC	0|6	108	TT	11|0	250
R1	725042	A	intronic	AA	5|0	159	TT	0|10	181
R1	725202	A	intronic	AA	9|0	196	GG	0|10	149
R1	725242	G	intronic	GG	10|0	185	AA	0|14	179
R1	725281	G	intronic	AA	0|10	163	GG	13|0	204
R1	725362	A	exonic	AA	22|0	285	GG	0|16	156
R1	725385	C	exonic	CC	23|0	285	TT	0|12	129
R1	725434	C	exonic	CC	24|0	285	TT	0|14	158
R1	725491	G	intronic	GG	18|0	285	AA	0|15	225
R1	725548	G	exonic	GG	17|0	285	AA	0|14	220
R1	725680	G	exonic	GG	19|0	285	AA	0|21	225
R1	725758	C	exonic	CC	19|0	285	AA	0|19	225
R1	725821	C	exonic	CC	19|0	285	AA	0|24	225
R1	725850	C	upstream;downstream	CC	16|0	285	TT	0|19	225
R1	725902	G	upstream;downstream	GG	15|0	285	AA	0|16	215
R1	725924	T	upstream;downstream	TT	15|0	285	AA	0|12	203
R1	726136	C	upstream;downstream	CC	13|0	285	AA	0|13	225
R1	726390	A	upstream;downstream	AA	17|0	285	GG	0|8	191
R1	726580	A	upstream;downstream	AA	14|0	285	CC	0|7	177
R1	728762	C	downstream	CC	17|0	285	AA	0|5	116
R1	728931	C	downstream	CC	11|0	284	AA	0|7	166
R1	728988	A	downstream	AA	15|0	285	CC	0|6	155
R1	729063	T	downstream	TT	17|0	285	GG	0|11	225
R1	729241	C	UTR3	CC	16|0	285	TT	0|7	170
R1	729468	T	exonic	TT	28|0	285	AA	0|4	105
R1	729598	G	exonic	GG	15|0	285	AA	0|6	155
R1	729759	C	UTR5	CC	24|0	285	GG	0|6	134
R1	729782	G	UTR5	GG	21|0	285	AA	0|7	164
R1	729858	A	UTR5	AA	19|0	285	GG	0|8	147
R1	729930	G	UTR5	GG	13|0	285	TT	0|9	123
R1	729935	T	UTR5	TT	13|0	285	AA	0|8	106
R1	729936	T	UTR5	TT	12|0	285	GG	0|9	124
R1	730069	A	UTR5	AA	16|0	285	GG	0|7	108
R1	730087	G	UTR5	GG	18|0	285	AA	0|7	116
R1	730143	T	UTR5	TT	17|0	285	GG	0|9	146
R1	730168	G	UTR5	GG	21|0	285	AA	0|9	155
R1	730402	C	UTR3	CC	13|0	285	TT	0|4	67
R1	730578	C	intronic	CC	21|0	285	TT	0|7	83
R1	730607	T	intronic	TT	19|0	285	CC	0|7	85
R1	730659	A	intronic	AA	20|0	285	GG	0|10	155
R1	730664	G	intronic	GG	20|0	285	AA	0|11	172
R1	730781	A	intronic	AA	15|0	285	GG	0|4	51
R1	730816	A	intronic	AA	19|0	285	GG	0|4	58
R1	730828	A	intronic	AA	21|0	285	TT	0|4	58
R1	731628	A	exonic	AA	13|0	285	GG	0|8	125
R1	731978	T	intronic	TT	17|0	285	AA	0|12	225
R1	732190	T	intronic	TT	19|0	285	AA	0|15	225
R1	732191	T	intronic	TT	19|0	285	AA	0|15	225
R1	732985	T	upstream	TT	12|0	285	CC	0|11	225
R1	733005	G	upstream	GG	15|0	285	AA	0|10	215
R1	734321	C	intronic	CC	17|0	285	GG	0|4	75
R1	734397	T	intronic	TT	18|0	285	AA	0|8	121
R1	734435	C	intronic	CC	13|0	285	AA	0|8	86
R1	734437	A	intronic	AA	14|0	285	TT	0|8	86
R1	734438	G	intronic	GG	13|0	285	CC	0|8	86
R1	734479	C	exonic	CC	17|0	285	TT	0|8	124
R1	734506	A	exonic	AA	23|0	285	GG	0|10	181
R1	734632	A	intronic	AA	24|0	285	TT	0|18	225
R1	734644	G	intronic	GG	22|0	285	TT	0|20	225
R1	734758	G	exonic	GG	24|0	285	AA	0|21	225
R1	734793	T	exonic	TT	25|0	285	GG	0|13	128
R1	735403	A	exonic	AA	29|0	285	GG	0|7	150
R1	735406	C	exonic	CC	31|0	285	TT	0|7	140
R1	735490	T	exonic	TT	24|0	285	CC	0|11	184
R1	735594	T	intronic	TT	28|0	285	CC	0|6	74
R1	736064	G	UTR3	GG	13|0	285	TT	0|6	114
R1	736088	A	UTR3	AA	15|0	285	TT	0|7	57
R1	736094	G	UTR3	GG	15|0	285	AA	0|7	152
R1	736103	T	exonic	TT	16|0	285	CC	0|8	162
R1	736328	A	exonic	AA	22|0	285	GG	0|15	225
R1	736337	A	exonic	AA	23|0	285	GG	0|16	225
R1	736696	A	intronic	AA	18|0	285	GG	0|8	140
R1	736726	A	intronic	AA	16|0	285	GG	0|7	113
R1	737439	T	upstream;downstream	TT	5|0	153	GG	0|11	201
R1	738442	C	intronic	CC	19|0	285	TT	0|4	47.4146
R1	738504	G	intronic	GG	21|0	285	AA	0|5	72
R1	738542	C	intronic	CC	20|0	285	AA	0|5	67
R1	738665	T	intronic	TT	24|0	285	CC	0|4	85
R1	739350	T	exonic	TT	30|0	285	CC	0|9	183
R1	739412	A	exonic	AA	24|0	285	TT	0|11	211
R1	740946	G	upstream	GG	14|0	285	AA	0|4	76
R1	740957	G	upstream	GG	11|0	285	TT	0|4	68
R1	742143	T	intergenic	TT	17|0	285	CC	0|5	102
R1	742421	A	intergenic	AA	18|0	285	CC	0|12	158
R1	742430	C	intergenic	CC	15|0	285	AA	0|14	168
R1	742469	A	intergenic	AA	12|0	285	GG	0|16	207
R1	742565	A	upstream	AA	14|0	285	GG	0|8	125
R1	742711	A	upstream	AA	14|0	285	TT	0|10	215
R1	742729	C	upstream	CC	17|0	285	TT	0|10	223
R1	743224	A	upstream	AA	10|0	283	GG	0|4	66
R1	743240	C	upstream	CC	12|0	285	TT	0|4	49.4146
R1	743263	A	upstream	AA	13|0	285	GG	0|4	66
R1	743678	T	exonic	TT	14|0	285	GG	0|5	64
R1	743807	C	exonic	CC	25|0	285	TT	0|8	151
R1	743808	G	exonic	GG	26|0	285	AA	0|8	158
R1	743945	A	exonic	AA	22|0	285	GG	0|6	140
R1	743960	T	exonic	TT	23|0	285	AA	0|5	113
R1	744031	G	intronic	GG	19|0	285	AA	0|8	97
R1	744033	A	intronic	AA	18|0	285	TT	0|8	93
R1	744036	T	intronic	TT	18|0	285	GG	0|8	85
R1	744040	A	intronic	AA	18|0	285	GG	0|7	67
R1	744072	T	intronic	TT	17|0	285	AA	0|6	84
R1	744086	A	intronic	AA	15|0	285	GG	0|13	182
R1	744194	A	exonic	AA	16|0	285	GG	0|14	178
R1	744239	T	exonic	TT	13|0	285	CC	0|13	151
R1	744243	C	exonic	CC	14|0	285	GG	0|13	151
R1	744263	T	exonic	TT	18|0	285	CC	0|12	126
R1	744436	A	exonic	AA	17|0	285	GG	0|4	95
R1	745699	A	intronic	AA	14|0	285	TT	0|4	69
R1	745736	C	intronic	CC	14|0	285	GG	0|9	174
R1	745829	A	exonic	AA	14|0	276	CC	0|16	221
R1	745868	C	exonic	CC	20|0	285	TT	0|10	126
R1	746149	G	UTR3	GG	17|0	285	CC	0|6	81
R1	746238	T	UTR3	TT	15|0	285	GG	0|5	104
R1	746357	G	UTR3	GG	26|0	285	AA	0|15	177
R1	746366	T	UTR3	TT	24|0	285	CC	0|17	216
R1	746582	T	upstream;downstream	TT	20|0	285	CC	0|14	225
R1	746635	A	upstream;downstream	AA	20|0	285	GG	0|10	149
R1	746672	C	upstream;downstream	CC	11|0	268	TT	0|9	139
R1	746723	G	upstream;downstream	GG	9|0	252	AA	0|4	69
R1	748417	G	downstream	GG	13|0	285	AA	0|10	109
R1	748419	T	downstream	TT	13|0	285	CC	0|10	118
R1	748444	C	downstream	CC	16|0	285	AA	0|11	135
R1	748580	T	UTR3	TT	14|0	285	CC	0|15	225
R1	748637	G	UTR3	GG	12|0	285	TT	0|16	225
R1	748641	A	UTR3	AA	12|0	285	TT	0|15	225
R1	748761	C	exonic	CC	16|0	285	TT	0|15	225
R1	748937	C	exonic	CC	12|0	285	TT	0|12	225
R1	749036	C	exonic	CC	21|0	285	AA	0|17	225
R1	749438	T	exonic	TT	18|0	285	CC	0|14	180
R1	749442	T	exonic	TT	18|0	285	AA	0|14	180
R1	749448	T	exonic	TT	17|0	285	CC	0|14	172
R1	749539	G	exonic	GG	24|0	285	AA	0|5	60
R1	749550	C	exonic	CC	22|0	285	AA	0|5	60
R1	749788	T	upstream	TT	15|0	285	GG	0|4	70
R1	753485	C	exonic	CC	21|0	285	TT	0|8	121
R1	753536	T	exonic	TT	12|0	285	GG	0|15	206
R1	753541	C	exonic	CC	12|0	285	AA	0|16	207
R1	753630	G	exonic	GG	12|0	285	CC	0|14	225
R1	753757	T	intronic	TT	19|0	285	GG	0|13	225
R1	753839	G	intronic	GG	17|0	285	TT	0|15	225
R1	753885	G	intronic	GG	21|0	285	TT	0|12	225
R1	753979	A	exonic	AA	20|0	285	GG	0|15	223
R1	754035	A	exonic	AA	17|0	285	TT	0|11	171
R1	754038	C	exonic	CC	18|0	285	GG	0|11	171
R1	754239	G	exonic	GG	21|0	285	AA	0|4	51
R1	754434	C	exonic	GG	0|21	225	CC	13|0	285
R1	754623	T	exonic	TT	18|0	285	CC	0|9	167
R1	754626	T	exonic	TT	18|0	285	CC	0|9	171
R1	754639	C	exonic	CC	20|0	285	TT	0|5	85
R1	754715	C	exonic	CC	24|0	285	TT	0|5	89
R1	754749	A	exonic	AA	30|0	285	GG	0|6	114
R1	754807	G	exonic	GG	27|0	285	AA	0|12	158
R1	754866	C	exonic	CC	28|0	285	GG	0|11	161
R1	754868	T	exonic	TT	29|0	285	GG	0|11	161
R1	754874	C	exonic	CC	27|0	285	TT	0|10	122
R1	755269	G	UTR3	GG	20|0	285	AA	0|5	99
R1	755470	A	upstream;downstream	AA	22|0	285	GG	0|11	222
R1	755626	T	upstream;downstream	TT	21|0	285	CC	0|10	195
R1	755747	A	upstream;downstream	AA	22|0	285	GG	0|13	225
R1	756071	G	upstream;downstream	AA	0|12	225	GG	9|0	257
R1	756952	T	intronic	TT	14|0	285	AA	0|5	63
R1	757093	T	exonic	TT	19|0	285	CC	0|8	175
R1	757102	A	exonic	AA	20|0	285	TT	0|8	175
R1	761632	T	exonic	TT	12|0	285	CC	0|20	225
R1	764928	G	intergenic	GG	10|0	285	TT	0|11	201
R1	769503	C	intergenic	CC	4|0	143	TT	0|6	113
R1	772966	C	intronic	AA	0|9	207	CC	21|0	285
R1	773073	C	intronic	TT	0|13	225	CC	20|0	285
R1	773281	G	exonic	TT	0|7	177	GG	23|0	285
R1	773474	T	UTR3	AA	0|17	225	TT	10|0	285
R1	773745	A	upstream;downstream	GG	0|15	225	AA	14|0	285
R1	773780	C	upstream;downstream	TT	0|16	225	CC	14|0	285
R1	773812	A	upstream;downstream	CC	0|16	225	AA	15|0	285
R1	774046	G	upstream;downstream	CC	0|25	225	GG	11|0	285
R1	774080	A	upstream;downstream	GG	0|25	225	AA	12|0	285
R1	774194	T	UTR5	AA	0|19	160	TT	19|0	285
R1	774203	C	UTR5	TT	0|19	167	CC	17|0	285
R1	774300	A	exonic	TT	0|16	225	AA	17|0	285
R1	774386	C	exonic	AA	0|26	225	CC	16|0	285
R1	774473	G	exonic	CC	0|21	225	GG	17|0	285
R1	774705	T	intronic	AA	0|10	225	TT	12|0	285
R1	774755	T	intronic	CC	0|4	79	TT	11|0	285
R1	774896	A	intronic	GG	0|9	196	AA	14|0	285
R1	774929	T	exonic	GG	0|9	215	TT	17|0	285
R1	775054	T	intronic	AA	0|13	225	TT	15|0	285
R1	775141	G	exonic	AA	0|12	163	GG	17|0	285
R1	775146	C	exonic	AA	0|12	163	CC	18|0	285
R1	775149	A	exonic	GG	0|10	131	AA	18|0	285
R1	775192	G	intronic	TT	0|13	152	GG	22|0	285
R1	775252	T	intronic	AA	0|9	170	TT	15|0	285
R1	775258	C	intronic	GG	0|8	151	CC	15|0	285
R1	775367	A	intronic	TT	0|19	225	AA	17|0	285
R1	775447	C	exonic	TT	0|7	76	CC	23|0	285
R1	775561	A	UTR3	GG	0|15	225	AA	17|0	285
R1	775569	G	UTR3	AA	0|16	225	GG	17|0	285
R1	775708	A	downstream	TT	0|15	225	AA	19|0	285
R1	775761	A	downstream	GG	0|17	225	AA	24|0	285
R1	775827	G	downstream	AA	0|19	225	GG	17|0	285
R1	775892	A	downstream	GG	0|18	225	AA	14|0	285
R1	775898	C	downstream	GG	0|18	225	CC	16|0	285
R1	776143	G	exonic	AA	0|18	225	GG	19|0	285
R1	776393	T	intronic	AA	0|11	216	TT	19|0	285
R1	776421	G	intronic	TT	0|11	214	GG	18|0	285
R1	776676	G	exonic	TT	0|13	225	GG	15|0	285
R1	776747	T	exonic	CC	0|13	225	TT	16|0	285
R1	776779	G	exonic	CC	0|13	225	GG	14|0	285
R1	776830	A	UTR5	GG	0|13	225	AA	9|0	257
R1	776926	C	UTR5	TT	0|16	225	CC	9|0	265
R1	776969	C	upstream	TT	0|15	225	CC	12|0	285
R1	777021	C	upstream	TT	0|12	225	CC	9|0	242
R1	777769	T	upstream	GG	0|12	225	TT	24|0	285
R1	778265	C	intergenic	GG	0|4	55	CC	16|0	285
R1	778280	A	intergenic	GG	0|6	107	AA	16|0	285
R1	778485	C	intergenic	TT	0|5	106	CC	15|0	285
R1	778486	C	intergenic	TT	0|5	106	CC	17|0	285
R1	779806	A	intergenic	GG	0|14	183	AA	15|0	285
R1	779842	C	intergenic	TT	0|16	225	CC	14|0	285
R1	779932	A	intergenic	TT	0|15	225	AA	11|0	285
R1	780039	T	intergenic	CC	0|14	225	TT	18|0	285
R1	780163	G	intergenic	AA	0|18	225	GG	16|0	285
R1	780168	G	intergenic	AA	0|18	225	GG	17|0	285
R1	780271	A	intergenic	TT	0|18	225	AA	18|0	285
R1	780272	A	intergenic	TT	0|18	225	AA	19|0	285
R1	780311	G	intergenic	AA	0|15	225	GG	21|0	285
R1	780609	C	intergenic	TT	0|8	178	CC	12|0	285
R1	780722	C	intergenic	TT	0|16	225	CC	12|0	285
R1	780803	T	intergenic	CC	0|13	219	TT	5|0	190
R1	780835	T	intergenic	CC	0|14	225	TT	9|0	264
R1	781027	C	intergenic	TT	0|13	146	CC	12|0	285
R1	781082	T	intergenic	AA	0|15	153	TT	14|0	285
R1	781084	C	intergenic	TT	0|15	164	CC	14|0	285
R1	781090	T	intergenic	CC	0|16	159	TT	15|0	285
R1	781230	G	intergenic	AA	0|25	225	GG	20|0	285
R1	781247	C	intergenic	TT	0|26	225	CC	19|0	285
R1	781662	A	intergenic	CC	0|21	225	AA	24|0	285
R1	781807	T	intergenic	CC	0|23	225	TT	19|0	285
R1	781930	T	intergenic	GG	0|15	225	TT	15|0	285
R1	781946	T	intergenic	AA	0|12	225	TT	16|0	285
R1	782139	T	intergenic	GG	0|5	71	TT	10|0	285
R1	782167	G	intergenic	AA	0|4	45.4146	GG	9|0	285
R1	782254	T	intergenic	CC	0|4	55	TT	16|0	285
R1	782260	G	intergenic	AA	0|4	55	GG	16|0	285
R1	782288	C	intergenic	CC	6|0	151	TT	0|16	225
R1	782356	G	intergenic	AA	0|12	200	GG	11|0	285
R1	782372	T	intergenic	CC	0|14	225	TT	10|0	285
R1	783324	A	downstream	GG	0|14	225	AA	15|0	285
R1	783448	T	downstream	CC	0|13	225	TT	18|0	285
R1	785289	T	intronic	AA	0|11	168	TT	11|0	263
R1	785358	C	intronic	TT	0|15	204	CC	11|0	260
R1	785387	C	intronic	GG	0|18	225	CC	11|0	285
R1	785424	C	intronic	TT	0|20	225	CC	13|0	285
R1	785551	T	intronic	AA	0|20	225	TT	17|0	285
R1	786499	A	exonic	GG	0|15	225	AA	19|0	285
R1	787689	G	upstream	AA	0|8	191	GG	19|0	285
R1	787833	T	upstream	AA	0|12	225	TT	10|0	283
R1	788444	C	intergenic	TT	0|13	225	CC	15|0	285
R1	788470	A	intergenic	CC	0|9	199	AA	15|0	285
R1	788720	G	intergenic	AA	0|10	222	GG	17|0	285
R1	788933	C	intergenic	TT	0|13	225	CC	14|0	285
R1	789098	G	intergenic	AA	0|20	225	GG	12|0	285
R1	789632	A	intergenic	TT	0|12	225	AA	13|0	285
R1	789649	A	intergenic	TT	0|12	225	AA	13|0	285
R1	790426	G	intergenic	CC	0|14	225	GG	18|0	285
R1	790560	T	intergenic	AA	0|7	136	TT	12|0	285
R1	790867	T	intergenic	CC	0|8	165	TT	9|0	284
R1	791226	C	intergenic	AA	0|4	105	CC	9|0	253
R1	791558	T	intergenic	CC	0|7	135	TT	17|0	285
R1	791641	G	intergenic	TT	0|8	171	GG	16|0	285
R1	791647	T	intergenic	AA	0|8	171	TT	16|0	285
R1	791799	C	intergenic	GG	0|7	150	CC	14|0	285
R1	792498	C	downstream	TT	0|17	225	CC	17|0	285
R1	792542	C	downstream	TT	0|12	225	CC	19|0	285
R1	792895	T	downstream	GG	0|13	225	TT	16|0	285
R1	793239	A	UTR3	GG	0|19	225	AA	6|0	215
R1	793662	G	intronic	AA	0|17	225	GG	8|0	237
R1	793755	C	intronic	AA	0|23	225	CC	11|0	285
R1	793780	T	intronic	GG	0|19	225	TT	12|0	285
R1	793797	T	intronic	AA	0|24	225	TT	13|0	285
R1	794426	T	exonic	CC	0|16	179	TT	19|0	285
R1	794444	T	exonic	CC	0|16	179	TT	16|0	285
R1	794673	G	UTR5	TT	0|18	225	GG	14|0	285
R1	794676	G	UTR5	GG	19|0	285	TT	0|13	225
R1	794735	G	UTR5	AA	0|13	212	GG	15|0	285
R1	794808	C	upstream;downstream	TT	0|17	225	CC	13|0	285
R1	794811	G	upstream;downstream	AA	0|17	225	GG	14|0	285
R1	794913	G	upstream;downstream	AA	0|6	92	GG	13|0	285
R1	795423	C	exonic	TT	0|6	143	CC	13|0	285
R1	795495	T	intronic	GG	0|11	210	TT	14|0	285
R1	795567	G	exonic	TT	0|12	209	GG	17|0	285
R1	795618	A	intronic	TT	0|14	202	AA	17|0	285
R1	795619	C	intronic	GG	0|14	210	CC	17|0	285
R1	796320	T	exonic	GG	0|10	197	TT	8|0	234
R1	796344	A	exonic	GG	0|10	170	AA	9|0	248
R1	796842	T	upstream	GG	0|10	166	TT	17|0	285
R1	796846	A	upstream	CC	0|9	147	AA	17|0	285
R1	796848	A	upstream	CC	0|10	156	AA	16|0	285
R1	798266	A	intergenic	GG	0|6	155	AA	7|0	230
R1	798328	C	intergenic	TT	0|10	225	CC	12|0	285
R1	798395	A	intergenic	TT	0|11	223	AA	20|0	285
R1	798486	G	intergenic	AA	0|15	225	GG	14|0	285
R1	798500	G	intergenic	AA	0|13	214	GG	11|0	285
R1	798519	T	intergenic	CC	0|11	190	TT	10|0	285
R1	798720	A	intergenic	GG	0|5	56	AA	14|0	285
R1	802544	C	exonic	TT	0|21	225	CC	27|0	285
R1	807511	T	UTR5	GG	0|24	225	TT	9|0	270
R1	807626	T	exonic	CC	0|14	225	TT	12|0	285
R1	807645	G	exonic	TT	0|15	225	GG	15|0	285
R1	807913	A	exonic	GG	0|17	225	AA	19|0	285
R1	808087	C	intronic	GG	0|10	223	CC	13|0	285
R1	808524	T	exonic	CC	0|19	225	TT	14|0	285
R1	808642	T	intronic	TT	22|0	285	CC	0|17	225
R1	808726	C	exonic	CC	25|0	285	GG	0|10	166
R1	808732	T	exonic	TT	25|0	285	CC	0|9	145
R1	808741	A	exonic	AA	28|0	285	GG	0|9	154
R1	808927	T	exonic	CC	0|10	120	TT	11|0	285
R1	809192	G	intronic	AA	0|7	146	GG	6|0	212
R1	809276	C	exonic	AA	0|17	219	CC	15|0	285
R1	809327	T	exonic	AA	0|11	139	TT	19|0	285
R1	809604	A	exonic	GG	0|5	60	AA	10|0	275
R1	809636	T	exonic	CC	0|4	46.4146	TT	7|0	206
R1	809792	G	exonic	GG	11|0	171	CC	0|10	176
R1	809831	C	exonic	TT	0|13	182	CC	14|0	285
R1	809840	C	exonic	TT	0|13	197	CC	17|0	285
R1	809843	T	exonic	GG	0|13	197	TT	17|0	285
R1	810022	G	exonic	AA	0|13	170	GG	18|0	285
R1	810029	C	exonic	GG	0|14	152	CC	18|0	285
R1	810032	C	exonic	TT	0|12	137	CC	18|0	285
R1	810269	C	exonic	AA	0|11	125	CC	18|0	285
R1	810410	T	exonic	CC	0|22	225	TT	16|0	285
R1	810443	A	exonic	TT	0|14	225	AA	14|0	285
R1	810536	T	exonic	GG	0|17	225	TT	22|0	285
R1	810603	A	exonic	CC	0|19	225	AA	24|0	285
R1	810779	A	exonic	GG	0|15	225	AA	16|0	285
R1	810872	T	exonic	CC	0|11	164	TT	16|0	285
R1	811031	A	exonic	TT	0|4	49.4146	AA	13|0	285
R1	811037	A	exonic	TT	0|5	68	AA	13|0	285
R1	811040	G	exonic	TT	0|5	68	GG	12|0	285
R1	811397	G	exonic	GG	10|0	254	AA	0|8	124
R1	811402	G	exonic	GG	10|0	254	AA	0|8	124
R1	811436	T	exonic	CC	0|9	148	TT	8|0	163
R1	811532	A	exonic	TT	0|8	104	AA	8|0	172
R1	811571	A	exonic	AA	13|0	266	GG	0|13	177
R1	811572	T	exonic	TT	12|0	265	AA	0|13	165
R1	811596	C	intronic	CC	7|0	160	TT	0|13	154
R1	811603	T	intronic	AA	0|7	100	TT	12|0	203
R1	811857	C	exonic	CC	5|0	96	AA	0|5	115
R1	812110	T	exonic	TT	4|0	75	GG	0|6	76
R1	812156	T	exonic	CC	0|10	107	TT	13|0	285
R1	812215	T	exonic	TT	18|0	285	CC	0|14	225
R1	812219	C	exonic	CC	19|0	285	AA	0|15	225
R1	812266	G	exonic	AA	0|15	225	GG	12|0	285
R1	812272	T	exonic	CC	0|12	224	TT	9|0	258
R1	812316	C	exonic	CC	11|0	249	TT	0|4	85
R1	813061	G	intronic	GG	4|0	160	CC	0|4	52
R1	813070	G	intronic	GG	4|0	160	AA	0|6	110
R1	813072	A	intronic	GG	0|4	100	AA	6|0	159
R1	813314	C	intronic	CC	5|0	146	TT	0|7	65
R1	813360	T	exonic	GG	0|4	72	TT	14|0	285
R1	813752	A	intronic	TT	0|9	177	AA	19|0	285
R1	813779	G	intronic	AA	0|13	225	GG	18|0	285
R1	813826	A	intronic	CC	0|14	225	AA	15|0	285
R1	813922	T	intronic	GG	0|10	208	TT	12|0	285
R1	814269	C	intronic	GG	0|14	174	CC	21|0	285
R1	814402	C	exonic	TT	0|13	225	CC	21|0	285
R1	814441	T	exonic	CC	0|7	165	TT	16|0	285
R1	814523	T	UTR3	CC	0|4	39.4149	TT	16|0	285
R1	814595	T	UTR3	AA	0|5	53	TT	18|0	285
R1	814620	G	UTR3	AA	0|4	48.4146	GG	22|0	285
R1	814891	G	upstream;downstream	CC	0|11	222	GG	15|0	285
R1	814919	C	upstream;downstream	AA	0|13	179	CC	17|0	285
R1	814964	C	upstream;downstream	TT	0|20	225	CC	14|0	285
R1	815641	A	UTR5	GG	0|6	100	AA	10|0	269
R1	815673	A	exonic	GG	0|7	126	AA	12|0	284
R1	815766	T	exonic	CC	0|16	196	TT	10|0	285
R1	815830	T	exonic	GG	0|9	107	TT	15|0	285
R1	815833	T	exonic	CC	0|9	107	TT	15|0	285
R1	816009	T	exonic	CC	0|6	116	TT	12|0	285
R1	816139	C	exonic	AA	0|27	225	CC	19|0	285
R1	816175	A	exonic	GG	0|26	225	AA	17|0	285
R1	816314	C	exonic	TT	0|13	194	CC	20|0	285
R1	816369	A	exonic	GG	0|10	139	AA	15|0	285
R1	816411	A	intronic	GG	0|5	47.4146	AA	14|0	285
R1	817730	T	downstream	CC	0|5	70	TT	16|0	285
R1	817828	T	exonic	CC	0|12	144	TT	16|0	285
R1	817830	T	exonic	GG	0|12	147	TT	17|0	285
R1	817978	C	intronic	TT	0|15	225	CC	10|0	257
R1	817979	C	intronic	TT	0|14	225	CC	10|0	257
R1	818104	A	intronic	TT	0|16	225	AA	16|0	285
R1	818133	A	intronic	CC	0|13	164	AA	17|0	285
R1	818500	C	intronic	TT	0|17	212	CC	13|0	285
R1	818537	A	intronic	CC	0|19	225	AA	7|0	226
R1	818600	C	intronic	AA	0|25	225	CC	7|0	219
R1	818705	C	intronic	TT	0|12	225	CC	15|0	285
R1	818774	G	exonic	TT	0|6	127	GG	20|0	285
R1	818852	G	exonic	AA	0|7	83	GG	16|0	285
R1	818898	T	intronic	CC	0|13	197	TT	16|0	285
R1	818962	A	intronic	GG	0|13	222	AA	23|0	285
R1	819017	C	intronic	TT	0|5	83	CC	21|0	285
R1	819044	G	intronic	TT	0|4	37.4152	GG	18|0	285
R1	819347	G	upstream	AA	0|6	137	GG	20|0	285
R1	819451	T	upstream	CC	0|7	157	TT	19|0	285
R1	819810	G	upstream	AA	0|6	84	GG	16|0	285
R1	819811	C	upstream	AA	0|6	102	CC	16|0	285
R1	820003	T	intronic	CC	0|6	147	TT	17|0	285
R1	820030	G	intronic	TT	0|6	157	GG	16|0	285
R1	820123	G	intronic	AA	0|5	62	GG	20|0	285
R1	820131	A	intronic	GG	0|5	50	AA	16|0	285
R1	820389	G	intronic	CC	0|19	225	GG	18|0	285
R1	820506	T	intronic	CC	0|18	177	TT	17|0	285
R1	820518	C	intronic	TT	0|21	216	CC	17|0	285
R1	820570	T	intronic	CC	0|16	189	TT	13|0	285
R1	820601	C	intronic	TT	0|23	225	CC	14|0	285
R1	820769	A	intronic	GG	0|14	225	AA	17|0	285
R1	820860	C	intronic	TT	0|17	225	CC	16|0	285
R1	820962	A	intronic	CC	0|12	213	AA	15|0	285
R1	820966	T	intronic	CC	0|12	213	TT	15|0	285
R1	821044	A	intronic	GG	0|15	225	AA	13|0	273
R1	821065	C	intronic	TT	0|16	225	CC	17|0	285
R1	821379	T	intronic	CC	0|11	214	TT	11|0	285
R1	821499	C	intronic	AA	0|11	132	CC	10|0	281
R1	821505	C	intronic	TT	0|10	111	CC	9|0	275
R1	821583	T	intronic	CC	0|5	54	TT	14|0	285
R1	821803	C	intronic	TT	0|6	120	CC	10|0	285
R1	821816	T	intronic	AA	0|7	142	TT	12|0	285
R1	821946	T	intronic	CC	0|13	217	TT	11|0	279
R1	821963	T	intronic	AA	0|13	224	TT	9|0	248
R1	822000	C	intronic	TT	0|17	225	CC	10|0	285
R1	822104	A	exonic	GG	0|12	225	AA	17|0	285
R1	822228	G	exonic	AA	0|20	225	GG	15|0	285
R1	822631	G	intronic	AA	0|17	225	GG	17|0	285
R1	822655	C	intronic	AA	0|10	225	CC	15|0	285
R1	823040	G	intronic	TT	0|11	135	GG	14|0	285
R1	823052	G	intronic	TT	0|11	135	GG	14|0	285
R1	823215	T	intronic	CC	0|8	119	TT	13|0	285
R1	823334	A	intronic	TT	0|24	225	AA	15|0	285
R1	823602	A	exonic	GG	0|10	223	AA	12|0	285
R1	823622	A	exonic	GG	0|12	225	AA	12|0	285
R1	823836	T	intronic	CC	0|11	225	TT	23|0	285
R1	824118	T	intronic	AA	0|12	208	TT	14|0	285
R1	824197	C	exonic	TT	0|12	225	CC	15|0	285
R1	824301	C	intronic	TT	0|14	225	CC	15|0	285
R1	824684	A	intronic	GG	0|26	225	AA	15|0	285
R1	824703	C	intronic	TT	0|23	225	CC	18|0	285
R1	824735	A	intronic	GG	0|21	225	AA	16|0	285
R1	824794	C	intronic	TT	0|25	225	CC	18|0	285
R1	824873	C	intronic	TT	0|21	225	CC	18|0	285
R1	825087	T	exonic	CC	0|22	225	TT	17|0	285
R1	825163	A	intronic	CC	0|18	225	AA	21|0	285
R1	825263	C	intronic	TT	0|13	206	CC	12|0	285
R1	825302	G	intronic	AA	0|12	182	GG	14|0	279
R1	825315	C	intronic	TT	0|12	176	CC	10|0	237
R1	825348	A	intronic	GG	0|12	205	AA	9|0	225
R1	825593	C	intronic	TT	0|17	225	CC	16|0	285
R1	825594	A	intronic	GG	0|18	225	AA	17|0	285
R1	825805	T	intronic	AA	0|22	225	TT	24|0	285
R1	826477	A	downstream	TT	0|9	204	AA	14|0	285
R1	826541	A	downstream	GG	0|5	107	AA	15|0	285
R1	827201	T	downstream	AA	0|16	177	TT	14|0	285
R1	827346	G	upstream	AA	0|13	174	GG	12|0	285
R1	827359	T	upstream	AA	0|11	136	TT	14|0	285
R1	827364	T	upstream	GG	0|12	156	TT	13|0	285
R1	827654	T	upstream	AA	0|4	79	TT	11|0	285
R1	827809	A	upstream	GG	0|14	225	AA	16|0	285
R1	827864	T	upstream	CC	0|8	159	TT	16|0	285
R1	827871	G	upstream	CC	0|7	135	GG	16|0	285
R1	828057	A	upstream	GG	0|7	143	AA	22|0	285
R1	828102	G	upstream	CC	0|11	120	GG	29|0	285
R1	828199	C	upstream	TT	0|18	204	CC	25|0	285
R1	828265	T	exonic	AA	0|15	225	TT	22|0	285
R1	828346	T	exonic	CC	0|18	225	TT	28|0	285
R1	828383	T	exonic	CC	0|18	225	TT	26|0	285
R1	828458	C	exonic	GG	0|16	225	CC	25|0	285
R1	828665	C	exonic	TT	0|13	225	CC	12|0	285
R1	828748	A	exonic	CC	0|9	160	AA	18|0	285
R1	828749	G	exonic	AA	0|9	160	GG	18|0	285
R1	828788	G	exonic	AA	0|9	136	GG	18|0	285
R1	828857	A	exonic	GG	0|13	225	AA	18|0	285
R1	828867	C	exonic	GG	0|11	225	CC	19|0	285
R1	828998	T	exonic	CC	0|19	225	TT	17|0	285
R1	829150	A	downstream	GG	0|16	225	AA	11|0	285
R1	829224	C	downstream	TT	0|14	225	CC	11|0	285
R1	829382	C	downstream	TT	0|13	225	CC	9|0	257
R1	829409	T	downstream	GG	0|10	152	TT	6|0	199
R1	829415	A	downstream	GG	0|10	151	AA	6|0	199
R1	829496	C	downstream	AA	0|13	223	CC	6|0	215
R1	829982	T	exonic	CC	0|10	191	TT	12|0	285
R1	830001	T	intronic	AA	0|12	217	TT	9|0	260
R1	830029	T	intronic	CC	0|16	225	TT	13|0	285
R1	830146	C	exonic	TT	0|18	225	CC	26|0	285
R1	830244	T	intronic	CC	0|17	225	TT	17|0	285
R1	830249	C	intronic	TT	0|18	225	CC	17|0	285
R1	830751	A	intronic	GG	0|14	225	AA	18|0	285
R1	830753	A	intronic	GG	0|14	225	AA	17|0	285
R1	830856	T	intronic	AA	0|16	225	TT	14|0	285
R1	830930	A	intronic	GG	0|19	225	AA	14|0	285
R1	830997	C	intronic	TT	0|11	225	CC	10|0	270
R1	831068	G	intronic	AA	0|11	208	GG	18|0	285
R1	831459	G	intronic	AA	0|9	188	GG	20|0	285
R1	831496	G	intronic	AA	0|8	145	GG	17|0	285
R1	831508	G	intronic	TT	0|7	133	GG	15|0	285
R1	831637	C	intronic	TT	0|8	141	CC	13|0	285
R1	831649	A	intronic	TT	0|9	112	AA	16|0	285
R1	831677	A	intronic	GG	0|11	179	AA	20|0	285
R1	831722	C	intronic	GG	0|16	225	CC	23|0	285
R1	831833	G	intronic	TT	0|20	225	GG	18|0	285
R1	831892	T	intronic	AA	0|17	201	TT	12|0	285
R1	831980	G	exonic	AA	0|9	112	GG	15|0	285
R1	832029	A	intronic	GG	0|5	61	AA	17|0	285
R1	832079	A	intronic	TT	0|8	147	AA	17|0	285
R1	832087	A	intronic	GG	0|8	143	AA	16|0	285
R1	832097	C	intronic	TT	0|11	196	CC	15|0	285
R1	832347	A	upstream	GG	0|14	225	AA	21|0	285
R1	832389	A	upstream	GG	0|17	225	AA	18|0	285
R1	832516	T	upstream	CC	0|18	225	TT	20|0	285
R1	832528	T	upstream	CC	0|14	210	TT	19|0	285
R1	832665	T	upstream	AA	0|19	225	TT	15|0	285
R1	832852	G	upstream	TT	0|10	195	GG	11|0	285
R1	832898	T	upstream	AA	0|11	186	TT	16|0	285
R1	832906	A	upstream	CC	0|10	162	AA	14|0	285
R1	832985	T	upstream	AA	0|12	224	TT	17|0	285
R1	833160	G	upstream	AA	0|16	225	GG	8|0	255
R1	833717	T	intergenic	CC	0|19	225	TT	17|0	285
R1	834060	G	intergenic	AA	0|18	225	GG	15|0	285
R1	834171	A	intergenic	GG	0|19	225	AA	22|0	285
R1	834518	C	intergenic	AA	0|16	225	CC	16|0	285
R1	834539	T	intergenic	GG	0|12	207	TT	17|0	285
R1	834634	C	intergenic	TT	0|4	60	CC	15|0	285
R1	840901	C	intergenic	TT	0|9	127	CC	12|0	285
R1	840998	A	intergenic	GG	0|12	122	AA	9|0	267
R1	841007	C	intergenic	TT	0|14	144	CC	10|0	285
R1	841104	G	intergenic	AA	0|14	225	GG	13|0	285
R1	841168	G	intergenic	AA	0|9	170	GG	11|0	281
R1	841262	G	intergenic	AA	0|6	133	GG	9|0	284
R1	841422	G	intergenic	AA	0|6	88	GG	7|0	235
R1	841898	C	intergenic	GG	0|9	203	CC	15|0	285
R1	841987	A	intergenic	CC	0|7	138	AA	15|0	285
R1	845377	T	intergenic	CC	0|9	139	TT	18|0	285
R1	845391	G	intergenic	TT	0|8	122	GG	18|0	285
R1	845402	G	intergenic	AA	0|9	139	GG	18|0	285
R1	845449	C	intergenic	AA	0|13	225	CC	13|0	285
R1	845628	C	intergenic	TT	0|13	225	CC	16|0	285
R1	845724	A	intergenic	TT	0|15	225	AA	5|0	182
R1	845819	G	intergenic	AA	0|17	225	GG	7|0	184
R1	855213	T	upstream	AA	0|4	71	TT	17|0	285
R1	855257	A	upstream	TT	0|4	71	AA	20|0	285
R1	855281	A	upstream	GG	0|7	130	AA	19|0	285
R1	855624	T	upstream	CC	0|7	175	TT	11|0	285
R1	856023	A	exonic	GG	0|7	121	AA	14|0	285
R1	856026	A	exonic	CC	0|7	121	AA	14|0	285
R1	856152	C	exonic	TT	0|15	225	CC	15|0	285
R1	856185	T	exonic	CC	0|14	225	TT	14|0	285
R1	856465	C	intronic	TT	0|17	225	CC	20|0	285
R1	856495	G	intronic	TT	0|13	185	GG	16|0	285
R1	856496	A	intronic	TT	0|13	185	AA	17|0	285
R1	856572	C	intronic	TT	0|13	200	CC	16|0	285
R1	856602	G	intronic	AA	0|10	190	GG	18|0	285
R1	856651	G	intronic	AA	0|8	97	GG	16|0	285
R1	856656	C	intronic	TT	0|7	96	CC	16|0	285
R1	856746	G	intronic	AA	0|18	225	GG	14|0	285
R1	856769	C	intronic	CC	18|0	285	GG	0|11	225
R1	856807	T	intronic	CC	0|23	225	TT	13|0	285
R1	856861	C	intronic	TT	0|18	225	CC	15|0	285
R1	856941	T	intronic	TT	17|0	285	GG	0|16	225
R1	856957	A	intronic	TT	0|16	225	AA	15|0	285
R1	857028	T	exonic	CC	0|21	225	TT	15|0	285
R1	857067	A	exonic	TT	0|23	225	AA	17|0	285
R1	857100	C	exonic	TT	0|16	225	CC	16|0	285
R1	857178	C	exonic	TT	0|19	225	CC	18|0	285
R1	857293	T	intronic	AA	0|22	225	TT	20|0	285
R1	860587	T	intronic	AA	0|15	225	TT	12|0	285
R1	860810	C	intronic	CC	24|0	285	TT	0|16	225
R1	860969	A	UTR3	AA	25|0	285	TT	0|19	225
R1	861097	T	UTR3	TT	11|0	285	CC	0|11	225
R1	861174	T	UTR3	TT	15|0	285	AA	0|12	225
R1	861193	G	UTR3	GG	16|0	285	AA	0|11	212
R1	861343	T	exonic	TT	10|0	285	AA	0|17	225
R1	861405	A	exonic	AA	12|0	285	GG	0|13	225
R1	861430	G	exonic	GG	16|0	285	CC	0|13	225
R1	861680	A	exonic	AA	15|0	285	CC	0|20	225
R1	861938	A	upstream;downstream	AA	18|0	285	GG	0|12	225
R1	862148	A	upstream;downstream	AA	18|0	285	CC	0|5	80
R1	862153	G	upstream;downstream	GG	18|0	285	AA	0|6	79
R1	862273	T	upstream	TT	25|0	285	CC	0|6	75
R1	862499	T	upstream	TT	14|0	285	CC	0|18	225
R1	862510	A	upstream	AA	14|0	285	GG	0|16	207
R1	862558	C	upstream	CC	14|0	285	TT	0|16	202
R1	862574	A	upstream	AA	12|0	285	TT	0|15	176
R1	863516	A	intergenic	AA	17|0	285	GG	0|12	225
R1	863703	A	intergenic	AA	18|0	285	TT	0|12	225
R1	863756	A	intergenic	AA	14|0	285	GG	0|14	225
R1	863993	T	intergenic	TT	19|0	285	CC	0|16	225
R1	864238	C	intergenic	CC	12|0	285	TT	0|17	225
R1	864262	T	intergenic	TT	10|0	285	CC	0|18	225
R1	864281	T	intergenic	TT	13|0	285	AA	0|17	225
R1	864412	T	intergenic	TT	12|0	285	CC	0|15	225
R1	864733	G	intergenic	GG	28|0	285	AA	0|17	225
R1	871307	T	UTR5	TT	15|0	285	CC	0|14	157
R1	871416	A	exonic	AA	20|0	285	TT	0|18	225
R1	872013	C	exonic	CC	14|0	285	AA	0|8	195
R1	872069	G	UTR3	GG	18|0	285	AA	0|11	225
R1	872221	C	downstream	CC	20|0	285	TT	0|12	225
R1	872421	T	downstream	TT	18|0	285	AA	0|17	225
R1	872906	G	downstream	GG	20|0	285	CC	0|16	225
R1	873206	T	intergenic	TT	16|0	285	AA	0|12	181
R1	873207	G	intergenic	GG	15|0	285	AA	0|12	181
R1	873437	T	intergenic	TT	20|0	285	GG	0|15	225
R1	874513	T	upstream	TT	22|0	285	GG	0|15	225
R1	874997	G	upstream	GG	15|0	285	TT	0|5	112
R1	875139	T	upstream	TT	17|0	285	CC	0|10	221
R1	875399	C	exonic	CC	14|0	285	GG	0|19	225
R1	876749	T	intronic	GG	0|24	225	TT	18|0	285
R1	876911	C	exonic	TT	0|19	225	CC	15|0	285
R1	877120	C	intronic	GG	0|15	225	CC	13|0	285
R1	878265	A	upstream;downstream	TT	0|17	225	AA	11|0	226
R1	878317	C	upstream;downstream	CC	18|0	285	TT	0|7	103
R1	878891	G	exonic	GG	18|0	285	AA	0|5	58
R1	878892	A	exonic	AA	18|0	285	CC	0|5	58
R1	878893	C	exonic	CC	18|0	285	TT	0|5	47.4146
R1	878978	C	exonic	CC	18|0	285	TT	0|9	118
R1	879272	T	exonic	TT	22|0	285	GG	0|5	130
R1	879278	G	exonic	GG	24|0	285	AA	0|8	185
R1	879441	T	UTR3	TT	14|0	285	GG	0|5	83
R1	879448	G	UTR3	GG	14|0	285	AA	0|5	94
R1	879669	A	UTR3	AA	14|0	285	GG	0|16	179
R1	879931	A	exonic	AA	22|0	285	GG	0|11	156
R1	879955	G	exonic	GG	24|0	285	CC	0|14	196
R1	880057	T	exonic	TT	19|0	285	AA	0|10	206
R1	880279	G	exonic	GG	20|0	285	AA	0|4	69
R1	880303	T	exonic	TT	15|0	285	CC	0|7	149
R1	880408	G	exonic	GG	17|0	285	CC	0|5	118
R1	880792	G	exonic	GG	16|0	285	CC	0|5	91
R1	880846	T	exonic	TT	13|0	285	AA	0|11	204
R1	880921	T	exonic	TT	11|0	285	CC	0|13	183
R1	881170	T	exonic	TT	16|0	285	CC	0|15	202
R1	881176	G	exonic	GG	15|0	285	AA	0|15	202
R1	881506	A	exonic	AA	9|0	257	GG	0|16	191
R1	881520	G	exonic	GG	12|0	285	TT	0|18	198
R1	881536	G	exonic	GG	10|0	285	AA	0|20	225
R1	881593	A	exonic	AA	15|0	285	GG	0|17	225
R1	881709	T	intronic	TT	19|0	285	CC	0|15	225
R1	881762	C	exonic	CC	16|0	285	TT	0|10	205
R1	881886	T	exonic	TT	18|0	285	CC	0|17	217
R1	881892	C	exonic	CC	22|0	285	TT	0|16	225
R1	881895	G	exonic	GG	23|0	285	AA	0|15	214
R1	882042	T	exonic	TT	20|0	285	GG	0|20	225
R1	882108	A	exonic	AA	21|0	285	TT	0|23	225
R1	882146	G	exonic	GG	21|0	285	AA	0|24	225
R1	883378	C	exonic	CC	18|0	285	GG	0|13	225
R1	883379	G	exonic	GG	19|0	285	TT	0|12	225
R1	908500	T	upstream;downstream	TT	17|0	285	AA	0|19	225
R1	941384	T	exonic	TT	12|0	285	CC	0|13	225
R1	941417	A	exonic	AA	16|0	285	GG	0|17	200
R1	941640	A	exonic	AA	24|0	285	CC	0|7	125
R1	941646	G	exonic	GG	24|0	285	AA	0|5	95
R1	941664	G	exonic	GG	22|0	285	AA	0|4	48.4146
R1	941682	G	exonic	GG	23|0	285	AA	0|5	77
R1	941685	C	exonic	CC	22|0	285	TT	0|5	77
R1	941984	G	exonic	AA	0|4	94	GG	16|0	285
R1	943037	T	upstream;downstream	AA	0|10	154	TT	19|0	285
R1	943040	A	upstream;downstream	CC	0|10	154	AA	16|0	285
R1	943256	T	upstream;downstream	GG	0|11	116	TT	18|0	285
R1	943320	A	upstream;downstream	CC	0|16	213	AA	23|0	285
R1	943427	A	upstream;downstream	TT	0|19	225	AA	12|0	285
R1	943448	T	UTR3	GG	0|18	181	TT	12|0	285
R1	943471	G	UTR3	AA	0|17	165	GG	17|0	285
R1	943747	A	exonic	GG	0|15	225	AA	23|0	285
R1	943855	C	intronic	CC	20|0	285	GG	0|16	225
R1	943857	A	intronic	TT	0|16	225	AA	17|0	285
R1	943869	T	exonic	GG	0|18	225	TT	19|0	285
R1	943923	C	exonic	TT	0|10	120	CC	23|0	285
R1	944003	T	intronic	AA	0|9	136	TT	17|0	285
R1	944009	T	intronic	AA	0|8	108	TT	19|0	285
R1	944031	T	intronic	AA	0|8	126	TT	16|0	285
R1	944144	A	intronic	GG	0|8	197	AA	21|0	285
R1	944208	G	exonic	CC	0|6	109	GG	16|0	285
R1	944301	T	exonic	CC	0|7	123	TT	11|0	285
R1	944365	C	intronic	TT	0|15	188	CC	10|0	285
R1	944367	C	intronic	GG	0|15	194	CC	10|0	285
R1	944414	G	exonic	GG	18|0	285	TT	0|11	209
R1	944475	T	exonic	CC	0|23	225	TT	14|0	285
R1	944912	A	exonic	TT	0|13	225	AA	8|0	222
R1	945408	T	exonic	TT	11|0	165	CC	0|6	68
R1	945617	A	intronic	TT	0|10	163	AA	16|0	285
R1	945623	G	intronic	GG	12|0	243	TT	0|16	225
R1	945625	T	intronic	GG	0|12	183	TT	18|0	285
R1	945951	A	intronic	AA	4|0	151	TT	0|14	225
R1	945997	G	intronic	TT	0|5	103	GG	17|0	182
R1	946008	T	intronic	CC	0|5	103	TT	19|0	285
R1	946732	G	exonic	AA	0|14	225	GG	10|0	278
R1	946741	A	exonic	GG	0|13	225	AA	11|0	285
R1	946878	T	exonic	AA	0|13	210	TT	21|0	285
R1	946899	T	exonic	AA	0|18	225	TT	20|0	285
R1	946989	T	exonic	CC	0|19	198	TT	13|0	285
R1	946992	G	exonic	TT	0|19	191	GG	12|0	285
R1	947082	G	intronic	AA	0|9	121	GG	17|0	285
R1	947107	G	exonic	AA	0|7	97	GG	16|0	285
[truncated: 364,681+ more rows]
