# Supplementary material for: Development of SNP and InDel markers by genome resequencing and transcriptome sequencing in radish (Raphanus sativus L.)
Source: BMC Genomics. 2023 Aug 8;24:445. doi: 10.1186/s12864-023-09528-6 (PMC10408230; doi:10.1186/s12864-023-09528-6)
Supplement: Supplementary file 4 — Additional file 4: Supplement Table S6. The information of InDels between two radish cultivars in resequencing data. [file 12864_2023_9528_MOESM4_ESM.xlsx]

## Sheet: Sheet2
Supplement Table S6. The information of InDels between two radish cultivars in resequencing data.
Chrom	Pos	Ref	AnnoPos	YZH.Genotype	YZH.QUAL	YZH.Depth	XHT.Genotype	XHT.QUAL	XHT.Depth
R1	705	CTAAACTT	upstream	CT CT	225	0 9	CTAAACTT CTAAACTT	285	11 0
R1	736	TAAAAA	upstream	TAAAAA TAAAAA	238	8 0	TAAAA TAAAA	112	0 12
R1	886	TA	UTR5	T T	225	0 17	TA TA	285	14 0
R1	2431	T	UTR3	TA TA	44.4146	0 5	T T	206	7 0
R1	9711	TA	intergenic	TATTTAA TATTTAA	225	0 16	TA TA	285	17 0
R1	9828	AC	intergenic	A A	41.4148	0 5	AC AC	285	16 0
R1	30321	TAAAAAAAAA	intergenic	TAAAAAA TAAAAAA	179	0 13	TAAAAAAAAA TAAAAAAAAA	246	12 0
R1	33507	GGGTGAGG	intergenic	GGGTGAGG GGGTGAGG	285	16 0	GGG GGG	225	0 17
R1	36632	ATT	intergenic	AT AT	225	0 13	ATT ATT	285	25 0
R1	37391	ATTTTTTTTTT	intergenic	ATTTTTTTTTT ATTTTTTTTTT	278	12 0	ATTTTTTTTT ATTTTTTTTT	65	0 22
R1	40959	ATTTTTTT	intergenic	ATTTTTTT ATTTTTTT	143	4 0	ATTTTTTTT ATTTTTTTT	23.434	0 7
R1	44306	CAAAAAAAAA	intergenic	CAAAAAAAAAA CAAAAAAAAAA	8.13795	0 4	CAAAAAAAAAAA CAAAAAAAAAAA	76	0 7
R1	52216	GTTTTTTTTT	intergenic	GTTTTTTTTTT GTTTTTTTTTT	56	0 13	GTTTTTTTTT GTTTTTTTTT	285	25 0
R1	63478	ATTTTTTTTT	intergenic	ATTTTTTTT ATTTTTTTT	51	0 12	ATTTTTTTTT ATTTTTTTTT	273	11 0
R1	65504	A	intergenic	A A	285	11 0	AT AT	225	0 23
R1	69576	CAAAAAAA	intergenic	CAAAAAAA CAAAAAAA	254	12 0	CAAAAA CAAAAA	121	0 9
R1	70078	CAAAAAAA	intergenic	CAAAAAAA CAAAAAAA	285	15 0	CAAAAAAAA CAAAAAAAA	83	0 20
R1	70513	CT	intergenic	CT CT	285	15 0	C C	225	0 15
R1	71025	ATTTT	intergenic	ATTT ATTT	131	0 10	ATTTT ATTTT	154	9 0
R1	75364	TG	UTR5	TGGGAGAGAGAG TGGGAGAGAGAG	179	0 7	TGGGAGAGAGAGAGAG TGGGAGAGAGAGAGAG	207	0 9
R1	75907	ACCGCCGCCGCCGC	nonframeshift deletion	ACCGCCGCCGCCGC ACCGCCGCCGCCGC	285	25 0	ACCGCCGCCGC ACCGCCGCCGC	225	0 18
R1	78252	AG	UTR3	AG AG	285	11 0	A A	77	0 5
R1	78556	TC	UTR3	TC TC	285	21 0	TCC TCC	47.4146	0 4
R1	78876	GAAAAAA	downstream	GAAAAAA GAAAAAA	193	7 0	GAAAAA GAAAAA	102	0 13
R1	79800	CTCATCATCATCATCA	nonframeshift insertion	CTCATCATCATCATCA CTCATCATCATCATCA	280	13 0	CTCATCATCATCATCATCA CTCATCATCATCATCATCA	225	0 13
R1	80243	GAAAAAA	upstream;downstream	GAAAAAA GAAAAAA	203	6 0	GAAAAA GAAAAA	39.4149	0 8
R1	80298	TAAAAAA	upstream;downstream	TAAAAAA TAAAAAA	160	4 0	TAAAAA TAAAAA	31.4175	0 6
R1	81279	ATTTTTTT	intronic	ATTTTTTT ATTTTTTT	285	14 0	ATTTTTTTTT ATTTTTTTTT	205	0 17
R1	82592	GT	intronic	GT GT	285	11 0	GTAT GTAT	225	0 21
R1	82803	GAAAAAA	upstream	GAAAAAA GAAAAAA	285	12 0	GAAAAAAAA GAAAAAAAA	225	0 14
R1	83102	A	upstream	A A	285	14 0	AG AG	48.4146	0 13
R1	83166	CAAAA	upstream	CAAAA CAAAA	285	16 0	CAAAAAAA CAAAAAAA	115	0 5
R1	96979	GTTTT	intergenic	GTTTT GTTTT	285	11 0	GTTT GTTT	120	0 19
R1	97431	GTTT	downstream	GTTT GTTT	216	9 0	GTTTT GTTTT	41.4148	0 4
R1	98257	TG	intronic	TG TG	285	11 0	T T	78	0 5
R1	98312	CA	intronic	CA CA	285	11 0	CAA CAA	82	0 5
R1	105125	CAA	intergenic	CAA CAA	285	13 0	CAAAAAAA CAAAAAAA	108	0 9
R1	105187	CT	intergenic	CT CT	259	9 0	CTTT CTTT	101	0 8
R1	107669	GGAAGA	intergenic	GGAAGA GGAAGA	285	11 0	GGA GGA	204	0 9
R1	109227	TTTATTTTTTTATTATGATTATTTTTTTA	intergenic	TTTATTTTTTTATTATGATTATTTTTTTA TTTATTTTTTTATTATGATTATTTTTTTA	285	17 0	TTTATTTTTTTA TTTATTTTTTTA	107	0 4
R1	109484	CTTTTTT	intergenic	CTTTTTT CTTTTTT	285	15 0	CTTTTTTT CTTTTTTT	66	0 17
R1	109586	CGTACG	intergenic	CGTACG CGTACG	285	15 0	C C	225	0 24
R1	109832	TAAAAAGAGCAACAGGCTTTTTGATCAAAAAAAAAAAAAGAGCAACAGGCT	intergenic	TAAAAAGAGCAACAGGCTTTTTGATCAAAAAAAAAAAAAGAGCAACAGGCT TAAAAAGAGCAACAGGCTTTTTGATCAAAAAAAAAAAAAGAGCAACAGGCT	285	14 0	TAAAAAGAGCAACAGGCT TAAAAAGAGCAACAGGCT	225	0 18
R1	111081	GAAAAAAAA	intergenic	GAAAAAAAA GAAAAAAAA	285	12 0	GAAAAAAA GAAAAAAA	27.4221	0 12
R1	111576	TAAAAAAAA	intergenic	TAAAAAAAA TAAAAAAAA	285	11 0	TAAAAAAA TAAAAAAA	19.4636	0 5
R1	129781	ATA	intergenic	ATA ATA	285	11 0	ATATTA ATATTA	130	0 9
R1	129854	CA	intergenic	CA CA	285	12 0	C C	170	0 18
R1	175193	GAAAA	intronic	GAAAA GAAAA	285	34 0	GAAAAAAA GAAAAAAA	114	0 5
R1	182845	ACCAT	upstream	ACCAT ACCAT	285	26 0	A A	46.4146	0 4
R1	182899	GGA	UTR5	GGA GGA	285	20 0	GGATACAACAGA GGATACAACAGA	148	0 10
R1	183041	TTAT	intronic	TTAT TTAT	285	12 0	TT TT	225	0 14
R1	183152	GATTATTATTATTATTAT	intronic	GATTATTATTATTATTAT GATTATTATTATTATTAT	285	18 0	GATTATTATTATTAT GATTATTATTATTAT	205	0 14
R1	183491	TCGGCGGC	nonframeshift deletion	TCGGCGGC TCGGCGGC	285	23 0	TCGGC TCGGC	225	0 23
R1	184259	AAGAG	downstream	AAGAG AAGAG	285	26 0	AAGAGAG AAGAGAG	88	0 4
R1	184331	T	downstream	T T	285	20 0	TCCATCTCTC TCCATCTCTC	225	0 16
R1	184413	AAACAA	downstream	AAACAA AAACAA	285	17 0	AAA AAA	91	0 4
R1	184836	AGGGGGGG	downstream	AGGGGGGG AGGGGGGG	285	21 0	AGGGGGG AGGGGGG	88	0 16
R1	184905	CGAGAGAGAG	downstream	CGAGAGAGAG CGAGAGAGAG	285	25 0	CGAGAG CGAGAG	225	0 16
R1	185118	CCTTTTCAGTC	UTR3	CCTTTTCAGTC CCTTTTCAGTC	285	21 0	CC CC	225	0 20
R1	185290	GCG	frameshift insertion	GCG GCG	285	25 0	GCGTAACAAGTACATCG GCGTAACAAGTACATCG	225	0 19
R1	186849	CGA	UTR5	CGAGA CGAGA	225	0 23	CGA CGA	285	26 0
R1	187018	ATCGTC	UTR3	ATCGTCGTC ATCGTCGTC	225	0 23	ATCGTC ATCGTC	285	22 0
R1	187296	CAAAAA	intronic	CAAAAAA CAAAAAA	156	0 23	CAAAAA CAAAAA	285	18 0
R1	187329	GT	intronic	GTT GTT	225	0 23	GT GT	285	17 0
R1	187462	CTTTTTTT	intronic	CTTTTTT CTTTTTT	82	0 26	CTTTTTTT CTTTTTTT	285	16 0
R1	197337	TATACAA	intronic	TATACAAATACAA TATACAAATACAA	225	0 14	TATACAA TATACAA	285	20 0
R1	197435	GGAAAGAAA	intronic	GGAAA GGAAA	225	0 21	GGAAAGAAA GGAAAGAAA	285	26 0
R1	197804	CGAGAGAGAGAGAGAGAGAG	intronic	CGAGAGAGAGAGAGAGAGAGAGAGAG CGAGAGAGAGAGAGAGAGAGAGAGAG	192	0 17	CGAGAGAGAGAGAGAGAGAG CGAGAGAGAGAGAGAGAGAG	285	19 0
R1	197871	AGGGGGTA	intronic	AGGGGTA AGGGGTA	119	0 13	AGGGGGTA AGGGGGTA	285	20 0
R1	198132	C	upstream	CGG CGG	86	0 6	C C	285	20 0
R1	198844	ATTTTTTT	intronic	ATTTTTTT ATTTTTTT	237	7 0	ATTTTTTTT ATTTTTTTT	90	0 20
R1	199111	GAA	intronic	GAA GAA	285	10 0	GAAA GAAA	225	0 12
R1	199384	TT	UTR3	TT TT	238	8 0	TCT TCT	23.4376	0 14
R1	200065	AATATAT	downstream	AATATAT AATATAT	285	26 0	AATAT AATAT	211	0 14
R1	200632	CTTTTTTTT	intronic	CTTTTTTTT CTTTTTTTT	285	18 0	CTTTTTTT CTTTTTTT	75	0 22
R1	201040	GAAAAAAA	intronic	GAAAAAAA GAAAAAAA	285	22 0	GAAAAAAAA GAAAAAAAA	99	0 23
R1	202153	CAAAAAAAA	intronic	CAAAAAAAA CAAAAAAAA	285	17 0	CAAAAAAA CAAAAAAA	62	0 16
R1	202281	CAAAAAAAA	intronic	CAAAAAAAA CAAAAAAAA	285	23 0	CAAAAAAAAA CAAAAAAAAA	59	0 19
R1	203156	TAAA	intronic	TAAA TAAA	285	16 0	TAAAA TAAAA	225	0 19
R1	203523	AAAGCAAGCAAGCAA	intronic	AAAGCAAGCAAGCAA AAAGCAAGCAAGCAA	270	10 0	AAAGCAAGCAAGCAAGCAA AAAGCAAGCAAGCAAGCAA	225	0 15
R1	203562	TGATTGGATTGGATTGGATTGGA	intronic	TGATTGGATTGGATTGGATTGGA TGATTGGATTGGATTGGATTGGA	282	11 0	TGATTGGATTGGATTGGA TGATTGGATTGGATTGGA	178	0 6
R1	204436	TC	upstream;downstream	T T	64	0 4	TC TC	285	18 0
R1	207087	TG	intergenic	TG TG	223	9 0	T T	219	0 11
R1	207290	TAA	intergenic	TAA TAA	285	16 0	TA TA	225	0 11
R1	208211	CAAAA	intergenic	CAAAA CAAAA	285	15 0	CAAAAA CAAAAA	206	0 19
R1	208465	TAAAATTATT	intergenic	TAAAATTATT TAAAATTATT	285	13 0	TAAAATTATTCAAAATTATT TAAAATTATTCAAAATTATT	225	0 14
R1	208807	A	intergenic	A A	285	17 0	AT AT	57	0 17
R1	209236	TAAA	intergenic	TAAA TAAA	285	28 0	TAAAA TAAAA	225	0 19
R1	209492	CTCTTTCTTTCTTTCTTTC	intergenic	CTCTTTCTTTCTTTCTTTC CTCTTTCTTTCTTTCTTTC	285	23 0	CTCTTTCTTTCTTTCTTTCTTTC CTCTTTCTTTCTTTCTTTCTTTC	225	0 11
R1	209522	ATTTTTTTTT	intergenic	ATTTTTTTTT ATTTTTTTTT	285	23 0	ATTTTTTTTTT ATTTTTTTTTT	10.7919	0 4
R1	213078	CTTT	intronic	CTTT CTTT	285	17 0	CTTTT CTTTT	225	0 27
R1	213954	ATTTTTT	downstream	ATTTTTT ATTTTTT	285	23 0	ATTTTT ATTTTT	137	0 24
R1	215048	T	downstream	T T	271	9 0	TC TC	34.4159	0 21
R1	216049	CACCT	frameshift insertion	CACCT CACCT	285	16 0	CACCTAACCT CACCTAACCT	225	0 15
R1	216119	AAACAACAACAACAACAA	intronic	AAACAACAACAACAACAA AAACAACAACAACAACAA	285	12 0	AAACAACAACAACAA AAACAACAACAACAA	225	0 15
R1	216168	CAAAAAAA	intronic	CAAAAAAA CAAAAAAA	285	13 0	CAAAAAAAA CAAAAAAAA	85	0 16
R1	216232	TTATAT	intronic	TTATAT TTATAT	285	12 0	TTAT TTAT	225	0 23
R1	217454	C	upstream	C C	285	16 0	CCAACTAAG CCAACTAAG	225	0 12
R1	219890	ATCCT	nonframeshift insertion	ATCCTCCT ATCCTCCT	64	0 4	ATCCT ATCCT	285	21 0
R1	236614	ATTTTTTT	upstream	ATTTTTTT ATTTTTTT	285	21 0	ATTTTTTTT ATTTTTTTT	35.4156	0 6
R1	237011	TGG	upstream	TGG TGG	285	23 0	TGGG TGGG	184	0 7
R1	237088	C	upstream	C C	285	15 0	CA CA	225	0 10
R1	237157	ATCTCTCTCTCT	upstream	ATCTCTCTCTCT ATCTCTCTCTCT	273	10 0	ATCTCTCTCT ATCTCTCTCT	99	0 4
R1	241769	CA	UTR3	CA CA	285	18 0	CAA CAA	148	0 6
R1	241842	GATGTTTTGCCA	UTR3	GATGTTTTGCCA GATGTTTTGCCA	285	18 0	GA GA	190	0 6
R1	242902	CCTACT	upstream	CCTACT CCTACT	285	22 0	CCTACTACT CCTACTACT	225	0 13
R1	243031	CA	upstream	CA CA	285	17 0	CATCAGA CATCAGA	195	0 12
R1	243084	CCTT	upstream	CCTT CCTT	285	25 0	C C	225	0 16
R1	243297	C	upstream	C C	285	18 0	CAT CAT	217	0 16
R1	243426	G	upstream	G G	285	21 0	GCGATTCA GCGATTCA	225	0 10
R1	243775	ATTTTTTT	upstream	ATTTTTT ATTTTTT	96	0 19	ATTTTTTT ATTTTTTT	285	15 0
R1	244074	ATT	intergenic	ATT ATT	285	20 0	AT AT	225	0 20
R1	244833	AGG	upstream	AGG AGG	285	15 0	A A	225	0 12
R1	245235	CTTTTTTTT	upstream	CTTTTTTTT CTTTTTTTT	285	14 0	CTTTTTTT CTTTTTTT	73	0 17
R1	245457	CTTTTTTTT	upstream	CTTTTTTTT CTTTTTTTT	285	16 0	CTTTTTTTTT CTTTTTTTTT	45.4183	0 16
R1	245940	TAA	UTR5	TAA TAA	285	10 0	TA TA	225	0 18
R1	248079	CA	UTR3	CA CA	285	15 0	CAAGTGTA CAAGTGTA	128	0 6
R1	249734	CTAAGTA	UTR5	CTAAGTA CTAAGTA	285	15 0	CTA CTA	225	0 20
R1	250530	GTTTTTTT	intronic	GTTTTTTT GTTTTTTT	285	18 0	GTTTTTT GTTTTTT	96	0 26
R1	253643	G	intronic	G G	285	26 0	GT GT	225	0 22
R1	254113	TTTCATGTACTAAAATAATTC	intronic	TTTCATGTACTAAAATAATTC TTTCATGTACTAAAATAATTC	285	21 0	TTTC TTTC	225	0 10
R1	254146	GAA	intronic	GAA GAA	285	20 0	GAAAA GAAAA	223	0 8
R1	254649	CGGAGG	nonframeshift deletion	CGGAGG CGGAGG	285	17 0	CGG CGG	225	0 11
R1	254988	ACCACCA	nonframeshift insertion	ACCACCA ACCACCA	285	24 0	ACCACCATTAATTCCACCA ACCACCATTAATTCCACCA	225	0 12
R1	255311	CA	nonframeshift insertion	CA CA	268	12 0	CAAGTTGAACACTA CAAGTTGAACACTA	72	0 4
R1	255952	CTTTTTTTTTT	upstream;downstream	CTTTTTTTTTTT CTTTTTTTTTTT	23.4376	0 11	CTTTTTTTTT CTTTTTTTTT	8.99861	0 9
R1	256169	CTT	upstream;downstream	CTT CTT	285	23 0	CTTTT CTTTT	62	0 7
R1	256974	TGAGA	intronic	TGAGA TGAGA	285	24 0	TGA TGA	218	0 16
R1	258568	ATTT	intronic	ATT ATT	225	0 15	ATTT ATTT	285	21 0
R1	259206	CTTTTTT	intronic	CTTTT CTTTT	139	0 7	CTTTTTT CTTTTTT	157	10 0
R1	260633	CAAGAAGGTCATAA	intronic	CAAGAAGGTCATAA CAAGAAGGTCATAA	285	21 0	CAA CAA	225	0 14
R1	262387	TTTCTCTCTCTTCTCTCTCTT	upstream;downstream	TTTCTCTCTCTT TTTCTCTCTCTT	225	0 15	TTTCTCTCTCTTCTCTCTCTT TTTCTCTCTCTTCTCTCTCTT	120	4 0
R1	263899	TTATATATATA	intronic	TTATATATATA TTATATATATA	285	17 0	TTATATATA TTATATATA	94	0 8
R1	264156	TAA	intronic	TAA TAA	285	13 0	TAAA TAAA	225	0 21
R1	264205	TAATAAAT	intronic	TAATAAAT TAATAAAT	285	18 0	TAAT TAAT	225	0 17
R1	264490	ATGTG	intronic	ATGTG ATGTG	285	18 0	ATG ATG	89	0 5
R1	264535	CATATATATATA	intronic	CATATATATATA CATATATATATA	285	18 0	CATATATATATATATATA CATATATATATATATATA	64	0 4
R1	265005	GTCTCTCT	upstream	GTCTCTCT GTCTCTCT	285	22 0	GTCTCTCTCT GTCTCTCTCT	225	0 12
R1	265256	CTTTTTT	upstream	CTTTTTT CTTTTTT	285	20 0	CTTTT CTTTT	159	0 10
R1	265297	CTTTTTT	upstream	CTTTTT CTTTTT	126	0 19	CTTTTTT CTTTTTT	235	9 0
R1	271487	A	upstream	A A	215	6 0	AG AG	53	0 6
R1	271634	A	upstream	A A	159	5 0	AC AC	63	0 4
R1	272109	CAGAAAA	upstream	CAGAAAA CAGAAAA	285	16 0	CA CA	127	0 6
R1	272178	TCC	upstream	TCC TCC	285	20 0	TC TC	195	0 10
R1	272253	AAAAAAGGGACGGACAGTGAGTTCACAAAAAAACAAAAA	UTR5	AAAAAAGGGACGGACAGTGAGTTCACAAAAAAACAAAAA AAAAAAGGGACGGACAGTGAGTTCACAAAAAAACAAAAA	285	16 0	AAAAAA AAAAAA	225	0 11
R1	272339	TGGAGAGGAGA	UTR5	TGGAGAGGAGA TGGAGAGGAGA	285	15 0	TGGAGAGGAGAGGAGA TGGAGAGGAGAGGAGA	190	0 9
R1	272723	ATA	intronic	ATA ATA	285	24 0	ATATGTA ATATGTA	225	0 11
R1	272837	G	nonframeshift insertion	G G	285	18 0	GGTA GGTA	225	0 8
R1	273219	AG	intronic	A A	225	0 13	AG AG	147	5 0
R1	273734	AT	intronic	AT AT	285	33 0	A A	142	0 11
R1	274388	GAAAAAAAA	intronic	GAAAAAAA GAAAAAAA	70	0 16	GAAAAAAAA GAAAAAAAA	285	22 0
R1	274623	TAAGAAG	UTR3	TAAGAAG TAAGAAG	285	17 0	TAAGAAGAAG TAAGAAGAAG	225	0 21
R1	275478	ACC	frameshift insertion	ACC ACC	285	12 0	ACCCC ACCCC	225	0 18
R1	275822	CAAAGAAAGAAAGAAAGAAAG	upstream	CAAAGAAAGAAAGAAAGAAAG CAAAGAAAGAAAGAAAGAAAG	285	15 0	CAAAGAAAGAAAGAAAGAAAGAAAG CAAAGAAAGAAAGAAAGAAAGAAAG	225	0 13
R1	276005	CTTTTTTTT	upstream	CTTTTTTTT CTTTTTTTT	285	9 0	CTTTTTTTTT CTTTTTTTTT	40.4185	0 10
R1	276141	GAAAAA	upstream	GAAAAA GAAAAA	285	15 0	GAAAAAA GAAAAAA	122	0 13
R1	277157	GAA	intronic	G G	165	0 5	GAA GAA	285	12 0
R1	277743	ATTTTTTTT	intronic	ATTTTTTTT ATTTTTTTT	285	21 0	ATTTTTTTTT ATTTTTTTTT	48.4146	0 17
R1	278853	AA	UTR3	AA AA	285	26 0	AACAAACGTTGTA AACAAACGTTGTA	225	0 10
R1	279335	GACCC	UTR3	GACCC GACCC	285	16 0	GACCCACCC GACCCACCC	225	0 22
R1	279452	TGAG	UTR3	TGAGAG TGAGAG	225	0 12	TGAG TGAG	285	25 0
R1	279473	CAAAA	UTR3	CAAAA CAAAA	285	12 0	CAAA CAAA	216	0 24
R1	279579	GCAA	UTR3	GCAA GCAA	285	12 0	GCAACAA GCAACAA	73	0 5
R1	279803	GTTT	UTR3	GTTT GTTT	285	18 0	GTTTT GTTTT	225	0 25
R1	279845	TACCACCACCACCACCACCACCA	downstream	TACCACCACCACCA TACCACCACCACCA	225	0 13	TACCACCACCACCACCA TACCACCACCACCACCA	225	0 19
R1	280082	TAAA	UTR3	TAA TAA	225	0 14	TAAA TAAA	285	21 0
R1	280212	GAAAAAAA	UTR3	GAAAAAAA GAAAAAAA	285	18 0	GAAAAAA GAAAAAA	89	0 17
R1	280746	GAAAAA	intronic	GAAAA GAAAA	133	0 22	GAAAAA GAAAAA	285	27 0
R1	281060	GGAAA	intronic	GGAAA GGAAA	285	23 0	G G	225	0 10
R1	289585	GAAT	intronic	GAAT GAAT	285	14 0	GAATAAT GAATAAT	225	0 10
R1	289648	GTTGAGAAGAT	intronic	GT GT	225	0 10	GTTGAGAAGAT GTTGAGAAGAT	285	12 0
R1	289663	AGG	intronic	AGG AGG	285	11 0	AG AG	197	0 12
R1	289795	AT	intronic	ATT ATT	206	0 16	AT AT	237	7 0
R1	290066	AACAC	intronic	AACAC AACAC	285	20 0	AAC AAC	129	0 13
R1	290182	CTTTTTTTT	upstream	CTTTTTTTT CTTTTTTTT	285	16 0	CTTTTTTT CTTTTTTT	16.5122	0 5
R1	302618	CAT	UTR5	CAT CAT	141	7 0	CATAT CATAT	225	0 10
R1	302924	TAA	intronic	TA TA	225	0 16	TAA TAA	285	11 0
R1	303028	ATTT	intronic	ATTTT ATTTT	59	0 4	ATTT ATTT	252	8 0
R1	303046	GAAAAAAA	intronic	GAAAAAAAA GAAAAAAAA	39.4149	0 6	GAAAAAAA GAAAAAAA	285	11 0
R1	303125	TATGTTACTAGCCA	intronic	TATGTTACTAGCCATTGCACAAAAAAAAAATGTTACTAGCCA TATGTTACTAGCCATTGCACAAAAAAAAAATGTTACTAGCCA	99	0 4	TATGTTACTAGCCA TATGTTACTAGCCA	285	11 0
R1	303266	TGGCTTTGGGC	intronic	TGGC TGGC	162	0 10	TGGCTTTGGGC TGGCTTTGGGC	285	16 0
R1	304274	GTATATATATAT	intronic	GTATATAT GTATATAT	223	0 11	GTATATATATAT GTATATATATAT	285	19 0
R1	305401	TAAAAAAAAA	UTR3	TAAAAAAAAAA TAAAAAAAAAA	15.5372	0 5	TAAAAAAAAA TAAAAAAAAA	285	13 0
R1	305444	ACT	UTR3	ACTCT ACTCT	225	0 16	ACT ACT	285	11 0
R1	305560	CTGTCA	upstream;downstream	C C	174	0 15	CTGTCA CTGTCA	285	14 0
R1	305637	TAA	upstream;downstream	TAAA TAAA	104	0 10	TAA TAA	285	16 0
R1	305811	TCGGAGCGGAG	upstream;downstream	TCGGAG TCGGAG	225	0 22	TCGGAGCGGAG TCGGAGCGGAG	285	14 0
R1	306069	AT	upstream;downstream	ATAGAGATATATAGCCGCTGCATT ATAGAGATATATAGCCGCTGCATT	225	0 11	AT AT	285	19 0
R1	306154	GAAAAAA	UTR5	GAAAAAA GAAAAAA	285	13 0	GAAAAA GAAAAA	106	0 15
R1	312700	CAAAAAAAAAA	downstream	CAAAAAAAAAA CAAAAAAAAAA	285	14 0	CAAAAAAAAAAA CAAAAAAAAAAA	42.4147	0 11
R1	316111	CTA	intronic	CTATA CTATA	225	0 17	CTA CTA	285	14 0
R1	316622	CGCCG	intronic	C C	225	0 17	CGCCG CGCCG	231	9 0
R1	317037	TTGCTGC	intronic	TTGC TTGC	40.4148	0 4	TTGCTGC TTGCTGC	285	20 0
R1	317306	A	intronic	AT AT	63	0 4	A A	285	16 0
R1	317364	GTTTTTTTTTTT	intronic	GTTTTTTTT GTTTTTTTT	125	0 9	GTTTTTTTTTTT GTTTTTTTTTTT	285	14 0
R1	317649	TA	UTR3	T T	129	0 11	TA TA	285	19 0
R1	319050	GATCATCATCATCATCATCATCAT	nonframeshift deletion	GATCATCATCATCATCATCAT GATCATCATCATCATCATCAT	156	0 9	GATCATCATCATCATCATCATCAT GATCATCATCATCATCATCATCAT	285	26 0
R1	319953	TCACTAAC	downstream	T T	121	0 4	TCACTAAC TCACTAAC	257	9 0
R1	320461	GAGA	intronic	GAGACAGA GAGACAGA	225	0 14	GAGA GAGA	285	17 0
R1	321108	TCCCCCCC	intronic	TCCCCCCCCCCCCCCCC TCCCCCCCCCCCCCCCC	32.9809	0 4	TCCCCCCC TCCCCCCC	285	15 0
R1	321286	CAAAAA	intronic	CAAAAAAA CAAAAAAA	95	0 5	CAAAAA CAAAAA	285	18 0
R1	321522	GGAGAGAGAGAGAGAG	UTR5	GGAGAGAGAGAGAG GGAGAGAGAGAGAG	224	0 15	GGAGAGAGAGAGAGAG GGAGAGAGAGAGAGAG	285	15 0
R1	321700	CAA	upstream	CA CA	62	0 4	CAA CAA	285	19 0
R1	322203	TAA	upstream	TAAA TAAA	192	0 13	TAA TAA	285	20 0
R1	322261	AAGTGGGGGGGTATAGAG	upstream	AAG AAG	225	0 11	AAGTGGGGGGGTATAGAG AAGTGGGGGGGTATAGAG	285	22 0
R1	322488	GCTAACAATTAT	upstream	G G	225	0 8	GCTAACAATTAT GCTAACAATTAT	285	29 0
R1	329464	TTCT	intronic	TTCTCT TTCTCT	225	0 17	TTCT TTCT	285	18 0
R1	329656	GTC	intronic	GTCTC GTCTC	225	0 16	GTC GTC	285	17 0
R1	329708	TCTCCTCCT	intronic	TCTCCT TCTCCT	146	0 4	TCTCCTCCT TCTCCTCCT	285	15 0
R1	329896	AATAT	UTR3	AATATAT AATATAT	225	0 18	AATAT AATAT	285	26 0
R1	330204	CTTTT	downstream	CTTTTT CTTTTT	110	0 9	CTTTT CTTTT	285	19 0
R1	332630	TTAGTA	UTR5	TTA TTA	163	0 12	TTAGTA TTAGTA	281	12 0
R1	332716	TAAA	UTR5	TAAAA TAAAA	61	0 6	TAAA TAAA	285	18 0
R1	334708	GTTTTTTTTT	intronic	GTTTTTTTTTTT GTTTTTTTTTTT	148	0 19	GTTTTTTTTT GTTTTTTTTT	285	21 0
R1	336019	TTCTCTCTCTCT	downstream	TTCTCTCT TTCTCTCT	39.4149	0 4	TTCTCTCTCTCT TTCTCTCTCTCT	285	12 0
R1	339129	CAAAAAA	upstream	CAAAAAAA CAAAAAAA	91	0 16	CAAAAAA CAAAAAA	285	18 0
R1	339191	AAAAG	upstream	A A	225	0 11	AAAAG AAAAG	285	21 0
R1	339331	GAAAA	upstream	GAAAAA GAAAAA	114	0 14	GAAAA GAAAA	285	16 0
R1	343546	A	intergenic	ATTATAATCG ATTATAATCG	225	0 18	A A	285	24 0
R1	344178	ACCCC	intergenic	ACC ACC	167	0 13	ACCCC ACCCC	285	29 0
R1	344569	AAAAAAAAAATATATATATA	intergenic	AA AA	57	0 5	AAAAAAAAAATATATATATA AAAAAAAAAATATATATATA	278	11 0
R1	344618	TAAA	intergenic	TAA TAA	16.5122	0 4	TAAA TAAA	285	13 0
R1	345231	GAACAA	intergenic	GAA GAA	152	0 6	GAACAA GAACAA	285	13 0
R1	346657	GTTTTTT	downstream	GTTTTTTT GTTTTTTT	86	0 11	GTTTTTT GTTTTTT	285	17 0
R1	346869	A	downstream	ACTTCT ACTTCT	134	0 10	A A	285	12 0
R1	347062	CAAAA	downstream	CAAA CAAA	66	0 7	CAAAA CAAAA	285	15 0
R1	347651	GAAAAAAAAA	UTR3	GAAAAAAA GAAAAAAA	21.4454	0 4	GAAAAAAAAA GAAAAAAAAA	285	17 0
R1	347796	GAATCAATCAAT	intronic	GAATCAAT GAATCAAT	225	0 13	GAATCAATCAAT GAATCAATCAAT	285	15 0
R1	348415	GCATCATCAT	intronic	GCATCAT GCATCAT	213	0 13	GCATCATCAT GCATCATCAT	285	17 0
R1	348611	TAAAA	intronic	TAA TAA	155	0 9	TAAAA TAAAA	266	9 0
R1	357166	TAGAGAGAAAGAGAGA	UTR5	TAGAGAGAGA TAGAGAGAGA	225	0 15	TAGAGAGA TAGAGAGA	225	0 10
R1	361782	CTGTGTGTG	UTR5	CTGTGTGTG CTGTGTGTG	285	15 0	CTGTGTGTGTG CTGTGTGTGTG	177	0 6
R1	361839	ATCTGTC	UTR5	ATCTGTCTGTC ATCTGTCTGTC	225	0 17	ATCTGTC ATCTGTC	285	16 0
R1	361908	T	UTR5	TG TG	144	0 10	T T	285	16 0
R1	361973	TGACGA	UTR5	TGACGA TGACGA	246	13 0	TGACGACGA TGACGACGA	172	0 14
R1	362323	CAAAA	upstream;downstream	CAAA CAAA	207	0 19	CAAAA CAAAA	285	16 0
R1	362450	CATATATATATATATATA	upstream;downstream	CATATATATATA CATATATATATA	170	0 7	CATATATATATATATA CATATATATATATATA	225	0 10
R1	362767	GCTAGAC	upstream;downstream	GCTAGACTAGAC GCTAGACTAGAC	225	0 17	GCTAGAC GCTAGAC	285	23 0
R1	362860	GAAA	upstream;downstream	GAAAA GAAAA	112	0 8	GAAA GAAA	285	20 0
R1	362914	CA	upstream;downstream	CATTAA CATTAA	225	0 20	CA CA	285	21 0
R1	363469	TAAC	UTR3	TAACAAC TAACAAC	225	0 18	TAAC TAAC	285	25 0
R1	363520	TAAAAAAA	intronic	TAAAAAA TAAAAAA	54	0 8	TAAAAAAA TAAAAAAA	285	26 0
R1	363570	AC	intronic	A A	85	0 4	AC AC	285	32 0
R1	363686	CAAAA	intronic	CAAA CAAA	152	0 19	CAAAA CAAAA	285	22 0
R1	363704	CTTT	intronic	CTTTT CTTTT	161	0 13	CTTT CTTT	285	23 0
R1	363903	AAT	intronic	AATCAGAGTATAT AATCAGAGTATAT	225	0 11	AAT AAT	285	23 0
R1	364276	ACCCCC	intronic	ACCCC ACCCC	142	0 16	ACCCCC ACCCCC	285	23 0
R1	364596	GAAAGTAACTTCAA	intronic	GAAAGTAACTTCAAAGTTTCAAAAAAAAAAAAAAAAGTAACTTCAA GAAAGTAACTTCAAAGTTTCAAAAAAAAAAAAAAAAGTAACTTCAA	78	0 4	GAAAGTAACTTCAA GAAAGTAACTTCAA	285	13 0
R1	364748	TAGAGAGAGAGAGAG	intronic	TAGAGAGAGAGAGAGAG TAGAGAGAGAGAGAGAG	213	0 10	TAGAGAGAGAGAGAG TAGAGAGAGAGAGAG	285	12 0
R1	364990	GTCGTTATCGT	nonframeshift deletion	GTCGT GTCGT	225	0 11	GTCGTTATCGT GTCGTTATCGT	285	16 0
R1	365134	CT	UTR5	CTAGT CTAGT	130	0 6	CT CT	285	13 0
R1	365457	GT	upstream;downstream	GTT GTT	225	0 20	GT GT	285	18 0
R1	365563	AT	upstream;downstream	ATT ATT	178	0 15	AT AT	285	14 0
R1	365634	TAAAAAAAAAAA	upstream;downstream	TAAAAAAAA TAAAAAAAA	121	0 15	TAAAAAAAAAAA TAAAAAAAAAAA	268	9 0
R1	365681	GAAAAAAA	UTR3	GAAAAAA GAAAAAA	39.4149	0 6	GAAAAAAA GAAAAAAA	285	13 0
R1	365727	ACACCACC	UTR3	ACACC ACACC	225	0 14	ACACCACC ACACCACC	285	20 0
R1	366397	GATAGTAT	intronic	GATAGTATAGTAT GATAGTATAGTAT	225	0 16	GATAGTAT GATAGTAT	285	27 0
R1	367285	CT	intronic	C C	225	0 17	CT CT	285	16 0
R1	367773	GA	intronic	GAA GAA	225	0 15	GA GA	285	23 0
R1	368754	GA	intronic	GAA GAA	223	0 12	GA GA	285	21 0
R1	368847	CAAA	intronic	CAA CAA	74	0 4	CAAA CAAA	285	25 0
R1	368863	CACT	intronic	CACTACT CACTACT	225	0 14	CACT CACT	285	24 0
R1	369312	CAAA	intronic	CAAAAA CAAAAA	225	0 10	CAAA CAAA	285	27 0
R1	370059	GGATGATGATGATGATGATGATGATGAT	nonframeshift deletion	GGATGATGATGATGATGATGAT GGATGATGATGATGATGATGAT	225	0 7	GGATGATGATGATGATGATGATGATGAT GGATGATGATGATGATGATGATGATGAT	285	27 0
R1	370230	GT	upstream	GTT GTT	149	0 7	GT GT	285	23 0
R1	370384	TGTGATAAC	upstream	T T	96	0 4	TGTGATAAC TGTGATAAC	285	20 0
R1	371032	AAGA	upstream	AA AA	58	0 4	AAGA AAGA	285	15 0
R1	371260	CATAATAATAATAATAATAATAATAATAATAATAATAATAATAATAATAATAATA	intergenic	CATAATAATAATAATAATAATAATAATAATAATAATAATAATAATAATAATAATA CATAATAATAATAATAATAATAATAATAATAATAATAATAATAATAATAATAATA	280	12 0	CATAATAATAATAATAATAATAATAATAATAATAATAATAATAATAATAATAATAATA CATAATAATAATAATAATAATAATAATAATAATAATAATAATAATAATAATAATAATA	225	0 10
R1	371284	AATAATAATAATAATAATAATAATAATAATATACTG	intergenic	A A	225	0 12	AATAATAATAATAATAATAATAATAATAATATACTG AATAATAATAATAATAATAATAATAATAATATACTG	179	6 0
R1	371414	CTTTTTT	intergenic	CTTTTTTT CTTTTTTT	78	0 11	CTTTTTT CTTTTTT	285	18 0
R1	371824	TTATGCGCCTATGCG	intergenic	TTATGCG TTATGCG	225	0 24	TTATGCGCCTATGCG TTATGCGCCTATGCG	285	22 0
R1	373520	TACAC	intergenic	TAC TAC	175	0 7	TACAC TACAC	285	13 0
R1	373564	GTAAGTACAGCTATTTAA	intergenic	GTAA GTAA	225	0 10	GTAAGTACAGCTATTTAA GTAAGTACAGCTATTTAA	285	19 0
R1	374186	ATTTTTTTT	intergenic	ATTTTTTT ATTTTTTT	65	0 23	ATTTTTTTT ATTTTTTTT	285	17 0
R1	374304	GTTTTTT	intergenic	GTTTTTTT GTTTTTTT	135	0 23	GTTTTTT GTTTTTT	285	13 0
R1	374417	CAAAAA	intergenic	CAAAA CAAAA	154	0 20	CAAAAA CAAAAA	285	14 0
R1	374704	TAAAAA	intergenic	TAAAAAA TAAAAAA	123	0 12	TAAAAA TAAAAA	281	12 0
R1	374740	ATTTCAATTCCTTTCAA	intergenic	ATTTCAA ATTTCAA	225	0 12	ATTTCAATTCCTTTCAA ATTTCAATTCCTTTCAA	285	14 0
R1	374947	ATCTCTCTCTCTCTCT	intergenic	ATCTCTCTCTCTCTCTCT ATCTCTCTCTCTCTCTCT	225	0 13	ATCTCTCTCTCTCTCT ATCTCTCTCTCTCTCT	285	13 0
R1	375147	GAAAAAAAA	intergenic	GAAAAAAAAA GAAAAAAAAA	45.4181	0 13	GAAAAAAAA GAAAAAAAA	272	11 0
R1	375205	TG	intergenic	T T	225	0 18	TG TG	285	18 0
R1	375671	AATT	intergenic	A A	225	0 13	AATT AATT	189	8 0
R1	375936	CTTTTTTT	intergenic	CTTTTTT CTTTTTT	92	0 17	CTTTTTTT CTTTTTTT	258	11 0
R1	376000	ACCC	intergenic	ACCCC ACCCC	225	0 16	ACCC ACCC	285	19 0
R1	376058	AA	intergenic	AAATA AAATA	193	0 6	AA AA	285	17 0
R1	376408	GAAAAA	intergenic	GAAAA GAAAA	83	0 9	GAAAAA GAAAAA	264	9 0
R1	379613	GTAAT	intronic	GT GT	72	0 6	GTAAT GTAAT	285	15 0
R1	379862	CTACT	intronic	CTACTTACT CTACTTACT	147	0 6	CTACT CTACT	285	12 0
R1	430324	CAAAAAAAA	intergenic	CAAAAAAAAAAA CAAAAAAAAAAA	225	0 21	CAAAAAAAAA CAAAAAAAAA	78	0 20
R1	430704	TTTTAGTAAC	intergenic	TTTTAGTAAC TTTTAGTAAC	285	20 0	T T	212	0 9
R1	432579	ATTGAGATTCTTGTGTGACAGCAGCAACAGCAGGTTGAGA	intergenic	ATTGAGATTCTTGTGTGACAGCAGCAACAGCAGGTTGAGA ATTGAGATTCTTGTGTGACAGCAGCAACAGCAGGTTGAGA	285	11 0	ATTGAGA ATTGAGA	225	0 9
R1	433157	TTCTC	intergenic	TTC TTC	225	0 15	TTCTC TTCTC	285	17 0
R1	433634	ATTT	intergenic	ATT ATT	225	0 16	ATTT ATTT	285	16 0
R1	433697	TAAAA	intergenic	TAAAA TAAAA	260	11 0	TAAA TAAA	121	0 17
R1	433877	AC	intergenic	AC AC	165	6 0	A A	150	0 6
R1	435731	CATT	upstream	CATT CATT	229	13 0	CATTAATT CATTAATT	163	0 11
R1	435778	GAAA	upstream	GAA GAA	225	0 17	GAAA GAAA	285	15 0
R1	437318	CTTTTTTTTT	intronic	CTTTTTTT CTTTTTTT	171	0 18	CTTTTTTTTT CTTTTTTTTT	285	13 0
R1	437587	ATTT	intronic	ATTTT ATTTT	202	0 15	ATTT ATTT	285	16 0
R1	437727	CAAA	intronic	CAAAA CAAAA	223	0 19	CAAA CAAA	285	17 0
R1	437756	CTTTTT	intronic	CTTTTTT CTTTTTT	138	0 18	CTTTTT CTTTTT	285	16 0
R1	437901	TAAAGAAAGAAA	intronic	TAAAGAAA TAAAGAAA	225	0 23	TAAAGAAAGAAA TAAAGAAAGAAA	285	15 0
R1	438186	TATAATAA	intronic	TATAA TATAA	225	0 25	TATAATAA TATAATAA	285	22 0
R1	438233	CTT	intronic	CTTTT CTTTT	130	0 13	CTT CTT	285	15 0
R1	438685	CGATGATGATGATGATGATGATGATGAT	intronic	CGATGATGATGATGATGATGATGATGAT CGATGATGATGATGATGATGATGATGAT	285	18 0	CGATGATGATGATGATGATGAT CGATGATGATGATGATGATGAT	222	0 14
R1	447486	GTACATTACTAGTTTCTA	upstream;downstream	GTA GTA	225	0 15	GTACATTACTAGTTTCTA GTACATTACTAGTTTCTA	285	21 0
R1	449563	G	upstream	GA GA	103	0 15	G G	285	13 0
R1	449632	GTTTTT	upstream	GTTTT GTTTT	52	0 7	GTTTTT GTTTTT	285	13 0
R1	450324	CATGGACCTAGTTTACGCGTA	upstream;downstream	CA CA	146	0 8	CATGGACCTAGTTTACGCGTA CATGGACCTAGTTTACGCGTA	285	16 0
R1	450403	GAAAA	upstream;downstream	GAAAA GAAAA	261	12 0	GAAA GAAA	200	0 19
R1	453018	ATT	upstream;downstream	ATT ATT	136	5 0	ATTT ATTT	107	0 4
R1	453317	CTAT	UTR3	CTAT CTAT	285	15 0	CT CT	225	0 14
R1	454214	CGGTGGTGG	nonframeshift deletion	CGGTGGTGG CGGTGGTGG	285	19 0	CGGTGG CGGTGG	225	0 22
R1	455232	GAAAAA	UTR5	GAA GAA	199	0 11	GAAAAA GAAAAA	285	18 0
R1	455321	CAGAGAGAGAGAGAGAGA	UTR5	CAGAGAGAGAGAGAGA CAGAGAGAGAGAGAGA	212	0 11	CAGAGAGAGAGAGAGAGA CAGAGAGAGAGAGAGAGA	285	21 0
R1	455360	GTTTTTTTT	UTR5	GTTTTTTT GTTTTTTT	24.4299	0 6	GTTTTTTTT GTTTTTTTT	285	17 0
R1	455435	AAGA	UTR5	AA AA	204	0 13	AAGA AAGA	285	12 0
R1	456208	CTAATAGTA	upstream	CTAATAGTA CTAATAGTA	285	14 0	CTA CTA	225	0 14
R1	456377	CTTTTTTTTT	upstream	CTTTTTTTTT CTTTTTTTTT	285	13 0	CTTTTTTTT CTTTTTTTT	41.4148	0 16
R1	456412	TTT	upstream	TTTCTT TTTCTT	225	0 11	TTT TTT	285	17 0
R1	456700	C	intergenic	CT CT	170	0 15	C C	285	24 0
R1	456782	TAA	intergenic	TA TA	196	0 13	TAA TAA	285	20 0
R1	458686	GCTCATC	intergenic	GCTCATCCTCATC GCTCATCCTCATC	163	0 5	GCTCATC GCTCATC	285	19 0
R1	459022	TTATATATATATATA	intergenic	TTATATATATA TTATATATATA	203	0 11	TTATATATATATATATATA TTATATATATATATATATA	225	0 11
R1	459324	GTTTTTTT	intergenic	GTTTTTTT GTTTTTTT	179	6 0	GTTTTTT GTTTTTT	29.4193	0 11
R1	459428	CAAAAAAA	intergenic	CAAAAAAAAA CAAAAAAAAA	141	0 11	CAAAAAAA CAAAAAAA	245	8 0
R1	459531	TC	intergenic	T T	71	0 7	TC TC	227	7 0
R1	465200	TAAAAAA	intergenic	TAAAAA TAAAAA	42.4147	0 6	TAAAAAA TAAAAAA	285	16 0
R1	476081	GC	downstream	GCC GCC	169	0 6	GC GC	284	9 0
R1	476490	CTTTTTTTTT	downstream	CTTTTTTTT CTTTTTTTT	62	0 15	CTTTTTTTTTT CTTTTTTTTTT	58	0 26
R1	477441	TA	upstream	TA TA	285	13 0	T T	225	0 21
R1	477694	C	upstream	CAT CAT	225	0 13	C C	285	13 0
R1	477792	TAAA	upstream	TAAATGAAA TAAATGAAA	225	0 13	TAAA TAAA	285	12 0
R1	477942	GAAAAAAAA	UTR5	GAAAAAAAAA GAAAAAAAAA	54	0 13	GAAAAAAAA GAAAAAAAA	285	17 0
R1	480619	GAAA	downstream	GAAA GAAA	285	16 0	GAA GAA	225	0 19
R1	480806	GTAATGTTGTTCATTTTTTTTTTTTGAA	downstream	GTAATGTTGTTCATTTTTTTTTTTTGAA GTAATGTTGTTCATTTTTTTTTTTTGAA	285	15 0	G G	225	0 11
R1	481098	C	downstream	C C	285	22 0	CCGTTAT CCGTTAT	56	0 5
R1	481475	CG	downstream	CG CG	285	20 0	C C	46.4146	0 4
R1	482471	TAAA	intergenic	TAA TAA	225	0 18	TAAA TAAA	285	17 0
R1	482936	GTTTTTTTT	intergenic	GTTTTTTT GTTTTTTT	48.4146	0 10	GTTTTTTTT GTTTTTTTT	285	16 0
R1	483320	GTT	intergenic	GTT GTT	285	13 0	GT GT	119	0 5
R1	483339	GTGTATT	intergenic	GTGTATT GTGTATT	285	11 0	GT GT	225	0 20
R1	483368	ATTTTTTTT	intergenic	ATTTTTTT ATTTTTTT	48.4146	0 9	ATTTTTTTT ATTTTTTTT	285	25 0
R1	483610	TATAAAACCGAAATGTTTTTTTTTTTTGCTAAAAATAAAACCGAAATGTT	intergenic	TATAAAACCGAAATGTTTTTTTTTTTTGCTAAAAATAAAACCGAAATGTT TATAAAACCGAAATGTTTTTTTTTTTTGCTAAAAATAAAACCGAAATGTT	285	13 0	TATAAAACCGAAATGTT TATAAAACCGAAATGTT	221	0 10
R1	483819	CAAAAAAAAA	intergenic	CAAAAAAAAA CAAAAAAAAA	285	11 0	CAAAAAAAA CAAAAAAAA	64	0 18
R1	484006	ATTTTTTTTT	intergenic	ATTTTTTTTT ATTTTTTTTT	285	15 0	ATTTTTTT ATTTTTTT	123	0 10
R1	484080	GAAAAAAA	intergenic	GAAAAAAA GAAAAAAA	285	18 0	GAAAAAA GAAAAAA	93	0 20
R1	484130	ATTTTTT	intergenic	ATTTTTT ATTTTTT	285	16 0	ATTTT ATTTT	225	0 23
R1	484351	TAAA	intergenic	TAA TAA	186	0 10	TAAA TAAA	285	20 0
R1	485035	ATTTT	intergenic	ATTTT ATTTT	285	15 0	ATTTTTTTTT ATTTTTTTTT	225	0 14
R1	486072	AATA	intergenic	AATA AATA	285	14 0	AA AA	121	0 4
R1	486535	C	downstream	C C	285	12 0	CTG CTG	40.4148	0 4
R1	486834	ATTTTTTTTT	downstream	ATTTTTTTTT ATTTTTTTTT	285	11 0	ATTTTTTTT ATTTTTTTT	42.4147	0 11
R1	486992	C	downstream	CTT CTT	225	0 13	C C	285	18 0
R1	487213	GATAA	downstream	GATAATAA GATAATAA	225	0 25	GATAA GATAA	285	18 0
R1	487533	CAA	UTR3	CA CA	120	0 5	CAA CAA	285	16 0
R1	487581	A	UTR3	AAAGAATTCAAGACAAATTT AAAGAATTCAAGACAAATTT	171	0 7	A A	285	15 0
R1	487892	A	UTR3	AT AT	225	0 14	A A	285	25 0
R1	488674	ATGGTGGTGGTGG	nonframeshift insertion	ATGGTGGTGGTGGTGGTGG ATGGTGGTGGTGGTGGTGG	225	0 20	ATGGTGGTGGTGG ATGGTGGTGGTGG	285	17 0
R1	488887	AG	UTR5	AG AG	285	16 0	AGTCG AGTCG	225	0 17
R1	488941	AT	UTR5	AT AT	285	17 0	A A	225	0 21
R1	488966	ATTTTT	upstream	ATTTT ATTTT	140	0 16	ATTTTT ATTTTT	285	21 0
R1	489169	CAGAG	upstream;downstream	CAG CAG	225	0 12	CAGAG CAGAG	285	21 0
R1	489428	TAAA	upstream;downstream	TAAA TAAA	285	17 0	TAA TAA	225	0 26
R1	489549	GAA	upstream;downstream	GAA GAA	285	14 0	GA GA	225	0 27
R1	489641	TCCCCC	upstream;downstream	TCCCCC TCCCCC	285	15 0	TCCCC TCCCC	172	0 29
R1	489754	GTTTTTT	upstream;downstream	GTTTTT GTTTTT	102	0 13	GTTTTTT GTTTTTT	285	21 0
R1	490137	CTTTTT	UTR3	CTTT CTTT	200	0 14	CTTTTT CTTTTT	149	11 0
R1	490191	TAAAA	UTR3	TAAA TAAA	190	0 18	TAAAA TAAAA	120	5 0
R1	490312	AATATATATA	UTR3	AATATATATA AATATATATA	285	20 0	AATATATA AATATATA	101	0 6
R1	490644	ATTGTTGTTGTTGTTG	nonframeshift deletion	ATTGTTGTTGTTG ATTGTTGTTGTTG	141	0 6	ATTGTTGTTGTTGTTG ATTGTTGTTGTTGTTG	285	13 0
R1	490941	AATATATATATATATA	UTR5	AATATATATATA AATATATATATA	225	0 8	AATATATATATATA AATATATATATATA	225	0 9
R1	497393	GAAAAAAAAAA	intergenic	GAAAAAAAAAAA GAAAAAAAAAAA	39.4149	0 11	GAAAAAAAAAA GAAAAAAAAAA	285	13 0
R1	497453	CTTTTTTTTT	intergenic	CTTTTTTTT CTTTTTTTT	41.4148	0 10	CTTTTTTTTT CTTTTTTTTT	285	18 0
R1	497544	GTTTTT	intergenic	GTTTT GTTTT	123	0 12	GTTTTT GTTTTT	285	15 0
R1	498113	TAAAAAAAAA	intergenic	TAAAAAAAAAAAA TAAAAAAAAAAAA	64	0 5	TAAAAAAAAA TAAAAAAAAA	285	13 0
R1	498123	CTTGTTGT	intergenic	CTTGTTGT CTTGTTGT	206	7 0	CTTGT CTTGT	39.4149	0 6
R1	498240	AGAAATAGTATTTCTGAAATA	intergenic	AGAAATA AGAAATA	225	0 13	AGAAATAGTATTTCTGAAATA AGAAATAGTATTTCTGAAATA	285	14 0
R1	498357	CAAAAAAA	intergenic	CAAAAAA CAAAAAA	65	0 17	CAAAAAAA CAAAAAAA	285	21 0
R1	498651	TATCCATCCATCCA	intergenic	TATCCATCCATCCATCCA TATCCATCCATCCATCCA	225	0 18	TATCCATCCATCCA TATCCATCCATCCA	285	16 0
R1	499079	GAAAAAAAAA	intergenic	GAAAAAAAAAA GAAAAAAAAAA	17.4922	0 5	GAAAAAAAA GAAAAAAAA	35.4156	0 8
R1	499180	CGTACACACTGATCACGACAATGATTGTACACACTGATCACGACAATGATTG	intergenic	CGTACACACTGATCACGACAATGATTG CGTACACACTGATCACGACAATGATTG	225	0 8	CGTACACACTGATCACGACAATGATTGTACACACTGATCACGACAATGATTG CGTACACACTGATCACGACAATGATTGTACACACTGATCACGACAATGATTG	285	11 0
R1	499409	CTTTTT	intergenic	CTTTTTT CTTTTTT	69	0 6	CTTTTT CTTTTT	285	14 0
R1	499591	T	intergenic	TTAATCCCC TTAATCCCC	225	0 16	T T	285	13 0
R1	500302	ATT	intergenic	ATTTT ATTTT	113	0 9	ATT ATT	285	18 0
R1	500570	ATTTT	intergenic	ATTT ATTT	163	0 12	ATTTT ATTTT	285	25 0
R1	501536	A	intergenic	A A	285	22 0	ATTT ATTT	225	0 18
R1	501868	T	intergenic	T T	285	11 0	TG TG	30.4183	0 4
R1	505636	TGCGGCGG	nonframeshift insertion	TGCGGCGG TGCGGCGG	285	14 0	TGCGGCGGCGG TGCGGCGGCGG	225	0 22
R1	505928	GC	UTR5	GC GC	278	10 0	G G	225	0 15
R1	506068	GGAGAGAGAGAGAGAGA	UTR5	GGAGAGAGAGAGAGAGA GGAGAGAGAGAGAGAGA	285	14 0	GGAGAGAGAGAGAGA GGAGAGAGAGAGAGA	225	0 11
R1	506183	CTTTTTTT	upstream	CTTTTTTT CTTTTTTT	285	16 0	CTTTTTTTT CTTTTTTTT	76	0 12
R1	507074	ATATTAT	upstream	ATATTAT ATATTAT	285	16 0	ATAT ATAT	95	0 5
R1	507202	GAAAAAA	UTR5	GAAAAAA GAAAAAA	285	17 0	GAAAAAAA GAAAAAAA	30.4183	0 4
R1	507293	CTTTTTTT	intronic	CTTTTTTT CTTTTTTT	285	22 0	CTTTTTT CTTTTTT	102	0 21
R1	507392	CTTTTTTTTT	intronic	CTTTTTTTTT CTTTTTTTTT	285	20 0	CTTTTTTTT CTTTTTTTT	57	0 14
R1	522672	CTTTTT	UTR5	CTTTTT CTTTTT	223	8 0	CTTTTTTT CTTTTTTT	74	0 6
R1	522722	AGG	UTR5	AGGG AGGG	220	0 10	AGG AGG	157	7 0
R1	522752	TCTGGTTTTG	UTR5	TCTGGTTTTG TCTGGTTTTG	285	12 0	T T	99	0 7
R1	523108	TTCTCTCTCTCTCTCTCT	intronic	TTCTCTCTCTCTCT TTCTCTCTCTCTCT	225	0 11	TCTCTC TCTCTC	65	0 6
R1	523723	ACCCCC	intronic	ACCCCCCCCCC ACCCCCCCCCC	82	0 5	ACCCCCCCC ACCCCCCCC	225	0 12
R1	524115	ATTTTTTTTTT	intronic	ATTTTTTTTT ATTTTTTTTT	57	0 18	ATTTTTTTTTT ATTTTTTTTTT	185	6 0
R1	524302	TAAAAAAA	intronic	TAAAAAAA TAAAAAAA	279	10 0	TAAAAAAAA TAAAAAAAA	55	0 13
R1	524410	AGACAGAGTTGCTGACAG	nonframeshift deletion	AGACAGAGTTGCTGACAG AGACAGAGTTGCTGACAG	250	16 0	AGACAG AGACAG	76	0 6
R1	524597	GCTACTACTACTACTAC	nonframeshift insertion	GCTACTACTACTACTACTAC GCTACTACTACTACTACTAC	159	0 8	GCTACTACTACTAC GCTACTACTACTAC	108	0 11
R1	524903	GCTCCTCCTCCTCCT	nonframeshift deletion	GCTCCTCCTCCT GCTCCTCCTCCT	225	0 15	GCTCCTCCTCCTCCT GCTCCTCCTCCTCCT	180	9 0
R1	525424	CAAACAAAAAAAAA	intronic	CAAACAAAAAAAAA CAAACAAAAAAAAA	285	18 0	CAAA CAAA	118	0 5
R1	525495	GTTTT	intronic	GTTTT GTTTT	285	22 0	GTTT GTTT	158	0 12
R1	525612	CAATAAT	nonframeshift deletion	CAATAAT CAATAAT	285	17 0	CAAT CAAT	225	0 20
R1	525876	TAAAAAAAA	UTR3	TAAAAAAA TAAAAAAA	64	0 20	TAAAAAAAAA TAAAAAAAAA	73	0 17
R1	526791	TCTACT	upstream;downstream	TCTACT TCTACT	285	20 0	TCTACTACT TCTACTACT	225	0 11
R1	527033	ATTTTTTTT	UTR5	ATTTTTTTTT ATTTTTTTTT	62	0 15	ATTTTTTTT ATTTTTTTT	285	17 0
R1	545042	CAAAAAAAAAA	downstream	CAAAAAAAAAAA CAAAAAAAAAAA	30.4227	0 13	CAAAAAAAAAA CAAAAAAAAAA	285	11 0
R1	566972	CAAAAAAAAAAAAAAA	intergenic	CAAAAAAAAAAAAAAAA CAAAAAAAAAAAAAAAA	13.6114	0 12	CAAAAAAAAAAAAAAA CAAAAAAAAAAAAAAA	165	4 0
R1	629479	TTTTT	downstream	TTTTT TTTTT	285	16 0	TTTTTCTTTT TTTTTCTTTT	225	0 14
R1	629601	ACC	downstream	ACC ACC	285	14 0	ACCC ACCC	225	0 18
R1	630011	GTTTT	UTR3	GTTTT GTTTT	285	13 0	GTTT GTTT	202	0 21
R1	630096	CTCTT	UTR3	CTCTT CTCTT	285	13 0	CTCTTTCTT CTCTTTCTT	225	0 17
R1	630327	ATATTA	UTR3	ATATTA ATATTA	285	12 0	ATATTATTA ATATTATTA	225	0 12
R1	630441	CATGAT	UTR3	CATGAT CATGAT	285	17 0	CAT CAT	225	0 14
R1	630712	AC	intronic	AC AC	285	15 0	ACC ACC	116	0 9
R1	631210	TAAA	intronic	TAAA TAAA	285	21 0	TAA TAA	118	0 9
R1	631242	TAA	intronic	TAA TAA	285	19 0	TA TA	122	0 10
R1	670558	GAGAGA	frameshift insertion	GAGAGA GAGAGA	285	14 0	GAGAGAGATGGGTGAAGAGA GAGAGAGATGGGTGAAGAGA	136	0 6
R1	676655	ATAAAATTCTTTTTC	intergenic	ATAAAATTCTTTTTC ATAAAATTCTTTTTC	285	11 0	A A	225	0 10
R1	676677	GTTTTTTTTT	intergenic	GTTTTTTTT GTTTTTTTT	47.4146	0 11	GTTTTTTTTT GTTTTTTTTT	272	10 0
R1	676716	TACA	intergenic	TACA TACA	285	11 0	TACACA TACACA	113	0 4
R1	726305	TTATGAT	upstream;downstream	TTATGATGATATGAT TTATGATGATATGAT	225	0 8	TTATGAT TTATGAT	285	20 0
R1	726561	CAAAAAAAAAAA	upstream;downstream	CAAAAAAAAAAAA CAAAAAAAAAAAA	9.00298	0 7	CAAAAAAAAAAA CAAAAAAAAAAA	285	11 0
R1	728784	ATTTTTT	downstream	ATTTTTTT ATTTTTTT	34.4159	0 5	ATTTTTT ATTTTTT	285	18 0
R1	728805	ATTTTTTTTT	downstream	ATTTTTTTT ATTTTTTTT	24.4299	0 7	ATTTTTTTTT ATTTTTTTTT	285	20 0
R1	729289	CA	UTR3	C C	168	0 7	CA CA	285	17 0
R1	729520	TGCGC	frameshift deletion	TGC TGC	175	0 6	TGCGC TGCGC	285	24 0
R1	730044	C	UTR5	CG CG	17.5004	0 8	C C	285	13 0
R1	730100	GAA	UTR5	GA GA	96	0 8	GAA GAA	285	16 0
R1	730173	CAAAAA	UTR5	CAAAAAA CAAAAAA	61	0 6	CAAAAA CAAAAA	285	17 0
R1	730484	AAAAACAAAACACAACAAAACAAA	intronic	AAAAACACAACAAAACAAA AAAAACACAACAAAACAAA	142	0 5	AAAAACAAAACACAACAAAACAAA AAAAACAAAACACAACAAAACAAA	285	17 0
R1	732156	TAAAAA	intronic	TAAAAAA TAAAAAA	130	0 14	TAAAAA TAAAAA	285	19 0
R1	732217	AATATATATATATATATATATATATAT	intronic	AATATATATATAT AATATATATATAT	225	0 12	AATATATATATATATATATAT AATATATATATATATATATAT	220	0 16
R1	734349	TTTGATTGA	intronic	TTTGA TTTGA	78	0 4	TTTGATTGA TTTGATTGA	285	14 0
R1	734426	GAGTA	intronic	GAGTAGTA GAGTAGTA	96	0 8	GAGTA GAGTA	285	15 0
R1	737413	CG	upstream;downstream	C C	89	0 8	CG CG	143	4 0
R1	737449	G	upstream;downstream	GT GT	42.4147	0 5	G G	168	6 0
R1	738234	A	intronic	ACATTATT ACATTATT	151	0 5	A A	237	7 0
R1	738482	CTA	intronic	CTATTA CTATTA	77	0 5	CTA CTA	285	20 0
R1	739379	CATATCGATATCG	nonframeshift deletion	CATATCG CATATCG	225	0 11	CATATCGATATCG CATATCGATATCG	285	26 0
R1	742661	AACA	upstream	AA AA	146	0 6	AACA AACA	285	12 0
R1	743783	CGG	nonframeshift insertion	CGGAGG CGGAGG	167	0 8	CGG CGG	285	23 0
R1	745724	TA	intronic	TACA TACA	149	0 6	TA TA	285	14 0
R1	746387	GGAAGAAG	UTR3	GGAAG GGAAG	225	0 17	GGAAGAAG GGAAGAAG	285	22 0
R1	746544	AATATATA	upstream;downstream	AATATATATA AATATATATA	225	0 16	AATATATA AATATATA	285	19 0
R1	746728	TAA	upstream;downstream	TAAA TAAA	65	0 4	TAA TAA	273	9 0
R1	748448	G	downstream	GA GA	28.4205	0 4	G G	285	14 0
R1	748624	AA	UTR3	AATA AATA	220	0 17	AA AA	285	11 0
R1	749186	GAGTAAGTAA	intronic	GAGTAA GAGTAA	225	0 21	GAGTAAGTAA GAGTAAGTAA	285	16 0
R1	755228	ATGTGT	UTR3	ATGT ATGT	103	0 6	ATGTGT ATGTGT	285	18 0
R1	755329	ACCCCCC	UTR3	ACCCCCCCCCCCCCCC ACCCCCCCCCCCCCCC	80	0 4	ACCCCCC ACCCCCC	285	21 0
R1	755715	CG	upstream;downstream	CGG CGG	160	0 12	CG CG	285	23 0
R1	755787	AGGGGG	upstream;downstream	AGGGG AGGGG	126	0 17	AGGGGG AGGGGG	285	20 0
R1	760890	ATTTTTTTTTTT	intronic	ATTTTTTTTTT ATTTTTTTTTT	35.4194	0 17	ATTTTTTTTTTT ATTTTTTTTTTT	285	16 0
R1	773061	TAAA	intronic	TAAA TAAA	285	19 0	TAAAA TAAAA	205	0 11
R1	774088	CTTTT	upstream;downstream	CTTTT CTTTT	285	12 0	CTTT CTTT	165	0 27
R1	774764	AA	intronic	AA AA	285	12 0	AAATA AAATA	94	0 4
R1	774873	CTGTGTGT	intronic	CTGTGTGT CTGTGTGT	282	11 0	CTGTGT CTGTGT	225	0 12
R1	775425	TT	intronic	TT TT	137	4 0	TTCT TTCT	73	0 9
R1	775575	ACCCC	UTR3	ACCCC ACCCC	285	17 0	ACCC ACCC	180	0 17
R1	775618	AAATGCAGTAATGTTGGTTAAT	UTR3	AAATGCAGTAATGTTGGTTAAT AAATGCAGTAATGTTGGTTAAT	285	16 0	AAAT AAAT	225	0 13
R1	775686	GTTTTTTTT	downstream	GTTTTTTTT GTTTTTTTT	285	18 0	GTTTTTTTTT GTTTTTTTTT	65	0 13
R1	776114	ATGGCAGTGTGGCA	frameshift deletion	ATGGCAGTGTGGCA ATGGCAGTGTGGCA	285	17 0	ATGGCA ATGGCA	225	0 19
R1	776471	TCTTCCTCCTTCTTTGC	frameshift deletion	TCTTCCTCCTTCTTTGC TCTTCCTCCTTCTTTGC	285	16 0	T T	132	0 5
R1	778052	A	intergenic	ATTTTTTTTTTT ATTTTTTTTTTT	15.5412	0 10	ACTT ACTT	81	0 6
R1	778345	CTTTTTTT	intergenic	CTTTTTTT CTTTTTTT	285	16 0	CTTTTTTTT CTTTTTTTT	38.415	0 10
R1	779678	CTTTTT	intergenic	CTTTTT CTTTTT	257	8 0	CTTTTTT CTTTTTT	63	0 8
R1	779764	AGGG	intergenic	AGGG AGGG	260	9 0	AGG AGG	139	0 11
R1	780705	C	intergenic	C C	285	12 0	CA CA	225	0 15
R1	780881	TATATGTGTCTAATACATTTTTTTGAAAAAATGTCGATCTGTAACATATGTGTCTAATACAT	intergenic	TATATGTGTCTAATACATTTTTTTGAAAAAATGTCGATCTGTAACATATGTGTCTAATACAT TATATGTGTCTAATACATTTTTTTGAAAAAATGTCGATCTGTAACATATGTGTCTAATACAT	285	11 0	TATATGTGTCTAATACAT TATATGTGTCTAATACAT	130	0 4
R1	782319	TAAAAAAAAA	intergenic	TAAAAAAAA TAAAAAAAA	59	0 14	TAAAAAAA TAAAAAAA	125	0 11
R1	782699	AAAAATATATATATATATATATGACATGGTTTTCTCAAAA	downstream	AAAAATATATATATATATATATGACATGGTTTTCTCAAAA AAAAATATATATATATATATATGACATGGTTTTCTCAAAA	254	8 0	AAAAA AAAAA	225	0 10
R1	783238	ATTTTTTTT	downstream	ATTTTTTTT ATTTTTTTT	285	16 0	ATTTTTTTTT ATTTTTTTTT	70	0 16
R1	785193	TAAAAAAAAAA	intronic	TAAAAAAAAA TAAAAAAAAA	6.51141	0 6	TAAAAAAAA TAAAAAAAA	49.4146	0 7
R1	785438	GTATAGATATAGAT	intronic	GTATAGATATAGAT GTATAGATATAGAT	285	15 0	GTATAGAT GTATAGAT	225	0 20
R1	786089	ATTTTTTTTT	intronic	ATTTTTTTTT ATTTTTTTTT	285	11 0	ATTTTTTTT ATTTTTTTT	69	0 19
R1	786129	GTTAAAACTTAAAAC	intronic	GTTAAAACTTAAAAC GTTAAAACTTAAAAC	275	10 0	GTTAAAAC GTTAAAAC	225	0 15
R1	787190	GGTGT	upstream	GGTGT GGTGT	285	17 0	GGTGTGT GGTGTGT	225	0 13
R1	787819	CATGTAA	upstream	CATGTAA CATGTAA	275	10 0	CATGTAATGTAA CATGTAATGTAA	225	0 11
R1	788477	TATATCATAATTTACAATATCATAATTT	intergenic	TATATCATAATTTACAATATCATAATTT TATATCATAATTTACAATATCATAATTT	285	16 0	TATATCATAATTT TATATCATAATTT	217	0 8
R1	788530	ATTTTTT	intergenic	ATTTTTT ATTTTTT	285	14 0	ATTTTTTT ATTTTTTT	86	0 11
R1	789017	CATTAAGGTAGACAAT	intergenic	CATTAAGGTAGACAAT CATTAAGGTAGACAAT	285	15 0	CAT CAT	225	0 18
R1	789596	CTTTTTT	intergenic	CTTTTTT CTTTTTT	267	10 0	CTTTTTTT CTTTTTTT	96	0 13
R1	790139	AATATATATAT	intergenic	AATATATATAT AATATATATAT	285	16 0	AATATATATATATAT AATATATATATATAT	162	0 5
R1	790240	CTTTTTT	intergenic	CTTTTTT CTTTTTT	285	11 0	CTTTTT CTTTTT	114	0 15
R1	790796	TAA	intergenic	TAA TAA	285	11 0	TAAA TAAA	147	0 6
R1	791923	TAAAAAAA	intergenic	TAAAAAAA TAAAAAAA	285	15 0	TAAAAAAAA TAAAAAAAA	47.4146	0 10
R1	792103	GTTTTTTTTTTT	intergenic	GTTTTTTTTTTT GTTTTTTTTTTT	285	16 0	GTTTTTTTTTTTT GTTTTTTTTTTTT	4.38292	0 7
R1	793119	TAAAA	downstream	TAAAA TAAAA	285	15 0	TAAAAA TAAAAA	195	0 19
R1	793463	GAAAAAAAAA	intronic	GAAAAAAAAA GAAAAAAAAA	242	8 0	GAAAAAAAAAA GAAAAAAAAAA	32.4168	0 8
R1	793602	GAAAAAAAAA	intronic	GAAAAAAAA GAAAAAAAA	31.4175	0 7	GAAAAAAAAA GAAAAAAAAA	246	10 0
R1	793814	CAAA	intronic	CAAA CAAA	276	9 0	CAA CAA	152	0 19
R1	793969	TAAAAAAAAA	intronic	TAAAAAAAAAA TAAAAAAAAAA	48.4146	0 14	TAAAAAAAAA TAAAAAAAAA	285	24 0
R1	794752	CTTTT	UTR5	CTTTT CTTTT	285	14 0	CTTT CTTT	74	0 9
R1	794825	AT	upstream;downstream	AT AT	285	13 0	ATCT ATCT	225	0 18
R1	795627	TAAAAAAAA	intronic	TAAAAAAAAA TAAAAAAAAA	62	0 17	TAAAAAAAA TAAAAAAAA	279	15 0
R1	796334	TCGAC	nonframeshift insertion	TCGAC TCGAC	267	10 0	TCGACGAC TCGACGAC	225	0 11
R1	796809	CGGGAATTGGG	upstream	CGGGAATTGGG CGGGAATTGGG	285	17 0	CGGGAATTGGGAATTGGG CGGGAATTGGGAATTGGG	141	0 7
R1	798175	CAAAAAA	intergenic	CAAAAAA CAAAAAA	285	10 0	CAAAAAAA CAAAAAAA	54	0 9
R1	798565	T	intergenic	T T	285	12 0	TCCTTATTACAGA TCCTTATTACAGA	136	0 6
R1	802073	GTAT	frameshift insertion	GTAT GTAT	285	33 0	GTATATAT GTATATAT	225	0 21
R1	807593	CTT	UTR5	CTT CTT	285	12 0	CT CT	225	0 18
R1	808688	TTT	intronic	TTTGTT TTTGTT	217	0 9	TTT TTT	285	28 0
R1	808941	TAAAAAAA	intronic	TAAAAAAA TAAAAAAA	247	8 0	TAAAAAAAA TAAAAAAAA	56	0 11
R1	809217	ATTTTT	intronic	ATTT ATTT	194	0 7	ATTTTT ATTTTT	271	11 0
R1	813863	T	intronic	T T	285	13 0	TC TC	57	0 12
R1	813928	GTTTTT	intronic	GTTTTT GTTTTT	285	12 0	GTTTTTT GTTTTTT	71	0 8
R1	814871	T	upstream;downstream	T T	285	13 0	TC TC	24.4299	0 5
R1	814951	CTT	upstream;downstream	CTT CTT	285	16 0	CTTTT CTTTT	225	0 19
R1	817712	TAAAA	downstream	TAAAA TAAAA	285	15 0	TAAA TAAA	45.4146	0 4
R1	817770	CATCACAAA	frameshift deletion	CATCACAAA CATCACAAA	285	16 0	C C	90	0 6
R1	818303	GAA	intronic	GAA GAA	278	10 0	GAAA GAAA	72	0 6
R1	818590	AG	intronic	AG AG	179	5 0	A A	225	0 26
R1	818722	GTCACAT	intronic	GTCACAT GTCACAT	285	19 0	GT GT	219	0 9
R1	819830	AAGAGAGAGAGAG	frameshift deletion	AAGAGAGAGAGAG AAGAGAGAGAGAG	285	16 0	AAGAGAGAGAG AAGAGAGAGAG	213	0 10
R1	819867	GAATCCTCAGAGAACGGAGCAAT	frameshift deletion	GAATCCTCAGAGAACGGAGCAAT GAATCCTCAGAGAACGGAGCAAT	285	14 0	GAAT GAAT	225	0 10
R1	819969	TAAAAAA	intronic	TAAAAAA TAAAAAA	285	12 0	TAAAAAAA TAAAAAAA	86	0 11
R1	820063	GCC	intronic	GCC GCC	285	16 0	GC GC	147	0 10
R1	820461	CAAAAAA	intronic	CAAAAAA CAAAAAA	285	17 0	CAAAAAAA CAAAAAAA	100	0 13
R1	821031	AT	intronic	AT AT	285	14 0	ATTT ATTT	225	0 13
R1	821388	TTATATATATATATACATATATATATATATATA	intronic	TTATATATATATATACATATATATATATATATA TTATATATATATATACATATATATATATATATA	285	11 0	TTATATATATATA TTATATATATATA	225	0 11
R1	821824	GATATATA	intronic	GATATATA GATATATA	285	13 0	GATATATATA GATATATATA	156	0 7
R1	822790	TAC	intronic	TAC TAC	285	16 0	T T	225	0 21
R1	823705	TAAAAA	intronic	TAAAAA TAAAAA	285	19 0	TAAAAAA TAAAAAA	114	0 13
R1	825119	ATTTTTTTT	intronic	ATTTTTTTT ATTTTTTTT	285	16 0	ATTTTTTTTT ATTTTTTTTT	79	0 20
R1	825567	GTTTTTTT	intronic	GTTTTTTT GTTTTTTT	285	15 0	GTTTTTTTTT GTTTTTTTTT	200	0 14
R1	825964	CAAAAAAAAA	intronic	CAAAAAAAAA CAAAAAAAAA	285	15 0	CAAAAAAAAAA CAAAAAAAAAA	55	0 13
R1	826483	TAA	downstream	TAA TAA	285	14 0	TA TA	192	0 9
R1	827881	CTTT	upstream	CTTT CTTT	285	16 0	CTTTT CTTTT	143	0 7
R1	827953	TAGAT	upstream	TAGAT TAGAT	285	14 0	TAGATATCACATTGTTCCTTGTGATCCAAGGATAAGAT TAGATATCACATTGTTCCTTGTGATCCAAGGATAAGAT	110	0 4
R1	829204	TATAATAA	downstream	TATAATAA TATAATAA	275	9 0	TATAA TATAA	225	0 15
R1	830410	GAAAAAA	intronic	GAAAAAA GAAAAAA	285	26 0	GAAAAAAAAA GAAAAAAAAA	225	0 18
R1	830491	ACCC	intronic	ACCC ACCC	285	21 0	ACCCCC ACCCCC	167	0 13
R1	831039	GTATATATATATATA	intronic	GTATATATATATATA GTATATATATATATA	285	16 0	GTATATATATA GTATATATATA	225	0 14
R1	831817	TTTCCTTC	intronic	TTTCCTTC TTTCCTTC	285	20 0	TTTC TTTC	225	0 18
R1	832532	CT	upstream	CT CT	285	19 0	CTGTT CTGTT	188	0 13
R1	832641	ATTT	upstream	ATTT ATTT	285	16 0	ATT ATT	225	0 17
R1	832961	GTTTTTTTTT	upstream	GTTTTTTTTT GTTTTTTTTT	285	15 0	GTTTTTTTTTT GTTTTTTTTTT	21.4496	0 9
R1	833017	TTGTGT	upstream	TTGTGT TTGTGT	285	21 0	TTGT TTGT	225	0 11
R1	833109	GA	upstream	GA GA	285	16 0	GAA GAA	225	0 14
R1	833353	TAA	intergenic	TAA TAA	285	17 0	T T	225	0 17
R1	834308	AGG	intergenic	AGG AGG	285	17 0	AGGG AGGG	225	0 13
R1	834568	ATTT	intergenic	ATTT ATTT	285	16 0	ATT ATT	150	0 11
R1	841198	ATTCAGTTTTTTTTTTTTTTTTGAACTTCAGTTTTTT	intergenic	ATTCAGTTTTTTTTTTTTTTTTGAACTTCAGTTTTTT ATTCAGTTTTTTTTTTTTTTTTGAACTTCAGTTTTTT	254	9 0	ATTCAGTTTTTT ATTCAGTTTTTT	165	0 8
R1	841582	CAAAAAAAAAA	intergenic	CAAAAAAAAAA CAAAAAAAAAA	285	11 0	CAAAAAAAAA CAAAAAAAAA	29.4193	0 11
R1	841645	CTTTTTTTT	intergenic	CTTTTTTTT CTTTTTTTT	285	11 0	CTTTTTTTTT CTTTTTTTTT	55	0 12
R1	841866	GTTGAGT	intergenic	GTTGAGT GTTGAGT	285	14 0	GTTGAGTAACTTGAGT GTTGAGTAACTTGAGT	225	0 14
R1	845782	GAAAA	intergenic	GAAAA GAAAA	179	7 0	GAAA GAAA	199	0 19
R1	855289	GTCAAAATTCAAAA	upstream	GTCAAAATTCAAAA GTCAAAATTCAAAA	285	20 0	GTCAAAA GTCAAAA	142	0 6
R1	856478	CTT	intronic	CTT CTT	285	17 0	CT CT	185	0 16
R1	856610	TT	intronic	TT TT	285	17 0	TTAGCTAGCCTACGCCAT TTAGCTAGCCTACGCCAT	195	0 10
R1	856661	CTT	intronic	CTT CTT	285	15 0	CTTTTTTTTT CTTTTTTTTT	97	0 5
R1	861146	CT	UTR3	C C	164	0 9	CT CT	262	9 0
R1	861792	GTTTTTTTT	UTR5	GTTTTTTTTT GTTTTTTTTT	69	0 18	GTTTTTTTT GTTTTTTTT	285	13 0
R1	861851	GTTTTTTTT	UTR5	GTTTTTTT GTTTTTTT	54	0 11	GTTTTTTTT GTTTTTTTT	285	19 0
R1	862847	ATTTT	upstream	ATTTTT ATTTTT	188	0 18	ATTTT ATTTT	285	17 0
R1	863250	ATCTC	intergenic	ATC ATC	222	0 13	ATCTC ATCTC	285	29 0
R1	863495	GTATTGA	intergenic	GTATTGAATCTATTGA GTATTGAATCTATTGA	225	0 9	GTATTGA GTATTGA	285	21 0
R1	864619	CTTTTTTTTT	intergenic	CTTTTTTTTTT CTTTTTTTTTT	53	0 21	CTTTTTTTTT CTTTTTTTTT	285	24 0
R1	871289	TA	UTR5	TATCGGCA TATCGGCA	195	0 11	TA TA	285	13 0
R1	871733	GCGTGGT	frameshift insertion	GCGTGGTGACGTGGT GCGTGGTGACGTGGT	225	0 17	GCGTGGT GCGTGGT	285	23 0
R1	872168	TAACAACAACAACAACA	downstream	TAACAACAACAACAACAACA TAACAACAACAACAACAACA	225	0 11	TAACAACAACAACAACA TAACAACAACAACAACA	285	19 0
R1	872852	TAA	downstream	TA TA	225	0 13	TAA TAA	285	22 0
R1	873169	ATTTTTTT	intergenic	ATTTTTTTT ATTTTTTTT	71	0 12	ATTTTTTT ATTTTTTT	285	22 0
R1	873930	ATTTTTTTT	intergenic	ATTTTTT ATTTTTT	194	0 17	ATTTTTTTT ATTTTTTTT	276	14 0
R1	874130	CTTT	intergenic	CTTTT CTTTT	225	0 21	CTTT CTTT	285	20 0
R1	875037	ATTATT	upstream	ATTATTTATT ATTATTTATT	225	0 8	ATTATT ATTATT	285	19 0
R1	875327	CTCTTTC	upstream	CTCTTTCTTTC CTCTTTCTTTC	225	0 19	CTCTTTC CTCTTTC	285	20 0
R1	875733	TATACT	intronic	TATACTAGACATACT TATACTAGACATACT	225	0 14	TATACT TATACT	285	19 0
R1	876693	CAAAAAAAAAAAA	intronic	CAAAAAAAAAAAA CAAAAAAAAAAAA	285	19 0	CAAAAAAAAAA CAAAAAAAAAA	129	0 20
R1	876932	ATCTCTCTCTCTCTCTCT	intronic	ATCTCTCTCTCTCTCTCT ATCTCTCTCTCTCTCTCT	275	9 0	ATCTCTCTCTCTCTCTCTCT ATCTCTCTCTCTCTCTCTCT	225	0 15
R1	877368	AC	intronic	A A	66	0 5	AC AC	285	12 0
R1	878174	TAA	upstream;downstream	TAAA TAAA	135	0 12	TAA TAA	285	17 0
R1	878216	CTTTTTTT	upstream;downstream	CTTTTTTT CTTTTTTT	279	10 0	CTTTTTTTTT CTTTTTTTTT	220	0 18
R1	878251	GTT	upstream;downstream	GT GT	119	0 11	GTT GTT	285	15 0
R1	878278	T	upstream;downstream	T T	233	10 0	TG TG	225	0 18
R1	879569	ATATTACAACAAACAAGAATCTTTATTACAACAAACAA	UTR3	ATATTACAACAAACAA ATATTACAACAAACAA	160	0 5	ATATTACAACAAACAAGAATCTTTATTACAACAAACAA ATATTACAACAAACAAGAATCTTTATTACAACAAACAA	285	22 0
R1	881684	T	intronic	TC TC	173	0 12	T T	285	16 0
R1	881847	GCCTCC	nonframeshift insertion	GCCTCCTCC GCCTCCTCC	174	0 10	GCCTCC GCCTCC	285	18 0
R1	900312	AATATATATA	upstream	AATATATATATATATATATATATATATATA AATATATATATATATATATATATATATATA	197	0 7	AATATATATATATATATATATATATATATATA AATATATATATATATATATATATATATATATA	128	0 4
R1	912689	A	downstream	ATTAAGG ATTAAGG	225	0 11	ATTAAG ATTAAG	225	0 11
R1	915709	GAAACAAACAAA	upstream	GAAACAAA GAAACAAA	104	0 5	GAAACAAACAAA GAAACAAACAAA	248	8 0
R1	936515	G	intronic	GCA GCA	225	0 13	GCAA GCAA	224	0 16
R1	939491	ACCTCCCATTCC	nonframeshift insertion	ACCTCCCATTCCTCCCATTCCTCCCATTCC ACCTCCCATTCCTCCCATTCCTCCCATTCC	132	0 5	ACCTCCCATTCCTCCCATTCC ACCTCCCATTCCTCCCATTCC	216	0 14
R1	940518	GAACGACAACGAC	UTR5	GAACGACAACGACAACGAC GAACGACAACGACAACGAC	184	0 7	GAACGACAACGAC GAACGACAACGAC	108	4 0
R1	941144	CAAAAA	UTR3	CAAAAA CAAAAA	285	17 0	CAAAA CAAAA	119	0 13
R1	942830	CTGTGTTTGTGTTTGTGTTTGTGT	UTR5	CTGTGTTTGTGTTTGTGT CTGTGTTTGTGTTTGTGT	225	0 12	CTGTGTTTGTGTTTGTGTTTGTGT CTGTGTTTGTGTTTGTGTTTGTGT	285	18 0
R1	942998	ATACTCTA	upstream;downstream	ATACTCTA ATACTCTA	285	19 0	ATA ATA	225	0 14
R1	943576	A	UTR3	A A	285	21 0	AG AG	50	0 6
R1	943636	TTTGCATCTGTTGACTCTT	frameshift deletion	TTTGCATCTGTTGACTCTT TTTGCATCTGTTGACTCTT	285	18 0	TTT TTT	225	0 19
R1	944170	TGGAGGA	intronic	TGGAGGA TGGAGGA	285	17 0	TGGAGGAGGA TGGAGGAGGA	75	0 6
R1	944402	TA	intronic	T T	60	0 5	TA TA	285	21 0
R1	944405	ATT	intronic	ATT ATT	246	8 0	ATTT ATTT	225	0 20
R1	944808	CTAATAAT	intronic	CTAATAAT CTAATAAT	285	12 0	CTAAT CTAAT	108	0 4
R1	945652	GGA	intronic	G G	84	0 4	GGA GGA	247	12 0
R1	945990	AGAG	intronic	A A	225	0 8	AGAG AGAG	133	5 0
R1	946601	ATCATTCATTCA	intronic	ATCATTCATTCA ATCATTCATTCA	285	13 0	ATCATTCA ATCATTCA	225	0 17
R1	946657	C	intronic	C C	262	9 0	CTTCAAATTAAATAGA CTTCAAATTAAATAGA	98	0 4
R1	947057	GAAAAAAA	intronic	GAAAAAAA GAAAAAAA	285	14 0	GAAAAAA GAAAAAA	44.4146	0 9
R1	947119	TGAAGAAG	nonframeshift insertion	TGAAGAAG TGAAGAAG	285	18 0	TGAAGAAGAAG TGAAGAAGAAG	87	0 6
R1	947496	TAGAGA	intronic	TAGAGA TAGAGA	285	14 0	TAGAGAGA TAGAGAGA	99	0 6
R1	947810	CA	intronic	CA CA	285	14 0	C C	138	0 7
R1	947947	GGAA	intronic	GGAA GGAA	285	16 0	G G	70	0 6
R1	949883	GAT	UTR5	GAT GAT	285	19 0	GATAT GATAT	172	0 5
R1	949936	CGCT	UTR5	CGCT CGCT	285	21 0	CGCTGCT CGCTGCT	120	0 6
R1	950058	GAAAAAAAAAA	upstream	GAAAAAAAAAA GAAAAAAAAAA	263	10 0	GAAAAAAAAA GAAAAAAAAA	51	0 22
R1	950977	ATTTTTT	upstream;downstream	ATTTTTTT ATTTTTTT	116	0 16	ATTTTTT ATTTTTT	285	17 0
R1	951047	ATTTTTTTT	downstream	ATTTTTTT ATTTTTTT	29.4193	0 6	ATTTTTTTT ATTTTTTTT	285	17 0
R1	955350	TAAAAAAA	downstream	TAAAAAAAA TAAAAAAAA	77	0 12	TAAAAAAA TAAAAAAA	285	14 0
R1	958050	ATTCGGGTATGGGTTCGGGTAT	intergenic	ATTCGGGTAT ATTCGGGTAT	225	0 14	ATTCGGGTATGGGTTCGGGTAT ATTCGGGTATGGGTTCGGGTAT	285	18 0
R1	958346	TG	intergenic	TGG TGG	225	0 18	TG TG	285	23 0
R1	958592	CAAAAAA	intergenic	CAAAAAAA CAAAAAAA	76	0 10	CAAAAAA CAAAAAA	285	12 0
R1	960288	GAAAAA	intergenic	GAAAAAAA GAAAAAAA	225	0 21	GAAAAA GAAAAA	285	12 0
R1	963195	CAAAAAAA	intergenic	CAAAAAAA CAAAAAAA	285	13 0	CAAAAAA CAAAAAA	78	0 15
R1	963291	CAA	intergenic	CAA CAA	285	18 0	CAAA CAAA	225	0 23
R1	963519	CAAAAAAA	downstream	CAAAAAAA CAAAAAAA	285	18 0	CAAAAAA CAAAAAA	23.434	0 7
R1	964882	CAAA	intronic	CAAA CAAA	285	13 0	CAAAA CAAAA	225	0 20
R1	965096	ATTTTTTTT	intronic	ATTTTTTTT ATTTTTTTT	262	9 0	ATTTTTTTTTT ATTTTTTTTTT	119	0 9
R1	965132	CAAAAAA	intronic	CAAAAAA CAAAAAA	190	5 0	CAAAAAAAA CAAAAAAAA	63	0 7
R1	965240	GAAAAAAAAA	intronic	GAAAAAAAAA GAAAAAAAAA	206	7 0	GAAAAAAAAAA GAAAAAAAAAA	4.73262	0 8
R1	965988	TAAAAA	intronic	TAAAAA TAAAAA	285	19 0	TAAAAAA TAAAAAA	117	0 11
R1	967094	ATTTT	upstream	ATTTT ATTTT	285	15 0	ATTTTT ATTTTT	156	0 12
R1	968576	CCATGTGG	downstream	CCATGTGG CCATGTGG	246	8 0	C C	148	0 5
R1	969841	AT	intronic	AT AT	285	10 0	ATTCT ATTCT	153	0 15
R1	969945	C	intronic	C C	255	8 0	CT CT	225	0 16
R1	970323	GTATATATATAT	upstream	GTATATATATAT GTATATATATAT	285	12 0	GTATATATATATATATATATATAT GTATATATATATATATATATATAT	84	0 4
R1	972255	GAAAAAAAAA	intronic	GAAAAAAAAA GAAAAAAAAA	277	13 0	GAAAAAAAA GAAAAAAAA	62	0 15
R1	973921	CTTAATT	upstream	CTTAATT CTTAATT	285	16 0	CTT CTT	225	0 18
R1	974798	CTTTTTTTTTT	upstream	CTTTTTTTTTT CTTTTTTTTTT	285	18 0	CTTTTTTTTT CTTTTTTTTT	30.4183	0 8
R1	975077	TTCTCTCTCTCTCTCTCT	intronic	TTCTCTCTCTCTCTCTCT TTCTCTCTCTCTCTCTCT	285	15 0	TTCTCTCTCTCTCTCTCTCT TTCTCTCTCTCTCTCTCTCT	222	0 12
R1	975405	GTATATATA	intronic	GTATA GTATA	111	0 7	GTATATATA GTATATATA	285	15 0
R1	976651	T	intronic	TTTTTCTTTG TTTTTCTTTG	225	0 20	T T	285	15 0
R1	977011	GGTATA	intronic	GGTATAATATATATGTATA GGTATAATATATATGTATA	225	0 13	GGTATA GGTATA	285	22 0
R1	977388	GATTTT	intronic	G G	211	0 15	GATTTT GATTTT	285	24 0
R1	977813	GTTTT	downstream	GTTTTCAATTTT GTTTTCAATTTT	224	0 9	GTTTT GTTTT	144	4 0
R1	978363	TA	intronic	TACA TACA	85	0 8	TA TA	159	6 0
R1	978525	C	intronic	C C	285	15 0	CCCCACATATGG CCCCACATATGG	225	0 8
R1	978590	GC	intronic	GC GC	285	17 0	GCC GCC	225	0 12
R1	979526	ATT	intronic	ATT ATT	285	16 0	AT AT	209	0 11
R1	982076	TAAAAAAA	intronic	TAAAAAA TAAAAAA	68	0 12	TAAAAAAA TAAAAAAA	285	27 0
R1	982292	TAA	intronic	TAA TAA	285	23 0	TA TA	199	0 12
R1	982444	AACA	intronic	AACACA AACACA	219	0 15	AACA AACA	234	10 0
R1	982709	GTTTTTT	UTR5	GTTTTTT GTTTTTT	254	13 0	GTTTTTTT GTTTTTTT	127	0 19
R1	983443	A	upstream	AC AC	27.4221	0 7	A A	285	12 0
R1	986102	TTC	upstream	TTCGATC TTCGATC	180	0 11	TTC TTC	285	15 0
R1	986316	ATATTAT	intronic	ATAT ATAT	65	0 8	ATATTAT ATATTAT	285	12 0
R1	986451	CTT	intronic	CT CT	68	0 9	CTT CTT	285	18 0
R1	986476	TAA	intronic	TA TA	132	0 11	TAA TAA	285	18 0
R1	986532	T	intronic	TC TC	225	0 10	T T	285	16 0
R1	986816	CTTTTT	intronic	CTTTTTT CTTTTTT	38.415	0 5	CTTTTT CTTTTT	285	32 0
R1	987034	ATTTTTTTTT	intronic	ATTTTTTTT ATTTTTTTT	57	0 17	ATTTTTTTTT ATTTTTTTTT	285	23 0
R1	989170	CCA	UTR3	CCA CCA	241	13 0	C C	183	0 11
R1	989283	T	UTR3	T T	79	4 0	TG TG	75	0 5
R1	989810	AAG	UTR3	A A	133	0 6	AAG AAG	155	5 0
R1	989982	ATGACTG	UTR3	ATG ATG	224	0 11	ATGACTG ATGACTG	201	15 0
R1	991836	ACCCC	intergenic	ACCCC ACCCC	87	6 0	ACCC ACCC	78	0 7
R1	995216	GTTT	intronic	GTTT GTTT	285	18 0	GTT GTT	55	0 5
R1	995636	AGCTTCGAATCAC	intronic	AGCTTCGAATCAC AGCTTCGAATCAC	285	17 0	A A	179	0 8
R1	995708	CTTTTTTTTT	intronic	CTTTTTTTTT CTTTTTTTTT	285	23 0	CTTTTTTTTTT CTTTTTTTTTT	31.4175	0 6
R1	995839	CTTGTTTTGTTTTGTTTTGTTTTG	intronic	CTTGTTTTGTTTTGTTTTG CTTGTTTTGTTTTGTTTTG	225	0 10	CTTGTTTTGTTTTGTTTTGTTTTG CTTGTTTTGTTTTGTTTTGTTTTG	224	8 0
R1	996414	ATTTTTTTT	UTR3	ATTTTTTTTT ATTTTTTTTT	45.4146	0 9	ATTTTTTTT ATTTTTTTT	285	19 0
R1	996623	T	UTR3	T T	285	22 0	TC TC	54	0 19
R1	997229	TAA	intronic	TAA TAA	194	10 0	TA TA	135	0 6
R1	997282	GC	intronic	GC GC	256	12 0	G G	225	0 22
R1	997532	TAAAA	intronic	TAAAAA TAAAAA	193	0 18	TAAAA TAAAA	108	4 0
R1	998821	CTTATATGATTATTTATATGAT	intronic	CTTATATGAT CTTATATGAT	146	0 5	CTTATATGATTATTTATATGAT CTTATATGATTATTTATATGAT	203	7 0
R1	1000424	CCCACCACCACCACCACCACC	nonframeshift insertion	CCCACCACCACCACCACCACCACC CCCACCACCACCACCACCACCACC	225	0 12	CCCACCACCACCACCACCACCACCACC CCCACCACCACCACCACCACCACCACC	225	0 10
R1	1000627	GGTTGTTGTT	nonframeshift insertion	GGTTGTTGTTGTTGTT GGTTGTTGTTGTTGTT	225	0 11	GGTTGTTGTTGTTGTTGTT GGTTGTTGTTGTTGTTGTT	117	0 4
R1	1000740	GGATGATGATGA	UTR5	GGATGATGATGA GGATGATGATGA	235	8 0	GGATGATGATGATGA GGATGATGATGATGA	225	0 17
R1	1000832	GTTTTTT	upstream	GTTTTTT GTTTTTT	165	5 0	GTTTTTTT GTTTTTTT	95	0 14
R1	1002076	CAAA	upstream	CAAA CAAA	285	15 0	CAA CAA	167	0 10
R1	1002269	CAAA	upstream	CAA CAA	59	0 6	CAAA CAAA	158	7 0
R1	1002326	AA	UTR5	AAGA AAGA	51	0 5	AA AA	176	11 0
R1	1002335	AA	UTR5	AA AA	215	8 0	AACAAACA AACAAACA	221	0 11
R1	1003234	TAAAAAAA	intronic	TAAAAAAA TAAAAAAA	247	12 0	TAAAAAA TAAAAAA	76	0 12
R1	1004537	CTTT	UTR3	CTTT CTTT	285	20 0	CTT CTT	201	0 11
R1	1004689	GAT	UTR3	GAT GAT	285	14 0	GATAT GATAT	225	0 15
R1	1005183	ATTTTT	downstream	ATTTTT ATTTTT	285	19 0	ATTTT ATTTT	91	0 8
R1	1005658	ACCC	downstream	ACCC ACCC	285	14 0	ACC ACC	225	0 21
R1	1009576	T	intergenic	T T	285	13 0	TAGTG TAGTG	225	0 13
R1	1009700	AG	intergenic	AG AG	285	18 0	A A	214	0 12
R1	1009866	A	intergenic	A A	268	9 0	AG AG	32.4168	0 6
R1	1009936	AGAAT	downstream	AGAAT AGAAT	285	14 0	AGAATGAAT AGAATGAAT	164	0 14
R1	1011322	CAAA	intronic	CAAA CAAA	285	12 0	CAA CAA	225	0 24
R1	1024464	CAAAA	intronic	CAAAAA CAAAAA	156	0 14	CAAAA CAAAA	285	20 0
R1	1024821	ATAAAGTATGGTCCCATTAAA	intronic	ATAAA ATAAA	225	0 13	ATAAAGTATGGTCCCATTAAA ATAAAGTATGGTCCCATTAAA	285	13 0
R1	1025149	AAAAAAT	UTR5	AAAAAATAAAAAT AAAAAATAAAAAT	225	0 10	AAAAAAT AAAAAAT	285	14 0
R1	1025210	CAAAAAA	UTR5	CAAA CAAA	225	0 12	CAAAAAA CAAAAAA	285	20 0
R1	1025320	ATTTT	UTR5	ATTTTTT ATTTTTT	225	0 13	ATTTT ATTTT	285	23 0
R1	1025885	AG	upstream	ATT ATT	109	0 6	A A	101	0 4
R1	1088893	TA	intronic	TAAA TAAA	225	0 18	TA TA	285	22 0
R1	1089229	TAAAAAAAA	intronic	TAAAAAAAA TAAAAAAAA	285	14 0	TAAAAAAAAA TAAAAAAAAA	43.4147	0 9
R1	1089363	CAAA	UTR3	CAA CAA	32.4168	0 4	CAAA CAAA	213	7 0
R1	1091467	CAAA	upstream	CAAA CAAA	256	9 0	CA CA	114	0 5
R1	1092279	AT	intronic	A A	225	0 14	AT AT	218	8 0
R1	1093385	TGG	intronic	TGG TGG	276	11 0	TGGG TGGG	225	0 26
R1	1094235	CAGAAGAAGAAGAAGAAGAAGAAG	nonframeshift insertion	CAGAAGAAGAAGAAGAAGAAGAAG CAGAAGAAGAAGAAGAAGAAGAAG	285	21 0	CAGAAGAAGAAGAAGAAGAAGAAGAAGAAGAAGAAGAAGAAG CAGAAGAAGAAGAAGAAGAAGAAGAAGAAGAAGAAGAAGAAG	194	0 6
R1	1094472	CTT	UTR3	CTT CTT	285	18 0	CT CT	225	0 23
R1	1094613	GCC	upstream;downstream	GCC GCC	275	9 0	GCCC GCCC	225	0 29
R1	1094805	TAGAAGAAG	upstream;downstream	TAGAAGAAG TAGAAGAAG	285	13 0	TAGAAG TAGAAG	225	0 13
R1	1094881	TTT	upstream;downstream	TTT TTT	266	9 0	TTTATT TTTATT	147	0 19
R1	1094955	GATCA	upstream;downstream	GATCA GATCA	285	17 0	GA GA	225	0 17
R1	1095391	GAAA	nonframeshift insertion	GAAA GAAA	285	18 0	GAAAAAA GAAAAAA	169	0 13
R1	1095735	GAGTAGTAGTAGT	nonframeshift deletion	GAGTAGTAGTAGT GAGTAGTAGTAGT	285	15 0	GAGTAGTAGT GAGTAGTAGT	225	0 22
R1	1096263	TGAAGAAGAAGAAGAAGA	nonframeshift deletion	TGAAGAAGAAGAAGAAGA TGAAGAAGAAGAAGAAGA	285	16 0	TGAAGAAGAAGA TGAAGAAGAAGA	214	0 14
R1	1097251	AGCGTTGGCGGCG	nonframeshift deletion	AGCGTTGGCGGCG AGCGTTGGCGGCG	285	18 0	AGCG AGCG	201	0 13
R1	1098450	GTTTTTTTTTT	intronic	GTTTTTTTTTT GTTTTTTTTTT	285	20 0	GTTTTTTT GTTTTTTT	107	0 6
R1	1098763	ATTTTTTTTTT	intronic	ATTTTTTTTTT ATTTTTTTTTT	285	11 0	ATTTTTTTTT ATTTTTTTTT	50	0 14
R1	1099349	GTTTTTT	downstream	GTTTTTT GTTTTTT	285	12 0	GTTTTTTTT GTTTTTTTT	84	0 4
R1	1099863	CCAAGCA	downstream	CCAAGCA CCAAGCA	285	19 0	C C	54	0 6
R1	1107953	AGAAGCCGATGA	intergenic	AGAAGCCGATGA AGAAGCCGATGA	285	18 0	AGA AGA	225	0 16
R1	1108061	TGAAGAAGAAGA	intergenic	TGAAGAAGAAGA TGAAGAAGAAGA	285	15 0	TGAAGAAGAAGAAGA TGAAGAAGAAGAAGA	225	0 15
R1	1108177	CGAAGAA	intergenic	CGAAGAA CGAAGAA	285	18 0	CGAA CGAA	225	0 25
R1	1108389	CA	intergenic	CA CA	285	15 0	CACAA CACAA	225	0 14
R1	1108562	TGTA	intergenic	TGTA TGTA	285	18 0	T T	158	0 8
R1	1108629	CTCTT	intergenic	CTCTT CTCTT	285	20 0	CTCTTCTT CTCTTCTT	177	0 11
R1	1114326	A	upstream	A A	285	13 0	AG AG	56	0 6
R1	1114453	TAACAAAAAGAAAGCAAA	upstream	TAACAAAAAGAAAGCAAA TAACAAAAAGAAAGCAAA	234	8 0	T T	74	0 4
R1	1114978	ATCCTCC	nonframeshift insertion	ATCCTCC ATCCTCC	285	16 0	ATCCTCCTCC ATCCTCCTCC	67	0 4
R1	1115186	CTTTTTTTTT	UTR3	CTTTTTTTTT CTTTTTTTTT	285	19 0	CTTTTTTT CTTTTTTT	23.434	0 4
R1	1118231	GT	UTR3	GT GT	285	12 0	GTT GTT	17.4922	0 4
R1	1118346	CATTATGAT	UTR3	CATTATGAT CATTATGAT	285	22 0	CAT CAT	225	0 15
R1	1118714	CAGGAGGAGGAGGAGGAG	nonframeshift deletion	CAGGAGGAGGAGGAGGAG CAGGAGGAGGAGGAGGAG	285	12 0	CAGGAGGAGGAGGAG CAGGAGGAGGAGGAG	76	0 4
R1	1119625	CCCCCGTC	nonframeshift deletion	CCCCCGTC CCCCCGTC	285	13 0	CC CC	225	0 16
R1	1120038	CTCAA	UTR5	CTCAA CTCAA	285	17 0	C C	94	0 6
R1	1120430	TCC	intronic	TCC TCC	285	10 0	TCCC TCCC	70	0 7
R1	1121330	TCCACCA	nonframeshift deletion	TCCACCA TCCACCA	285	21 0	TCCA TCCA	86	0 5
R1	1121748	GTTTTGTATTTTTT	UTR3	GTTTTGTATTTTTT GTTTTGTATTTTTT	285	15 0	GTT GTT	185	0 9
R1	1121975	TCTC	upstream;downstream	TCTC TCTC	285	11 0	TCTCGCTC TCTCGCTC	225	0 15
R1	1122311	ATTTTTT	upstream;downstream	ATTTTTT ATTTTTT	285	17 0	ATTTTTTT ATTTTTTT	126	0 19
R1	1123157	GATAATAATAA	nonframeshift deletion	GATAATAATAA GATAATAATAA	285	13 0	GATAATAA GATAATAA	85	0 4
R1	1128862	GT	upstream	GT GT	285	17 0	GTCT GTCT	106	0 4
R1	1128960	A	upstream	A A	285	15 0	AAG AAG	118	0 6
R1	1129014	CAAAA	UTR5	CAAAA CAAAA	285	17 0	CAAA CAAA	135	0 15
R1	1129155	TAGAGAGA	UTR5	TAGAGAGA TAGAGAGA	285	14 0	TAGAGAGAGA TAGAGAGAGA	225	0 20
R1	1217062	GTCTTCT	nonframeshift deletion	GTCT GTCT	165	0 10	GTCTTCT GTCTTCT	285	21 0
R1	1217381	ACCCCC	UTR5	ACCCC ACCCC	125	0 15	ACCCCC ACCCCC	285	19 0
R1	1217578	T	UTR5	TC TC	40.4148	0 4	T T	273	10 0
R1	1217615	AAGAGAGAGAGAGA	UTR5	AAGAGAGAGAGAGAGA AAGAGAGAGAGAGAGA	53	0 4	AAGAGAGAGAGA AAGAGAGAGAGA	168	0 6
R1	1217790	GAAAAA	UTR5	GAAAAAA GAAAAAA	117	0 13	GAAAAA GAAAAA	262	11 0
R1	1217878	GAAAAAAA	UTR5	A A	162	0 13	GAAAAAAAA GAAAAAAAA	57	0 11
R1	1217957	AGAG	upstream;downstream	AGAGGAG AGAGGAG	120	0 6	AGAG AGAG	147	5 0
R1	1218126	ATT	upstream;downstream	ATT ATT	240	10 0	ATTT ATTT	192	0 17
R1	1218184	TCCTGCTTCTTTTCAAACTTCTTGAGAAAAAAGAA	upstream;downstream	T T	225	0 13	TCCTGCTTCTTTTCAAACTTCTTGAGAAAAAAGAA TCCTGCTTCTTTTCAAACTTCTTGAGAAAAAAGAA	285	13 0
R1	1218282	TTACTGTTAGTA	upstream;downstream	TTACTGTTAGTA TTACTGTTAGTA	285	17 0	TTA TTA	225	0 15
R1	1218568	ACTG	nonframeshift insertion	ACTGCTG ACTGCTG	180	0 11	ACTG ACTG	285	20 0
R1	1218774	CGCTGC	nonframeshift insertion	CGCTGCTGC CGCTGCTGC	178	0 10	CGCTGC CGCTGC	285	12 0
R1	1219042	TAGGAGGA	nonframeshift deletion	TAGGA TAGGA	225	0 12	TAGGAGGA TAGGAGGA	285	16 0
R1	1219137	TGAGGAGG	nonframeshift deletion	TGAGG TGAGG	100	0 9	TGAGGAGG TGAGGAGG	285	14 0
R1	1219716	AAGACACCA	intronic	AA AA	134	0 4	AAGACACCA AAGACACCA	285	15 0
R1	1220150	ACCTCAT	nonframeshift insertion	ACCTCATGCTCCTCAT ACCTCATGCTCCTCAT	114	0 8	ACCTCAT ACCTCAT	285	21 0
R1	1220308	TGAAGAAGAAGA	nonframeshift deletion	TGAAGAAGA TGAAGAAGA	51	0 4	TGAAGAAGAAGA TGAAGAAGAAGA	285	23 0
R1	1220637	TCTCGTCCTCG	nonframeshift deletion	TCTCG TCTCG	71	0 4	TCTCGTCCTCG TCTCGTCCTCG	285	15 0
R1	1220765	TTGA	nonframeshift insertion	TTGAAAGTTCTGA TTGAAAGTTCTGA	225	0 9	TTGA TTGA	285	19 0
R1	1249907	TA	upstream;downstream	TA TA	107	6 0	TAA TAA	124	0 7
R1	1273084	GGAAGAAGAAGAAGAA	nonframeshift insertion	GGAAGAAGAAGAAGAA GGAAGAAGAAGAAGAA	285	20 0	GGAAGAAGAAGAAGAAGAA GGAAGAAGAAGAAGAAGAA	225	0 16
R1	1273167	T	UTR5	TTG TTG	225	0 18	T T	285	30 0
R1	1273279	AGATGATGA	upstream;downstream	AGATGATGA AGATGATGA	285	21 0	AGATGATGATGA AGATGATGATGA	225	0 18
R1	1273476	ACTGTCTCTGTCTCTGTCTCTGT	upstream;downstream	ACTGTCTCTGTCTCTGTCTCTGT ACTGTCTCTGTCTCTGTCTCTGT	279	10 0	ACTGTCTCTGTCTCTGTCTCTGTCTCTGT ACTGTCTCTGTCTCTGTCTCTGTCTCTGT	225	0 15
R1	1273561	TTGTAGTATTATGTAG	upstream;downstream	TTGTAG TTGTAG	100	0 4	TTGTAGTATTATGTAG TTGTAGTATTATGTAG	285	17 0
R1	1273741	ACTCGC	upstream;downstream	ACTCGC ACTCGC	206	16 0	AC AC	225	0 18
R1	1274277	T	UTR3	TC TC	196	0 12	T T	285	16 0
R1	1274547	TTATATA	intronic	TTATATA TTATATA	285	18 0	TTATA TTATA	100	0 5
R1	1275255	TCCAAAGGAAAAAAAA	intronic	TCCAAAGGAAAAAAAA TCCAAAGGAAAAAAAA	253	10 0	T T	222	0 16
R1	1275322	TTAGTA	intronic	TTAGTA TTAGTA	254	12 0	TTA TTA	209	0 13
R1	1276874	CAA	intronic	CAA CAA	285	11 0	CAAA CAAA	225	0 22
R1	1277195	ATTTTTT	intronic	ATTTTTT ATTTTTT	285	11 0	ATTTTT ATTTTT	123	0 21
R1	1277599	GAAA	intronic	GAAA GAAA	219	7 0	GAA GAA	122	0 7
R1	1279817	TAAAA	upstream	TAA TAA	92	0 5	TAAAA TAAAA	279	11 0
R1	1280108	CTT	upstream	CTT CTT	285	13 0	CT CT	225	0 17
R1	1280216	G	upstream	GA GA	171	0 13	G G	285	18 0
R1	1280346	TAAAA	upstream	TAAAAA TAAAAA	167	0 13	TAAAA TAAAA	248	10 0
R1	1280583	CCG	upstream	CCG CCG	285	14 0	CCGTGCG CCGTGCG	225	0 16
R1	1283558	GAAA	intergenic	GAAAA GAAAA	142	0 12	GAAA GAAA	282	13 0
R1	1294687	CTTTTTTTTTTT	intronic	CTTTTTTTTTTTT CTTTTTTTTTTTT	12.9008	0 12	CTTTTTTTTTTT CTTTTTTTTTTT	285	24 0
R1	1295279	ATCTCTCTCTCTCT	intronic	ATCTCTCTCTCTCTCT ATCTCTCTCTCTCTCT	225	0 14	ATCTCTCTCTCTCT ATCTCTCTCTCTCT	285	11 0
R1	1296902	ATTTTTTTT	downstream	ATTTTTTT ATTTTTTT	59	0 12	ATTTTTTTT ATTTTTTTT	285	10 0
R1	1297126	GAAC	downstream	GAACTATTTGGACATAAAC GAACTATTTGGACATAAAC	160	0 8	GAAC GAAC	285	13 0
R1	1297157	CAAAAAAAA	downstream	CAAAAAAA CAAAAAAA	34.4159	0 7	CAAAAAAAA CAAAAAAAA	285	14 0
R1	1297280	GAAAAAA	intergenic	GAAAAAAA GAAAAAAA	127	0 22	GAAAAAA GAAAAAA	285	20 0
R1	1298509	CTTTTTTT	intergenic	CTTTTTTTT CTTTTTTTT	11.7169	0 4	CTTTTTTT CTTTTTTT	285	20 0
R1	1301622	CAAAAAAA	intergenic	CAAAAAAAA CAAAAAAAA	27.4221	0 5	CAAAAAAA CAAAAAAA	218	8 0
R1	1301646	AATATATATAT	intergenic	AATATATAT AATATATAT	209	0 12	AATATATATAT AATATATATAT	240	9 0
R1	1302240	CAAAAAAAAA	intergenic	CAAAAAAAAAAA CAAAAAAAAAAA	20.462	0 4	CAAAAAAAAA CAAAAAAAAA	285	13 0
R1	1302405	ATTT	intergenic	ATT ATT	175	0 11	ATTT ATTT	285	16 0
R1	1303454	TAAAAAAAAAA	upstream	TAAAAAAAAA TAAAAAAAAA	39.4149	0 15	TAAAAAAAAAA TAAAAAAAAAA	285	12 0
R1	1305972	GAAAAA	UTR3	GAAAA GAAAA	157	0 19	GAAAAA GAAAAA	285	16 0
R1	1306433	TAGTCAGTC	upstream;downstream	TAGTC TAGTC	199	0 6	TAGTCAGTC TAGTCAGTC	285	15 0
R1	1306482	AC	upstream;downstream	ACAATAAGATATGGTATAAATTAACTACC ACAATAAGATATGGTATAAATTAACTACC	225	0 9	AC AC	285	14 0
R1	1306652	AGTGT	upstream;downstream	AGTGTGT AGTGTGT	225	0 14	AGTGT AGTGT	285	18 0
R1	1306769	CAAAATAAAATAAAATAAA	UTR5	CAAAATAAAATAAAATAAAATAAA CAAAATAAAATAAAATAAAATAAA	225	0 16	CAAAATAAAATAAAATAAA CAAAATAAAATAAAATAAA	285	22 0
R1	1307175	GT	intronic	GTTAGTGGTT GTTAGTGGTT	225	0 8	GT GT	285	18 0
R1	1307215	GAAA	intronic	GAAAA GAAAA	164	0 9	GAAA GAAA	285	21 0
R1	1308144	TC	intronic	TCC TCC	93	0 6	TC TC	272	13 0
R1	1308226	CTTTT	intronic	CTTTTT CTTTTT	99	0 7	CTTTT CTTTT	285	11 0
R1	1308667	TGTA	intronic	T T	106	0 5	TGTA TGTA	285	20 0
R1	1309640	GAA	intronic	GA GA	82	0 4	GAA GAA	285	18 0
R1	1309694	T	intronic	TTC TTC	225	0 19	T T	285	21 0
R1	1310046	GCACACA	intronic	GCACACACA GCACACACA	225	0 14	GCACACA GCACACA	285	20 0
R1	1310107	ATGTGTGTGT	intronic	ATGTGTGT ATGTGTGT	219	0 9	ATGTGTGTGT ATGTGTGTGT	285	12 0
R1	1310497	ATTTTT	intronic	ATTTT ATTTT	98	0 11	ATTTTT ATTTTT	285	13 0
R1	1310637	T	intronic	TGTTAACA TGTTAACA	225	0 16	T T	285	20 0
R1	1310675	ATTGTTCCTT	intronic	ATT ATT	173	0 5	ATTGTTCCTT ATTGTTCCTT	285	16 0
R1	1310848	GTATAT	intronic	GTAT GTAT	157	0 13	GTATAT GTATAT	285	14 0
R1	1310978	CAAA	intronic	CAAAA CAAAA	133	0 7	CAAA CAAA	285	12 0
R1	1311341	TTAT	UTR3	TT TT	104	0 5	TTAT TTAT	285	17 0
R1	1311592	GTTTTT	upstream;downstream	GTTTT GTTTT	130	0 14	GTTTTT GTTTTT	283	12 0
R1	1311739	CC	UTR5	CCCCTC CCCCTC	170	0 8	CC CC	285	20 0
R1	1312482	CAGTTG	intronic	C C	107	0 8	CAGTTG CAGTTG	285	17 0
R1	1313277	CTT	intronic	CTTCTTCGTTTT CTTCTTCGTTTT	116	0 6	CTT CTT	285	22 0
R1	1313749	TTCTTCT	nonframeshift insertion	TTCTTCTCCCTCTTCT TTCTTCTCCCTCTTCT	215	0 12	TTCTTCT TTCTTCT	285	17 0
R1	1315452	C	intronic	CTTTTTTTT CTTTTTTTT	225	0 8	C C	285	26 0
R1	1315936	GTTT	intronic	GTTTT GTTTT	225	0 21	GTTT GTTT	285	13 0
R1	1316054	TCCC	intronic	TCCCC TCCCC	225	0 23	TCCC TCCC	238	8 0
R1	1316105	TCC	intronic	TC TC	225	0 20	TCC TCC	274	10 0
R1	1316394	GAAAAAA	UTR3	GAAAAA GAAAAA	82	0 12	GAAAAAA GAAAAAA	285	15 0
R1	1316431	AG	UTR3	AGGG AGGG	65	0 4	AG AG	285	15 0
R1	1316561	AT	UTR3	ATT ATT	139	0 12	AT AT	285	19 0
R1	1316739	A	UTR3	AT AT	76	0 6	A A	285	19 0
R1	1317910	AA	downstream	ATTA ATTA	77	0 18	AA AA	285	13 0
R1	1319540	G	UTR5	GA GA	225	0 21	G G	285	16 0
R1	1323474	CTTTTTT	UTR3	CTTTTTTT CTTTTTTT	24.4299	0 5	CTTTTTT CTTTTTT	285	21 0
R1	1323897	TAAAA	downstream	TAAAAA TAAAAA	161	0 19	TAAAA TAAAA	285	17 0
R1	1325048	T	intergenic	TA TA	5.7555	0 5	T T	285	11 0
R1	1325829	CT	intergenic	CTT CTT	225	0 16	CT CT	285	15 0
R1	1326588	ATTTTTTTTT	intergenic	ATTTTTTTT ATTTTTTTT	61	0 18	ATTTTTTTTT ATTTTTTTTT	285	17 0
R1	1327279	ATTTTTTTTT	downstream	ATTTTTTTT ATTTTTTTT	31.4175	0 7	ATTTTTTTTT ATTTTTTTTT	285	20 0
R1	1327394	CAAAAAAA	downstream	CAAAAAAAA CAAAAAAAA	39.4149	0 13	CAAAAAAA CAAAAAAA	285	16 0
R1	1327757	AAATGCGATTGTGAAT	downstream	AAATGCGATTGTGAATGCGATTGTGAAT AAATGCGATTGTGAATGCGATTGTGAAT	225	0 15	AAATGCGATTGTGAAT AAATGCGATTGTGAAT	285	15 0
R1	1329284	CTTTTTTTT	UTR5	CTTTTTTT CTTTTTTT	51	0 10	CTTTTTTTT CTTTTTTTT	285	15 0
R1	1329434	CAAAAAAAA	upstream	CAAAAAAA CAAAAAAA	29.4193	0 6	CAAAAAAAA CAAAAAAAA	285	20 0
R1	1329733	CTTTT	upstream	CTTT CTTT	69	0 6	CTTTT CTTTT	285	15 0
R1	1331244	T	intergenic	TTTATTGA TTTATTGA	225	0 10	T T	285	22 0
R1	1333257	CAAAAAAAA	intergenic	CAAAAAAAAAA CAAAAAAAAAA	145	0 10	CAAAAAAAA CAAAAAAAA	285	24 0
R1	1335723	CTATATAT	intergenic	CTATAT CTATAT	225	0 8	CTATATAT CTATATAT	285	20 0
R1	1338457	GTTT	intergenic	GTTTT GTTTT	200	0 14	GTTT GTTT	285	19 0
R1	1338814	ATTTTTTT	intergenic	ATTTTTTTT ATTTTTTTT	96	0 18	ATTTTTTT ATTTTTTT	285	16 0
R1	1339355	AC	intergenic	ACC ACC	51	0 5	AC AC	285	22 0
R1	1339480	GCTAA	intergenic	G G	157	0 8	GCTAA GCTAA	285	15 0
R1	1339707	ATTTTT	intergenic	ATTTTT ATTTTT	152	4 0	ATTTT ATTTT	126	0 15
R1	1340205	TATAGATAGA	intergenic	TATAGA TATAGA	225	0 12	TATAGATAGA TATAGATAGA	285	12 0
R1	1340259	TAAAAAAAAAAA	intergenic	TAAAAAAAAAAA TAAAAAAAAAAA	285	12 0	TAAAAAAAAAA TAAAAAAAAAA	33.4163	0 11
R1	1344415	AG	frameshift deletion	A A	225	0 17	AG AG	285	20 0
R1	1346271	TATATAAG	downstream	T T	225	0 20	TATATAAG TATATAAG	285	14 0
R1	1347387	TA	intronic	T T	152	0 14	TA TA	285	14 0
R1	1347639	ATGGTTTGGTTT	UTR5	ATGGTTT ATGGTTT	225	0 15	ATGGTTTGGTTT ATGGTTTGGTTT	285	18 0
R1	1348854	GGA	intronic	GGA GGA	285	21 0	GGAGA GGAGA	225	0 19
R1	1350721	CAAAAAAA	intronic	CAAAAAAA CAAAAAAA	285	12 0	CAAAAAAAA CAAAAAAAA	87	0 15
R1	1350806	CTTTT	intronic	CTTTT CTTTT	285	14 0	CTTTTT CTTTTT	176	0 15
R1	1352077	TAAAAAAA	upstream	TAAAAAAA TAAAAAAA	274	10 0	TAAAAAAAA TAAAAAAAA	47.4146	0 10
R1	1382616	TA	upstream;downstream	TAA TAA	101	0 6	TA TAA	82	30 22
R1	1383050	AAGA	downstream	AA AA	77	0 7	AAGA AAGA	285	59 0
R1	1388112	CGAAGAA	intronic	CGAA CGAA	225	0 18	CGAAGAA CGAAGAA	285	22 0
R1	1388178	TAAA	intronic	TAA TAA	50	0 6	TAAA TAAA	285	22 0
R1	1388436	GGAGAGA	intronic	GGAGA GGAGA	191	0 10	GGAGAGA GGAGAGA	285	25 0
R1	1388486	A	intronic	AG AG	105	0 13	A A	285	21 0
R1	1388535	CAAA	intronic	CAA CAA	84	0 9	CAAA CAAA	285	25 0
R1	1424875	AGGAGAGGGAGAG	UTR5	AGGAGAGGGAGAG AGGAGAGGGAGAG	285	22 0	AGGAGAGGGAGAGGGAGAG AGGAGAGGGAGAGGGAGAG	225	0 11
R1	1425346	GAA	intronic	GAA GAA	285	10 0	GA GA	168	0 22
R1	1439504	TGGG	intronic	TGGG TGGG	285	22 0	TGG TGG	225	0 20
R1	1439649	C	intronic	C C	285	19 0	CA CA	106	0 5
R1	1439667	TCAAACAAA	intronic	TCAAACAAA TCAAACAAA	285	22 0	TCAAA TCAAA	225	0 13
R1	1439742	GAAAAAAAA	intronic	GAAAAAAAA GAAAAAAAA	285	24 0	GAAAAAAA GAAAAAAA	34.4159	0 7
R1	1463991	GATATATATATATATA	intronic	GATATATATATATA GATATATATATATA	225	0 15	GATATATATATATATA GATATATATATATATA	176	8 0
R1	1513850	GAAAAAA	intronic	GAAAAAAA GAAAAAAA	50	0 6	GAAAAAA GAAAAAA	283	10 0
R1	1514412	ATATTATTA	splicing	ATATTA ATATTA	110	0 8	ATATTATTA ATATTATTA	285	20 0
R1	1515723	TAA	upstream;downstream	TAAA TAAA	87	0 8	TAA TAA	285	14 0
R1	1515843	GTT	upstream;downstream	GTTT GTTT	202	0 9	GTT GTT	285	13 0
R1	1543912	AC	intronic	ACC ACC	50	0 4	AC AC	233	8 0
R1	1546443	ACC	UTR3	ACC ACC	285	14 0	ACCC ACCC	225	0 19
R1	1547268	GTTT	downstream	GTTT GTTT	159	4 0	GTTTT GTTTT	72	0 5
R1	1547469	AATAACAG	downstream	AATAACAG AATAACAG	285	12 0	A A	225	0 12
R1	1547623	CCAAAACAAAACAAAA	upstream	CCAAAACAAAACAAAA CCAAAACAAAACAAAA	285	16 0	CCAAAACAAAACAAAACAAAA CCAAAACAAAACAAAACAAAA	174	0 12
R1	1548208	ACAGC	upstream	ACAGCAGC ACAGCAGC	225	0 13	ACAGC ACAGC	151	8 0
R1	1549183	GAGATCAGATCA	downstream	GAGATCA GAGATCA	225	0 18	GAGATCAGATCA GAGATCAGATCA	285	16 0
R1	1550877	C	nonframeshift insertion	CTCT CTCT	225	0 21	C C	285	20 0
R1	1555165	AG	intronic	AG AG	285	19 0	A A	225	0 29
R1	1583610	ATTT	intergenic	ATTT ATTT	217	11 0	ATTTT ATTTT	225	0 19
R1	1584001	CG	intergenic	CG CG	285	20 0	CGAAG CGAAG	128	0 10
R1	1585061	TGG	downstream	TGG TGG	190	11 0	TG TG	162	0 13
R1	1586797	GT	intronic	GT GT	160	7 0	GTT GTT	225	0 19
R1	1586825	A	nonframeshift insertion	AACT AACT	176	0 9	A A	285	20 0
R1	1587083	TCTCAGTGACGAGTAACTAAAGCC	intronic	TC TC	225	0 13	TCTCAGTGACGAGTAACTAAAGCC TCTCAGTGACGAGTAACTAAAGCC	285	18 0
R1	1587138	GAAAAAAAA	intronic	GAAAAAAA GAAAAAAA	50	0 12	GAAAAAAAA GAAAAAAAA	285	22 0
R1	1588465	GAAAAAAAAAAA	intronic	GAAAAAAAAAAA GAAAAAAAAAAA	285	15 0	GAAAAAAAAAAAA GAAAAAAAAAAAA	40.4148	0 14
R1	1589554	TAAA	frameshift insertion	TAAA TAAA	285	14 0	TAAAA TAAAA	208	0 16
R1	1589798	AGTTTATCAGACTT	frameshift insertion	AGTTTATCAGACTT AGTTTATCAGACTT	285	12 0	AGTTTATCAGACTTTTTTTTTTTTTTTTTGTTTATCAGACTT AGTTTATCAGACTTTTTTTTTTTTTTTTTGTTTATCAGACTT	162	0 5
R1	1589943	AACACCAC	frameshift insertion	AACACCAC AACACCAC	285	13 0	AACACCACACCAC AACACCACACCAC	225	0 18
R1	1590484	A	frameshift insertion	A A	285	15 0	AC AC	225	0 16
R1	1590610	GCAGTGATTCCAGTGATTCCA	nonframeshift deletion	GCAGTGATTCCAGTGATTCCA GCAGTGATTCCAGTGATTCCA	285	15 0	GCAGTGATTCCA GCAGTGATTCCA	225	0 13
R1	1591107	CAT	upstream	CAT CAT	285	12 0	CATGAT CATGAT	225	0 14
R1	1591251	ATTTTTT	upstream	ATTTTTT ATTTTTT	285	13 0	ATTTTT ATTTTT	79	0 12
R1	1591400	TAAAAAAAA	upstream	TAAAAAAAA TAAAAAAAA	285	14 0	TAAAAAAA TAAAAAAA	57	0 19
R1	1592373	GAAAAA	intergenic	GAAAAA GAAAAA	285	18 0	GAAAA GAAAA	162	0 24
R1	1592416	CTC	intergenic	CTCCTATC CTCCTATC	225	0 16	CTC CTC	285	25 0
R1	1592546	ATTTTTTT	intergenic	ATTTTTT ATTTTTT	65	0 12	ATTTTTTT ATTTTTTT	285	16 0
R1	1594412	AT	intergenic	A A	224	0 13	AT AT	237	11 0
R1	1594511	GTTTTTTT	intergenic	GTTTTT GTTTTT	203	0 13	GTTTTTT GTTTTTT	89	0 19
R1	1594703	CTTTTTTT	intergenic	CTTTTTT CTTTTTT	71	0 12	CTTTTTTT CTTTTTTT	285	32 0
R1	1594775	CAAAAA	intergenic	CAAAAA CAAAAA	285	16 0	CAAAAAA CAAAAAA	156	0 23
R1	1594947	GTTTTTTTT	intergenic	GTTTTTTT GTTTTTTT	50	0 12	GTTTTTTTT GTTTTTTTT	285	21 0
R1	1595080	GAAAAAAA	intergenic	GAAAAAAA GAAAAAAA	285	12 0	GAAAAAA GAAAAAA	88	0 16
R1	1595491	TAA	intergenic	TAAA TAAA	168	0 14	TAA TAA	285	23 0
R1	1596560	TCCGA	intergenic	TCCGA TCCGA	285	21 0	T T	225	0 11
R1	1596797	TAAAAAAAA	intergenic	TAAAAAAAA TAAAAAAAA	285	16 0	TAAAAAAA TAAAAAAA	61	0 13
R1	1598091	ATACTAATTACTAA	downstream	ATACTAA ATACTAA	94	0 4	ATACTAATTACTAA ATACTAATTACTAA	285	14 0
R1	1598298	AACTATTGTTATT	downstream	AACTATTGTTATTATTATTTTTTTGGACAAGACTATTGTTATT AACTATTGTTATTATTATTTTTTTGGACAAGACTATTGTTATT	155	0 5	AACTATTGTTATT AACTATTGTTATT	285	13 0
R1	1598369	ATTTTTTT	stoploss	ATTTTTT ATTTTTT	45.4146	0 7	ATTTTTTT ATTTTTTT	278	10 0
R1	1600334	GAAAAAAAA	upstream	GAAAAAAAA GAAAAAAAA	228	7 0	GAAAAAAAAA GAAAAAAAAA	53	0 13
R1	1600344	ATT	upstream	A A	106	0 7	ATT ATT	285	15 0
R1	1607116	TGAAGAAGAAGAAGAAGA	nonframeshift insertion	TGAAGAAGAAGAAGAAGAAGAAGA TGAAGAAGAAGAAGAAGAAGAAGA	225	0 10	TGAAGAAGAAGAAGAAGA TGAAGAAGAAGAAGAAGA	270	12 0
R1	1609527	TT	UTR3	TT TT	126	10 0	TTCT TTCT	225	0 10
R1	1640856	GT	UTR5	GT GT	219	7 0	GTT GTT	147	0 6
R1	1654428	AT	UTR3	AT AT	153	5 0	ATGTCT ATGTCT	76	0 5
R1	1656818	CT	upstream	CT CT	113	7 0	CTT CTT	53	0 5
R1	1692214	TAA	intronic	TAA TAA	285	19 0	TAAA TAAA	225	0 17
R1	1692461	GATCA	intronic	GATCA GATCA	285	19 0	GA GA	225	0 17
R1	1693355	CGA	upstream	CGA CGA	285	15 0	C C	225	0 14
R1	1693591	CTTTTTTTT	upstream	CTTTTTTTT CTTTTTTTT	285	19 0	CTTTTTTTTT CTTTTTTTTT	56	0 13
R1	1693914	TAAAAAAAA	upstream	TAAAAAAAA TAAAAAAAA	285	16 0	TAAAAAAAAA TAAAAAAAAA	67	0 14
R1	1694415	AG	intergenic	AG AG	199	6 0	A A	180	0 12
R1	1702113	AACATA	UTR3	AACATA AACATA	285	19 0	AACATACATA AACATACATA	225	0 19
R1	1703296	GATATATA	intronic	GATATATA GATATATA	285	14 0	GATATATATATA GATATATATATA	208	0 13
R1	1703333	AAATAATAATAA	intronic	AAATAATAATAATAA AAATAATAATAATAA	225	0 14	AATA AATA	70	0 4
R1	1704565	TC	upstream	TC TC	178	5 0	T T	93	0 4
R1	1704678	AG	upstream	AG AG	285	15 0	A A	84	0 4
R1	1736424	CTT	intronic	CTT CTT	285	16 0	CTTT CTTT	225	0 16
R1	1736576	CAAA	intronic	CAAA CAAA	285	17 0	CAA CAA	83	0 4
R1	1741938	GCCTCCTC	upstream	GCCTCCTC GCCTCCTC	285	17 0	GCCTC GCCTC	225	0 9
R1	1742042	GTTCGGACTTCGGAC	upstream	GTTCGGACTTCGGAC GTTCGGACTTCGGAC	285	12 0	GTTCGGAC GTTCGGAC	139	0 6
R1	1742838	ATACT	nonframeshift deletion	ATACT ATACT	285	30 0	AT AT	152	0 10
R1	1744701	C	intronic	C C	285	13 0	CTAAAAG CTAAAAG	108	0 5
R1	1744934	GT	intronic	GT GT	285	20 0	GTCCGGAT GTCCGGAT	225	0 12
R1	1754118	TTG	nonframeshift insertion	TTG TTG	285	18 0	TTGCTG TTGCTG	160	0 11
R1	1754311	CTTT	intronic	CTTT CTTT	285	21 0	CTT CTT	143	0 8
R1	1755507	AAACAACAACAACAACAACA	intronic	AAACAACAACAACAACAACA AAACAACAACAACAACAACA	285	16 0	AAACAACAACAACA AAACAACAACAACA	225	0 14
R1	1758045	TA	intergenic	TA TA	285	22 0	T T	72	0 8
R1	1758300	TTATATATA	intergenic	TTATATATA TTATATATA	285	21 0	TTATATA TTATATA	186	0 9
R1	1758735	GAAAAA	intergenic	GAAAAA GAAAAA	285	12 0	GAAAA GAAAA	57	0 5
R1	1758865	GA	intergenic	GA GA	285	13 0	G G	51	0 5
R1	1758900	GTATATA	intergenic	GTATATA GTATATA	285	10 0	GTATA GTATA	62	0 4
R1	1760292	TAA	intergenic	TAA TAA	285	11 0	TA TA	147	0 9
R1	1760415	TCC	intergenic	TCC TCC	285	19 0	TC TC	215	0 17
R1	1760930	GAAAAA	intergenic	GAAAAA GAAAAA	285	15 0	GAAAAAAAA GAAAAAAAA	181	0 11
R1	1761110	GGAGTA	intergenic	GGAGTA GGAGTA	285	11 0	GGAGTACCGAGTA GGAGTACCGAGTA	129	0 9
R1	1761199	TAA	intergenic	TAA TAA	285	15 0	TA TA	171	0 11
R1	1761348	CATATATA	intergenic	CATATATA CATATATA	285	16 0	CATATA CATATA	221	0 8
R1	1761975	CTTTTTTTTT	upstream	CTTTTTTTTT CTTTTTTTTT	285	13 0	CTTTTTTTT CTTTTTTTT	8.13795	0 4
R1	1762487	GTTT	upstream	GTTT GTTT	285	14 0	GTTTT GTTTT	106	0 7
R1	1762696	ATATTCTT	UTR5	ATATTCTT ATATTCTT	285	13 0	AT AT	225	0 11
R1	1763401	GTTTTTTTTT	intronic	GTTTTTTTTT GTTTTTTTTT	285	23 0	GTTTTTTTTTTT GTTTTTTTTTTT	100	0 14
R1	1763970	A	intronic	A A	285	22 0	AATT AATT	225	0 10
R1	1764635	ATCTGTCTAGCTATATGTTTTCT	intronic	ATCT ATCT	225	0 12	ATCTGTCTAGCTATATGTTTTCT ATCTGTCTAGCTATATGTTTTCT	285	20 0
R1	1764702	AT	intronic	ATGTTTCT ATGTTTCT	225	0 12	AT AT	285	14 0
R1	1764830	GATAT	intronic	GAT GAT	225	0 15	GATAT GATAT	285	20 0
R1	1764932	TCTTTGCTTTGCT	intronic	TCTTTGCTTTGCT TCTTTGCTTTGCT	285	21 0	TCTTTGCTTTGCTTTGCT TCTTTGCTTTGCTTTGCT	123	0 4
R1	1765093	TC	intronic	TC TC	285	16 0	TCGC TCGC	159	0 7
R1	1765233	AT	intronic	AT AT	285	18 0	A A	225	0 22
R1	1765966	GAAAAAAA	UTR3	GAAAAAA GAAAAAA	89	0 17	GAAAAAAA GAAAAAAA	261	13 0
R1	1766041	TATA	UTR3	TATA TATA	285	18 0	T T	105	0 12
R1	1766096	A	UTR3	A A	285	21 0	ACAGC ACAGC	169	0 11
R1	1767545	CAAAAA	intronic	CAAAAA CAAAAA	285	17 0	CA CA	173	0 6
R1	1767690	ATCTCT	UTR5	ATCTCT ATCTCT	285	25 0	ATCTCTCTCT ATCTCTCTCT	96	0 5
R1	1767715	CTTT	UTR5	CTTT CTTT	285	23 0	CT CT	50	0 5
R1	1767781	ATCT	UTR5	ATCT ATCT	285	18 0	AT AT	224	0 11
R1	1768902	CTTATGGAGTTATGG	intergenic	CTTATGGAGTTATGG CTTATGGAGTTATGG	285	16 0	CTTATGG CTTATGG	171	0 12
R1	1769332	GTTAT	intergenic	GTTAT GTTAT	285	18 0	GTTATTAT GTTATTAT	225	0 16
R1	1771301	C	intergenic	C C	285	25 0	CCAACATTAAAG CCAACATTAAAG	73	0 6
R1	1773725	CTTGACGGTTTGAC	downstream	CTTGACGGTTTGAC CTTGACGGTTTGAC	285	18 0	CTTGAC CTTGAC	201	0 7
R1	1816341	A	upstream	AC AC	69	0 11	A A	285	18 0
R1	1828367	G	UTR5	GAAA GAAA	185	0 9	G G	285	22 0
R1	1828446	ATTTT	upstream;downstream	ATTTTT ATTTTT	135	0 12	ATTTT ATTTT	285	18 0
R1	1828541	ATT	upstream;downstream	ATTT ATTT	75	0 6	ATT ATT	254	13 0
R1	1829388	GTTTTTT	intronic	GTTTTT GTTTTT	49.4146	0 6	GTTTTTT GTTTTTT	285	25 0
R1	1829556	GTTT	intronic	GTTTTT GTTTTT	179	0 11	GTTT GTTT	285	22 0
R1	1830313	GATTCAT	intronic	GATTCATTCAT GATTCATTCAT	173	0 12	GATTCAT GATTCAT	285	20 0
R1	1833054	AGG	intergenic	AG AG	156	0 9	AGG AGG	285	13 0
R1	1833113	ATTTTTTT	intergenic	ATTTTTT ATTTTTT	50	0 8	ATTTTTTT ATTTTTTT	285	18 0
R1	1833311	A	intergenic	ACAGG ACAGG	160	0 9	A A	285	18 0
R1	1833593	ATTTTTTT	intergenic	ATTTTTTTT ATTTTTTTT	30.4183	0 5	ATTTTTTT ATTTTTTT	285	19 0
R1	1833682	CAAAGAAA	intergenic	CAAA CAAA	132	0 4	CAAAGAAA CAAAGAAA	285	22 0
R1	1833770	T	intergenic	TC TC	136	0 14	T T	285	27 0
R1	1833932	CA	intergenic	CAA CAA	69	0 7	CA CA	285	21 0
R1	1834043	GTTTTT	intergenic	GTTTTTTT GTTTTTTT	72	0 7	GTTTTT GTTTTT	285	17 0
R1	1834299	CTT	intergenic	CTTT CTTT	184	0 14	CTT CTT	237	7 0
R1	1834461	G	intergenic	GGA GGA	122	0 4	G G	273	13 0
R1	1834688	GAA	intergenic	GAAA GAAA	225	0 13	GAA GAA	285	20 0
R1	1835367	TAAAAAA	intergenic	TAAAAAAA TAAAAAAA	29.4193	0 4	TAAAAAA TAAAAAA	285	17 0
R1	1835457	CCGTCGTC	intergenic	CCGTC CCGTC	225	0 18	CCGTCGTC CCGTCGTC	285	16 0
R1	1835943	G	intergenic	GA GA	225	0 15	G G	285	19 0
R1	1847800	CATAATA	intergenic	CATAATAATA CATAATAATA	225	0 17	CATAATA CATAATA	285	18 0
R1	1848870	AAC	intergenic	A A	97	0 13	AAC AAC	285	22 0
R1	1850148	GAAAAAAAAAAAA	upstream	GAAAAAAAAAAAAA GAAAAAAAAAAAAA	7.31541	0 8	A A	225	0 18
R1	1855013	TTGC	upstream;downstream	TTGC TTGC	215	10 0	TTGCTGC TTGCTGC	73	0 4
R1	1865327	TATG	intronic	T T	225	0 15	TATG TATG	285	21 0
R1	1865515	TC	intronic	T T	48.4146	0 4	TC TC	285	16 0
R1	1866449	GTAAT	downstream	GTAAT GTAAT	285	24 0	GTAATAAT GTAATAAT	225	0 16
R1	1866629	CAA	downstream	CAA CAA	285	17 0	CAACAAA CAACAAA	225	0 21
R1	1867173	T	downstream	T T	285	14 0	TC TC	142	0 11
R1	1867405	ACATCGC	UTR3	ACATCGC ACATCGC	285	11 0	A A	175	0 13
R1	1999688	GTT	nonframeshift insertion	GTTGTCGTCATT GTTGTCGTCATT	61	0 4	GTT GTT	198	6 0
R1	1999980	CCAACTC	upstream	CCAACTCGGCAACTC CCAACTCGGCAACTC	113	0 4	CCAACTC CCAACTC	155	5 0
R1	2010433	A	intergenic	AGTG AGTG	225	0 13	A A	277	15 0
R1	2010865	A	intergenic	AG AG	56	0 13	A A	285	17 0
R1	2026634	ATTTTT	upstream	ATTTT ATTTT	95	0 9	ATTTTT ATTTTT	285	14 0
R1	2026660	GAAA	upstream	GAAAA GAAAA	99	0 7	GAAA GAAA	285	14 0
R1	2026722	AAGAGAGAGAGAGAGAGAG	upstream	AAGAGAGAGAGAGAGAG AAGAGAGAGAGAGAGAG	200	0 7	AAGAGAGAGAGAGAGAGAG AAGAGAGAGAGAGAGAGAG	285	12 0
R1	2027293	CTG	intergenic	CTGTG CTGTG	101	0 6	CTG CTG	285	23 0
R1	2028123	A	intergenic	ACGGTT ACGGTT	189	0 9	A A	285	19 0
R1	2028214	TTTC	intergenic	T T	225	0 11	TTTC TTTC	285	17 0
R1	2028264	CAATGAAT	intergenic	CAATGAATGAAT CAATGAATGAAT	212	0 7	CAATGAAT CAATGAAT	285	16 0
R1	2028373	AA	intergenic	AACTCA AACTCA	43.4147	0 4	AA AA	285	19 0
R1	2029037	GT	intergenic	GTTT GTTT	94	0 5	GT GT	285	11 0
R1	2029454	CTA	intergenic	CTATTA CTATTA	70	0 7	CTA CTA	285	14 0
R1	2029508	CAT	intergenic	CATATAT CATATAT	186	0 12	CAT CAT	285	12 0
R1	2029665	GGCAAGCATGTAATGCAAGC	intergenic	GGCAAGC GGCAAGC	122	0 8	GGCAAGCATGTAATGCAAGC GGCAAGCATGTAATGCAAGC	280	10 0
R1	2040053	CATATATATAT	intergenic	CATATATATAT CATATATATAT	280	11 0	CATATATAT CATATATAT	225	0 19
R1	2040244	GCC	intergenic	GCC GCC	285	14 0	GCCC GCCC	178	0 17
R1	2040373	GATT	intergenic	GATT GATT	285	19 0	GATTTTTGTAGTTAAGTCTAATT GATTTTTGTAGTTAAGTCTAATT	225	0 17
R1	2040663	TAAA	intergenic	TAAA TAAA	285	19 0	TAAAA TAAAA	225	0 23
R1	2040967	TTT	intergenic	TTT TTT	285	16 0	TTCTT TTCTT	131	0 22
R1	2041970	TTA	upstream	TTA TTA	285	28 0	TTATA TTATA	178	0 10
R1	2042464	ATTTT	upstream	ATTTT ATTTT	285	21 0	ATTTTT ATTTTT	204	0 20
R1	2048948	AG	intronic	AG AG	285	19 0	A A	225	0 23
R1	2063875	TAAAAAAA	downstream	TAAAAAA TAAAAAA	89	0 18	TAAAAAAA TAAAAAAA	285	22 0
R1	2064077	ATTTTTTT	downstream	ATTTTTT ATTTTTT	85	0 17	ATTTTTTT ATTTTTTT	264	16 0
R1	2065088	GTCT	nonframeshift deletion	G G	225	0 39	GTCT GTCT	285	13 0
R1	2065350	CGCTTTTTGGG	intronic	CG CG	103	0 5	CGCTTTTTGGG CGCTTTTTGGG	285	17 0
R1	2073252	TGTGGTGGTGGTGGTG	nonframeshift deletion	TGTGGTGGTGGTGGTG TGTGGTGGTGGTGGTG	285	14 0	TGTGGTGGTGGTG TGTGGTGGTGGTG	210	0 8
R1	2073467	GTGAC	upstream	GTGAC GTGAC	285	21 0	GTGACATGAC GTGACATGAC	85	0 5
R1	2073633	AAAGTAA	upstream	AAAGTAA AAAGTAA	285	12 0	AAA AAA	214	0 9
R1	2076558	TTATATATATA	UTR5	TTATATATATA TTATATATATA	285	18 0	TTATATATATATATA TTATATATATATATA	225	0 12
R1	2076994	ATTTTT	upstream;downstream	ATTTTT ATTTTT	285	13 0	ATTTTTT ATTTTTT	138	0 25
R1	2077701	CAAAAAAAAAAAA	intronic	CAAAAAAAAAAAAAA CAAAAAAAAAAAAAA	80	0 11	CAAAAAAAAAAAA CAAAAAAAAAAAA	225	11 0
R1	2079289	A	intronic	AT AT	108	0 8	A A	285	18 0
R1	2079437	CTT	intronic	CT CT	122	0 8	CTT CTT	285	15 0
R1	2080316	GAAAA	intronic	GAAAAA GAAAAA	160	0 12	GAAAA GAAAA	285	18 0
R1	2082319	CT	splicing	CTGGAT CTGGAT	184	0 7	CT CT	285	22 0
R1	2084682	AATATA	intronic	AATA AATA	169	0 11	AATATA AATATA	285	20 0
R1	2091209	A	intergenic	AT AT	225	0 10	A A	285	19 0
R1	2091754	AAGAGAGAGA	intergenic	AAGAGAGA AAGAGAGA	225	0 13	AAGAGAGAGA AAGAGAGAGA	285	22 0
R1	2092739	CTTTTTTTTT	intergenic	CTTTTTTTTTT CTTTTTTTTTT	9.88465	0 4	CTTTTTTTTT CTTTTTTTTT	285	17 0
R1	2102788	CATATA	UTR3	CATA CATA	225	0 14	CATATA CATATA	285	26 0
R1	2103142	CCTTC	nonframeshift deletion	CC CC	225	0 13	CCTTC CCTTC	285	24 0
R1	2103190	CAAAAAAAAA	intronic	CAAAAAAAA CAAAAAAAA	10.7919	0 4	CAAAAAAAAA CAAAAAAAAA	285	24 0
R1	2103980	CAT	intronic	CATAT CATAT	225	0 9	CAT CAT	285	13 0
R1	2105315	CTTA	upstream	CTTATTTTTTTA CTTATTTTTTTA	225	0 13	CTTA CTTA	285	22 0
R1	2105484	AAAA	upstream	AAAAGAACAAA AAAAGAACAAA	225	0 11	AAAA AAAA	285	13 0
R1	2105600	GAAAAAA	upstream	GAAAAAAA GAAAAAAA	53	0 6	GAAAAAA GAAAAAA	285	13 0
R1	2105625	TAA	upstream	TA TA	102	0 7	TAA TAA	285	11 0
R1	2105771	GTTTTAATTTTAA	upstream	GTTTTAA GTTTTAA	225	0 9	GTTTTAATTTTAA GTTTTAATTTTAA	285	11 0
R1	2107746	ATTTT	UTR3	ATTTTT ATTTTT	128	0 10	ATTTT ATTTT	285	19 0
R1	2107787	TAAAAAAAAAA	UTR3	TAAAAAAAAA TAAAAAAAAA	37.4152	0 10	TAAAAAAAAAA TAAAAAAAAAA	285	17 0
R1	2109392	ATTT	intronic	ATTTT ATTTT	155	0 8	ATTT ATTT	285	26 0
R1	2110977	ACCC	UTR5	ACCCC ACCCC	202	0 13	ACCC ACCC	285	19 0
R1	2111191	CTTTT	upstream	CTT CTT	159	0 5	CTTTT CTTTT	285	16 0
R1	2111546	AATATATATA	upstream	AATATATA AATATATA	108	0 6	AATATATATA AATATATATA	285	21 0
R1	2117598	CTTT	UTR5	CTT CTT	186	0 10	CTTT CTTT	285	11 0
R1	2119379	GCAAATGTTAAA	frameshift deletion	G G	225	0 9	GCAAATGTTAAA GCAAATGTTAAA	285	17 0
R1	2119403	AATTTAT	UTR3	AATTTAT AATTTAT	285	11 0	AATTTATTTAT AATTTATTTAT	225	0 17
R1	2119447	ATAAAGATATTAA	UTR3	ATAA ATAA	166	0 8	ATAAAGATATTAA ATAAAGATATTAA	266	12 0
R1	2120092	TTGAAAATG	UTR3	T T	80	0 4	TTGAAAATG TTGAAAATG	179	8 0
R1	2120463	T	intronic	TCA TCA	132	0 7	T T	104	6 0
R1	2121013	CAT	intronic	CATTAT CATTAT	225	0 13	CAT CAT	90	7 0
R1	2155466	ATTTCTC	upstream	ATTTCTC ATTTCTC	285	21 0	ATTTCTCCTCTGATCCATGGAGGATTCTGTGTGGGGTTTCTC ATTTCTCCTCTGATCCATGGAGGATTCTGTGTGGGGTTTCTC	206	0 6
R1	2162716	ATATTA	intergenic	ATATTA ATATTA	282	11 0	ATA ATA	118	0 6
R1	2168719	CAAAAAAAA	intronic	CAAAAAAA CAAAAAAA	57	0 11	CAAAAAAAA CAAAAAAAA	285	15 0
R1	2168912	CTTTTTTT	intronic	CTTTTTTTT CTTTTTTTT	79	0 17	CTTTTTTT CTTTTTTT	285	14 0
R1	2169315	ATTAGTCACTAGTT	intronic	ATT ATT	225	0 13	ATTAGTCACTAGTT ATTAGTCACTAGTT	285	20 0
R1	2169360	TTAACTAACTAACTAAC	intronic	TTAACTAACTAAC TTAACTAACTAAC	225	0 19	TTAACTAACTAACTAAC TTAACTAACTAACTAAC	285	19 0
R1	2169751	T	intronic	TGTCCTTTGTTTTGGAA TGTCCTTTGTTTTGGAA	225	0 9	T T	285	21 0
R1	2169881	TTTTTATTTT	UTR3	TTTTT TTTTT	225	0 13	TTTTTATTTT TTTTTATTTT	285	21 0
R1	2171715	GTTTTTATAAGTTTTTTTTT	intergenic	GTTTTT GTTTTT	225	0 21	GTTTTTATAAGTTTTTTTTT GTTTTTATAAGTTTTTTTTT	285	19 0
R1	2171798	CTTTT	intergenic	CTT CTT	225	0 14	CTTTT CTTTT	285	18 0
R1	2171930	AAAT	intergenic	AAATTAAT AAATTAAT	131	0 5	AAAT AAAT	285	17 0
R1	2173505	A	upstream	AG AG	75	0 9	A A	285	18 0
R1	2173726	AA	upstream	AACATTATTGAATGA AACATTATTGAATGA	156	0 7	AA AA	285	21 0
R1	2173947	ATGT	upstream	AT AT	77	0 6	ATGT ATGT	285	11 0
R1	2174169	TTGACTCTGAAGATGATGATGATGA	frameshift deletion	TTGA TTGA	225	0 13	TTGACTCTGAAGATGATGATGATGA TTGACTCTGAAGATGATGATGATGA	285	16 0
R1	2188720	C	downstream	C C	207	7 0	CT CT	192	0 8
R1	2188811	AATTAT	downstream	AATTAT AATTAT	225	7 0	AAT AAT	183	0 8
R1	2188873	CAA	downstream	CAA CAA	225	7 0	CAAA CAAA	73	0 6
R1	2192386	GAAAAAA	upstream	GAAAAAAA GAAAAAAA	88	0 10	GAAAAAA GAAAAAA	285	18 0
R1	2192397	CTTTTTTTTTT	upstream	CTTTTTTTTTT CTTTTTTTTTT	285	11 0	CTTTTTTTTT CTTTTTTTTT	38.415	0 17
R1	2192659	GCC	upstream	GC GC	172	0 9	GCC GCC	285	22 0
R1	2193247	TCATCGCCA	nonframeshift deletion	TCA TCA	63	0 4	TCATCGCCA TCATCGCCA	285	14 0
R1	2194068	GTTTTTTTT	UTR3	GTTTTTTT GTTTTTTT	69	0 20	GTTTTTTTT GTTTTTTTT	285	19 0
R1	2194127	TAAAA	UTR3	TAA TAA	225	0 18	TAAAA TAAAA	285	22 0
R1	2194779	GATA	UTR3	GATATA GATATA	71	0 5	GATA GATA	285	18 0
R1	2195023	CAAACAAAATAAAA	intronic	CAAA CAAA	200	0 20	CAAACAAAATAAAA CAAACAAAATAAAA	254	14 0
R1	2195075	ATTTT	intronic	ATTTT ATTTT	285	17 0	ATTT ATTT	143	0 12
R1	2195105	ATCTCT	intronic	ATCTCTCT ATCTCTCT	225	0 16	ATCTCT ATCTCT	285	13 0
R1	2195165	GAA	intronic	GAA GAA	273	9 0	GA GA	225	0 14
R1	2195514	CTCTTCTTCTTCTT	nonframeshift deletion	CTCTTCTTCTTCTT CTCTTCTTCTTCTT	285	15 0	CTCTTCTTCTT CTCTTCTTCTT	225	0 16
R1	2195768	CATGATGATGATGATG	upstream	CATGATGATGATG CATGATGATGATG	225	0 7	CATGATGATGATGATG CATGATGATGATGATG	255	9 0
R1	2195868	GA	upstream	GA GA	285	16 0	GAA GAA	225	0 11
R1	2195930	CTT	upstream	C C	225	0 12	CTT CTT	226	7 0
R1	2196302	AT	upstream	AT AT	285	14 0	ATAGT ATAGT	172	0 5
R1	2196490	CTTTTTT	upstream	CTTTTT CTTTTT	85	0 11	CTTTTTT CTTTTTT	285	16 0
R1	2196532	CTTTTTTTATATTTTT	upstream	CTTT CTTT	211	0 12	CTTTTTTTATATTTTT CTTTTTTTATATTTTT	285	18 0
R1	2196868	CTTA	upstream	CTTAACTTCGTTA CTTAACTTCGTTA	225	0 12	CTTA CTTA	285	19 0
R1	2197081	GTAT	upstream	GT GT	225	0 13	GTAT GTAT	285	17 0
R1	2197260	TGGGG	upstream	TGGG TGGG	107	0 11	TGGGG TGGGG	285	18 0
R1	2197321	TAGTAAGTAAGTA	upstream	TAGTAAGTA TAGTAAGTA	85	0 10	TAGTAAGTAAGTA TAGTAAGTAAGTA	285	16 0
R1	2197989	GAAAA	nonframeshift deletion	GA GA	225	0 11	GAAAA GAAAA	285	18 0
R1	2198627	ATTTT	intronic	ATTTT ATTTT	251	8 0	ATTT ATTT	48.4146	0 4
R1	2214306	TCTACTAC	intronic	TCTACTAC TCTACTAC	285	16 0	TCTAC TCTAC	225	0 12
R1	2214360	CTTTTTTTT	intronic	CTTTTTTTTTT CTTTTTTTTTT	115	0 9	CTTTTTTTT CTTTTTTTT	285	19 0
R1	2215192	ATT	intronic	ATTTT ATTTT	225	0 18	ATT ATT	285	19 0
R1	2216115	CACTATTACTAGCTAGGGA	upstream;downstream	CACTATTACTAGCTAGGGA CACTATTACTAGCTAGGGA	282	11 0	CA CA	225	0 12
R1	2216359	CAA	upstream;downstream	CAAAA CAAAA	225	0 15	CAA CAA	285	15 0
R1	2216396	CGTTTGTTT	upstream;downstream	CGTTT CGTTT	48.4146	0 4	CGTTTGTTT CGTTTGTTT	285	16 0
R1	2216561	TTTTAG	UTR5	TTTTAGCTCGGAGGTTTAG TTTTAGCTCGGAGGTTTAG	225	0 12	TTTTAG TTTTAG	285	13 0
R1	2216693	GTT	UTR5	GTTT GTTT	163	0 13	GTT GTT	285	21 0
R1	2216737	GTTTTTTT	UTR5	GTTTTTT GTTTTTT	65	0 10	GTTTTTTT GTTTTTTT	285	26 0
R1	2217135	TCCCC	intronic	TCCC TCCC	186	0 16	TCCCC TCCCC	285	20 0
R1	2222057	CTTTTTTT	UTR3	CTTTTTTT CTTTTTTT	285	16 0	CTTTTT CTTTTT	72	0 4
R1	2222391	ACTCCTC	upstream;downstream	ACTCCTC ACTCCTC	285	15 0	ACTC ACTC	225	0 15
R1	2222549	ATCTCTCTCTCTCTC	upstream;downstream	ATCTCTCTCTCTCTC ATCTCTCTCTCTCTC	285	12 0	ATCTCTCTCTCTC ATCTCTCTCTCTC	225	0 13
R1	2222776	AAACA	nonframeshift deletion	AAACA AAACA	285	11 0	AA AA	225	0 18
R1	2223954	TAAAAA	UTR3	TAAAAA TAAAAA	285	19 0	TAAAAAAAA TAAAAAAAA	212	0 9
R1	2224037	AATATATATATAT	UTR3	AATATATATATAT AATATATATATAT	278	12 0	AATATATAT AATATATAT	225	0 9
R1	2224075	TA	UTR3	TAA TAA	198	0 10	TA TA	285	12 0
R1	2225029	GAGAGCATTGCA	intronic	GA GA	225	0 24	GAGAGCATTGCA GAGAGCATTGCA	285	14 0
R1	2225045	ATTTT	intronic	ATTTT ATTTT	285	22 0	ATTTTT ATTTTT	179	0 15
R1	2225332	TAAAA	intronic	TAAAA TAAAA	285	20 0	TAAA TAAA	215	0 24
R1	2225816	C	intronic	C C	285	17 0	CCATTTGCAATTATCACCAAATCAGAAAGACAAAAAAA CCATTTGCAATTATCACCAAATCAGAAAGACAAAAAAA	225	0 9
R1	2226196	T	intronic	T T	285	15 0	TA TA	55	0 6
R1	2227389	AT	intronic	AT AT	285	20 0	ATT ATT	225	0 11
R1	2227460	CTTT	intronic	CTTT CTTT	285	25 0	CTT CTT	225	0 23
R1	2227524	TCTTCGTTTC	nonframeshift deletion	TCTTCGTTTC TCTTCGTTTC	285	20 0	T T	225	0 22
R1	2227802	GTTTTT	intronic	GTTTTT GTTTTT	285	15 0	GTTTT GTTTT	52	0 5
R1	2227953	GTA	intronic	GTA GTA	285	18 0	GTATA GTATA	225	0 15
R1	2251236	ATTTTTTTT	upstream	ATTTTTTTT ATTTTTTTT	285	11 0	ATTTTTTT ATTTTTTT	72	0 25
R1	2288561	GA	UTR5	GAA GAA	103	0 7	GA GA	285	18 0
R1	2288603	GAAAAA	UTR5	GAAAA GAAAA	86	0 9	GAAAAA GAAAAA	285	22 0
R1	2288758	TA	intronic	T T	186	0 15	TA TA	285	16 0
R1	2289195	ATTTT	intronic	ATTTTT ATTTTT	118	0 12	ATTTT ATTTT	285	15 0
R1	2290129	AT	downstream	ATT ATT	125	0 11	AT AT	285	17 0
R1	2290174	CTTTTT	downstream	CTTTTTT CTTTTTT	129	0 14	CTTTTT CTTTTT	285	18 0
R1	2293425	ATT	UTR3	ATT ATT	285	22 0	ATTT ATTT	27.4221	0 4
R1	2295153	CTCGTCGTC	UTR5	CTCGTCGTC CTCGTCGTC	285	21 0	CTCGTC CTCGTC	200	0 14
R1	2295194	GCGTTCGTTC	UTR5	GCGTTCGTTCGTTC GCGTTCGTTCGTTC	225	0 20	GCGTTCGTTC GCGTTCGTTC	255	14 0
R1	2295224	CAAAAAAAAA	UTR5	CAAAAAAAAA CAAAAAAAAA	285	23 0	CAAAAAAA CAAAAAAA	100	0 9
R1	2297350	TG	intergenic	T T	225	0 13	TG TG	285	18 0
R1	2323646	C	intronic	CT CT	225	0 15	C C	254	15 0
R1	2324263	TTAA	intronic	TTAA TTAA	285	13 0	T T	225	0 15
R1	2324396	GAACTAAACTAAACTAA	intronic	GAACTAAACTAAACTAA GAACTAAACTAAACTAA	212	6 0	GAACTAAACTAAACTAAACTAA GAACTAAACTAAACTAAACTAA	225	0 17
R1	2324749	CT	UTR3	CT CT	285	13 0	CTCAT CTCAT	142	0 9
R1	2324900	AT	downstream	AT AT	285	15 0	A A	225	0 20
R1	2324953	T	downstream	T T	271	10 0	TA TA	150	0 17
R1	2326338	TTATAT	intergenic	TTATAT TTATAT	285	26 0	TTAT TTAT	225	0 14
R1	2326375	AATAAATAGCTGTTACAAAAAAAATA	intergenic	AATAAATAGCTGTTACAAAAAAAATA AATAAATAGCTGTTACAAAAAAAATA	285	27 0	AA AA	225	0 13
R1	2326734	TGACAAA	intergenic	TGACAAA TGACAAA	285	23 0	TGACAAAGACAAA TGACAAAGACAAA	175	0 11
R1	2326782	TG	intergenic	T T	225	0 24	TG TG	285	17 0
R1	2326883	TAAAAA	intergenic	TAAAAA TAAAAA	285	18 0	TAAA TAAA	225	0 16
R1	2326967	GTTTTTTT	intergenic	GTTTTTTT GTTTTTTT	285	18 0	GTTTTTT GTTTTTT	88	0 16
R1	2327522	GATATAT	intergenic	GATATAT GATATAT	285	18 0	GATATATAT GATATATAT	217	0 7
R1	2327585	ACC	intergenic	ACC ACC	285	13 0	AC AC	156	0 13
R1	2327608	AGG	intergenic	AGG AGG	285	13 0	AG AG	146	0 17
R1	2327666	GGCTTT	intergenic	GGCTTT GGCTTT	285	18 0	G G	225	0 16
R1	2327728	TTTTTTTCTGTAAT	intergenic	TTTTTTTCTGTAAT TTTTTTTCTGTAAT	285	20 0	TT TT	182	0 11
R1	2328583	T	intergenic	T T	285	19 0	TA TA	225	0 23
R1	2328947	TTTTTC	intergenic	TTTTTC TTTTTC	285	16 0	T T	95	0 4
R1	2330167	CA	intergenic	CA CA	285	15 0	C C	86	0 5
R1	2330200	TTATATAT	intergenic	TTATATAT TTATATAT	285	14 0	TTAT TTAT	158	0 10
R1	2330424	CTTTTTTTTT	intergenic	CTTTTTTTTT CTTTTTTTTT	285	12 0	CTTTTTTTT CTTTTTTTT	8.13795	0 4
R1	2331483	TGTA	intergenic	TGTA TGTA	271	10 0	T T	225	0 17
R1	2331953	CAA	intergenic	CAA CAA	285	10 0	CAAGAGAA CAAGAGAA	225	0 14
R1	2331999	CAAAAAAAAAA	intergenic	CAAAAAAAAA CAAAAAAAAA	30.4183	0 8	CAAAAAAAAAA CAAAAAAAAAA	282	13 0
R1	2332138	AA	intergenic	AA AA	285	12 0	AATA AATA	174	0 14
R1	2332524	GTTTTTTTTTT	intergenic	GTTTTTTTTTT GTTTTTTTTTT	285	14 0	GTTTTTTTTTTTT GTTTTTTTTTTTT	134	0 20
R1	2332792	GA	intergenic	GA GA	285	20 0	GAA GAA	225	0 11
R1	2335805	TAAAAAAAAAAA	intronic	TAAAAAAAAAA TAAAAAAAAAA	30.4183	0 10	TAAAAAAAAA TAAAAAAAAA	129	0 18
R1	2336555	CAAAAAAAA	intronic	CAAAAAAAA CAAAAAAAA	285	17 0	CAAAAAAA CAAAAAAA	57	0 11
R1	2336625	CAAAAAAAAA	intronic	CAAAAAAAAA CAAAAAAAAA	285	20 0	CAAAAAAAA CAAAAAAAA	48.4146	0 12
R1	2336668	AT	intronic	AT AT	285	20 0	ATT ATT	182	0 11
R1	2343254	TGTTCAG	UTR3	TGTTCAG TGTTCAG	182	8 0	TGTTCAGTTCAG TGTTCAGTTCAG	108	0 4
R1	2349677	T	upstream;downstream	TA TA	110	0 14	T T	285	17 0
R1	2350275	T	intronic	TC TC	65	0 6	T T	285	15 0
R1	2351134	ACCTC	nonframeshift deletion	AC AC	216	0 10	ACCTC ACCTC	285	13 0
R1	2351246	TGCCGCCGCCGCCGC	nonframeshift deletion	TGCCGCCGCCGC TGCCGCCGCCGC	166	0 8	TGCCGCCGCCGCCGC TGCCGCCGCCGCCGC	285	13 0
R1	2351731	TTGGTGGTGG	nonframeshift insertion	TTGGTGGTGGTGG TTGGTGGTGGTGG	225	0 13	TTGGTGGTGG TTGGTGGTGG	285	12 0
R1	2351805	ATCTCTCTCTCTCTCT	UTR5	ATCTCTCTCTCTCT ATCTCTCTCTCTCT	132	0 6	ATCTCTCTCTCTCTCT ATCTCTCTCTCTCTCT	285	15 0
R1	2351998	CAAA	upstream	CAAAA CAAAA	143	0 13	CAAA CAAA	285	26 0
R1	2352070	ATTTTTTTT	upstream	ATTTTTTTTTT ATTTTTTTTTT	86	0 6	ATTTTTTTT ATTTTTTTT	285	18 0
R1	2352102	G	upstream	GTGATATGATTGAACGTTTCTGAAACTA GTGATATGATTGAACGTTTCTGAAACTA	221	0 6	G G	285	20 0
R1	2352152	AC	upstream	A A	99	0 5	AC AC	285	17 0
R1	2352272	CAAA	upstream	CAAAA CAAAA	225	0 24	CAAA CAAA	285	20 0
R1	2352369	AGT	upstream	AGTCCAAGCGT AGTCCAAGCGT	176	0 9	AGT AGT	285	16 0
R1	2352872	GGCA	UTR5	GGCAGCA GGCAGCA	225	0 11	GGCA GGCA	285	20 0
R1	2352963	ATTTT	UTR5	ATTT ATTT	183	0 17	ATTTT ATTTT	285	16 0
R1	2353034	TAAAA	UTR5	TAAA TAAA	37.4152	0 5	TAAAA TAAAA	285	26 0
R1	2353888	CTTTTTT	intronic	CTTTTTTT CTTTTTTT	48.4146	0 7	CTTTTTT CTTTTTT	285	14 0
R1	2354222	ATTTTTTTTT	intronic	ATTTTTTTTTTT ATTTTTTTTTTT	160	0 20	ATTTTTTTTT ATTTTTTTTT	285	14 0
R1	2354787	CTTT	intronic	CTTTT CTTTT	83	0 7	CTTT CTTT	285	18 0
R1	2355457	ATGA	intronic	ATGATGAATCAAGTGA ATGATGAATCAAGTGA	225	0 22	ATGA ATGA	285	14 0
R1	2355670	ATT	intronic	ATTT ATTT	36.4154	0 4	ATT ATT	285	20 0
R1	2355938	GTT	UTR3	GTTT GTTT	225	0 16	GTT GTT	285	18 0
R1	2379596	TTTTTTTTTTTGAAACTTTTTTTTTTGAAACT	UTR5	TTTTTTTTTTTGAAACTTTTTTTTTTGAAACT TTTTTTTTTTTGAAACTTTTTTTTTTGAAACT	285	19 0	TTTTTTTTTTTGAAACT TTTTTTTTTTTGAAACT	219	0 7
R1	2389187	CTTTTT	UTR5	CTTTTT CTTTTT	206	7 0	CTTTT CTTTT	139	0 17
R1	2389203	CAAAAAAA	UTR5	CAAAAAAA CAAAAAAA	257	9 0	CAAAAAAAA CAAAAAAAA	82	0 16
R1	2389286	TTCATCATC	UTR5	TTCATCATC TTCATCATC	231	8 0	TTCATC TTCATC	225	0 15
R1	2390369	TCACACA	UTR3	TCACACA TCACACA	285	18 0	TCACA TCACA	94	0 4
R1	2390467	CA	UTR3	CA CA	285	20 0	CAA CAA	209	0 14
R1	2391088	GATATATATATA	upstream;downstream	GATATATATATA GATATATATATA	285	18 0	GATATATATATATA GATATATATATATA	225	0 13
R1	2392235	GTTT	intronic	GTTT GTTT	250	8 0	GTT GTT	220	0 14
R1	2392706	CT	nonframeshift insertion	CTGGT CTGGT	223	0 14	CT CT	279	11 0
R1	2392802	GTCTTCTTC	intronic	GTCTTC GTCTTC	225	0 9	GTCTTCTTC GTCTTCTTC	285	21 0
R1	2395719	CTT	nonframeshift insertion	CTTTTT CTTTTT	205	0 12	CTT CTT	285	17 0
R1	2427109	ATTTT	UTR3	ATTT ATTT	104	0 8	ATTTT ATTTT	285	12 0
R1	2428427	TA	intronic	T T	162	0 15	TA TA	285	16 0
R1	2429201	TTAATAATA	intronic	TTAATA TTAATA	225	0 14	TTAATAATA TTAATAATA	285	25 0
R1	2429420	TTTGGAACAGTGT	intronic	TT TT	225	0 9	TTTGGAACAGTGT TTTGGAACAGTGT	285	17 0
R1	2430510	GCACC	nonframeshift insertion	GCACCACC GCACCACC	199	0 13	GCACC GCACC	285	21 0
R1	2436717	CAAAAAA	intronic	CAAAAAA CAAAAAA	251	9 0	CAAAA CAAAA	223	0 21
R1	2437466	A	intronic	AC AC	118	0 7	C C	52	0 7
R1	2438400	TAAAAA	intronic	TAAAAA TAAAAA	285	19 0	TAAAAAA TAAAAAA	150	0 17
R1	2438844	ATTG	intronic	ATTGTTG ATTGTTG	117	0 6	ATTG ATTG	136	7 0
R1	2439279	G	intronic	GCA GCA	94	0 5	G G	167	6 0
R1	2439702	AG	intronic	AGCATAAAGCAAGCAAAAATGCA AGCATAAAGCAAGCAAAAATGCA	225	0 8	AGTATAAATCAAGCAAAAATG AGTATAAATCAAGCAAAAATG	225	0 8
R1	2440065	TAA	intronic	TA TA	35.4156	0 4	TAA TAA	252	14 0
R1	2441727	TAAAA	upstream	TAAA TAAA	151	0 12	TAAAA TAAAA	285	14 0
R1	2442001	GGAGAGAGAGAGAGAG	UTR5	GGAGAGAGAG GGAGAGAGAG	225	0 14	GGAGAGAGAGAGAGAGAGAG GGAGAGAGAGAGAGAGAGAG	148	0 6
R1	2443596	GATTA	intronic	GATTATTA GATTATTA	225	0 9	GATTA GATTA	285	31 0
R1	2443644	GTTT	intronic	GTTTT GTTTT	114	0 8	GTTT GTTT	285	27 0
R1	2445644	CGCAGCAGCAGCAGCA	nonframeshift insertion	CGCAGCAGCAGCAGCA CGCAGCAGCAGCAGCA	151	8 0	CGCAGCAGCAGCAGCAGCA CGCAGCAGCAGCAGCAGCA	225	0 20
R1	2445761	CTT	intronic	CTT CTT	264	11 0	C C	115	0 6
R1	2445766	CTT	intronic	C C	225	0 10	CTT CTT	285	17 0
R1	2445790	CGCTGCTGC	nonframeshift deletion	CGCTGCTGC CGCTGCTGC	273	10 0	CGCTGC CGCTGC	225	0 15
R1	2449386	A	intronic	A A	264	9 0	ATATTAGAGGAAATTAAACTCATGGCAGTG ATATTAGAGGAAATTAAACTCATGGCAGTG	225	0 9
R1	2450911	TAT	upstream	TAT TAT	285	13 0	TATATTAAT TATATTAAT	225	0 14
R1	2451047	AG	upstream	AG AG	249	10 0	AGG AGG	131	0 5
R1	2457092	TGGG	splicing	TGG TGG	225	0 47	TGGG TGGG	285	11 0
R1	2457604	ACTTCT	nonframeshift insertion	ACTTCTTCT ACTTCTTCT	225	0 30	ACTTCT ACTTCT	285	24 0
R1	2457956	TG	UTR3	TG TG	285	18 0	T T	225	0 17
R1	2468416	TAAAAAAAAAA	upstream;downstream	TAAAAAAAAA TAAAAAAAAA	35.4156	0 13	TAAAAAAAAAA TAAAAAAAAAA	285	16 0
R1	2471437	AAAACCAAACCAAA	intronic	AAAACCAAA AAAACCAAA	225	0 17	AAAACCAAACCAAA AAAACCAAACCAAA	285	14 0
R1	2471451	GCATGCATAAGTTTTATGAGCCCATGCATAAGTTTTATGAGCCC	intronic	GCATGCATAAGTTTTATGAGCCCATGCATAAGTTTTATGAGCCC GCATGCATAAGTTTTATGAGCCCATGCATAAGTTTTATGAGCCC	285	18 0	GCATGCATAAGTTTTATGAGCCC GCATGCATAAGTTTTATGAGCCC	225	0 11
R1	2473156	CAGAA	intronic	CAGAA CAGAA	283	10 0	CA CA	225	0 16
R1	2473629	GAAAAAAAAAAA	intronic	GAAAAAAAAAA GAAAAAAAAAA	48.4146	0 17	GAAAAAAAAAAAA GAAAAAAAAAAAA	38.415	0 12
R1	2474264	GAAAAAAAAAA	intronic	GAAAAAAAAAAAA GAAAAAAAAAAAA	112	0 14	GAAAAAAAAAA GAAAAAAAAAA	285	24 0
R1	2474649	TAA	intronic	TA TA	225	0 12	TAA TAA	262	9 0
R1	2474985	AC	UTR5	A A	204	0 13	AC AC	285	14 0
R1	2475162	ATTTTTT	UTR5	ATTTTTTT ATTTTTTT	28.4205	0 4	ATTTTTT ATTTTTT	272	11 0
R1	2480148	ATT	intergenic	ATT ATT	146	7 0	ATTT ATTT	110	0 5
R1	2480987	CTTTTTTTT	upstream	CTTTTTTTT CTTTTTTTT	194	9 0	CTTTTTTTTT CTTTTTTTTT	17.4922	0 5
R1	2481825	AC	upstream	ACC ACC	91	0 4	AC AC	191	6 0
R1	2481884	ATCTCTCTCTCTCTCT	upstream	ATCTCTCTCTCTCTCTCTCT ATCTCTCTCTCTCTCTCTCT	217	0 8	ATCTCTCTCTCTCTCT ATCTCTCTCTCTCTCT	254	10 0
R1	2481900	GCTTACAACC	UTR5	GCTTACAACC GCTTACAACC	265	10 0	G G	225	0 10
R1	2482028	CAAAA	UTR5	CAAA CAAA	195	0 17	CAAAA CAAAA	285	15 0
R1	2483106	GCCACC	intronic	GCC GCC	129	0 9	GCCACC GCCACC	285	16 0
R1	2483475	ACCC	intronic	ACCC ACCC	285	13 0	ACC ACC	190	0 10
R1	2483642	GTT	frameshift deletion	GTT GTT	285	25 0	GT GT	225	0 15
R1	2484026	TTC	downstream	TTCTC TTCTC	225	0 10	TTC TTC	285	15 0
R1	2484101	GTATA	downstream	GTATATA GTATATA	151	0 11	GTATA GTATA	285	23 0
R1	2484336	A	downstream	A A	123	5 0	AT AT	225	0 17
R1	2484744	T	downstream	T T	283	12 0	TC TC	225	0 14
R1	2485118	GTTTTTTTT	intergenic	GTTTTTTTT GTTTTTTTT	285	11 0	GTTTTTTTTTT GTTTTTTTTTT	179	0 16
R1	2485145	A	intergenic	ATATTAGCTAAGAGCAAATATACC ATATTAGCTAAGAGCAAATATACC	164	0 6	A A	285	17 0
R1	2486023	CAAAAAAA	intergenic	CAAAAAAAAA CAAAAAAAAA	159	0 10	CAAAAAAA CAAAAAAA	99	7 0
R1	2486348	TTATAT	intergenic	TTAT TTAT	137	0 8	TTATAT TTATAT	285	22 0
R1	2487256	GGAGAAG	downstream	GGAGAAGAACGGAGAAGGTTTATTGAGAAG GGAGAAGAACGGAGAAGGTTTATTGAGAAG	172	0 6	GGAGAAG GGAGAAG	129	5 0
R1	2488546	TTAT	intronic	TTAT TTAT	211	16 0	TTATAT TTATAT	172	0 8
R1	2488774	CAAAA	intronic	CAAA CAAA	155	0 15	CAAAA CAAAA	285	13 0
R1	2491689	GAAAAAAAAA	intronic	GAAAAAAAAA GAAAAAAAAA	285	15 0	GAAAAAAA GAAAAAAA	132	0 14
R1	2491876	TGTTAGCAAGACACATTTAACTATATAAGAGGTTAG	intronic	TGTTAG TGTTAG	121	0 4	TGTTAGCAAGACACATTTAACTATATAAGAGGTTAG TGTTAGCAAGACACATTTAACTATATAAGAGGTTAG	285	15 0
R1	2491960	AAG	intronic	A A	111	0 4	AAG AAG	285	18 0
R1	2492684	TTCATATCATA	intronic	TTCATATCATA TTCATATCATA	164	10 0	TTCATA TTCATA	136	0 5
R1	2493077	TTCATCATCATC	nonframeshift deletion	TTCATC TTCATC	211	0 6	TTCATCATCATC TTCATCATCATC	226	11 0
R1	2493374	GTGCTGCTGCTGCTGCTGC	UTR5	GTGCTGCTGCTGCTGCTGC GTGCTGCTGCTGCTGCTGC	238	9 0	GTGCTGCTGCTGCTGC GTGCTGCTGCTGCTGC	225	0 19
R1	2493458	A	upstream	A A	193	6 0	AT AT	103	0 5
R1	2493595	GAAA	upstream	GAAA GAAA	285	13 0	GAA GAA	225	0 24
R1	2493872	ATTTTTTTTTTTTT	upstream	ATTTTTTT ATTTTTTT	116	0 4	ATTTTTTTTTTTTT ATTTTTTTTTTTTT	285	26 0
R1	2493954	GAAA	upstream	GAA GAA	177	0 10	GAAA GAAA	285	22 0
R1	2494012	AATATATATATATATATAT	upstream	AATATATAT AATATATAT	225	0 7	AATATATATAT AATATATATAT	215	0 7
R1	2522370	GTTTTTT	intergenic	GTTTTTTT GTTTTTTT	27.4221	0 5	GTTTTTT GTTTTTT	159	5 0
R1	2541078	CTTT	UTR5	CTTT CTTT	285	14 0	CTTTT CTTTT	114	0 7
R1	2702677	CGGAGGAGGAGGAGGAGG	intergenic	CGGAGGAGGAGGAGGAGG CGGAGGAGGAGGAGGAGG	285	22 0	CGGAGGAGG CGGAGGAGG	225	0 12
R1	2702764	CG	intergenic	CG CG	274	10 0	CGGTG CGGTG	225	0 14
R1	2703404	ATTTTT	intergenic	ATTTTT ATTTTT	285	16 0	ATTTT ATTTT	93	0 9
R1	2704595	A	intergenic	AG AG	225	0 10	A A	285	21 0
R1	2705521	TGG	upstream	TGGG TGGG	54	0 4	TGG TGG	182	5 0
R1	2705766	AT	upstream	A A	100	0 6	AT AT	248	9 0
R1	2705789	AT	UTR5	ATT ATT	119	0 8	AT AT	265	10 0
R1	2705819	TATAGAAAGAGCGAGAGAGA	UTR5	TA TA	225	0 11	TATAGAAAGAGCGAGAGAGA TATAGAAAGAGCGAGAGAGA	285	10 0
R1	2706383	TC	intronic	TCC TCC	225	0 19	TC TC	285	24 0
R1	2706508	GTTTTTT	intronic	GTTTTTTTT GTTTTTTTT	225	0 22	GTTTTTT GTTTTTT	285	15 0
R1	2706533	CG	intronic	C C	99	0 4	CG CG	285	15 0
R1	2709846	CTTTTTT	intronic	CTTTTT CTTTTT	85	0 11	CTTTTTT CTTTTTT	285	10 0
R1	2710563	GTTTTTTT	intronic	GTTTTTT GTTTTTT	31.4175	0 5	GTTTTTTT GTTTTTTT	285	15 0
R1	2713281	TAAA	intronic	TAA TAA	55	0 4	TAAA TAAA	285	27 0
R1	2713564	T	intronic	TC TC	39.4149	0 4	T T	285	28 0
R1	2714091	CTT	UTR3	CTTT CTTT	156	0 10	CTT CTT	285	21 0
R1	2715361	GAAAAAAA	intronic	GAAA GAAA	225	0 12	GAAAAAAA GAAAAAAA	285	17 0
R1	2715521	TAAAA	intronic	TAAA TAAA	212	0 22	TAAAA TAAAA	285	23 0
R1	2715745	A	intronic	AT AT	88	0 7	A A	285	20 0
R1	2716064	CAAA	intronic	CAAA CAAA	285	19 0	CAA CAA	203	0 11
R1	2716085	AAGATAGA	intronic	AAGA AAGA	225	0 19	AAGATAGA AAGATAGA	285	12 0
R1	2716869	TC	intronic	TC TC	285	13 0	T T	225	0 21
R1	2722325	CTGTGTGTGTGTG	UTR5	CTGTGTGTGTGTGTGTG CTGTGTGTGTGTGTGTG	225	0 19	CTGTGTGTGTGTG CTGTGTGTGTGTG	263	11 0
R1	2733567	CT	intergenic	CT CT	243	8 0	CTT CTT	72	0 5
R1	2734184	AGCTTC	intergenic	A A	139	0 4	AGCTTC AGCTTC	285	12 0
R1	2736291	AATATATATA	UTR5	AATATATATATA AATATATATATA	225	0 11	AATATATATA AATATATATA	285	13 0
R1	2736482	TA	upstream	TAGCTATAA TAGCTATAA	225	0 14	TA TA	285	17 0
R1	2736711	ATAT	upstream	A A	225	0 9	ATAT ATAT	285	13 0
R1	2736772	GTATATATAT	upstream	GTATAT GTATAT	225	0 7	GTATATATAT GTATATATAT	285	14 0
R1	2736905	CATATA	upstream	CATATATATA CATATATATA	187	0 7	CATATA CATATA	285	11 0
R1	2738359	TAAAAAAAAAAA	intergenic	TAAAAAAAAA TAAAAAAAAA	107	0 14	TAAAAAAAAAAA TAAAAAAAAAAA	285	13 0
R1	2738590	ATTTTTTT	intergenic	ATTTTTT ATTTTTT	72	0 17	ATTTTTTT ATTTTTTT	261	9 0
R1	2738834	TTTATATAT	intergenic	TT TT	225	0 14	TTTATATAT TTTATATAT	247	8 0
R1	2745971	GTATATATA	intergenic	GTATA GTATA	225	0 9	GTATATATA GTATATATA	285	16 0
R1	2746207	ATTAG	intergenic	ATTAGTCAGAACTTAG ATTAGTCAGAACTTAG	213	0 7	ATTAG ATTAG	285	24 0
R1	2747666	GCAACAAC	intergenic	GCAAC GCAAC	129	0 5	GCAACAAC GCAACAAC	149	4 0
R1	2748420	CAAAAAAAAAAA	intergenic	CAAAAAAAAAAAAAA CAAAAAAAAAAAAAA	183	0 15	CAAAAAAAAAAA CAAAAAAAAAAA	285	14 0
R1	2748506	T	intergenic	TA TA	225	0 19	T T	285	9 0
R1	2748635	CTTTTTTT	intergenic	CTTTTTTTT CTTTTTTTT	74	0 13	CTTTTTTT CTTTTTTT	285	12 0
R1	2748695	T	intergenic	TTTA TTTA	225	0 14	T T	285	16 0
R1	2748859	ATTTTT	intergenic	ATTTT ATTTT	116	0 11	ATTTTT ATTTTT	285	19 0
R1	2748939	CAAA	intergenic	CAAAA CAAAA	225	0 13	CAAA CAAA	285	16 0
R1	2749141	GTTTTTTTTT	intergenic	GTTTTTTT GTTTTTTT	60	0 5	GTTTTTTTTT GTTTTTTTTT	285	17 0
R1	2749877	GGTTTTAGTTTTAG	intergenic	GGTTTTAG GGTTTTAG	225	0 16	GGTTTTAGTTTTAG GGTTTTAGTTTTAG	285	14 0
R1	2749938	AG	intergenic	A A	225	0 17	AG AG	285	13 0
R1	2750148	GA	intergenic	G G	225	0 12	GA GA	285	16 0
R1	2750187	GTATGTATAGTGGTTGATGTTTTTTTTTTTTTGAGAAAGGGCTTATGTATAGTGGTTGATGTT	intergenic	GTATGTATAGTGGTTGATGTT GTATGTATAGTGGTTGATGTT	175	0 5	GTATGTATAGTGGTTGATGTTTTTTTTTTTTTGAGAAAGGGCTTATGTATAGTGGTTGATGTT GTATGTATAGTGGTTGATGTTTTTTTTTTTTTGAGAAAGGGCTTATGTATAGTGGTTGATGTT	285	12 0
R1	2750923	TAAA	intergenic	TAA TAA	225	0 14	TAAA TAAA	285	11 0
R1	2751251	ACCCAACCCC	intergenic	ACCC ACCC	225	0 12	ACCCAACCCC ACCCAACCCC	285	18 0
R1	2751545	ACATCATCATCA	downstream	ACATCATCA ACATCATCA	219	0 13	ACATCATCATCA ACATCATCATCA	285	19 0
R1	2755381	TATGACATGACA	upstream	TATGACA TATGACA	225	0 12	TATGACATGACA TATGACATGACA	285	18 0
R1	2756168	GTAAAACTTAGGGAGCAAGATTAATAGATAAAACTTAGGGAGCAAGATTAATAGA	upstream	GTAAAACTTAGGGAGCAAGATTAATAGA GTAAAACTTAGGGAGCAAGATTAATAGA	225	0 8	GTAAAACTTAGGGAGCAAGATTAATAGATAAAACTTAGGGAGCAAGATTAATAGA GTAAAACTTAGGGAGCAAGATTAATAGATAAAACTTAGGGAGCAAGATTAATAGA	285	17 0
R1	2763204	ATTT	intergenic	ATT ATT	126	0 7	ATTT ATTT	275	9 0
R1	2764360	TAAAAA	intergenic	TAAAA TAAAA	87	0 8	TAAAAA TAAAAA	285	17 0
R1	2766405	ATC	upstream	ATC ATC	216	10 0	ATCTC ATCTC	83	0 4
R1	2766457	CTT	UTR5	CTTT CTTT	166	0 9	CTT CTT	150	6 0
R1	2766758	GTA	intronic	GTATA GTATA	225	0 16	GTA GTA	285	13 0
R1	2767198	CATTTCTGATTTCT	intronic	CATTTCT CATTTCT	225	0 19	CATTTCTGATTTCT CATTTCTGATTTCT	285	16 0
R1	2769600	AC	downstream	AC AC	245	9 0	A A	188	0 12
R1	2770108	GATATATATAT	intronic	GATATAT GATATAT	225	0 17	GATATATATAT GATATATATAT	104	9 0
R1	2771472	TAAAA	intronic	TAAA TAAA	123	0 9	TAAAA TAAAA	285	19 0
R1	2771562	C	intronic	CTCTA CTCTA	222	0 12	C C	285	19 0
R1	2771850	TTGATGATGAT	nonframeshift deletion	TTGATGAT TTGATGAT	225	0 12	TTGATGATGAT TTGATGATGAT	285	17 0
R1	2772704	AAACAA	upstream;downstream	AAA AAA	155	0 13	AAACAA AAACAA	285	20 0
R1	2773163	C	upstream;downstream	CTCTTCTTT CTCTTCTTT	225	0 10	C C	285	15 0
R1	2773689	AGAAGGAA	UTR3	AGAA AGAA	76	0 4	AGAAGGAA AGAAGGAA	285	16 0
R1	2773742	ACACTGGC	nonframeshift deletion	AC AC	76	0 4	ACACTGGC ACACTGGC	285	19 0
R1	2781593	CATAATAA	intergenic	CATAA CATAA	150	0 5	CATAATAA CATAATAA	285	20 0
R1	2782148	GAAAAAA	intergenic	GAAAA GAAAA	84	0 7	GAAAAAA GAAAAAA	285	17 0
R1	2782358	CAAA	intergenic	CAAA CAAA	213	8 0	CAA CAA	112	0 6
R1	2782566	GAAA	intergenic	GAAA GAAA	285	11 0	GAAAA GAAAA	225	0 24
R1	2783119	GT	intergenic	GTT GTT	225	0 13	GT GT	285	15 0
R1	2784454	CTTTTTTTTTT	intergenic	CTTTTTTTTTTT CTTTTTTTTTTT	58	0 17	CTTTTTTTTTT CTTTTTTTTTT	261	10 0
R1	2784563	TTTAAATTA	intergenic	TTTA TTTA	225	0 11	TTTAAATTA TTTAAATTA	285	15 0
R1	2784772	TAAAA	intergenic	TAAA TAAA	140	0 10	TAAAA TAAAA	235	7 0
R1	2803480	TAAAATAATTAAATGTTTTATTTTGAGTTTCGGCAAGAAA	intergenic	TAA TAA	192	0 8	TAAAATAATTAAATGTTTTATTTTGAGTTTCGGCAAGAAA TAAAATAATTAAATGTTTTATTTTGAGTTTCGGCAAGAAA	276	9 0
R1	2804129	ATT	downstream	ATTT ATTT	190	0 9	ATT ATT	285	19 0
R1	2805110	CCTGATGCTAAGTCCAC	intronic	CC CC	225	0 13	CCTGATGCTAAGTCCAC CCTGATGCTAAGTCCAC	285	23 0
R1	2806590	CC	nonframeshift insertion	CCCCCCGCAGAATC CCCCCCGCAGAATC	225	0 13	CC CC	285	16 0
R1	2807079	A	nonframeshift insertion	AATCTGTTATTAGAAT AATCTGTTATTAGAAT	160	0 12	A A	285	16 0
R1	2807212	TGGG	intronic	TGGGG TGGGG	225	0 18	TGGG TGGG	285	16 0
R1	2807425	T	upstream	TG TG	34.4159	0 9	T T	285	11 0
R1	2807438	CAAAA	upstream	CAAA CAAA	61	0 7	CAAAA CAAAA	245	8 0
R1	2807518	CT	upstream	C C	107	0 12	CT CT	285	13 0
R1	2807996	ATTTTT	upstream	ATTTTTTT ATTTTTTT	225	0 15	ATTTTT ATTTTT	285	17 0
R1	2808077	A	upstream	AATT AATT	225	0 18	A A	285	22 0
R1	2808963	AG	intergenic	A A	124	0 14	AG AG	285	16 0
R1	2809083	TAAAAAA	intergenic	TAAAAAAA TAAAAAAA	81	0 14	TAAAAAA TAAAAAA	285	19 0
R1	2809151	GCCCCC	intergenic	GCCCC GCCCC	91	0 10	GCCCCC GCCCCC	285	19 0
R1	2809885	ATTTTTTT	intergenic	ATTTTTT ATTTTTT	65	0 11	ATTTTTTT ATTTTTTT	285	25 0
R1	2810040	GAA	intergenic	GA GA	225	0 20	GAA GAA	285	19 0
R1	2810121	GGGAG	intergenic	GGGAGGAG GGGAGGAG	120	0 4	GGGAG GGGAG	285	18 0
R1	2811155	TTAATAATAATAATA	intergenic	TTAATAATAATA TTAATAATAATA	225	0 16	TTAATAATAATAATA TTAATAATAATAATA	285	23 0
R1	2813874	A	intergenic	AC AC	11.7169	0 5	A A	207	10 0
R1	2815179	ATT	downstream	AT AT	220	0 11	ATT ATT	285	22 0
R1	2815460	AAATGCAATGCAA	downstream	AAATGCAA AAATGCAA	192	0 6	AAATGCAATGCAA AAATGCAATGCAA	285	14 0
R1	2817743	T	UTR5	TA TA	225	0 17	T T	285	24 0
R1	2817931	TATA	UTR5	TATACATA TATACATA	225	0 17	TATA TATA	285	22 0
R1	2818014	CTTTTTT	UTR5	CTTTTTTT CTTTTTTT	97	0 13	CTTTTTT CTTTTTT	285	15 0
R1	2818549	TTAATATA	upstream	TTA TTA	225	0 12	TTAATATA TTAATATA	285	17 0
R1	2818830	CTTTTTT	upstream	CTTTTTTT CTTTTTTT	76	0 10	CTTTTTT CTTTTTT	285	18 0
R1	2818877	TTCT	upstream	TT TT	133	0 8	TTCT TTCT	285	17 0
R1	2818923	CTTTTT	upstream	CTTTT CTTTT	68	0 7	CTTTTT CTTTTT	285	12 0
R1	2819271	GAAAAA	intergenic	GAAAAAAA GAAAAAAA	225	0 13	GAAAAA GAAAAA	285	10 0
R1	2819655	AATA	intergenic	AA AA	225	0 12	AATA AATA	285	23 0
R1	2819833	CCTA	intergenic	CCTAGCTA CCTAGCTA	225	0 11	CCTA CCTA	285	26 0
R1	2819920	CAA	intergenic	CAAA CAAA	225	0 16	CAA CAA	285	25 0
R1	2820015	GAAAAAAA	intergenic	GAAAAAAAA GAAAAAAAA	99	0 20	GAAAAAAA GAAAAAAA	285	15 0
R1	2820271	CTTT	intergenic	CTT CTT	138	0 10	CTTT CTTT	250	12 0
R1	2823318	GTTTT	intergenic	GTTTTT GTTTTT	93	0 6	GTTTT GTTTT	285	24 0
R1	2823355	GTTTTT	intergenic	GTTT GTTT	225	0 24	GTTTTT GTTTTT	285	22 0
R1	2844045	GATAATAA	upstream	GATAA GATAA	138	0 7	GATAATAA GATAATAA	285	16 0
R1	2844684	ATTT	intronic	ATTT ATTT	252	16 0	ATT ATT	97	0 5
R1	2846058	GTTTTTTTTT	downstream	GTTTTTTTTT GTTTTTTTTT	285	20 0	GTTTTTTTTTT GTTTTTTTTTT	8.13795	0 4
R1	2846163	AAGTA	downstream	AAGTA AAGTA	285	20 0	AA AA	206	0 12
R1	2854702	AT	downstream	ATT ATT	225	0 12	AT AT	285	16 0
R1	2855314	AT	downstream	AT AT	82	8 0	ATT ATT	225	0 12
R1	2855560	CAAA	intergenic	CAAAA CAAAA	177	0 9	CAAA CAAA	285	12 0
R1	2863402	CTTCCTT	intergenic	CTTCCTTTCCTT CTTCCTTTCCTT	225	0 13	CTTCCTT CTTCCTT	285	15 0
R1	2863615	TAAA	intergenic	TAAAA TAAAA	225	0 16	TAAA TAAA	285	14 0
R1	2863907	AT	intergenic	ATATT ATATT	225	0 13	AT AT	179	5 0
R1	2864052	ATAGTTG	intergenic	A A	225	0 10	ATAGTTG ATAGTTG	251	8 0
R1	2864537	GAA	upstream	GA GA	188	0 14	GAA GAA	285	21 0
R1	2864635	AAATTAA	upstream	AAA AAA	155	0 8	AAATTAA AAATTAA	285	20 0
R1	2864987	TAAAA	upstream	TAAA TAAA	175	0 15	TAAAA TAAAA	285	21 0
R1	2866943	CTTTTTT	UTR3	CTTTTTT CTTTTTT	285	16 0	CTTTTTTT CTTTTTTT	122	0 19
R1	2867088	T	UTR3	T T	285	15 0	TA TA	140	0 16
R1	2871682	AATATA	UTR3	AATA AATA	224	0 9	AATATA AATATA	285	19 0
R1	2871798	CCAA	UTR3	CA CA	88	0 7	CCAA CCAA	285	22 0
R1	2871853	TTTT	UTR3	TTTTCCTAACCATTGGATACACTTT TTTTCCTAACCATTGGATACACTTT	165	0 7	TTTT TTTT	285	21 0
R1	2872023	A	intronic	AG AG	11.7169	0 4	A A	285	24 0
R1	2872218	AAAAAA	intronic	AAAAAAGAAAAA AAAAAAGAAAAA	222	0 14	AAAAAA AAAAAA	285	22 0
R1	2872281	CATA	splicing	CATATA CATATA	225	0 15	CATA CATA	285	19 0
R1	2872366	AA	intronic	AAGGA AAGGA	66	0 4	AA AA	285	15 0
R1	2872406	T	intronic	TACA TACA	168	0 5	T T	285	17 0
R1	2872481	A	intronic	AC AC	134	0 16	A A	285	18 0
R1	2873008	CAA	intronic	CAAA CAAA	132	0 11	CAA CAA	285	19 0
R1	2873136	ATGTTGTTGTTG	nonframeshift insertion	ATGTTGTTGTTGTTG ATGTTGTTGTTGTTG	215	0 14	ATGTTGTTGTTG ATGTTGTTGTTG	285	20 0
R1	2873407	ACCC	intronic	ACC ACC	183	0 15	ACCC ACCC	285	18 0
R1	2874103	TT	nonframeshift insertion	TTCCCCATAGAGCTCTGTAT TTCCCCATAGAGCTCTGTAT	105	0 5	TT TT	285	26 0
R1	2874161	CAGAGAG	intronic	CAGAG CAGAG	98	0 5	CAGAGAG CAGAGAG	285	25 0
R1	2874280	TGG	intronic	TG TG	105	0 7	TGG TGG	285	23 0
R1	2874350	AAACAACACGTAAG	intronic	A A	203	0 8	AAACAACACGTAAG AAACAACACGTAAG	285	22 0
R1	2892013	TAAAA	intergenic	TAAAACAAAAA TAAAACAAAAA	225	0 22	TAAAA TAAAA	285	21 0
R1	2892250	TAAACACATATGAGACATTTTGCAAAAAAAAACACATATGAGACA	intergenic	TAAACACATATGAGACA TAAACACATATGAGACA	170	0 7	TAAACACATATGAGACATTTTGCAAAAAAAAACACATATGAGACA TAAACACATATGAGACATTTTGCAAAAAAAAACACATATGAGACA	285	27 0
R1	2892502	CATTATATT	intergenic	CATT CATT	189	0 6	CATTATATT CATTATATT	285	22 0
R1	2893115	TTCT	intergenic	TT TT	135	0 9	TTCT TTCT	285	17 0
R1	2893236	T	intergenic	TGGGATC TGGGATC	179	0 7	T T	285	14 0
R1	2893480	ATTTTTTTT	intergenic	ATTTTTTT ATTTTTTT	38.415	0 8	ATTTTTTTT ATTTTTTTT	285	10 0
R1	2893578	GT	intergenic	GTACTT GTACTT	225	0 15	GT GT	285	12 0
R1	2893695	TTCGTC	intergenic	TTC TTC	136	0 4	TTCGTC TTCGTC	285	16 0
R1	2895272	TAAAAAAA	intergenic	TAAAAAA TAAAAAA	99	0 21	TAAAAAAA TAAAAAAA	285	19 0
R1	2895703	ATTTTTTTTT	intergenic	ATTTTTTTT ATTTTTTTT	60	0 15	ATTTTTTTTT ATTTTTTTTT	285	21 0
R1	2895763	AATATA	intergenic	AATA AATA	124	0 12	AATATA AATATA	285	17 0
R1	2896328	GA	intergenic	GA GA	285	14 0	GACA GACA	225	0 21
R1	2896613	TAA	intergenic	TAA TAA	285	18 0	TAAA TAAA	225	0 18
R1	2898258	ATAC	intergenic	ATAC ATAC	285	20 0	A A	137	0 6
R1	2899400	T	intergenic	T T	130	8 0	TGAATA TGAATA	190	0 8
R1	2900272	ACT	intergenic	ACTCCATCT ACTCCATCT	118	0 4	ACT ACT	285	12 0
R1	2901761	ATTTTTTTTT	upstream	ATTTTTTT ATTTTTTT	42.4147	0 5	ATTTTTTTT ATTTTTTTT	64	0 17
R1	2902336	TAAA	intronic	TAA TAA	62	0 4	TAAA TAAA	285	14 0
R1	2902625	ACTCT	UTR3	ACT ACT	148	0 7	ACTCT ACTCT	285	13 0
R1	2902984	ATTTT	upstream;downstream	ATTTTT ATTTTT	96	0 10	ATTTT ATTTT	285	19 0
R1	2903449	TCAC	upstream;downstream	TCACAC TCACAC	225	0 15	TCAC TCAC	285	17 0
R1	2903875	AT	intronic	ATT ATT	225	0 18	AT AT	285	16 0
R1	2904073	TC	intronic	T T	198	0 10	TC TC	285	14 0
R1	2904324	TGGAGGAG	nonframeshift deletion	TGGAGGAG TGGAGGAG	285	20 0	TGGAG TGGAG	225	0 23
R1	2906514	GTTACACAT	intronic	GT GT	137	0 4	GTTACACAT GTTACACAT	285	13 0
R1	2906609	TAA	intronic	TA TA	67	0 5	TAA TAA	285	13 0
R1	2906667	CTTCCTGTCTGAATGTTTTTTTTCCTGTCTGAATGTT	intronic	CTTCCTGTCTGAATGTT CTTCCTGTCTGAATGTT	166	0 6	CTTCCTGTCTGAATGTTTTTTTTCCTGTCTGAATGTT CTTCCTGTCTGAATGTTTTTTTTCCTGTCTGAATGTT	285	13 0
R1	2926311	CTTTTTTTTT	intergenic	CTTTTTTTTT CTTTTTTTTT	70	12 0	CTTTTTTT CTTTTTTT	27.4221	0 5
R1	2926365	CATAAATAAAT	intergenic	CATAAATAAAT CATAAATAAAT	68	12 0	CATAAATAAATAAAT CATAAATAAATAAAT	109	0 8
R1	2950040	AT	intronic	A A	216	0 10	AT AT	285	23 0
R1	2950131	GA	intronic	GACGAAA GACGAAA	172	0 10	GA GA	285	25 0
R1	2950305	GTT	intronic	GTT GTT	285	17 0	GT GT	41.4148	0 4
R1	2950480	C	intronic	C C	261	24 0	CT CT	101	0 9
R1	2951803	ATTTTTTT	intronic	ATTTTTT ATTTTTT	58	0 12	ATTTTTTT ATTTTTTT	285	18 0
R1	2953561	G	intronic	GGGCTGCTCATCTTTTCATTCAA GGGCTGCTCATCTTTTCATTCAA	153	0 4	G G	285	15 0
R1	2953932	GTTTGTTATTTTTAAGCTGTTGATGGTGACCAGAAGTGAGAGAGCACT	intronic	GT GT	186	0 5	GTTTGTTATTTTTAAGCTGTTGATGGTGACCAGAAGTGAGAGAGCACT GTTTGTTATTTTTAAGCTGTTGATGGTGACCAGAAGTGAGAGAGCACT	285	26 0
R1	2954392	GTT	intronic	GT GT	225	0 15	GTT GTT	285	20 0
R1	2954574	TA	intronic	TAA TAA	225	0 18	TA TA	285	22 0
R1	2954622	TGAG	intronic	T T	182	0 7	TGAG TGAG	285	21 0
R1	2956866	GTGG	UTR3	GTGG GTGG	215	6 0	GTGGCAGGCTGG GTGGCAGGCTGG	225	0 14
R1	2957286	TAAAAAAA	upstream;downstream	TAAAAAAA TAAAAAAA	285	19 0	TAAAAAA TAAAAAA	68	0 11
R1	2957382	CGTAAGTAAGT	upstream;downstream	CGTAAGT CGTAAGT	225	0 11	CGTAAGTAAGT CGTAAGTAAGT	285	12 0
R1	2958000	GATAAGGACCAAAATA	intronic	GATA GATA	225	0 12	GATAAGGACCAAAATA GATAAGGACCAAAATA	238	8 0
R1	2958063	CTTTT	intronic	CTTT CTTT	95	0 6	CTTTT CTTTT	270	10 0
R1	2958228	CAAAA	intronic	CAAA CAAA	79	0 6	CAAAA CAAAA	255	8 0
R1	2958273	ATTTTTTTT	intronic	ATTTTTT ATTTTTT	103	0 10	ATTTTTTTT ATTTTTTTT	285	10 0
R1	2958626	AT	intronic	ATGTAGGATCT ATGTAGGATCT	130	0 4	AT AT	285	18 0
R1	2958686	CTAT	intronic	CT CT	118	0 10	CTAT CTAT	285	17 0
R1	2958981	GTTTACTGAAAAAAAGATTCTTTGAT	intronic	GT GT	225	0 10	GTTTACTGAAAAAAAGATTCTTTGAT GTTTACTGAAAAAAAGATTCTTTGAT	285	17 0
R1	2959182	TCTTATGTATCCT	intronic	TCT TCT	225	0 13	TCTTATGTATCCT TCTTATGTATCCT	285	14 0
R1	2959300	CTTTT	intronic	CTTTT CTTTT	285	13 0	CTTT CTTT	202	0 18
R1	2959472	ATTTT	intronic	ATTTT ATTTT	285	22 0	ATTT ATTT	154	0 11
R1	2959536	TTAACT	intronic	TTAACT TTAACT	285	21 0	TT TT	221	0 9
R1	2959664	AGATGATGA	intronic	AGATGATGA AGATGATGA	285	13 0	AGATGA AGATGA	80	0 6
R1	2959801	GGTAGT	intronic	GGTAGT GGTAGT	285	19 0	GGTAGTAGT GGTAGTAGT	74	0 4
R1	2959910	AAA	intronic	AAA AAA	285	15 0	AAACAA AAACAA	159	0 10
R1	2959970	GTATA	intronic	GTATA GTATA	285	15 0	GTA GTA	225	0 17
R1	2960048	CTTTTTTTTT	intronic	CTTTTTTTTT CTTTTTTTTT	285	19 0	CTTTTTTTTTTT CTTTTTTTTTTT	60	0 7
R1	2960083	GTTTTTTT	intronic	GTTTTTTT GTTTTTTT	285	17 0	GTTTTTT GTTTTTT	24.4299	0 5
R1	2960270	GGTA	intronic	GGTA GGTA	285	16 0	GGTATTTTAACCGCTTACTTTCGCTTAGTA GGTATTTTAACCGCTTACTTTCGCTTAGTA	214	0 7
R1	2960504	GT	splicing	GT GT	285	16 0	GTT GTT	225	0 18
R1	2960600	CAAA	intronic	CAAA CAAA	222	6 0	CAAAA CAAAA	75	0 9
R1	2961742	GGTA	intronic	GGTA GGTA	285	16 0	GGTATGTA GGTATGTA	72	0 7
R1	2961814	GTGTT	intronic	GTGTT GTGTT	285	22 0	GT GT	103	0 6
R1	2963403	CAAA	intronic	CAAA CAAA	285	21 0	CA CA	77	0 6
R1	2963596	ACAACAGCAACAGCAACAGCAA	nonframeshift deletion	ACAACAGCAACAGCAACAGCAA ACAACAGCAACAGCAACAGCAA	283	12 0	ACAACAGCAACAGCAA ACAACAGCAACAGCAA	202	0 11
R1	2964513	T	UTR3	T T	285	15 0	TGGG TGGG	93	0 8
R1	2964740	GTGAGCAACTGAGCA	downstream	GTGAGCAACTGAGCA GTGAGCAACTGAGCA	285	16 0	GTGAGCA GTGAGCA	225	0 10
R1	2964860	T	downstream	T T	285	20 0	TC TC	68	0 8
R1	2964921	CTTTT	UTR3	CTTTT CTTTT	285	14 0	CTTT CTTT	135	0 17
R1	2964955	ATT	UTR3	ATT ATT	285	13 0	AT AT	83	0 9
R1	2965036	CAA	UTR3	CAA CAA	285	14 0	CAAA CAAA	218	0 20
R1	2965062	CAAAA	UTR3	CAAAA CAAAA	285	13 0	CAAA CAAA	114	0 14
R1	2965242	TAAA	intronic	TAAA TAAA	285	16 0	TAA TAA	73	0 4
R1	2965457	CAGAGA	intronic	CAGAGA CAGAGA	285	16 0	CAGA CAGA	225	0 13
R1	2966008	TC	UTR5	TC TC	285	14 0	TCC TCC	225	0 28
R1	2966990	TC	intronic	TC TC	285	21 0	T T	170	0 13
R1	2967684	CAG	UTR3	CAG CAG	285	15 0	CAGAG CAGAG	223	0 15
R1	2968026	AGTGTGT	upstream;downstream	AGTGTGT AGTGTGT	285	16 0	AGTGTGTGT AGTGTGTGT	225	0 14
R1	2968081	GACTGAAAACT	upstream;downstream	GACTGAAAACT GACTGAAAACT	285	15 0	GACTGAAAACTGAAAACT GACTGAAAACTGAAAACT	225	0 13
R1	2968202	CA	upstream;downstream	CA CA	285	20 0	CAAA CAAA	225	0 13
R1	2968882	GAAA	upstream;downstream	GAAA GAAA	249	11 0	GAAAA GAAAA	225	0 24
R1	2970592	GTTTTTTT	UTR3	GTTTTTTT GTTTTTTT	285	20 0	GTTTTTTTT GTTTTTTTT	76	0 12
R1	2971968	GGC	UTR3	GGC GGC	204	11 0	GGCGC GGCGC	225	0 10
R1	2973237	CC	nonframeshift insertion	CC CC	285	11 0	CCGAC CCGAC	225	0 17
R1	2973809	ACTCTCTCTCTCT	UTR5	ACTCTCTCTCTCTCT ACTCTCTCTCTCTCT	225	0 11	ACTCTCTCTCTCT ACTCTCTCTCTCT	205	8 0
R1	2974286	CGAAGAAGAAGAAGAAG	nonframeshift insertion	CGAAGAAGAAGAAGAAGAAGAAG CGAAGAAGAAGAAGAAGAAGAAG	195	0 6	CGAAGAAGAAGAAGAAGAAG CGAAGAAGAAGAAGAAGAAG	225	0 21
R1	2974421	CATGTATGTAT	UTR3	CATGTATGTATGTAT CATGTATGTATGTAT	151	0 6	CATGTATGTAT CATGTATGTAT	285	17 0
R1	2974445	CTTTTTTT	UTR3	CTTTTTTT CTTTTTTT	191	6 0	CTTTTTT CTTTTTT	93	0 19
R1	2974640	CTTTTTTT	upstream;downstream	CTTTTTTT CTTTTTTT	285	15 0	CTTTTTT CTTTTTT	86	0 22
R1	2974808	CAAAAAA	upstream;downstream	CAAAAAA CAAAAAA	285	11 0	CAAAAA CAAAAA	118	0 17
R1	2974881	CTT	upstream;downstream	CTT CTT	285	14 0	CT CT	225	0 16
R1	2975085	AGG	upstream;downstream	AGG AGG	285	13 0	AGGG AGGG	225	0 21
R1	2975283	TCTCCTCCTCCTCCT	UTR5	TCTCCTCCTCCTCCT TCTCCTCCTCCTCCT	285	15 0	TCTCCTCCTCCTCCTCCT TCTCCTCCTCCTCCTCCT	225	0 14
R1	2975332	CCCACTCCACTCC	UTR5	CCCACTCCACTCC CCCACTCCACTCC	285	15 0	CCCACTCC CCCACTCC	96	0 4
R1	2975408	TAA	intronic	TAA TAA	285	16 0	TAAA TAAA	174	0 8
R1	2975448	CTTTTT	intronic	CTTTTT CTTTTT	285	14 0	CTTTTTTT CTTTTTTT	225	0 12
R1	2984552	CTTTTTTTT	intronic	CTTTTTTTT CTTTTTTTT	284	9 0	CTTTTTTT CTTTTTTT	72	0 16
R1	2987311	TAAAAAAAA	UTR3	TAAAAAAAA TAAAAAAAA	285	10 0	TAAAAAAAAAAA TAAAAAAAAAAA	121	0 7
R1	2988204	TAAAAAAAAAA	intronic	TAAAAAAAAAA TAAAAAAAAAA	285	16 0	TAAAAAAAAA TAAAAAAAAA	8.99861	0 5
R1	2988233	AATATATATATATATATA	intronic	AATATATATATATATATA AATATATATATATATATA	285	16 0	AATATATATATATATA AATATATATATATATA	108	0 6
R1	2988275	AATATATATATATTAAAAAAAATAGAATATATATATATAT	intronic	AATATATATATATTAAAAAAAATAGAATATATATATATAT AATATATATATATTAAAAAAAATAGAATATATATATATAT	285	15 0	AATATATATATAT AATATATATATAT	146	0 4
R1	2989117	AAATGAATGAATGA	UTR5	AAATGAATGAATGA AAATGAATGAATGA	285	16 0	AAATGA AAATGA	225	0 19
R1	2989297	ATTTTTTTTT	upstream	ATTTTTTTTT ATTTTTTTTT	285	11 0	ATTTTTTTTTT ATTTTTTTTTT	64	0 19
R1	2989845	CTTT	upstream;downstream	CTTT CTTT	285	19 0	CTT CTT	193	0 10
R1	2990186	TAAAAAAAAA	downstream	TAAAAAAAAA TAAAAAAAAA	285	19 0	TAAAAAAAA TAAAAAAAA	19.4636	0 8
R1	2990444	ATTTT	downstream	ATTTT ATTTT	285	17 0	ATTTTT ATTTTT	199	0 22
R1	2991909	TTACCTACCTA	intronic	TTACCTACCTA TTACCTACCTA	285	26 0	TTACCTA TTACCTA	225	0 16
R1	2991979	T	intronic	T T	285	25 0	TGTCA TGTCA	225	0 16
R1	2992431	GAAAAAAAAAA	intronic	GAAAAAAAAA GAAAAAAAAA	34.4159	0 9	GAAAAAAAA GAAAAAAAA	119	0 12
R1	2993868	CAGAAGAAGT	nonframeshift insertion	G G	150	0 12	CAGAAGAAGTAGAAGAAGT CAGAAGAAGTAGAAGAAGT	225	0 9
R1	2993932	AAAG	nonframeshift deletion	A A	225	0 11	AAAG AAAG	220	9 0
R1	2994343	AGGGGGG	upstream	AGGGGGG AGGGGGG	285	18 0	AGGGG AGGGG	104	0 7
R1	3002643	TTTTCTGGTCCACTGT	intergenic	TT TT	224	0 9	TTTTCTGGTCCACTGT TTTTCTGGTCCACTGT	234	10 0
R1	3003193	CTTT	intergenic	CTTTT CTTTT	178	0 11	CTTT CTTT	132	9 0
R1	3009304	AAGA	UTR3	AA AA	163	0 10	AAGA AAGA	285	18 0
R1	3009468	CAACTTATCTGAAGAA	UTR3	CA CA	225	0 10	CAACTTATCTGAAGAA CAACTTATCTGAAGAA	285	20 0
R1	3009717	TGAA	nonframeshift insertion	TGAAGAA TGAAGAA	225	0 13	TGAA TGAA	285	18 0
R1	3010514	CGTAGTAGTAGT	nonframeshift deletion	CGTAGTAGT CGTAGTAGT	225	0 18	CGTAGTAGTAGT CGTAGTAGTAGT	285	30 0
R1	3011289	GTTTGTTT	intronic	G G	225	0 12	GTTTGTTT GTTTGTTT	285	13 0
R1	3012128	AATAT	intronic	AATATAT AATATAT	157	0 7	AATAT AATAT	285	14 0
R1	3012541	T	intronic	TA TA	84	0 5	T T	285	12 0
R1	3014580	ATAGGA	intronic	ATAGGATTAGGA ATAGGATTAGGA	28.4205	0 4	ATAGGA ATAGGA	285	21 0
R1	3015020	ATCAATCGAGTCTCT	intronic	A A	138	0 7	ATCAATCGAGTCTCT ATCAATCGAGTCTCT	285	14 0
R1	3015565	GCCC	upstream	GC GC	101	0 4	GCCC GCCC	285	19 0
R1	3017811	TTA	downstream	TTAAAGTATA TTAAAGTATA	225	0 9	TTA TTA	285	19 0
R1	3017875	TTACACTATATTTGGTACACTATATTTGGTA	downstream	TTACACTATATTTGGTA TTACACTATATTTGGTA	225	0 10	TTACACTATATTTGGTACACTATATTTGGTA TTACACTATATTTGGTACACTATATTTGGTA	285	17 0
R1	3018834	GCTGGGGA	nonframeshift insertion	GCTGGGGACGATAGCGAGTATCCTGGGGA GCTGGGGACGATAGCGAGTATCCTGGGGA	218	0 9	GCTGGGGA GCTGGGGA	285	16 0
R1	3018895	AAGGAGGAG	nonframeshift deletion	AAGGAG AAGGAG	182	0 6	AAGGAGGAG AAGGAGGAG	285	18 0
R1	3020796	CAAAAAAAAA	intronic	CAAAAAAAAA CAAAAAAAAA	285	14 0	CAAAAAAAAAA CAAAAAAAAAA	10.7919	0 5
R1	3029320	GAA	intronic	GAA GAA	285	12 0	GAAA GAAA	164	0 17
R1	3029765	TTAT	intronic	TTAT TTAT	285	11 0	TT TT	225	0 9
R1	3030707	CTTTTT	upstream;downstream	CTTTTT CTTTTT	285	20 0	CTTTTTTTTT CTTTTTTTTT	151	0 5
R1	3032445	GGAGGAGCATCCTGCTG	nonframeshift deletion	GG GG	146	0 8	GGAGGAGCATCCTGCTG GGAGGAGCATCCTGCTG	285	22 0
R1	3032882	ATGGGAG	nonframeshift deletion	A A	76	0 4	ATGGGAG ATGGGAG	285	20 0
R1	3033022	C	UTR5	CT CT	89	0 4	C C	285	16 0
R1	3043132	C	intronic	CAA CAA	225	0 13	C C	285	25 0
R1	3043188	CAA	intronic	CAAA CAAA	124	0 8	CAA CAA	285	22 0
R1	3043380	TA	intronic	TAGA TAGA	165	0 17	TA TA	285	14 0
R1	3043811	TCAGC	nonframeshift deletion	TC TC	225	0 14	TCAGC TCAGC	285	23 0
R1	3044672	GAAAAAAAAA	intronic	GAAAAAAAA GAAAAAAAA	48.4146	0 15	GAAAAAAAAA GAAAAAAAAA	285	15 0
R1	3045301	ATT	intronic	AT AT	63	0 8	ATT ATT	285	15 0
R1	3045951	ATTTT	intronic	ATTTTT ATTTTT	161	0 14	ATTTT ATTTT	285	15 0
R1	3048169	GAA	upstream;downstream	GAAA GAAA	164	0 9	GAA GAA	285	15 0
R1	3048227	CAAA	upstream;downstream	CAA CAA	121	0 11	CAAA CAAA	285	20 0
R1	3048278	TAAA	upstream;downstream	TAAAA TAAAA	219	0 17	TAAA TAAA	285	20 0
R1	3048347	GTTTTTTTTT	upstream;downstream	GTTTTTTT GTTTTTTT	96	0 8	GTTTTTTTTT GTTTTTTTTT	285	15 0
R1	3048806	CAAA	intronic	CAAAA CAAAA	127	0 14	CAAA CAAA	285	11 0
R1	3049060	ATGTGT	intronic	ATGT ATGT	225	0 16	ATGTGT ATGTGT	285	18 0
R1	3059121	GGAAGAAGAAGAAGAAGAAGAAG	nonframeshift deletion	GGAAGAAGAAGAAGAAGAAGAAG GGAAGAAGAAGAAGAAGAAGAAG	285	22 0	GGAAGAAGAAG GGAAGAAGAAG	213	0 7
R1	3059818	GAAAAAA	intronic	GAAAAAA GAAAAAA	285	22 0	GAAAAA GAAAAA	47.4146	0 6
R1	3059938	AGT	intronic	AGT AGT	285	17 0	A A	225	0 13
R1	3061995	A	upstream	A A	285	16 0	AAT AAT	136	0 8
R1	3063007	CTCAGCCAAAAT	intergenic	CTCAGCCAAAAT CTCAGCCAAAAT	285	14 0	CT CT	225	0 15
R1	3063058	TGTGTCGT	intergenic	TGTGTCGT TGTGTCGT	285	11 0	TGT TGT	225	0 15
R1	3065133	ACCCCC	intergenic	ACCCCC ACCCCC	283	12 0	ACCCC ACCCC	107	0 17
R1	3065786	TAAAAA	intergenic	TAAAAA TAAAAA	276	9 0	TAAAAAA TAAAAAA	56	0 6
R1	3066001	TAAAAAA	intergenic	TAAAAAA TAAAAAA	285	11 0	TAAAAAAA TAAAAAAA	94	0 11
R1	3067173	GTTTTTTTTT	intergenic	GTTTTTTTTT GTTTTTTTTT	285	14 0	GTTTTTTTT GTTTTTTTT	64	0 18
R1	3067972	TAA	intergenic	TAA TAA	285	21 0	TA TA	225	0 18
R1	3077817	ATTTT	UTR3	ATTTT ATTTT	285	12 0	ATTT ATTT	132	0 9
R1	3078358	TA	UTR3	TA TA	285	19 0	TACA TACA	225	0 9
R1	3078415	CTATATA	UTR3	CTATATA CTATATA	285	16 0	CTATA CTATA	71	0 8
R1	3078481	A	UTR3	A A	285	13 0	AT AT	104	0 6
R1	3079478	AAG	intronic	AAG AAG	285	21 0	AAGAG AAGAG	225	0 32
R1	3080375	TAA	UTR5	TAA TAA	285	15 0	TAAA TAAA	119	0 10
R1	3082665	T	intergenic	T T	285	13 0	TG TG	99	0 7
R1	3083214	T	upstream	T T	285	22 0	TCC TCC	135	0 4
R1	3083844	ATTTTTTTTT	upstream	ATTTTTTTTT ATTTTTTTTT	285	15 0	ATTTTTTTT ATTTTTTTT	35.4156	0 10
R1	3084237	TT	UTR5	TT TT	285	12 0	TTGT TTGT	118	0 10
R1	3084743	CT	intronic	CT CT	195	6 0	C C	71	0 5
R1	3085085	CAAAA	intronic	CAAAA CAAAA	285	15 0	CAAA CAAA	139	0 14
R1	3085125	AT	intronic	AT AT	285	16 0	ATTT ATTT	199	0 23
R1	3085256	TAA	intronic	TAA TAA	247	7 0	TA TA	156	0 18
R1	3085432	CTTACTGGTTTTA	intronic	CTTACTGGTTTTA CTTACTGGTTTTA	250	8 0	CTTA CTTA	129	0 8
R1	3085646	CT	intronic	CT CT	265	9 0	C C	174	0 10
R1	3085762	C	intronic	C C	285	11 0	CAAG CAAG	186	0 6
R1	3085866	TGCGC	intronic	TGCGC TGCGC	285	12 0	TGC TGC	225	0 12
R1	3086269	C	UTR3	C C	285	10 0	CA CA	174	0 12
R1	3087015	ATTT	downstream	ATTT ATTT	285	12 0	ATTTT ATTTT	150	0 11
R1	3087537	T	intergenic	T T	285	18 0	TCACAACA TCACAACA	60	0 4
R1	3088704	TC	downstream	TC TC	285	20 0	T T	83	0 6
R1	3088745	ATCATGATAG	downstream	ATCATGATAG ATCATGATAG	285	21 0	A A	194	0 12
R1	3089683	AATCAAATAG	intronic	AATCAAATAG AATCAAATAG	285	13 0	A A	225	0 13
R1	3089848	CAAAA	intronic	CAAAA CAAAA	285	11 0	CAAAAAAAAA CAAAAAAAAA	77	0 5
R1	3089908	AC	intronic	AC AC	285	13 0	A A	139	0 11
R1	3090332	AGGGG	intronic	AGGGG AGGGG	285	18 0	AGGG AGGG	144	0 12
R1	3090496	TTTAGGAAGG	intronic	TTTAGGAAGG TTTAGGAAGG	285	23 0	T T	225	0 17
R1	3091562	TGGG	intronic	TGGG TGGG	285	23 0	TG TG	158	0 16
R1	3092383	CAAAA	intronic	CAAAA CAAAA	285	22 0	CAAAAA CAAAAA	168	0 16
R1	3096072	GAA	intergenic	GAA GAA	219	11 0	GA GA	185	0 11
R1	3117317	ATTTTTTT	nonframeshift deletion	ATTTTTTT ATTTTTTT	285	18 0	ATTTT ATTTT	225	0 13
R1	3120557	ATTTTTTTTT	downstream	ATTTTTTTT ATTTTTTTT	48.4146	0 12	ATTTTTTTTT ATTTTTTTTT	285	21 0
R1	3121322	TAT	UTR5	TATGATTTGAT TATGATTTGAT	225	0 11	TAT TAT	285	18 0
R1	3123399	ATTTTTTTTT	upstream;downstream	ATTTTTTTT ATTTTTTTT	4.38292	0 4	ATTTTTTTTT ATTTTTTTTT	285	16 0
R1	3129943	CTCTC	upstream	CTCTCCTTGGACTTTTATTCTC CTCTCCTTGGACTTTTATTCTC	113	0 4	CTCTC CTCTC	285	19 0
R1	3130363	TGTTTAAATTGGGTTT	upstream	TGTTTAAATTGGGTTT TGTTTAAATTGGGTTT	285	14 0	TGTTT TGTTT	225	0 13
R1	3130550	G	upstream	G G	285	14 0	GGA GGA	147	0 17
R1	3130872	GAGAAGAAGAAGAAGAAGA	nonframeshift deletion	GAGAAGAAGAAGAAGA GAGAAGAAGAAGAAGA	90	0 9	GAGAAGAAGAAGAAGAAGA GAGAAGAAGAAGAAGAAGA	285	24 0
R1	3163148	GATTT	upstream	G G	157	0 9	GT GT	130	0 6
R1	3168447	GCATA	UTR3	G G	88	0 4	GCATA GCATA	285	17 0
R1	3168621	T	UTR3	TGGCTCC TGGCTCC	225	0 11	T T	285	15 0
R1	3169087	AATAT	UTR5	AATATAT AATATAT	155	0 7	AATAT AATAT	285	19 0
R1	3173455	TT	intergenic	TTAAT TTAAT	77	0 4	TT TT	285	16 0
R1	3173963	GTTT	intergenic	GTT GTT	159	0 11	GTTT GTTT	285	15 0
R1	3174056	TAAAA	intergenic	TAAA TAAA	107	0 7	TAAAA TAAAA	285	16 0
R1	3174746	TA	intergenic	TA TA	210	10 0	TCA TCA	225	0 13
R1	3175025	T	intergenic	TC TC	175	0 10	T T	285	14 0
R1	3175097	CAA	intergenic	CAAA CAAA	181	0 11	CAA CAA	285	13 0
R1	3175312	GAA	intergenic	GA GA	225	0 14	GAA GAA	285	11 0
R1	3178315	CTTTAGTTTAACGTTTT	intronic	CTTTAGTTTAACGTTTT CTTTAGTTTAACGTTTT	285	12 0	CTTTAGTTTAACGTTTTTTAGTTTAACGTTTT CTTTAGTTTAACGTTTTTTAGTTTAACGTTTT	225	0 15
R1	3178777	GTTTTTTTTTT	intronic	GTTTTTTTTTT GTTTTTTTTTT	7.01866	0 4	GTTTTTTTTT GTTTTTTTTT	31.4175	0 9
R1	3178803	AC	intronic	AC AC	285	13 0	A A	116	0 7
R1	3178806	TT	intronic	TTCT TTCT	127	0 11	TT TT	220	8 0
R1	3178921	CTTT	intronic	CTTTT CTTTT	225	0 15	CTTT CTTT	285	14 0
R1	3179046	GATAT	intronic	GATATAT GATATAT	58	0 5	GATAT GATAT	105	4 0
R1	3179279	CTTTT	intronic	CTTTT CTTTT	163	5 0	CTTTTTT CTTTTTT	116	0 6
R1	3180172	CA	upstream;downstream	CA CA	285	20 0	C C	150	0 6
R1	3183694	GAATA	upstream	GA GA	218	0 15	GAATA GAATA	285	19 0
R1	3190246	GTTTTT	UTR3	GTTTTTT GTTTTTT	86	0 10	GTTTTT GTTTTT	285	20 0
R1	3194936	ATTT	UTR3	ATTT ATTT	191	7 0	ATT ATT	145	0 7
R1	3195299	GCCCCC	upstream;downstream	GCCCC GCCCC	47.4146	0 5	GCCCCC GCCCCC	285	12 0
R1	3205594	TA	upstream	TAA TAA	153	0 6	TA TA	258	16 0
R1	3206023	ATC	upstream	A A	175	0 7	ATC ATC	247	8 0
R1	3207021	ACTTT	intronic	A A	114	0 11	ATT ATT	153	0 14
R1	3216491	TAAAAAAAA	intergenic	TAAAAAAAAA TAAAAAAAAA	22.4391	0 5	TAAAAAAAAAA TAAAAAAAAAA	56	0 5
R1	3216994	TCC	intergenic	TC TC	96	0 6	TCC TCC	225	7 0
R1	3217567	GAAAAAAAAAA	intergenic	GAAAAAAAA GAAAAAAAA	114	0 13	GAAAAAAA GAAAAAAA	175	0 12
R1	3217691	TAAAAAA	intergenic	TAAAAAAA TAAAAAAA	91	0 11	TAAAAAA TAAAAAA	285	17 0
R1	3217741	CAAAAAAAAA	intergenic	CAAAAAAA CAAAAAAA	137	0 12	CAAAAAAAA CAAAAAAAA	59	0 20
R1	3218807	CTTTTTTTTT	upstream	CTTTTTTTTT CTTTTTTTTT	3.87539	0 4	CTTTTTTTTTTT CTTTTTTTTTTT	124	0 14
R1	3219937	GTTCTTCT	intronic	GTTCT GTTCT	225	0 15	GTTCTTCT GTTCTTCT	285	19 0
R1	3226699	ATTTTTTTTTTT	intergenic	ATTTTTTTTT ATTTTTTTTT	17.5799	0 20	ATTTTTTT ATTTTTTT	73	0 15
R1	3227345	CTTTTTTT	intergenic	CTTTTTTTTTT CTTTTTTTTTT	182	0 6	CTTTTTTT CTTTTTTT	285	19 0
R1	3227724	GAAAAAAAAA	intergenic	GAAAAAAAAA GAAAAAAAAA	225	7 0	GAAAAAAAAAA GAAAAAAAAAA	15.5454	0 7
R1	3228265	ATTTT	downstream	ATTTTTTTT ATTTTTTTT	225	0 17	ATTTTTTT ATTTTTTT	225	0 13
R1	3228665	AGAC	downstream	AGAC AGAC	67	4 0	AGACGAC AGACGAC	225	0 21
R1	3228857	ATTTTTTTTTT	UTR3	ATTTTTTTTT ATTTTTTTTT	19.4636	0 7	ATTTTTTTT ATTTTTTTT	171	0 25
R1	3233907	TAAAA	intronic	TAAAA TAAAA	285	15 0	TAAA TAAA	148	0 12
R1	3233992	GAAAAA	intronic	GAAAAA GAAAAA	285	15 0	GAAAAAA GAAAAAA	136	0 14
R1	3234276	CAAAAAAAAAA	intronic	CAAAAAAAAAA CAAAAAAAAAA	285	16 0	CAAAAAAAA CAAAAAAAA	91	0 13
R1	3234538	TATCAATCAATCAATCAAT	intronic	TATCAATCAATCAATCAAT TATCAATCAATCAATCAAT	285	18 0	TATCAATCAATCAATCAATCAAT TATCAATCAATCAATCAATCAAT	225	0 13
R1	3235162	GAAAAAAAAA	UTR5	GAAAAAAAA GAAAAAAAA	46.4146	0 10	GAAAAAAAAA GAAAAAAAAA	285	15 0
R1	3235325	TAGTAAGTA	UTR5	TAGTAAGTA TAGTAAGTA	285	13 0	TAGTA TAGTA	225	0 13
R1	3235626	CGT	upstream;downstream	CGT CGT	209	7 0	CGTGT CGTGT	225	0 13
R1	3235723	GTGGAA	upstream;downstream	GTGGAA GTGGAA	285	11 0	GTGGAATGGAA GTGGAATGGAA	176	0 11
R1	3235811	GAAAA	UTR3	GAAAA GAAAA	285	11 0	GAAAAA GAAAAA	174	0 15
R1	3235872	CAAAAAAAAA	UTR3	CAAAAAAAAA CAAAAAAAAA	273	9 0	CAAAAAAAA CAAAAAAAA	60	0 15
R1	3235920	CGA	UTR3	CGA CGA	285	15 0	CGAGA CGAGA	225	0 15
R1	3235995	TT	UTR3	TT TT	285	13 0	TTCT TTCT	146	0 17
R1	3236838	CTTT	intronic	CTT CTT	129	0 16	CTTT CTTT	285	19 0
R1	3236892	CAAAAAAAA	intronic	CAAAAAA CAAAAAA	165	0 13	CAAAAAAAA CAAAAAAAA	285	15 0
R1	3237609	G	nonframeshift insertion	GAGT GAGT	225	0 13	G G	285	14 0
R1	3237704	AACAC	intronic	AAC AAC	225	0 10	AACAC AACAC	285	16 0
R1	3237814	TAAAAA	intronic	TAAAA TAAAA	100	0 11	TAAAAA TAAAAA	285	12 0
R1	3237866	AAAA	intronic	AAAATCAAA AAAATCAAA	164	0 11	AAAA AAAA	162	5 0
R1	3238002	GATTTTTAAATTT	intronic	GATTT GATTT	225	0 17	GATTTTTAAATTT GATTTTTAAATTT	279	11 0
R1	3241577	CTTAT	intronic	CTTATTAT CTTATTAT	225	0 13	CTTAT CTTAT	82	5 0
R1	3244790	GCAACAAC	intronic	GCAAC GCAAC	137	0 4	GCAACAAC GCAACAAC	195	10 0
R1	3246463	T	intronic	TCA TCA	147	0 12	T T	178	9 0
R1	3246881	CTTTTTT	UTR3	CTTTTTTT CTTTTTTT	44.4146	0 5	CTTTTTT CTTTTTT	123	5 0
R1	3248225	TGGAGGAGG	nonframeshift insertion	TGGAGGAGG TGGAGGAGG	285	10 0	TGGAGGAGGAGGAGG TGGAGGAGGAGGAGG	195	0 7
R1	3249075	ATTTTT	intronic	ATTTTTTT ATTTTTTT	225	0 13	ATTTTT ATTTTT	153	4 0
R1	3257586	AA	UTR5	AACTCTCA AACTCTCA	184	0 10	AA AA	285	17 0
R1	3265663	TAAAAAAAAAAA	downstream	TAAAAAAAAAAA TAAAAAAAAAAA	131	6 0	TAAAAAAAAAAAA TAAAAAAAAAAAA	9.88465	0 8
R1	3266035	CAAAA	downstream	CAAAA CAAAA	285	15 0	CAAAAA CAAAAA	186	0 15
R1	3266153	GA	downstream	GA GA	285	14 0	G G	225	0 17
R1	3266351	TAAAA	intergenic	TAAAA TAAAA	285	18 0	TAAA TAAA	182	0 19
R1	3267277	CT	intergenic	CT CT	285	14 0	CTGGATT CTGGATT	101	0 7
R1	3267454	TAAAAA	intergenic	TAAAAA TAAAAA	237	7 0	TAAAAAA TAAAAAA	55	0 6
R1	3267472	TAAAAAAA	intergenic	TAAAAAAA TAAAAAAA	215	6 0	TAAAAAA TAAAAAA	39.4149	0 6
R1	3268530	CA	upstream	CA CA	225	7 0	C C	150	0 7
R1	3268587	CAAA	upstream	CAAA CAAA	285	10 0	CAAAA CAAAA	186	0 9
R1	3268891	CAAAAAAA	upstream	CAAAAAAA CAAAAAAA	285	21 0	CAAAAAA CAAAAAA	98	0 19
R1	3269014	TAAAAAAAAA	upstream	TAAAAAAAA TAAAAAAAA	15.5433	0 9	TAAAAAAAAA TAAAAAAAAA	278	12 0
R1	3269074	TTTGTTG	upstream	TTTGTTG TTTGTTG	285	19 0	TTTG TTTG	206	0 11
R1	3269128	ACCCC	upstream	ACCCC ACCCC	285	21 0	ACCCCC ACCCCC	176	0 14
R1	3284044	AGTGTGTGTG	intronic	AGTGTGTGTG AGTGTGTGTG	285	16 0	AGTGTGTG AGTGTGTG	225	0 13
R1	3284274	A	intronic	AT AT	27.4221	0 5	A A	285	14 0
R1	3284773	TG	UTR3	T T	225	0 19	TG TG	285	31 0
R1	3284876	AT	UTR3	A A	225	0 15	AT AT	285	28 0
R1	3284937	GTTT	UTR3	GT GT	225	0 14	GTTT GTTT	285	24 0
R1	3285026	GTTTT	UTR3	GTTTTTT GTTTTTT	121	0 6	GTTTT GTTTT	285	24 0
R1	3285067	A	UTR3	ATTAC ATTAC	67	0 7	A A	285	18 0
R1	3285536	T	intronic	TGAA TGAA	209	0 19	T T	285	18 0
R1	3287204	TAA	UTR5	TA TA	225	0 12	TAA TAA	285	14 0
R1	3287302	CCTAATGA	UTR5	CCTAATGA CCTAATGA	285	15 0	CCTAATGACTAATGA CCTAATGACTAATGA	225	0 12
R1	3287426	ACAGTTTG	upstream	ACAGTTTG ACAGTTTG	285	12 0	ACAGTTTGTCAGTTTG ACAGTTTGTCAGTTTG	225	0 13
R1	3288261	AAACA	upstream	AAACA AAACA	230	8 0	AA AA	225	0 15
R1	3289040	GCT	intergenic	G G	75	0 6	GCT GCT	195	8 0
R1	3289126	TAAAAA	intergenic	TAAAAA TAAAAA	182	8 0	TAAAA TAAAA	65	0 6
R1	3291446	TGG	intergenic	TG TG	185	0 9	TGG TGG	285	20 0
R1	3367598	CTT	intronic	CTTT CTTT	118	0 5	CTT CTT	190	9 0
R1	3367850	GTAT	intronic	GTATAT GTATAT	55	0 5	GTAT GTAT	285	16 0
R1	3368271	CCACA	intronic	CCA CCA	148	0 9	CCACA CCACA	285	15 0
R1	3368557	CAAA	intronic	CAAAA CAAAA	185	0 15	CAAA CAAA	285	18 0
R1	3369491	ATTTTT	upstream;downstream	ATTTTTT ATTTTTT	114	0 11	ATTTTT ATTTTT	285	14 0
R1	3371264	TATGA	intronic	TATGATGA TATGATGA	165	0 11	TATGA TATGA	285	39 0
R1	3372053	AGC	nonframeshift insertion	AGCGGC AGCGGC	225	0 14	AGC AGC	285	30 0
R1	3372477	TGAGA	UTR3	TGA TGA	210	0 13	TGAGA TGAGA	285	17 0
R1	3387405	TCAGCAG	nonframeshift deletion	TCAG TCAG	225	0 17	TCAGCAG TCAGCAG	285	23 0
R1	3387534	CGAGGAGGAGGAGGAG	nonframeshift deletion	CGAGGAGGAGGAG CGAGGAGGAGGAG	225	0 25	CGAGGAGGAGGAGGAG CGAGGAGGAGGAGGAG	285	17 0
R1	3387608	CGAAAACACAG	nonframeshift deletion	CG CG	225	0 21	CGAAAACACAG CGAAAACACAG	285	15 0
R1	3388034	CTTTTTTTTT	upstream	CTTTTTTT CTTTTTTT	152	0 14	CTTTTTTTTT CTTTTTTTTT	180	8 0
R1	3388173	TCTA	upstream	TCTA TCTA	285	13 0	TCTACTA TCTACTA	100	0 7
R1	3388489	CTTTTTTT	upstream	CTTTTTTT CTTTTTTT	279	11 0	CTTTTTT CTTTTTT	57	0 10
R1	3391766	TTAACTA	intergenic	TTAACTA TTAACTA	285	13 0	TTA TTA	225	0 9
R1	3391809	A	intergenic	A A	285	11 0	AAG AAG	64	0 4
R1	3391899	CTT	intergenic	CTT CTT	285	12 0	CTTT CTTT	56	0 4
R1	3392507	AGGGGGG	intergenic	AGGGGGGG AGGGGGGG	110	0 14	AGGGGGG AGGGGGG	139	4 0
R1	3392578	GTTT	intergenic	GTTTT GTTTT	36.4154	0 4	GTTT GTTT	265	10 0
R1	3392608	ATAAGGTAAGG	intergenic	ATAAGG ATAAGG	225	0 16	ATAAGGTAAGG ATAAGGTAAGG	200	11 0
R1	3394407	GATAT	intergenic	GATAT GATAT	285	11 0	GATATAT GATATAT	128	0 7
R1	3396656	GTCTCT	intergenic	GTCTCT GTCTCT	285	22 0	GTCT GTCT	75	0 5
R1	3396763	TTGTGTGTGTGTGTGTG	intergenic	TTGTGTGTGTGTGTG TTGTGTGTGTGTGTG	225	0 13	TTGTGTGTGTGTGTGTG TTGTGTGTGTGTGTGTG	167	10 0
R1	3396849	TC	intergenic	TC TC	222	9 0	T T	54	0 4
R1	3397587	CTTTT	intergenic	CTTT CTTT	85	0 7	CTTTT CTTTT	238	9 0
R1	3397648	GTTT	intergenic	GTTT GTTT	251	10 0	GT GT	225	0 16
R1	3399972	TG	upstream	TG TG	285	11 0	T T	56	0 5
R1	3400029	CGGGGG	upstream	CGGGGG CGGGGG	285	12 0	CGGG CGGG	63	0 5
R1	3400388	CAAAAAAAAAAAA	UTR5	CAAAAAAAAAAAAA CAAAAAAAAAAAAA	6.52359	0 11	CAAAAAAAAAAAA CAAAAAAAAAAAA	106	5 0
R1	3400474	CCTTCTTC	nonframeshift deletion	CCTTCTTC CCTTCTTC	279	12 0	CCTTC CCTTC	104	0 4
R1	3400568	CTCTCTCTTCTTTTTCT	intronic	CTCTCTCTTCTTTTTCT CTCTCTCTTCTTTTTCT	166	16 0	CTCT CTCT	225	0 11
R1	3400708	TGG	intronic	TGG TGG	285	10 0	TG TG	139	0 13
R1	3401442	CA	intronic	CACAAAAAAAAA CACAAAAAAAAA	174	0 9	CA CA	285	13 0
R1	3401594	TGGG	intronic	TGGG TGGG	158	6 0	TGG TGG	183	0 12
R1	3402131	GATCAT	nonframeshift deletion	GATCAT GATCAT	133	11 0	GAT GAT	225	0 20
R1	3402317	TAAAAAA	intronic	TAAAAAA TAAAAAA	285	20 0	TAAAAA TAAAAA	120	0 18
R1	3402364	C	intronic	C C	285	19 0	CA CA	115	0 7
R1	3402812	TAAAAA	intronic	TAAAAA TAAAAA	285	11 0	TAAAAAA TAAAAAA	38.415	0 5
R1	3403623	ATTTTTTT	intronic	ATTTTTTT ATTTTTTT	285	21 0	ATTTTTTTT ATTTTTTTT	89	0 19
R1	3403779	A	UTR3	A A	285	19 0	ATG ATG	225	0 16
R1	3404073	TAAAAAAAAAAAAA	upstream;downstream	TAAAAAAAAAAAAA TAAAAAAAAAAAAA	262	9 0	TAAAAAAAAAA TAAAAAAAAAA	116	0 12
R1	3408818	TGGGGGG	UTR5	TGGGGGG TGGGGGG	285	16 0	TGGGGG TGGGGG	76	0 10
R1	3408839	CTTT	UTR5	CTTT CTTT	285	14 0	CTTTT CTTTT	119	0 9
R1	3409150	GTATATATATATA	intronic	GTATATATATATA GTATATATATATA	285	15 0	GTATA GTATA	55	0 4
R1	3409716	ACC	intronic	ACC ACC	285	18 0	AC AC	225	0 21
R1	3409784	CATA	intronic	CATA CATA	285	16 0	CATATA CATATA	175	0 11
R1	3409867	GTTGCTTGCTTGCTTGCT	intronic	GTTGCTTGCTTGCTTGCT GTTGCTTGCTTGCTTGCT	285	12 0	GTTGCTTGCT GTTGCTTGCT	225	0 17
R1	3410165	A	intronic	A A	285	12 0	AC AC	58	0 9
R1	3412203	GTTTTT	UTR3	GTTTTT GTTTTT	285	12 0	GTTTT GTTTT	136	0 14
R1	3412756	T	downstream	T T	285	16 0	TATTTA TATTTA	225	0 15
R1	3413945	ATT	intergenic	ATT ATT	255	8 0	ATTT ATTT	216	0 9
R1	3414084	GGAGAGAGAGA	intergenic	GGAGAGAGAGA GGAGAGAGAGA	278	9 0	GGAGAGAGA GGAGAGAGA	225	0 8
R1	3414451	GTTTTT	intergenic	GTTTTT GTTTTT	254	11 0	GTTTT GTTTT	60	0 6
R1	3414651	TAAAAAAA	intergenic	TAAAAAAA TAAAAAAA	262	9 0	TAAAAAAAA TAAAAAAAA	39.4149	0 6
R1	3414709	GT	intergenic	GT GT	235	9 0	GTT GTT	211	0 8
R1	3415003	GAAAAAAAA	intergenic	GAAAAAAAA GAAAAAAAA	285	11 0	GAAAAAAAAAA GAAAAAAAAAA	179	0 16
R1	3415622	TATTTTTC	intergenic	TATTTTTC TATTTTTC	285	17 0	T T	225	0 14
R1	3415658	A	intergenic	A A	276	11 0	AG AG	49.4146	0 6
R1	3415913	GAAAAAAA	intergenic	GAAAAAAA GAAAAAAA	285	11 0	GAAAAAA GAAAAAA	17.4922	0 4
R1	3416136	TAA	intergenic	TAA TAA	281	11 0	TA TA	95	0 5
R1	3416152	TGTGCACAGGAGTATTGTCGTTAACAAAAAAAAAAAAAGTGCACAGGAGTATTGT	intergenic	TGTGCACAGGAGTATTGTCGTTAACAAAAAAAAAAAAAGTGCACAGGAGTATTGT TGTGCACAGGAGTATTGTCGTTAACAAAAAAAAAAAAAGTGCACAGGAGTATTGT	267	9 0	TGTGCACAGGAGTATTGT TGTGCACAGGAGTATTGT	101	0 5
R1	3416235	TCCC	intergenic	TCCC TCCC	237	8 0	TCC TCC	188	0 10
R1	3416307	T	intergenic	T T	285	17 0	TG TG	216	0 11
R1	3416414	GTTCACTGTTCATTCACTGTTCA	intergenic	GTTCACTGTTCATTCACTGTTCA GTTCACTGTTCATTCACTGTTCA	285	16 0	GTTCACTGTTCA GTTCACTGTTCA	225	0 15
R1	3416612	TGAAAAAGAAAAAG	intergenic	TGAAAAAGAAAAAG TGAAAAAGAAAAAG	285	14 0	TGAAAAAG TGAAAAAG	225	0 17
R1	3416778	ATTCT	intergenic	ATTCT ATTCT	285	18 0	ATTCTCTTCT ATTCTCTTCT	225	0 18
R1	3416945	AATAAAATAT	intergenic	AATAAAATAT AATAAAATAT	285	19 0	AAT AAT	225	0 14
R1	3417056	CTTTT	intergenic	CTTTT CTTTT	285	12 0	CTTTTT CTTTTT	181	0 17
R1	3418884	GT	upstream	GTGTAT GTGTAT	225	0 17	GT GT	285	25 0
R1	3418923	ATTTTTTTTTT	upstream	ATTTTTTTTTT ATTTTTTTTTT	285	16 0	ATTTTTTTTT ATTTTTTTTT	62	0 20
R1	3419389	AAATAA	upstream	AAA AAA	90	0 5	AAATAA AAATAA	285	17 0
R1	3420125	CTTTT	intronic	CTTTT CTTTT	285	23 0	CTTT CTTT	158	0 12
R1	3420151	TC	intronic	TCC TCC	225	0 22	TC TC	264	9 0
R1	3421181	A	intronic	AT AT	172	0 9	A A	285	21 0
R1	3421223	TAAA	intronic	TAA TAA	81	0 7	TAAA TAAA	285	21 0
R1	3422826	CCACTTACGGCAAAAGAAAGTTATAAAGTTATTTTCA	intronic	CCACTTACGGCAAAAGAAAGTTATAAAGTTATTTTCA CCACTTACGGCAAAAGAAAGTTATAAAGTTATTTTCA	285	14 0	CCA CCA	225	0 11
R1	3423221	GTTGCAAACTTGCAAAC	downstream	GTTGCAAACTTGCAAAC GTTGCAAACTTGCAAAC	285	20 0	GTTGCAAAC GTTGCAAAC	225	0 16
R1	3423661	GTTTTTTTTT	downstream	GTTTTTTTTT GTTTTTTTTT	285	17 0	GTTTTTTTT GTTTTTTTT	60	0 23
R1	3424513	ATTTTTTTTTT	intergenic	ATTTTTTTTTT ATTTTTTTTTT	285	18 0	ATTTTTTTTT ATTTTTTTTT	43.4147	0 12
R1	3430185	ATTTTATAACTATTTT	upstream	ATTTTATAACTATTTT ATTTTATAACTATTTT	203	5 0	ATTTTATAACTATTTTTATAACTATTTT ATTTTATAACTATTTTTATAACTATTTT	225	0 15
R1	3430480	CAAAAAAAA	upstream	CAAAAAAA CAAAAAAA	29.4193	0 7	CAAAAAAAA CAAAAAAAA	282	10 0
R1	3430643	CAA	upstream	CAA CAA	285	15 0	C C	225	0 12
R1	3431174	AC	intronic	AC AC	285	19 0	A A	203	0 19
R1	3440023	TAA	UTR5	TAA TAA	234	7 0	TAAAA TAAAA	180	0 6
R1	3440311	AGTGGGAATGTGGGA	UTR5	AGTGGGA AGTGGGA	225	0 15	AGTGGGAATGTGGGA AGTGGGAATGTGGGA	285	16 0
R1	3441542	GAAA	splicing	GAA GAA	162	0 8	GAAA GAAA	285	14 0
R1	3444760	AC	UTR5	ACGATTAACAAAAGAGTCTCTC ACGATTAACAAAAGAGTCTCTC	110	0 5	AC AC	285	18 0
R1	3445720	CTTTTTTTTTT	intronic	CTTTTTTTTTT CTTTTTTTTTT	285	14 0	CTTTTTTTTTTTT CTTTTTTTTTTTT	102	0 11
R1	3471959	TAAAAAA	intergenic	TAAAAAAAA TAAAAAAAA	171	0 8	TAAAAAAA TAAAAAAA	124	0 18
R1	3472622	TC	intergenic	TCGTCACCTTCACC TCGTCACCTTCACC	225	0 14	TC TC	285	20 0
R1	3473392	AT	intergenic	ATT ATT	80	0 6	AT AT	243	8 0
R1	3473527	GACC	intergenic	GACCTACC GACCTACC	74	0 5	GACC GACC	285	10 0
R1	3473718	TAAAAAAAA	intergenic	TAAAAAAA TAAAAAAA	24.4299	0 8	TAAAAAAAA TAAAAAAAA	285	13 0
R1	3474067	TT	intergenic	TTGTTTTGT TTGTTTTGT	76	0 5	TT TT	285	12 0
R1	3475561	A	intergenic	AG AG	59	0 5	A A	285	18 0
R1	3475580	CTG	intergenic	CTGTG CTGTG	32.4168	0 4	CTG CTG	285	16 0
R1	3476305	CGA	intergenic	C C	173	0 7	CGA CGA	285	17 0
R1	3476815	TAGATTC	intergenic	T T	190	0 7	TAGATTC TAGATTC	285	16 0
R1	3476876	GAA	intergenic	GA GA	95	0 7	GAA GAA	268	12 0
R1	3477036	AAAA	intergenic	AAAATAAA AAAATAAA	195	0 11	AAAA AAAA	285	18 0
R1	3477099	AAAATG	intergenic	A A	225	0 15	AAAATG AAAATG	285	15 0
R1	3478432	AT	intergenic	ATT ATT	44.4146	0 4	AT AT	257	16 0
R1	3478733	AAAGAA	upstream	AAA AAA	86	0 6	AAAGAA AAAGAA	285	14 0
R1	3478794	CTT	upstream	CT CT	58	0 4	CTT CTT	285	13 0
R1	3479603	A	UTR5	AAG AAG	225	0 13	A A	285	20 0
R1	3479737	C	UTR5	CACG CACG	225	0 13	C C	285	15 0
R1	3479979	TG	UTR5	TGG TGG	150	0 6	TG TG	285	20 0
R1	3480118	TA	intronic	TAA TAA	225	0 13	TA TA	285	20 0
R1	3480165	CTT	intronic	CT CT	123	0 10	CTT CTT	285	20 0
R1	3480228	T	intronic	TTTTA TTTTA	196	0 9	T T	285	23 0
R1	3481229	CAAGAAG	nonframeshift insertion	CAAGAAGAAG CAAGAAGAAG	121	0 5	CAAGAAG CAAGAAG	285	16 0
R1	3482168	CAGGAGGAG	nonframeshift insertion	CAGGAGGAGGAG CAGGAGGAGGAG	225	0 15	CAGGAGGAG CAGGAGGAG	285	18 0
R1	3482594	GGGT	nonframeshift insertion	GGGTGGT GGGTGGT	143	0 9	GGGT GGGT	285	24 0
R1	3483310	GTTA	nonframeshift insertion	GTTATTA GTTATTA	225	0 13	GTTA GTTA	285	15 0
R1	3483395	GGAT	nonframeshift insertion	GGATGAT GGATGAT	225	0 14	GGAT GGAT	285	26 0
R1	3483684	TAAAA	UTR3	TAAA TAAA	140	0 11	TAAAA TAAAA	285	28 0
R1	3483784	CAA	UTR3	CAAA CAAA	208	0 18	CAA CAA	285	27 0
R1	3483921	CTTT	downstream	CTT CTT	225	0 21	CTTT CTTT	285	21 0
R1	3484000	ATT	downstream	ATTT ATTT	225	0 19	ATT ATT	285	25 0
R1	3484230	A	downstream	AGT AGT	225	0 13	A A	285	22 0
R1	3486086	TC	nonframeshift insertion	TC TC	285	21 0	TCAGC TCAGC	225	0 12
R1	3486624	GTTTTTTT	UTR3	GTTTTTTT GTTTTTTT	285	18 0	GTTTTTT GTTTTTT	101	0 22
R1	3496237	TTTTCTTT	intergenic	TTTTCTTT TTTTCTTT	111	8 0	TTTT TTTT	98	0 5
R1	3497323	CAC	intergenic	CAAAATAAA CAAAATAAA	225	0 16	CAAAATAAAC CAAAATAAAC	219	0 13
R1	3522950	GAAAAAAAAA	intronic	GAAAAAAAA GAAAAAAAA	64	0 18	GAAAAAAA GAAAAAAA	121	0 15
R1	3523094	G	UTR5	GA GA	225	0 24	G G	285	20 0
R1	3523158	TGAAGAAGAA	UTR5	TGAAGAAGAA TGAAGAAGAA	285	22 0	TGAAGAAGAAGAA TGAAGAAGAAGAA	225	0 15
R1	3523243	CAAAAAA	upstream;downstream	CAAAAA CAAAAA	132	0 21	CAAAAAA CAAAAAA	285	13 0
R1	3523342	ATTT	upstream;downstream	ATTTT ATTTT	225	0 26	ATTT ATTT	285	16 0
R1	3523566	GTT	upstream;downstream	GT GT	164	0 10	GTT GTT	285	15 0
R1	3529963	CC	nonframeshift insertion	CC CC	242	12 0	CCATC CCATC	139	0 12
R1	3555842	CTGTGTGTGTGTGTGTG	UTR5	CTGTGTGTGTGTGTGTG CTGTGTGTGTGTGTGTG	285	20 0	CTGTGTGTGTGTGTGTGTG CTGTGTGTGTGTGTGTGTG	225	0 14
R1	3555939	T	upstream;downstream	T T	285	14 0	TTC TTC	225	0 8
R1	3556070	T	upstream;downstream	T T	285	11 0	TC TC	48.4146	0 13
R1	3585715	CTT	UTR3	CTTT CTTT	225	0 12	CTT CTT	285	16 0
R1	3587219	TAAAAA	intronic	TAAAAA TAAAAA	285	18 0	TAAAA TAAAA	157	0 20
R1	3587402	CTTTTTTTTT	intronic	CTTTTTT CTTTTTT	225	0 13	CTTTTTTTT CTTTTTTTT	60	0 26
R1	3588613	GACA	upstream	GACA GACA	285	17 0	GA GA	225	0 11
R1	3589074	ATTTTTTTTT	UTR5	ATTTTTTTTT ATTTTTTTTT	285	17 0	ATTTTTTTTTT ATTTTTTTTTT	55	0 17
R1	3590906	GATGTAT	UTR3	GATGTAT GATGTAT	285	21 0	GATGTATAATGTAT GATGTATAATGTAT	225	0 17
R1	3593071	TTA	UTR3	TTA TTA	285	17 0	T T	141	0 5
R1	3596723	GTCTCTCTCTCTCT	UTR3	GTCTCTCTCTCT GTCTCTCTCTCT	100	0 7	GTCTCTCTCTCTCT GTCTCTCTCTCTCT	227	9 0
R1	3598599	AAG	upstream	AAGATGGACAAAGAGAGACAG AAGATGGACAAAGAGAGACAG	146	0 4	AAG AAG	285	21 0
R1	3598960	CTTTTTTTT	upstream	CTTTTTTTTT CTTTTTTTTT	23.434	0 7	CTTTTTTTT CTTTTTTTT	285	16 0
R1	3599274	ATTTTTTTTT	upstream	ATTTTTTTT ATTTTTTTT	51	0 18	ATTTTTTTTT ATTTTTTTTT	273	9 0
R1	3599415	TAACTTAAAACTGAATTTGAACAAAAAAAAAAACTTAAAACTGAATTT	upstream	TAACTTAAAACTGAATTT TAACTTAAAACTGAATTT	225	0 9	TAACTTAAAACTGAATTTGAACAAAAAAAAAAACTTAAAACTGAATTT TAACTTAAAACTGAATTTGAACAAAAAAAAAAACTTAAAACTGAATTT	285	11 0
R1	3600038	TTT	intronic	TTTGAATCTGTGATT TTTGAATCTGTGATT	225	0 12	TTT TTT	285	17 0
R1	3600513	C	nonframeshift insertion	CCACCACCAG CCACCACCAG	165	0 15	C C	285	16 0
R1	3601066	CTAATAA	nonframeshift deletion	CTAA CTAA	210	0 15	CTAATAA CTAATAA	207	6 0
R1	3601313	TTGT	intronic	TT TT	148	0 6	TTGT TTGT	285	11 0
R1	3601453	TAAA	intronic	TAAAA TAAAA	78	0 4	TAAA TAAA	285	20 0
R1	3601666	TAAAAAAA	intronic	TAAAAAAAA TAAAAAAAA	67	0 10	TAAAAAAA TAAAAAAA	285	19 0
R1	3610677	GT	intergenic	GTT GTT	225	0 10	GT GT	285	10 0
R1	3611148	A	intergenic	ATATAT ATATAT	225	0 15	ATAT ATAT	225	0 10
R1	3616625	CTTTTT	downstream	CTTTTTT CTTTTTT	85	0 11	CTTTTT CTTTTT	285	21 0
R1	3616642	GTTTTTTTT	downstream	GTTTTTTTTT GTTTTTTTTT	52	0 14	GTTTTTTTT GTTTTTTTT	285	20 0
R1	3619832	A	intronic	A A	285	16 0	AG AG	225	0 20
R1	3620325	ATATATATTTTTTTTTTGATCGAAGATACGTTATATAT	intronic	ATATATATTTTTTTTTTGATCGAAGATACGTTATATAT ATATATATTTTTTTTTTGATCGAAGATACGTTATATAT	216	8 0	ATATATAT ATATATAT	170	0 7
R1	3620552	GATGATGAAAAAAAAATGATGAAAAAAA	intronic	GATGATGAAAAAAAAATGATGAAAAAAA GATGATGAAAAAAAAATGATGAAAAAAA	285	18 0	GATGATGAAAAAAA GATGATGAAAAAAA	225	0 9
R1	3620966	AAAACGAATTCATTCTCCTCTTAA	upstream	AAA AAA	225	0 15	AAAACGAATTCATTCTCCTCTTAA AAAACGAATTCATTCTCCTCTTAA	285	17 0
R1	3621258	GTTTTTTTTT	upstream	GTTTTTTTTT GTTTTTTTTT	285	17 0	GTTTTTTTTTT GTTTTTTTTTT	19.4636	0 6
R1	3621386	GTAA	upstream	GTAA GTAA	285	13 0	GTAACTAA GTAACTAA	190	0 7
R1	3656667	AAGAG	intronic	AAGAG AAGAG	285	18 0	AAGAGAGAG AAGAGAGAG	136	0 7
R1	3657053	TCTCC	upstream	TCTCCTCC TCTCCTCC	191	0 6	TCTCC TCTCC	285	12 0
R1	3657111	TGAGAGAGAGAGAGAGAGAG	upstream	TGAGAGAGAGAGAGAG TGAGAGAGAGAGAGAG	150	0 5	TGAGAGAGAGAGAGAGAGAG TGAGAGAGAGAGAGAGAGAG	285	13 0
R1	3657141	TACGCAC	upstream	TACGCAC TACGCAC	184	5 0	TACGCACGCAC TACGCACGCAC	209	0 8
R1	3670222	TTATATA	UTR5	TTATATACATATATATATATATATATA TTATATACATATATATATATATATATA	225	0 8	TTATATACATATATATATATATATA TTATATACATATATATATATATATA	194	0 7
R1	3673955	CACTGAGA	upstream;downstream	CACTGAGACTGAGA CACTGAGACTGAGA	155	0 7	CACTGAGA CACTGAGA	285	10 0
R1	3675852	TTTCTTC	UTR5	TTTC TTTC	78	0 8	TTTCTTC TTTCTTC	285	27 0
R1	3676022	GTTAATTAATTA	upstream;downstream	GTTAATTA GTTAATTA	225	0 18	GTTAATTAATTA GTTAATTAATTA	285	29 0
R1	3678091	TAAAA	UTR5	TAAAA TAAAA	257	9 0	TAAA TAAA	150	0 11
R1	3678153	CTAAGT	upstream	CTAAGT CTAAGT	267	10 0	CT CT	110	0 6
R1	3719688	AAGAGAGAGAGAGAGAGAGAGA	upstream	AAGAGAGAGAGAGAGAGAGAGA AAGAGAGAGAGAGAGAGAGAGA	285	15 0	AAGAGAGAGAGAGAGAGAGA AAGAGAGAGAGAGAGAGAGA	225	0 17
R1	3722622	AG	intergenic	AG AG	285	37 0	A A	83	0 4
R1	3722798	ATATTTTTATTTTTATT	intergenic	ATATTTTTATTTTTATT ATATTTTTATTTTTATT	285	39 0	ATATTTTTATT ATATTTTTATT	82	0 4
R1	3723445	ATTTTTT	upstream	ATTTTTT ATTTTTT	285	15 0	ATTTTTTT ATTTTTTT	109	0 14
R1	3723791	GTTTTTTTTT	upstream	GTTTTTTTTT GTTTTTTTTT	285	18 0	GTTTTTTTTTT GTTTTTTTTTT	45.4182	0 13
R1	3724377	CTTTT	UTR5	CTTTT CTTTT	285	19 0	CTTTTT CTTTTT	175	0 14
R1	3725172	CTTT	intronic	CTTT CTTT	285	16 0	CTT CTT	225	0 25
R1	3725416	CTT	intronic	CTT CTT	285	22 0	CTTATTGGTATACTGATATT CTTATTGGTATACTGATATT	225	0 17
R1	3725443	GT	intronic	GT GT	285	17 0	GTT GTT	125	0 5
R1	3725844	G	intronic	G G	285	14 0	GAT GAT	183	0 25
R1	3726441	ATTTTTTTT	intronic	ATTTTTTTT ATTTTTTTT	285	19 0	ATTTTTTTTT ATTTTTTTTT	61	0 17
R1	3733829	GTGGTGATG	nonframeshift deletion	GTG GTG	121	0 9	GTGGTGATG GTGGTGATG	285	20 0
R1	3734648	TACGAC	nonframeshift insertion	TACGAC TACGAC	132	9 0	TACGACGAC TACGACGAC	225	0 17
R1	3740514	TGG	intergenic	TG TG	109	0 9	TGG TGG	256	9 0
R1	3741178	TCCCCCC	intergenic	TCCCCC TCCCCC	118	0 18	C C	225	0 18
R1	3742106	CAAAA	intergenic	CAAAAA CAAAAA	95	0 6	CAAAA CAAAA	173	6 0
R1	3742984	AAACAATTTTCAAAGCAGCCAA	intergenic	AAA AAA	90	0 7	AAACAATTTTCAAAGCAGCCAA AAACAATTTTCAAAGCAGCCAA	285	15 0
R1	3744662	AAAAAACAAAAACAAAAA	intronic	AAAAAACAAAAA AAAAAACAAAAA	225	0 13	AAAAAACAAAAACAAAAA AAAAAACAAAAACAAAAA	285	21 0
R1	3745061	TGTATGAGTAT	intronic	TGTATGAGTAT TGTATGAGTAT	130	5 0	TGTAT TGTAT	225	0 14
R1	3745118	GTTAT	intronic	GTTATTAT GTTATTAT	143	0 8	GTTAT GTTAT	285	14 0
R1	3745387	A	UTR3	A A	192	12 0	AC AC	123	0 6
R1	3745396	ATAACT	UTR3	ATAACTAACT ATAACTAACT	98	0 12	ATAACT ATAACT	173	6 0
R1	3745916	C	intronic	CTATTTATACCTCTGCATT CTATTTATACCTCTGCATT	81	0 4	C C	285	13 0
R1	3746219	AATA	UTR3	AATA AATA	228	11 0	AA AA	105	0 10
R1	3746233	CTTTTTT	UTR3	CTTTTT CTTTTT	72	0 9	CTTTTTT CTTTTTT	285	20 0
R1	3747276	TCAG	nonframeshift insertion	TCAG TCAG	207	9 0	TCAGCAG TCAGCAG	225	0 17
R1	3754931	TAAGC	upstream	TAAGCAAGC TAAGCAAGC	35.4156	0 4	TAAGC TAAGC	285	19 0
R1	3755037	ACC	intergenic	ACCC ACCC	54	0 4	ACC ACC	285	16 0
R1	3764687	TTAC	intronic	T T	151	0 8	TTAC TTAC	285	15 0
R1	3764811	TCA	intronic	TCAGCCACTGCACA TCAGCCACTGCACA	115	0 5	TCA TCA	285	21 0
R1	3764852	TTTTGAAGAATT	intronic	TTT TTT	149	0 5	TTTTGAAGAATT TTTTGAAGAATT	285	18 0
R1	3764939	GTT	intronic	GTTT GTTT	223	0 10	GTT GTT	285	24 0
R1	3765411	TTACTA	intronic	TTA TTA	121	0 5	TTACTA TTACTA	285	17 0
R1	3765464	CAT	intronic	CATAT CATAT	225	0 13	CAT CAT	285	18 0
R1	3766293	CATATATAT	intronic	CATATATATATATATAT CATATATATATATATAT	72	0 6	CATATATAT CATATATAT	285	19 0
R1	3767161	TAAAAAAA	UTR5	TAAAAA TAAAAA	58	0 4	TAAAAAAA TAAAAAAA	285	17 0
R1	3767393	GTCTTCTTCTTCTTCTTCT	UTR5	GTCTTCTTCTTCTTCT GTCTTCTTCTTCTTCT	225	0 10	GTCTTCTTCTTCTTCTTCT GTCTTCTTCTTCTTCTTCT	285	20 0
R1	3767562	ATTT	upstream	ATT ATT	81	0 7	ATTT ATTT	285	16 0
R1	3767579	TA	upstream	TAA TAA	140	0 9	TA TA	285	16 0
R1	3767836	TAAAA	upstream	TAAA TAAA	191	0 16	TAAAA TAAAA	285	15 0
R1	3768655	TC	upstream	TCC TCC	225	0 17	TC TC	285	13 0
R1	3769208	CTTTTT	intronic	CTTTTTT CTTTTTT	74	0 9	CTTTTT CTTTTT	285	27 0
R1	3769322	G	intronic	GA GA	107	0 9	G G	285	21 0
R1	3769579	TCAGGAAAGTTTAG	intronic	T T	197	0 7	TCAGGAAAGTTTAG TCAGGAAAGTTTAG	285	22 0
R1	3770765	GAA	UTR3	G G	174	0 8	GAA GAA	285	16 0
R1	3770819	T	UTR3	TA TA	67	0 6	T T	285	15 0
R1	3772614	TTATTC	upstream	TTATTCAATATTC TTATTCAATATTC	225	0 13	TTATTC TTATTC	285	17 0
R1	3772680	TA	upstream	T T	181	0 12	TA TA	285	18 0
R1	3789050	CTTTTTTTTT	UTR3	CTTTTTTTTT CTTTTTTTTT	276	10 0	CTTTTTTTTTTT CTTTTTTTTTTT	51	0 9
R1	3789218	G	UTR3	GT GT	196	0 8	G G	277	17 0
R1	3789307	GTT	UTR3	GT GT	187	0 10	GTT GTT	285	23 0
R1	3791365	CAAA	intronic	CAA CAA	109	0 10	CAAA CAAA	285	11 0
R1	3791399	ATT	intronic	ATT ATT	285	12 0	AT AT	225	0 16
R1	3791425	GTTTTTTT	intronic	GTTTTTT GTTTTTT	77	0 13	GTTTTTTT GTTTTTTT	285	18 0
R1	3791585	CAAAAAAA	intronic	CAAAAA CAAAAA	94	0 13	CAAAAAAA CAAAAAAA	113	11 0
R1	3792914	CGAG	upstream	CGAGAG CGAGAG	137	0 10	CGAG CGAG	285	15 0
R1	3793176	AT	intergenic	A A	188	0 11	AT AT	285	11 0
R1	3793381	TA	intergenic	T T	26.4242	0 5	TA TA	285	13 0
R1	3793829	AACTTTTCAC	intergenic	AACTTTTCACTTTTCAC AACTTTTCACTTTTCAC	158	0 6	AACTTTTCAC AACTTTTCAC	285	17 0
R1	3794328	GAAAA	intergenic	GAAAAA GAAAAA	36.4154	0 5	GAAAA GAAAA	285	20 0
R1	3795121	CAA	downstream	CAAATACTAA CAAATACTAA	78	0 6	CAA CAA	284	11 0
R1	3795212	GAAAAAA	downstream	GAAAAA GAAAAA	95	0 14	GAAAAAA GAAAAAA	285	17 0
R1	3795286	GTAAT	downstream	GT GT	225	0 20	GTAAT GTAAT	285	17 0
R1	3795337	CA	downstream	C C	225	0 15	CA CA	285	24 0
R1	3796557	TAAAAAAA	splicing	TAAAAAA TAAAAAA	44.4146	0 7	TAAAAAAA TAAAAAAA	285	21 0
R1	3797194	A	intronic	AT AT	149	0 12	A A	285	14 0
R1	3797310	AG	intronic	A A	53	0 5	AG AG	282	11 0
R1	3797550	AG	intronic	AAGG AAGG	212	0 19	AG AG	285	22 0
R1	3799115	CTTTT	UTR5	CTTTT CTTTT	285	16 0	CTTT CTTT	77	0 6
R1	3799194	ATAT	upstream	ATAT ATAT	285	14 0	A A	74	0 7
R1	3799339	GGTG	upstream	GGTG GGTG	285	11 0	GGTGTG GGTGTG	222	0 10
R1	3799348	CGTGGTG	upstream	CGTG CGTG	105	0 8	CGTGGTG CGTGGTG	285	13 0
R1	3799410	CTTCGTT	upstream	CTTCGTT CTTCGTT	148	4 0	CTT CTT	110	0 6
R1	3799618	TTCCTCCTCCT	UTR5	TTCCTCCT TTCCTCCT	30.4183	0 5	TTCCTCCTCCT TTCCTCCTCCT	285	18 0
R1	3799703	CTTT	UTR5	CTTT CTTT	232	10 0	CTT CTT	225	0 22
R1	3799961	GCAACAAC	nonframeshift insertion	GCAACAAC GCAACAAC	274	14 0	GCAACAACAAC GCAACAACAAC	225	0 18
R1	3828629	ATTTTTT	intronic	ATTTTT ATTTTT	64	0 7	ATTTTTT ATTTTTT	285	22 0
R1	3829789	C	UTR5	CG CG	80	0 6	C C	285	11 0
R1	3830417	ATTTTTTT	upstream;downstream	ATTTTT ATTTTT	96	0 8	ATTTTTTT ATTTTTTT	285	11 0
R1	3830515	CAAAAAA	upstream;downstream	CAAAAAAA CAAAAAAA	47.4146	0 6	CAAAAAA CAAAAAA	285	14 0
R1	3832967	TTCAACT	UTR5	TT TT	212	0 8	TTCAACT TTCAACT	285	18 0
R1	3833535	GTTCCTTCTACTCACTTTC	UTR5	GTTCCTTCTACTCACTTTC GTTCCTTCTACTCACTTTC	285	12 0	GTTC GTTC	225	0 13
R1	3833613	AT	UTR5	ATT ATT	196	0 13	AT AT	285	19 0
R1	3833964	A	upstream;downstream	AC AC	79	0 6	A A	230	7 0
R1	3835819	ATACTACT	intronic	ATACT ATACT	66	0 5	ATACTACT ATACTACT	285	15 0
R1	3836201	ATTT	intronic	ATT ATT	187	0 12	ATTT ATTT	285	15 0
R1	3837164	CAAAA	upstream	CAAAAGCATTACTTTTTTCAAAAAAA CAAAAGCATTACTTTTTTCAAAAAAA	81	0 4	CAAAA CAAAA	232	8 0
R1	3837216	TTTGTTGT	upstream	TTTGT TTTGT	81	0 4	TTTGTTGT TTTGTTGT	253	9 0
R1	3839034	T	downstream	T T	275	10 0	TATA TATA	13.7482	0 5
R1	3839052	ACGTC	downstream	AC AC	202	0 7	ACGTC ACGTC	285	16 0
R1	3839064	GAAA	downstream	GAAA GAAA	285	12 0	GAA GAA	114	0 6
R1	3839120	AC	downstream	AC AC	285	18 0	ACC ACC	99	0 8
R1	3839202	TGG	UTR3	TG TG	225	0 17	TGG TGG	285	12 0
R1	3839253	CACT	UTR3	CACTACT CACTACT	225	0 19	CACT CACT	285	14 0
R1	3840184	TATTTTATA	upstream	T T	71	0 5	TATTTTATA TATTTTATA	285	19 0
R1	3844758	ATTTTTTT	intergenic	ATTTTTT ATTTTTT	62	0 10	ATTTTTTT ATTTTTTT	285	24 0
R1	3845007	ACC	intergenic	AC AC	141	0 7	ACC ACC	285	21 0
R1	3845087	G	intergenic	GA GA	225	0 18	G G	285	21 0
R1	3846634	CT	upstream	CTTT CTTT	225	0 9	CT CT	285	20 0
R1	3846733	GC	upstream	GC GC	285	12 0	GCC GCC	225	0 20
R1	3846753	GAAAAA	upstream	GAAAAAA GAAAAAA	85	0 10	A A	225	0 15
R1	3846948	ATT	upstream	ATTT ATTT	64	0 7	ATT ATT	285	22 0
R1	3847186	CTAA	upstream	CTAATTAA CTAATTAA	225	0 14	CTAA CTAA	285	18 0
R1	3847258	TTTTTTTTGTGCAACAAAAAG	upstream	T T	225	0 13	TTTTTTTTGTGCAACAAAAAG TTTTTTTTGTGCAACAAAAAG	285	16 0
R1	3848416	GGTATATCTCTCTGCCTCTTTTGTGTTTCGAAGTA	intronic	GGTA GGTA	164	0 5	GGTATATCTCTCTGCCTCTTTTGTGTTTCGAAGTA GGTATATCTCTCTGCCTCTTTTGTGTTTCGAAGTA	285	16 0
R1	3848548	AATATTG	intronic	AATATTGTCATATTG AATATTGTCATATTG	92	0 5	AATATTG AATATTG	223	18 0
R1	3848655	AA	intronic	AA AA	167	5 0	AAAGA AAAGA	225	0 20
[truncated: 95,975 more rows]
