# Supplementary material for: Development of SNP and InDel markers by genome resequencing and transcriptome sequencing in radish (Raphanus sativus L.)
Source: BMC Genomics. 2023 Aug 8;24:445. doi: 10.1186/s12864-023-09528-6 (PMC10408230; doi:10.1186/s12864-023-09528-6)
Supplement: Supplementary file 5 — Additional file 5: Supplement Table S8. The information of detected DEGs between two radish cultivars. [file 12864_2023_9528_MOESM5_ESM.xlsx]

## Sheet: Sheet1
Supplement Table S8. The information of detected DEGs between two radish cultivars
gene_id	YZH1	YZH2	YZH3	XHT1	XHT2	XHT3	YZH	XTH	log2FoldChange	pvalue	padj	gene_name	gene_chr	gene_start	gene_end	gene_strand	gene_length	gene_biotype	gene_description	tf_family
Rs546060	16638.6	16143.5	18660.1	107.86	134.801	120.32	17147.4	120.994	7.14787	0	0	Rs546060	RUS00387	13753	15244	+	1107	protein_coding	chlorophyll a-b binding protein chloroplastic-like [BLAST2GO] | light harvesting complex photosystem II [AT2G40100] && Q9S7W1.1 RecName: Full=Chlorophyll a-b binding protein CP29.3, chloroplastic; AltName: Full=LHCB4.3; AltName: Full=LHCII protein 4.3; Flags: Precursor && PF00504:Chlorophyll A-B binding protein	-
Rs261700	196.25	172.395	175.864	12317.5	13914.6	12506.4	181.503	12912.8	-6.15402	0	0	Rs261700	R5	29258536	29260371	+	1424	protein_coding	trna (guanine -n )-dimethyltransferase-like [BLAST2GO] | N2,N2-dimethylguanosine tRNA methyltransferase [AT3G56330] && - && PF02005:N2,N2-dimethylguanosine tRNA methyltransferase	TRM
novel.6754	42.6143	37.6757	45.4386	8396.37	8796.03	10648.8	41.9095	9280.4	-7.78287	0	0	-	RUS03836	443	2772	-	1436	-	PF01965:DJ-1/PfpI family	DJ-1_PfpI
novel.6004	4477.87	5144.45	4293.1	26.9651	30.0636	35.2156	4638.47	30.7481	7.239	3.51939e-284	3.11149e-280	-	RUS01620	4662	11637	+	3753	-	PF01433:Peptidase family M1 domain|PF11940:Domain of unknown function (DUF3458) Ig-like fold|PF17432:Domain of unknown function (DUF3458_C) ARM repeats|PF17900:Peptidase M1 N-terminal domain	-
novel.6224	20125.2	23185.4	20869.8	9.2983	1.93959	11.7385	21393.4	7.65881	11.4458	3.7988e-274	2.68681e-270	-	RUS02254	7235	8355	+	1121	-	PF00160:Cyclophilin type peptidyl-prolyl cis-trans isomerase/CLD	Pro_isomerase
novel.3422	5151.84	4505.1	4447.93	39.9827	65.946	69.453	4701.63	58.4606	6.33296	5.80719e-246	3.42276e-242	-	R6	5613541	5616663	-	3123	-	-	-
Rs219310	28810.6	33891	29327.2	1431.01	1732.05	1596.44	30676.3	1586.5	4.27328	4.7038e-239	2.37636e-235	Rs219310	R5	112792	119140	+	2042	protein_coding	carbonic anhydrase 1 [BLAST2GO] | carbonic anhydrase 1 [AT3G01500] && P27140.2 RecName: Full=Beta carbonic anhydrase 1, chloroplastic; Short=AtbCA1; Short=AtbetaCA1; AltName: Full=Beta carbonate dehydratase 1; AltName: Full=Protein SALICYLIC ACID-BINDING PROTEIN 3; Short=AtSABP3; Flags: Precursor && -	-
Rs473890	23.55	27.4005	22.7193	3249.76	2879.32	3667.31	24.5566	3265.46	-7.06346	8.6543e-217	3.82563e-213	Rs473890	R9	13095522	13097025	-	1409	protein_coding	Unknown protein && - && -	-
Rs405580	4298.44	5663.91	4986.46	125.527	94.07	88.039	4982.94	102.545	5.60092	2.68444e-215	1.05481e-211	Rs405580	R7	220492	222212	+	964	protein_coding	uncharacterized protein chloroplastic-like [BLAST2GO] | Best-Hit: NAD(P)-binding Rossmann-fold superfamily protein [AT5G02240] && Q94EG6.1 RecName: Full=Uncharacterized protein At5g02240 && PF13460:NAD(P)H-binding	-
Rs422910	3060.38	2790.29	2828.13	12.0878	19.3959	23.4771	2892.93	18.3202	7.30935	1.10936e-212	3.92313e-209	Rs422910	R8	10047577	10048632	-	673	protein_coding	rna-binding protein cp31 [BLAST2GO] | 31-kDa RNA binding protein [AT4G24770] && Q04836.1 RecName: Full=31 kDa ribonucleoprotein, chloroplastic; AltName: Full=RNA-binding protein 1/2/3; Short=AtRBP33; AltName: Full=RNA-binding protein CP31A; AltName: Full=RNA-binding protein RNP-T; AltName: Full=RNA-binding protein cp31; Flags: Precursor && PF00076:RNA recognition motif. (a.k.a. RRM, RBD, or RNP d…	RRM_1
Rs316130	50.4643	44.5258	59.7433	2210.21	2080.21	2182.39	51.5778	2157.6	-5.37233	1.40153e-204	4.50581e-201	Rs316130	R6	17659876	17661020	-	868	protein_coding	at3g26650 mlj15_5 [BLAST2GO] | glyceraldehyde 3-phosphate dehydrogenase A subunit [AT3G26650] && P25856.3 RecName: Full=Glyceraldehyde-3-phosphate dehydrogenase GAPA1, chloroplastic; AltName: Full=NADP-dependent glyceraldehydephosphate dehydrogenase A subunit 1; Flags: Precursor && PF00044:Glyceraldehyde 3-phosphate dehydrogenase, NAD binding domain	-
Rs297030	28.0357	27.4005	33.6582	2151.63	2122.88	2037.61	29.6981	2104.04	-6.13232	4.84608e-204	1.42814e-200	Rs297030	R6	3478176	3481779	-	2087	protein_coding	ccb13_arath ame: full=cyclin-b1-3 ame: full=cyc2-at ame: full=g2 mitotic-specific cyclin-b1-3 short= 1 3 [BLAST2GO] | 3 [AT3G11520] && - && PF00411:Ribosomal protein S11|PF00134:Cyclin, N-terminal domain|PF02984:Cyclin, C-terminal domain	Cyclin_C
novel.6991	43.7357	57.0844	35.3411	4231.66	3460.23	5144.41	45.3871	4278.76	-6.57498	1.44418e-195	3.9286e-192	-	RUS04718	2075	4001	+	1318	-	PF00917:MATH domain	MATH
Rs285460	1951.29	1940.87	2230.7	27.8949	22.3053	21.5206	2040.95	23.9069	6.41329	9.05827e-190	2.28812e-186	Rs285460	R5	42792698	42795969	+	2969	protein_coding	serine threonine-protein phosphatase pp1 isozyme 8 [BLAST2GO] | Calcineurin-like metallo-phosphoesterase superfamily protein [AT3G05580] && Q9M9W3.1 RecName: Full=Serine/threonine-protein phosphatase PP1 isozyme 9 && PF16891:Serine-threonine protein phosphatase N-terminal domain|PF00149:Calcineurin-like phosphoesterase	Metallophos
Rs354920	2158.75	2211.45	2476.4	15.8071	17.4563	13.695	2282.2	15.6528	7.18765	2.01414e-184	4.74852e-181	Rs354920	R6	46278863	46279890	-	716	protein_coding	actin depolymerizing factor 6 [BLAST2GO] | actin depolymerizing factor 6 [AT2G31200] && Q9ZSK2.1 RecName: Full=Actin-depolymerizing factor 6; Short=ADF-6; Short=AtADF6 && PF00241:Cofilin/tropomyosin-type actin-binding protein	Cofilin_ADF
Rs356510	3201.68	2870.2	3333.85	10.2281	7.75835	15.6514	3135.24	11.2126	8.13046	6.22607e-184	1.37612e-180	Rs356510	R6	47250503	47251652	-	754	protein_coding	caleosin 3 [BLAST2GO] | Caleosin-related family protein [AT2G33380] && O22788.1 RecName: Full=Probable peroxygenase 3; Short=AtPXG3; AltName: Full=Caleosin-3; AltName: Full=Protein RESPONSIVE TO DESICCATION 20 && PF05042:Caleosin related protein	-
Rs284890	31.4	13.7003	28.6095	2400.82	2105.42	2186.3	24.5699	2230.85	-6.48555	5.95529e-180	1.23884e-176	Rs284890	R5	45022514	45025620	+	2853	protein_coding	serine threonine-protein phosphatase pp1 isozyme 8 [BLAST2GO] | Calcineurin-like metallo-phosphoesterase superfamily protein [AT3G05580] && Q9M9W3.1 RecName: Full=Serine/threonine-protein phosphatase PP1 isozyme 9 && -	-
Rs215000	2840.58	3050.59	2311.48	68.8074	89.2211	76.3005	2734.22	78.1097	5.12999	1.78778e-177	3.51239e-174	Rs215000	R4	45892354	45894509	+	2156	protein_coding	zinc finger-like protein [BLAST2GO] | Best-Hit: A20/AN1-like zinc finger family protein [AT2G36320] && Q9SJM6.1 RecName: Full=Zinc finger A20 and AN1 domain-containing stress-associated protein 4; Short=AtSAP4 && PF01428:AN1-like Zinc finger|PF01754:A20-like zinc finger	zf-AN1
Rs550140	10.0929	15.9836	6.73164	3067.51	2940.42	3043.21	10.936	3017.05	-8.16095	9.31914e-174	1.73454e-170	Rs550140	R3	7905865	7906831	+	967	protein_coding	thylakoid lumenal 19 kda chloroplastic-like [BLAST2GO] | Best-Hit: Mog1/PsbP/DUF1795-like photosystem II reaction center PsbP family protein [AT3G63540] && - && PF01789:PsbP	-
novel.7882	2144.17	2402.11	2572.33	135.755	128.013	134.015	2372.87	132.594	4.16175	1.61711e-170	2.85938e-167	-	RUS09794	1	1098	-	1098	-	PF00230:Major intrinsic protein	-
Rs267290	1666.44	1931.74	2116.26	16.7369	23.2751	22.4989	1904.81	20.837	6.51798	1.59055e-167	2.67848e-164	Rs267290	R5	33870031	33872582	-	1456	protein_coding	atp-dependent clp protease proteolytic subunit-related protein chloroplastic-like [BLAST2GO] | CLP protease proteolytic subunit 1 [AT1G49970] && Q9XJ35.1 RecName: Full=ATP-dependent Clp protease proteolytic subunit-related protein 1, chloroplastic; Short=ClpR1; AltName: Full=nClpP5; Flags: Precursor && PF00574:Clp protease	-
Rs497920	19.0643	22.8338	15.9876	1767.61	1652.53	1541.66	19.2952	1653.93	-6.44206	1.01388e-158	1.62977e-155	Rs497920	R9	35752422	35755308	-	1477	protein_coding	atp phosphoribosyl transferase [BLAST2GO] | Best-Hit: ATP phosphoribosyl transferase 1 [AT1G58080] && Q9S762.1 RecName: Full=ATP phosphoribosyltransferase 1, chloroplastic; Short=ATP-PRTase 1; Short=AtATP-PRT1; Flags: Precursor && PF08029:HisG, C-terminal domain|PF01634:ATP phosphoribosyltransferase	-
Rs562810	5038.58	3927.41	5282.66	6.50881	8.72815	4.89106	4749.55	6.70934	9.46715	3.57068e-158	5.49015e-155	Rs562810	RUS00257	87804	89366	-	775	protein_coding	at3g53990 f5k20_290 [BLAST2GO] | Adenine nucleotide alpha hydrolases-like superfamily protein [AT3G53990] && - && PF00582:Universal stress protein family	Usp
Rs528960	3554.93	4290.46	3347.31	7.43864	11.6375	3.91284	3730.9	7.663	8.92593	5.81031e-158	8.56149e-155	Rs528960	RUS00178	63376	64281	-	906	protein_coding	thylakoid lumenal 19 kda chloroplastic-like [BLAST2GO] | Best-Hit: Mog1/PsbP/DUF1795-like photosystem II reaction center PsbP family protein [AT3G63540] && - && PF01789:PsbP	-
novel.2885	1379.36	1223.89	1252.09	9800.41	10511.6	10254.6	1285.11	10188.9	-2.98727	5.90332e-156	8.3506e-153	-	R5	40306213	40307432	-	1019	-	-	-
Rs498100	1771.86	2063.03	2092.7	89.2637	95.0398	110.538	1975.86	98.2805	4.33067	5.12776e-155	6.97455e-152	Rs498100	R9	35938274	35939123	+	850	protein_coding	uncharacterized protein [BLAST2GO] | Uncharacterised conserved protein UCP031279 [AT1G58420] && - && -	-
novel.4960	43.7357	29.6839	31.9753	1352.9	1420.75	1436.99	35.1316	1403.55	-5.32777	1.39664e-154	1.82929e-151	-	R9	31678846	31681549	+	2226	-	PF00012:Hsp70 protein|PF10712:NAD-specific glutamate dehydrogenase	HSP70
Rs462160	3037.95	2281.09	2820.56	7.43864	9.69794	11.7385	2713.2	9.62504	8.1438	9.34696e-154	1.18052e-150	Rs462160	R9	9974748	9976995	+	1774	protein_coding	tryptophan synthase beta-subunit [BLAST2GO] | Best-Hit: tryptophan synthase beta-subunit 2 [AT4G27070] && P14671.1 RecName: Full=Tryptophan synthase beta chain 1, chloroplastic; Flags: Precursor && PF00291:Pyridoxal-phosphate dependent enzyme	PALP
Rs039010	1824.56	1741.07	2282.03	23.2458	13.5771	29.3463	1949.22	22.0564	6.46629	1.00585e-151	1.22659e-148	Rs039010	R1	25368843	25370675	-	1147	protein_coding	hydroxyacylglutathione hydrolase 3 [BLAST2GO] | glyoxalase II 3 [AT1G53580] && Q9C8L4.3 RecName: Full=Persulfide dioxygenase ETHE1 homolog, mitochondrial; AltName: Full=Glyoxalase II; Short=Glx II; AltName: Full=Sulfur dioxygenase ETHE1; Flags: Precursor && PF00753:Metallo-beta-lactamase superfamily	Lactamase_B
novel.7154	60.5572	58.2261	44.5971	1489.59	1385.84	1435.04	54.4601	1436.82	-4.73647	1.1083e-149	1.30646e-146	-	RUS05371	1	1800	-	1249	-	PF00569:Zinc finger, ZZ type|PF00564:PB1 domain	ZZ
Rs352340	1890.73	2419.24	1679.54	19.5264	17.4563	27.3899	1996.5	21.4575	6.54131	3.58484e-149	4.0895e-146	Rs352340	R6	44014796	44016969	-	2174	protein_coding	cysteine histidine-rich c1 domain-containing protein [BLAST2GO] | Cysteine/Histidine-rich C1 domain family protein [AT2G27660] && - && PF07649:C1-like domain	C1_3
Rs078330	1561.03	1528.72	1508.73	8.36847	20.3657	15.6514	1532.83	14.7952	6.70223	8.20321e-149	9.06557e-146	Rs078330	R2	23121803	23124193	+	2134	protein_coding	kinase family protein [BLAST2GO] | Protein kinase superfamily protein [AT5G58950] && - && PF07714:Protein tyrosine kinase	Pkinase_Tyr
Rs208110	13.4571	15.9836	4.20728	2259.49	2100.57	2047.4	11.216	2135.82	-7.65509	1.25157e-145	1.34122e-142	Rs208110	R4	40320298	40321641	+	911	protein_coding	rhodanese-like domain-containing protein chloroplastic-like [BLAST2GO] | Rhodanese/Cell cycle control phosphatase superfamily protein [AT2G42220] && - && PF00581:Rhodanese-like domain	Rhodanese
Rs055050	1517.29	1339.2	1436.36	13.0176	14.5469	12.7167	1430.95	13.4271	6.73607	6.23129e-143	6.48127e-140	Rs055050	R2	35643723	35644651	+	929	protein_coding	auxin-responsive family protein [BLAST2GO] | SAUR-like auxin-responsive protein family [AT4G22620] && O22150.1 RecName: Full=Auxin-responsive protein SAUR36; AltName: Full=Protein RESPONSE TO AUXINS AND GIBBERELLINS 1; AltName: Full=Protein SENESCENCE-ASSOCIATED GENE 201; AltName: Full=Protein SMALL AUXIN UP RNA 36 && PF02519:Auxin responsive protein	Auxin_inducible
Rs202680	1297.49	1309.52	1211.7	15.8071	11.6375	24.4553	1272.9	17.3	6.20357	2.32177e-137	2.34592e-134	Rs202680	R4	38103342	38104974	-	1633	protein_coding	spotted leaf [BLAST2GO] | plant U-box 23 [AT2G35930] && - && PF04564:U-box domain	U-box
Rs492450	253.443	318.531	314.704	5406.03	6882.63	4780.52	295.559	5689.73	-4.26565	1.89789e-134	1.86436e-131	Rs492450	R9	32507502	32508314	-	655	protein_coding	light-regulated protein [BLAST2GO] | Best-Hit: CCR-like [AT3G26740] && Q03200.1 RecName: Full=Light-regulated protein; Flags: Precursor && PF07207:Light regulated protein Lir1	-
Rs056000	3043.56	3060.87	3136.1	208.282	286.089	224.989	3080.18	239.787	3.68378	4.8304e-134	4.61682e-131	Rs056000	R2	36428570	36431188	-	2619	protein_coding	uncharacterized protein isoform 1 [BLAST2GO] | Best-Hit: unknown protein [AT4G23890] && Q9T0A4.1 RecName: Full=NAD(P)H-quinone oxidoreductase subunit S, chloroplastic; AltName: Full=NAD(P)H dehydrogenase subunit S; Short=NDH subunit S; AltName: Full=NADH-plastoquinone oxidoreductase subunit S; AltName: Full=Protein CHLORORESPIRATORY REDUCTION 31; Flags: Precursor && PF11623:Protein of unknown fun…	-
novel.654	1074.33	1264.99	1367.36	21.3861	19.3959	20.5424	1235.56	20.4415	5.91747	1.36402e-133	1.2694e-130	-	R2	40440754	40441302	+	549	-	-	-
Rs146870	40.3714	52.5177	39.5484	1649.52	1446.93	1265.81	44.1458	1454.09	-5.05079	2.76783e-133	2.50979e-130	Rs146870	R3	28196135	28197719	+	801	protein_coding	nuclear transport factor 2 family protein [BLAST2GO] | Nuclear transport factor 2 (NTF2) family protein [AT5G04830] && - && -	-
Rs184200	6878.84	6954.02	5545.19	649.951	652.671	664.205	6459.35	655.609	3.30026	1.89663e-132	1.67681e-129	Rs184200	R4	30379748	30381818	-	1372	protein_coding	glutathione-dependent formaldehyde dehydrogenase [BLAST2GO] | GroES-like zinc-binding dehydrogenase family protein [AT5G43940] && Q96533.2 RecName: Full=Alcohol dehydrogenase class-3; AltName: Full=Alcohol dehydrogenase class-III; AltName: Full=Glutathione-dependent formaldehyde dehydrogenase; Short=FALDH; Short=FDH; Short=GSH-FDH; AltName: Full=S-(hydroxymethyl)glutathione dehydrogenase && PF001…	ADH_N
Rs130020	2280.99	2211.45	1933.66	77.1759	121.224	105.647	2142.03	101.349	4.40294	3.69298e-132	3.18533e-129	Rs130020	R3	18530835	18533629	-	2795	protein_coding	receptor like protein kinase -like [BLAST2GO] | protein kinase family protein [AT2G32800] && - && PF00069:Protein kinase domain|PF07714:Protein tyrosine kinase	Pkinase
novel.583	20.1857	10.2752	15.1462	1261.78	1528.4	1370.47	15.2024	1386.88	-6.50968	7.35355e-132	6.19169e-129	-	R2	31336807	31338210	+	1404	-	-	-
Rs482170	2.24286	4.56675	2.52437	15276.2	12492.9	15255.2	3.11133	14341.4	-12.2003	8.84041e-131	7.27052e-128	Rs482170	R9	24874604	24875313	+	710	protein_coding	cyclophilin [BLAST2GO] | rotamase CYP 3 [AT2G16600] && P24525.2 RecName: Full=Peptidyl-prolyl cis-trans isomerase; Short=PPIase; AltName: Full=Cyclophilin; AltName: Full=Cyclosporin A-binding protein; AltName: Full=Rotamase && PF00160:Cyclophilin type peptidyl-prolyl cis-trans isomerase/CLD	Pro_isomerase
Rs230890	15.7	10.2752	30.2924	1669.05	1660.29	1424.28	18.7559	1584.54	-6.33927	1.27253e-129	1.02277e-126	Rs230890	R5	6993524	6995519	-	1996	protein_coding	pentatricopeptide repeat-containing protein at3g15200-like [BLAST2GO] | Tetratricopeptide repeat (TPR)-like superfamily protein [AT3G15200] && Q9LIL5.1 RecName: Full=Putative pentatricopeptide repeat-containing protein At3g15200 && PF13041:PPR repeat family	-
novel.7776	2463.78	3203.58	3278.31	95.7725	56.2481	103.69	2981.89	85.237	5.12829	1.24927e-128	9.81761e-126	-	RUS08977	2477	3559	+	1005	-	PF00257:Dehydrin	-
Rs452360	1031.71	973.86	938.223	19.5264	22.3053	26.4117	981.266	22.7478	5.43308	2.42293e-126	1.86271e-123	Rs452360	R9	2816974	2820172	-	2401	protein_coding	nitrate- garp-type transcriptional repressor 1-like protein [BLAST2GO] | myb-like transcription factor family protein [AT1G68670] && Q9ZQ85.2 RecName: Full=Myb family transcription factor EFM; AltName: Full=Protein EARLY FLOWERING MYB && PF00249:Myb-like DNA-binding domain	Myb_DNA-binding
Rs388280	97.5643	165.545	103.499	2666.75	2872.53	2927.79	122.203	2822.36	-4.53623	6.013e-126	4.52433e-123	Rs388280	R7	9440282	9442275	-	1268	protein_coding	auxin efflux carrier family protein [BLAST2GO] | Auxin efflux carrier family protein [AT1G76520] && Q9C9K5.1 RecName: Full=Protein PIN-LIKES 3; AltName: Full=Auxin efflux carrier-like protein 3 && PF03547:Membrane transport protein	-
Rs412870	1554.3	1784.46	1434.68	95.7725	113.466	112.494	1591.15	107.244	3.8914	3.4327e-120	2.52904e-117	Rs412870	R8	3517665	3521908	+	2963	protein_coding	lipoxygenase 3 [BLAST2GO] | lipoxygenase 3 [AT1G17420] && - && PF01477:PLAT/LH2 domain|PF00305:Lipoxygenase	Lipoxygenase
novel.4727	40.3714	53.6593	36.1826	2273.43	3073.28	1711.87	43.4045	2352.86	-5.77087	1.05811e-117	7.63651e-115	-	R8	29605247	29615769	-	3722	-	PF11721:Malectin domain|PF07714:Protein tyrosine kinase	Pkinase_Tyr
Rs204750	1627.19	1424.83	1182.24	26.9651	18.4261	8.8039	1411.42	18.065	6.27932	1.41628e-115	1.0017e-112	Rs204750	R4	38736360	38739298	-	2504	protein_coding	phenylalanine ammonia-lyase [BLAST2GO] | PHE ammonia lyase 1 [AT2G37040] && - && PF00221:Aromatic amino acid lyase	-
novel.4507	11.2143	7.99182	4.20728	1604.89	1562.34	1561.23	7.80446	1576.15	-7.71938	1.48984e-115	1.03307e-112	-	R8	2848949	2851144	-	1086	-	PF00044:Glyceraldehyde 3-phosphate dehydrogenase, NAD binding domain|PF02800:Glyceraldehyde 3-phosphate dehydrogenase, C-terminal domain	-
Rs261650	2334.81	2856.5	2280.34	84.6145	133.832	134.993	2490.55	117.813	4.40334	2.15646e-115	1.46656e-112	Rs261650	R5	28750598	28752048	-	1451	protein_coding	nematode-resistance protein [BLAST2GO] | Hs1pro-1 protein [AT3G55840] && - && PF07014:Hs1pro-1 protein C-terminus|PF07231:Hs1pro-1 N-terminus	-
Rs444100	77.3786	93.6184	85.8284	1681.13	1623.44	1283.41	85.6085	1529.33	-4.15928	9.71412e-115	6.4817e-112	Rs444100	R8	19894147	19895776	+	1209	protein_coding	phosphoribulokinase precursor [BLAST2GO] | phosphoribulokinase [AT1G32060] && P25697.1 RecName: Full=Phosphoribulokinase, chloroplastic; Short=PRK; Short=PRKase; AltName: Full=Phosphopentokinase; Flags: Precursor && PF00485:Phosphoribulokinase / Uridine kinase family	-
Rs291530	1014.89	965.868	929.808	49.281	32.0032	40.1067	970.19	40.4636	4.58065	1.05615e-114	6.91663e-112	Rs291530	R6	1298187	1299182	+	996	protein_coding	probable ribose-5-phosphate isomerase-like [BLAST2GO] | Ribose 5-phosphate isomerase, type A protein [AT3G04790] && - && PF06026:Ribose 5-phosphate isomerase A (phosphoriboisomerase A)	Rib_5-P_isom_A
novel.1891	29.1571	34.2506	36.1826	1303.62	981.432	1057.45	33.1968	1114.17	-5.06154	5.93749e-114	3.81769e-111	-	R4	9236748	9237596	-	581	-	-	-
Rs258160	3487.64	4009.61	3515.6	324.511	313.243	411.827	3670.95	349.86	3.39153	4.27878e-113	2.70205e-110	Rs258160	R5	27097911	27100741	+	2322	protein_coding	mediator of rna polymerase ii transcription subunit 28-like [BLAST2GO] | Best-Hit: unknown protein [AT3G52860] && P93026.2 RecName: Full=Vacuolar-sorting receptor 1; Short=AtVSR1; AltName: Full=BP80-like protein b; Short=AtBP80b; AltName: Full=Epidermal growth factor receptor-like protein 1; Short=AtELP; Short=AtELP1; AltName: Full=Spot 3 protein; Flags: Precursor && -	-
Rs385940	3307.09	4863.59	3957.36	121.808	129.952	200.533	4042.68	150.764	4.74586	2.03366e-112	1.26172e-109	Rs385940	R7	11346114	11347360	+	1014	protein_coding	glycine-rich protein [AT1G67870] && - && -	-
Rs304890	1338.99	1720.52	1525.56	77.1759	92.1304	104.669	1528.36	91.325	4.06616	2.72744e-112	1.66299e-109	Rs304890	R6	9187909	9189795	+	975	protein_coding	endo- -beta-d-glucanase-like [BLAST2GO] | Best-Hit: alpha/beta-Hydrolases superfamily protein [AT3G23600] && - && PF01738:Dienelactone hydrolase family	-
Rs420480	1492.62	1468.21	1734.24	9.2983	4.84897	5.86927	1565.02	6.67218	7.86676	5.81445e-112	3.48512e-109	Rs420480	R8	8497595	8501603	+	3527	protein_coding	tir-nbs-lrr class disease resistance protein [BLAST2GO] | Best-Hit: Disease resistance protein (TIR-NBS-LRR class) family [AT3G44480] && F4J339.1 RecName: Full=Probable disease resistance protein RPP1; AltName: Full=Protein RECOGNITION OF PERONOSPORA PARASITICA 1 && PF00931:NB-ARC domain|PF01582:TIR domain	TIR
Rs236920	1816.71	1942.01	1626.53	117.159	121.224	159.448	1795.09	132.61	3.75932	5.65633e-110	3.33384e-107	Rs236920	R5	10901898	10905528	-	2150	protein_coding	nad kinase 1 [BLAST2GO] | NAD kinase 1 [AT3G21070] && Q56YN3.2 RecName: Full=NAD(H) kinase 1; Short=AtNADK-1 && PF01513:ATP-NAD kinase	NAD_kinase
Rs202430	251.2	263.73	246.546	1923.82	2082.15	1886.97	253.825	1964.31	-2.95328	9.56987e-110	5.54801e-107	Rs202430	R4	37981857	37984296	+	1708	protein_coding	sucrose-phosphatase 2 [BLAST2GO] | Best-Hit: Sucrose-6F-phosphate phosphohydrolase family protein [AT2G35840] && Q9SJ66.2 RecName: Full=Probable sucrose-phosphatase 2; Short=AtSPP2 && PF05116:Sucrose-6F-phosphate phosphohydrolase|PF08472:Sucrose-6-phosphate phosphohydrolase C-terminal	-
Rs456420	1049.66	1376.88	1082.95	53.0003	53.3387	60.6491	1169.83	55.6627	4.39358	1.65067e-109	9.41522e-107	Rs456420	R9	5706275	5709661	-	2226	protein_coding	alpha dioxygenase [BLAST2GO] | alpha dioxygenase [AT1G73680] && - && PF03098:Animal haem peroxidase	An_peroxidase
Rs373650	5.60714	3.42506	2.52437	4718.89	4559	3826.76	3.85219	4368.22	-10.1942	1.82978e-109	1.02712e-106	Rs373650	R7	21455969	21457677	+	901	protein_coding	at3g53990 f5k20_290 [BLAST2GO] | Adenine nucleotide alpha hydrolases-like superfamily protein [AT3G53990] && Q8L4N1.1 RecName: Full=Universal stress protein PHOS34; AltName: Full=Phosphorylated protein of 34 kDa; Short=AtPHOS34; Flags: Precursor && PF00582:Universal stress protein family	Usp
Rs129040	2175.57	2430.65	2101.11	238.966	229.841	185.86	2235.78	218.223	3.35603	4.79187e-109	2.64781e-106	Rs129040	R3	17926070	17930247	-	1769	protein_coding	mate efflux family protein [BLAST2GO] | MATE efflux family protein [AT2G34360] && F4IHU9.1 RecName: Full=Protein DETOXIFICATION 15; Short=AtDTX15; AltName: Full=Multidrug and toxic compound extrusion protein 15; Short=MATE protein 15 && PF01554:MatE	MatE
novel.7651	2522.09	3492.42	4591.82	2.78949	4.84897	6.84748	3535.45	4.82865	9.52527	1.49927e-108	8.15697e-106	-	RUS08152	643	1640	-	998	-	PF10714:Late embryogenesis abundant protein 18	-
novel.3218	79.6214	101.61	88.3528	1608.61	1249.09	1396.89	89.8615	1418.2	-3.98168	1.58684e-108	8.50258e-106	-	R6	39312579	39313689	+	637	-	-	-
Rs055920	1860.45	1958	1893.27	193.405	239.539	225.967	1903.91	219.637	3.11641	1.80697e-108	9.53759e-106	Rs055920	R2	36381109	36383111	+	1813	protein_coding	wrky transcription factor 53 [BLAST2GO] | WRKY family transcription factor [AT4G23810] && Q9SUP6.1 RecName: Full=Probable WRKY transcription factor 53; AltName: Full=WRKY DNA-binding protein 53 && PF03106:WRKY DNA -binding domain	WRKY
Rs091710	7173.78	7422.11	6618.89	799.654	587.695	569.319	7071.59	652.223	3.43811	1.09873e-107	5.71405e-105	Rs091710	R2	20462457	20462998	-	542	protein_coding	uncharacterized protein [BLAST2GO] | Protein of unknown function, DUF538 [AT5G19590] && - && PF04398:Protein of unknown function, DUF538	-
novel.6510	2459.29	2882.76	3052.8	5.57898	2.90938	3.91284	2798.29	4.13374	9.39628	2.97277e-107	1.52361e-104	-	RUS03017	2694	3655	+	718	-	PF02427:Photosystem I reaction centre subunit IV / PsaE	-
novel.1420	32.5214	39.9591	26.0851	954.006	903.848	829.523	32.8552	895.792	-4.78871	6.55154e-107	3.30984e-104	-	R3	26689477	26691679	-	2203	-	-	-
Rs177620	187.279	245.463	210.364	2040.05	2282.9	2444.55	214.368	2255.83	-3.39637	1.83005e-106	9.1152e-104	Rs177620	R4	16411001	16413563	-	2563	protein_coding	phosphatidylinositol 3-and 4-kinase family protein [BLAST2GO] | phosphoinositide 4-kinase gamma 7 [AT2G03890] && Q9SI52.2 RecName: Full=Phosphatidylinositol 4-kinase gamma 7; Short=AtPI4Kgamma7; Short=PI-4Kgamma7; Short=PI4K gamma 7; AltName: Full=Ubiquitin-like domain kinase gamma 7; Short=UbDK gamma 7 && PF00454:Phosphatidylinositol 3- and 4-kinase	PI3_PI4_kinase
Rs297000	4394.88	3780.13	4277.96	314.283	446.105	338.461	4150.99	366.283	3.50283	3.634e-106	1.7849e-103	Rs297000	R6	3502800	3504669	+	982	protein_coding	2-cys peroxiredoxin-like protein [BLAST2GO] | Best-Hit: Thioredoxin superfamily protein [AT3G11630] && Q96291.2 RecName: Full=2-Cys peroxiredoxin BAS1, chloroplastic; Short=2-Cys Prx A; Short=2-Cys peroxiredoxin A; AltName: Full=Thiol-specific antioxidant protein A; Flags: Precursor && PF10417:C-terminal domain of 1-Cys peroxiredoxin|PF00578:AhpC/TSA family	-
novel.5596	3816.22	5077.09	3697.35	2.78949	6.78856	0.978211	4196.89	3.51875	10.221	7.66565e-106	3.71354e-103	-	RUS00556	32145	33422	+	947	-	PF00335:Tetraspanin family	Tetraspannin
novel.2858	1241.42	914.492	1330.34	26.0352	31.0334	40.1067	1162.08	32.3918	5.16831	2.96635e-104	1.41759e-101	-	R5	37273070	37275161	-	1839	-	-	-
Rs227990	501.279	551.435	520.019	3005.21	3129.53	3225.16	524.244	3119.97	-2.57347	1.2987e-103	6.12365e-101	Rs227990	R5	5318959	5319831	-	705	protein_coding	fkbp-type peptidyl-prolyl cis-trans [BLAST2GO] | Best-Hit: unknown protein [AT3G12345] && - && -	-
Rs257310	17.9429	18.267	14.3047	776.408	950.398	858.869	16.8382	861.892	-5.6945	1.64718e-103	7.66458e-101	Rs257310	R5	25860840	25862721	+	1882	protein_coding	udp-glucoronosyl udp-glucosyl transferase family protein [BLAST2GO] | UDP-glucosyl transferase 71C4 [AT1G07250] && - && PF00201:UDP-glucoronosyl and UDP-glucosyl transferase	UDPGT
Rs227740	262.414	237.471	244.863	1773.19	1995.84	1908.49	248.25	1892.5	-2.93077	4.31044e-103	1.97967e-100	Rs227740	R5	5185068	5188319	+	2243	protein_coding	gtp-binding protein [BLAST2GO] | GTP-binding family protein [AT3G12080] && Q8YZH7.1 RecName: Full=GTPase Der; AltName: Full=GTP-binding protein EngA && PF14714:KH-domain-like of EngA bacterial GTPase enzymes, C-terminal|PF01926:50S ribosome-binding GTPase	-
Rs388770	22.4286	39.9591	27.768	1284.1	1291.77	2004.35	30.0519	1526.74	-5.6736	1.0837e-102	4.91331e-100	Rs388770	R7	9125869	9127160	-	1045	protein_coding	glycine-rich protein [BLAST2GO] | glycine-rich protein [AT1G67870] && - && -	-
novel.616	2203.61	2458.05	2206.3	277.089	256.995	211.294	2289.32	248.459	3.20302	1.16879e-102	5.23204e-100	-	R2	36007227	36010064	+	2372	-	PF07714:Protein tyrosine kinase|PF01657:Salt stress response/antifungal	Pkinase_Tyr
novel.2082	5.60714	7.99182	3.36582	2056.78	2131.61	1666.87	5.65493	1951.75	-8.48808	1.23656e-102	5.46621e-100	-	R4	38146680	38149671	-	1975	-	-	-
Rs216560	142.421	142.711	130.426	1262.71	1227.76	1212.98	138.519	1234.48	-3.15901	5.88455e-102	2.56915e-99	Rs216560	R4	48241829	48243218	-	1390	protein_coding	Best-Hit: unknown protein [AT3G57990] && - && -	-
novel.7949	1663.08	1280.97	1864.66	81.8251	102.798	88.039	1602.91	90.8874	4.14175	1.52853e-100	6.59205e-98	-	RUS10437	728	2087	-	1067	-	-	-
Rs137880	1203.29	1388.29	1167.94	102.281	99.8888	120.32	1253.18	107.497	3.54326	2.38112e-100	1.01453e-97	Rs137880	R3	23612379	23614901	-	1157	protein_coding	uncharacterized protein [BLAST2GO] | Best-Hit: unknown protein [AT5G22340] && - && -	-
novel.6920	3.36429	2.28338	7.5731	1923.82	2150.03	1976.96	4.40692	2016.94	-8.7409	5.40262e-100	2.2745e-97	-	RUS04424	920	2391	-	1305	-	PF05542:Protein of unknown function (DUF760)	-
Rs056860	436.236	506.91	392.118	3415.27	3570.78	3256.47	445.088	3414.17	-2.94204	1.03901e-99	4.32276e-97	Rs056860	R2	36874097	36876202	-	1210	protein_coding	rna-binding protein cp31 [BLAST2GO] | 31-kDa RNA binding protein [AT4G24770] && Q04836.1 RecName: Full=31 kDa ribonucleoprotein, chloroplastic; AltName: Full=RNA-binding protein 1/2/3; Short=AtRBP33; AltName: Full=RNA-binding protein CP31A; AltName: Full=RNA-binding protein RNP-T; AltName: Full=RNA-binding protein cp31; Flags: Precursor && PF00076:RNA recognition motif. (a.k.a. RRM, RBD, or RNP d…	RRM_1
Rs268320	7.85	6.85013	5.04873	1304.55	1219.03	1288.3	6.58295	1270.63	-7.6239	4.7315e-99	1.94563e-96	Rs268320	R5	33640162	33644760	+	4076	protein_coding	uncharacterized protein [BLAST2GO] | Plant protein of unknown function (DUF639) [AT1G48840] && - && -	-
Rs416240	1162.92	1568.68	982.82	7.43864	11.6375	9.78211	1238.14	9.61943	7.01082	1.68953e-98	6.86764e-96	Rs416240	R8	5540676	5542160	+	1399	protein_coding	actin cross-linking protein [BLAST2GO] | Actin cross-linking protein [AT1G27100] && - && PF04601:Domain of unknown function (DUF569)	-
novel.910	1033.96	971.577	1119.98	41.8424	20.3657	44.9977	1041.84	35.7352	4.8648	1.78435e-98	7.17067e-96	-	R2	35022471	35026135	-	3101	-	PF07714:Protein tyrosine kinase|PF00954:S-locus glycoprotein domain|PF08276:PAN-like domain|PF01453:D-mannose binding lectin|PF00069:Protein kinase domain	B_lectin
Rs003910	2841.7	3401.09	2669.1	240.826	321.972	287.594	2970.63	283.464	3.38975	2.83621e-97	1.12696e-94	Rs003910	R1	2071653	2073454	-	1802	protein_coding	udp-glucosyl transferase 75b2 [BLAST2GO] | Best-Hit: UDP-glucosyltransferase 75B1 [AT1G05560] && - && PF00201:UDP-glucoronosyl and UDP-glucosyl transferase	UDPGT
Rs362450	4679.72	3462.74	4683.54	145.054	226.932	114.451	4275.33	162.145	4.72091	3.12112e-97	1.22639e-94	Rs362450	R6	51452837	51454821	-	1274	protein_coding	dnaj heat shock n-terminal domain-containing protein [BLAST2GO] | DNAJ heat shock N-terminal domain-containing protein [AT2G42750] && - && PF13370:4Fe-4S single cluster domain of Ferredoxin I|PF00226:DnaJ domain	DnaJ
novel.6475	3.36429	7.99182	11.7804	1051.64	1102.66	982.124	7.71216	1045.47	-7.01824	3.37916e-97	1.31319e-94	-	RUS02881	1478	2886	+	769	-	PF00416:Ribosomal protein S13/S18	-
Rs083480	1367.02	1552.7	1438.89	90.1935	45.5803	74.344	1452.87	70.0393	4.37255	8.62435e-97	3.31513e-94	Rs083480	R2	17502428	17503495	-	825	protein_coding	60s ribosomal protein l13-1 [BLAST2GO] | breast basic conserved 1 [AT3G49010] && P41128.1 RecName: Full=60S ribosomal protein L13-1; AltName: Full=Cold-induced protein C24A && PF01294:Ribosomal protein L13e	-
novel.7116	2671.24	2487.74	2505.01	0	3.87918	6.84748	2554.66	3.57555	9.50392	1.36722e-96	5.19896e-94	-	RUS05245	1	855	-	766	-	PF01419:Jacalin-like lectin domain	-
Rs120040	57.1929	59.3678	26.0851	1330.59	1564.28	1649.26	47.5486	1514.71	-5.0203	6.85487e-96	2.57889e-93	Rs120040	R3	16367235	16371805	+	2898	protein_coding	vacuolar protein sorting-associated protein 16 homolog [BLAST2GO] | vacuoleless1 (VCL1) [AT2G38020] && Q93VQ0.1 RecName: Full=Protein VACUOLELESS1; AltName: Full=Vacuolar protein sorting-associated protein 16 homolog && PF04840:Vps16, C-terminal region|PF04841:Vps16, N-terminal region	-
Rs555050	1231.33	1117.71	1199.92	99.4918	125.103	92.9301	1182.99	105.842	3.48284	2.2106e-95	8.229e-93	Rs555050	R5	4528839	4530712	+	1326	protein_coding	haloacid dehalogenase-like hydrolase domain-containing protein [BLAST2GO] | Haloacid dehalogenase-like hydrolase (HAD) superfamily protein [AT4G11570] && - && PF13419:Haloacid dehalogenase-like hydrolase	-
novel.7820	188.4	194.087	126.218	2460.33	2055.96	2263.58	169.568	2259.96	-3.74459	1.00459e-94	3.70065e-92	-	RUS09317	785	2279	+	791	-	PF00009:Elongation factor Tu GTP binding domain	GTP_EFTU
Rs057930	2036.51	1703.4	1655.98	200.843	216.264	189.773	1798.63	202.293	3.15196	1.18176e-94	4.30843e-92	Rs057930	R2	37270623	37274693	-	1887	protein_coding	acd1-like protein [BLAST2GO] | Best-Hit: ACD1-like [AT4G25650] && Q8W496.1 RecName: Full=Protochlorophyllide-dependent translocon component 52, chloroplastic; AltName: Full=ACD1-like protein; AltName: Full=Protein TIC 55-IV; AltName: Full=Translocon at the inner envelope membrane of chloroplasts 55-IV; Flags: Precursor && PF00355:Rieske [2Fe-2S] domain	-
Rs144670	1000.31	884.808	931.491	85.5444	90.1908	79.2351	938.871	84.9901	3.46534	2.60086e-94	9.38538e-92	Rs144670	R3	27136693	27139263	+	1687	protein_coding	2-oxoisovalerate dehydrogenase subunit mitochondrial-like [BLAST2GO] | Thiamin diphosphate-binding fold (THDP-binding) superfamily protein [AT5G09300] && - && PF00676:Dehydrogenase E1 component	-
Rs017080	79.6214	84.4849	74.0481	2792.28	1492.51	2193.15	79.3848	2159.31	-4.76842	8.02507e-94	2.86665e-91	Rs017080	R1	8598204	8599376	-	1095	protein_coding	dehydrin erd10 [BLAST2GO] | Dehydrin family protein [AT1G20450] && - && PF00257:Dehydrin	-
Rs578620	3715.29	3292.63	3513.92	0	3.87918	4.89106	3507.28	2.92341	10.251	1.22187e-93	4.32103e-91	Rs578620	RUS01461	9097	9995	+	899	protein_coding	photosystem i reaction center subunit ii precursor [BLAST2GO] | Best-Hit: photosystem I subunit D-1 [AT4G02770] && Q9S7H1.1 RecName: Full=Photosystem I reaction center subunit II-1, chloroplastic; AltName: Full=Photosystem I 20 kDa subunit 1; Short=PSI-D1; Flags: Precursor && PF02531:PsaD	-
Rs204950	6084.87	5337.39	4511.04	652.741	656.551	714.094	5311.1	674.462	2.97702	8.96212e-93	3.13798e-90	Rs204950	R4	38833688	38834812	-	846	protein_coding	rna-binding protein [BLAST2GO] | RNA-binding (RRM/RBD/RNP motifs) family protein [AT2G37220] && - && PF00076:RNA recognition motif. (a.k.a. RRM, RBD, or RNP domain)	RRM_1
Rs452090	6.72857	3.42506	15.1462	1018.16	920.335	898.976	8.43328	945.825	-6.71287	1.11268e-92	3.85773e-90	Rs452090	R9	1962620	1967321	+	2954	protein_coding	alpha-amylase chloroplastic-like [BLAST2GO] | alpha-amylase-like 3 [AT1G69830] && - && PF07821:Alpha-amylase C-terminal beta-sheet domain|PF00128:Alpha amylase, catalytic domain	-
novel.6317	4.48572	9.1335	7.5731	1164.15	955.247	1202.22	7.06411	1107.21	-7.28522	1.66896e-92	5.73022e-90	-	RUS02518	7386	9542	-	1364	-	PF00285:Citrate synthase, C-terminal domain	Citrate_synt
novel.5921	1208.9	1510.45	1136.81	87.404	94.07	107.603	1285.39	96.3591	3.73777	4.40382e-92	1.49747e-89	-	RUS01337	13586	17078	+	3409	-	PF08263:Leucine rich repeat N-terminal domain|PF00069:Protein kinase domain|PF13855:Leucine rich repeat	Pkinase
Rs054820	6.72857	6.85013	9.25601	882.409	910.637	1016.36	7.61157	936.469	-6.91508	1.12281e-91	3.78162e-89	Rs054820	R2	35503688	35505542	-	1855	protein_coding	ring u-box domain-containing protein [BLAST2GO] | RING/U-box superfamily protein [AT4G22250] && - && PF13920:Zinc finger, C3HC4 type (RING finger)	-
Rs085500	407.079	413.291	415.679	2171.15	2233.44	2170.65	412.016	2191.75	-2.41104	1.20003e-90	4.00356e-88	Rs085500	R2	15510951	15513106	-	1401	protein_coding	probable trans-2-enoyl- mitochondrial-like [BLAST2GO] | Polyketide synthase, enoylreductase family protein [AT3G45770] && - && PF00107:Zinc-binding dehydrogenase|PF08240:Alcohol dehydrogenase GroES-like domain	ADH_zinc_N
novel.6281	15.7	10.2752	10.9389	684.355	707.95	685.726	12.3047	692.677	-5.82687	2.72303e-90	8.99973e-88	-	RUS02423	5658	7695	-	1306	-	PF01593:Flavin containing amine oxidoreductase	Amino_oxidase
Rs581680	133.45	260.305	147.255	4867.66	3796.74	3883.5	180.337	4182.63	-4.53981	3.57601e-90	1.1658e-87	Rs581680	RUS00440	8531	11292	-	1832	protein_coding	#NAME? [BLAST2GO] | Phosphoglycerate mutase, 2,3-bisphosphoglycerate-independent [AT1G09780] && - && PF06415:BPG-independent PGAM N-terminus (iPGM_N)|PF01676:Metalloenzyme superfamily	-
Rs270130	1032.84	1099.45	876.796	26.9651	18.4261	44.9977	1003.03	30.1296	5.05862	3.59326e-90	1.1658e-87	Rs270130	R5	35355435	35357982	+	1734	protein_coding	beta-fructosidase [BLAST2GO] | Glycosyl hydrolases family 32 protein [AT1G12240] && - && PF00251:Glycosyl hydrolases family 32 N-terminal domain|PF08244:Glycosyl hydrolases family 32 C terminal	-
Rs170720	19.0643	5.70844	5.04873	911.234	1220	1016.36	9.94049	1049.2	-6.77496	2.22554e-89	7.15492e-87	Rs170720	R4	12315609	12317941	-	1572	protein_coding	30s ribosomal protein chloroplastic-like [BLAST2GO] | ribosomal protein S1 [AT5G30510] && - && PF00575:S1 RNA binding domain	S1
Rs571590	1350.2	1162.24	1645.04	59.5091	25.2146	44.9977	1385.83	43.2405	4.99983	3.18404e-89	1.01442e-86	Rs571590	RUS01203	14296	16955	+	2085	protein_coding	probable nitronate monooxygenase-like [BLAST2GO] | Aldolase-type TIM barrel family protein [AT5G64250] && - && PF03060:Nitronate monooxygenase	NPD
Rs446260	11013.6	19199.8	13040.9	6.50881	15.5167	3.91284	14418.1	8.64612	10.7047	3.49361e-89	1.10311e-86	Rs446260	R8	25718001	25719028	+	427	protein_coding	Best-Hit: Bifunctional inhibitor/lipid-transfer protein/seed storage 2S albumin superfamily protein [AT1G48750] && - && -	-
Rs276640	4413.94	4505.1	4817.33	509.547	487.806	673.988	4578.79	557.114	3.03928	3.55374e-89	1.11216e-86	Rs276640	R5	36165331	36166976	-	1309	protein_coding	probable inactive purple acid phosphatase 29-like [BLAST2GO] | purple acid phosphatase 29 [AT5G63140] && Q9FMK9.1 RecName: Full=Probable inactive purple acid phosphatase 29; Flags: Precursor && PF00149:Calcineurin-like phosphoesterase	Metallophos
Rs580900	4.48572	4.56675	2.52437	2139.54	2252.83	1944.68	3.85894	2112.35	-9.146	6.55877e-89	2.0346e-86	Rs580900	R3	1549411	1550646	-	1236	protein_coding	photosystem i reaction center subunit ii precursor [BLAST2GO] | Best-Hit: photosystem I subunit D-1 [AT4G02770] && - && PF02531:PsaD	-
Rs538710	45.9786	70.7847	80.7797	1262.71	1427.54	1082.88	65.8476	1257.71	-4.24392	2.90566e-88	8.93528e-86	Rs538710	RUS00267	75238	76595	+	958	protein_coding	uncharacterized protein [BLAST2GO] | Best-Hit: FUNCTIONS IN: molecular_function unknown [AT4G33625] && - && PF08507:COPI associated protein	-
Rs406620	715.472	714.697	673.164	11.158	17.4563	4.89106	701.111	11.1684	5.96997	2.88685e-87	8.8009e-85	Rs406620	R8	412490	415233	-	2031	protein_coding	cryptochrome 2 [BLAST2GO] | cryptochrome 2 [AT1G04400] && - && PF03441:FAD binding domain of DNA photolyase|PF00875:DNA photolyase	-
novel.5353	686.314	619.937	577.238	13.9475	12.6073	12.7167	627.83	13.0905	5.58185	8.51517e-87	2.57376e-84	-	RUS00115	6508	7773	+	1148	-	PF13085:2Fe-2S iron-sulfur cluster binding domain|PF13534:4Fe-4S dicluster domain	-
Rs153750	3170.28	2217.16	3226.14	243.615	179.412	176.078	2871.19	199.702	3.8452	1.6558e-86	4.96233e-84	Rs153750	R4	2814631	2818098	+	2471	protein_coding	uncharacterized protein cbei_0202-like [BLAST2GO] | FAD/NAD(P)-binding oxidoreductase family protein [AT4G30720] && - && PF00070:Pyridine nucleotide-disulphide oxidoreductase	Pyr_redox
Rs047990	807.429	776.348	597.433	25.1054	30.0636	27.3899	727.07	27.5196	4.72323	2.23197e-86	6.63288e-84	Rs047990	R2	39521094	39522301	+	1027	protein_coding	Unknown protein && - && -	-
Rs106360	830.979	976.143	960.942	92.0532	93.1002	89.9954	922.688	91.7163	3.33087	3.64881e-86	1.07531e-83	Rs106360	R3	896571	898273	+	953	protein_coding	uncharacterized protein [BLAST2GO] | Best-Hit: unknown protein [AT4G01995] && - && PF13225:Domain of unknown function (DUF4033)	-
Rs169640	2679.09	4414.91	2486.5	2.78949	2.90938	3.91284	3193.5	3.20391	9.96397	1.14088e-85	3.33439e-83	Rs169640	R4	11447107	11449034	+	1390	protein_coding	traf-like family protein [BLAST2GO] | TRAF-like family protein [AT5G26280] && - && PF00917:MATH domain	MATH
Rs152840	38.1286	49.0926	74.0481	1203.2	1648.65	1223.74	53.7564	1358.53	-4.6397	1.62643e-85	4.71451e-83	Rs152840	R4	1814757	1817034	-	1890	protein_coding	abscisic acid responsive elements-binding factor 3 [BLAST2GO] | abscisic acid responsive elements-binding factor 3 [AT4G34000] && - && PF00170:bZIP transcription factor	bZIP_1
novel.1761	589.872	686.155	594.909	21.3861	24.2449	30.3245	623.645	25.3185	4.62452	1.74915e-85	5.02902e-83	-	R4	41728195	41729953	+	1245	-	-	-
Rs069810	2157.63	2590.49	2043.89	194.334	257.965	182.925	2264	211.742	3.41838	2.04247e-85	5.825e-83	Rs069810	R2	3606367	3609330	-	2144	protein_coding	lipoxygenase 3 [BLAST2GO] | PLAT/LH2 domain-containing lipoxygenase family protein [AT1G72520] && Q9FNX8.1 RecName: Full=Lipoxygenase 4, chloroplastic; Short=AtLOX4; AltName: Full=LOX3-like protein; Flags: Precursor && PF00305:Lipoxygenase|PF01477:PLAT/LH2 domain	Lipoxygenase
Rs217810	40.3714	26.2588	35.3411	626.706	712.799	708.225	33.9905	682.576	-4.32315	2.40328e-85	6.79916e-83	Rs217810	R4	49249169	49255900	+	5535	protein_coding	brefeldin a-inhibited guanine nucleotide-exchange protein 1-like [BLAST2GO] | SEC7-like guanine nucleotide exchange family protein [AT3G60860] && Q9LZX8.1 RecName: Full=Brefeldin A-inhibited guanine nucleotide-exchange protein 2; Short=BIG2; AltName: Full=ARF guanine-nucleotide exchange factor BIG2 && PF16213:Dimerisation and cyclophilin-binding domain of Mon2|PF12783:Guanine nucleotide exchange …	Sec7
Rs135500	50.4643	21.6921	51.3288	1041.41	952.338	1094.62	41.1617	1029.46	-4.62664	5.38993e-85	1.51277e-82	Rs135500	R3	22282089	22283382	+	962	protein_coding	proteinase inhibitor conserved region-containing protein [BLAST2GO] | Best-Hit: Proteinase inhibitor I25, cystatin, conserved region [AT5G56910] && - && -	-
Rs192440	3677.17	3117.95	3399.48	535.582	603.212	606.491	3398.2	581.762	2.54652	7.18277e-85	2.00009e-82	Rs192440	R4	31602180	31605559	+	2817	protein_coding	uncharacterized protein [BLAST2GO] | Protein of unknown function (duplicated DUF1399) [AT2G22660] && - && PF07173:Protein of unknown function (DUF1399)	-
novel.881	52.7072	60.5095	42.0728	729.917	765.167	726.811	51.7631	740.632	-3.85339	1.21635e-84	3.36054e-82	-	R2	31283234	31286454	-	1973	-	PF00118:TCP-1/cpn60 chaperonin family	-
Rs488100	4404.97	3906.86	3681.37	543.021	581.876	434.326	3997.73	519.741	2.94298	1.66395e-84	4.56153e-82	Rs488100	R9	30728120	30729251	-	1132	protein_coding	Calcium-dependent lipid-binding (CaLB domain) family protein [AT5G23950] && - && PF00168:C2 domain	C2
Rs496540	603.329	646.195	557.885	3189.32	3055.82	3058.87	602.47	3101.33	-2.36553	1.8674e-84	5.07991e-82	Rs496540	R9	34920839	34922682	-	1210	protein_coding	malate dehydrogenase [BLAST2GO] | Best-Hit: Lactate/malate dehydrogenase family protein [AT1G04410] && P93819.2 RecName: Full=Malate dehydrogenase, cytoplasmic 1 && PF00056:lactate/malate dehydrogenase, NAD binding domain|PF02866:lactate/malate dehydrogenase, alpha/beta C-terminal domain	-
novel.4035	656.036	739.814	644.555	37.1932	20.3657	26.4117	680.135	27.9902	4.59817	1.89344e-84	5.11142e-82	-	R7	571213	573036	-	1245	-	PF00164:Ribosomal protein S12/S23	Ribosomal_S12
Rs364590	764.814	695.288	722.81	7.43864	8.72815	5.86927	727.638	7.34535	6.62926	6.35667e-84	1.70301e-81	Rs364590	R6	52607660	52609409	+	1313	protein_coding	uncharacterized protein [BLAST2GO] | Uncharacterized conserved protein (DUF2358) [AT2G46220] && - && PF10184:Uncharacterized conserved protein (DUF2358)	-
Rs351240	117.75	123.302	110.231	1137.18	1164.72	967.451	117.094	1089.79	-3.22149	6.73913e-84	1.7919e-81	Rs351240	R6	43213892	43215947	-	1265	protein_coding	serine threonine-protein kinase srk2d [BLAST2GO] | Best-Hit: sucrose nonfermenting 1(SNF1)-related protein kinase 2.3 [AT5G66880] && - && PF00069:Protein kinase domain	Pkinase
novel.3851	4942.14	6234.76	3964.1	511.407	451.924	463.672	5047	475.668	3.40697	1.6694e-83	4.40572e-81	-	R7	6471560	6473478	+	1684	-	PF14541:Xylanase inhibitor C-terminal|PF14543:Xylanase inhibitor N-terminal	-
Rs217280	684.072	995.552	728.7	8.36847	8.72815	12.7167	802.775	9.93779	6.33868	2.41335e-83	6.3219e-81	Rs217280	R4	48846168	48847115	+	750	protein_coding	60s ribosomal protein l11 [BLAST2GO] | Best-Hit: Ribosomal L5P family protein [AT5G45775] && - && PF00281:Ribosomal protein L5|PF00673:ribosomal L5P family C-terminus	-
Rs287670	28.0357	50.2343	39.5484	861.023	833.053	695.508	39.2728	796.528	-4.34298	1.38452e-82	3.60017e-80	Rs287670	R5	43575302	43585081	-	937	protein_coding	2-cys peroxiredoxin-like protein [BLAST2GO] | Thioredoxin superfamily protein [AT3G11630] && - && PF00578:AhpC/TSA family|PF10417:C-terminal domain of 1-Cys peroxiredoxin	-
Rs452250	805.186	762.648	828.833	83.6847	88.2513	77.2787	798.889	83.0716	3.26581	2.16626e-82	5.5918e-80	Rs452250	R9	1889503	1891119	+	1513	protein_coding	actin cross-linking protein [BLAST2GO] | Actin cross-linking protein [AT1G69900] && - && PF04601:Domain of unknown function (DUF569)	-
Rs339180	21039.1	19806	19950.1	4704.94	5175.79	5096.48	20265.1	4992.4	2.02121	6.66541e-82	1.70808e-79	Rs339180	R6	33691797	33692841	-	904	protein_coding	lhcb6 protein [BLAST2GO] | light harvesting complex photosystem II subunit 6 [AT1G15820] && - && PF00504:Chlorophyll A-B binding protein	-
Rs055530	2997.58	4382.94	2945.09	224.089	134.801	130.102	3441.87	162.998	4.39888	7.32661e-82	1.86402e-79	Rs055530	R2	35989002	35990171	+	959	protein_coding	thaumatin-like protein [BLAST2GO] | osmotin 34 [AT4G11650] && P13046.1 RecName: Full=Pathogenesis-related protein R major form; AltName: Full=Thaumatin-like protein E22; Flags: Precursor && PF00314:Thaumatin family	Thaumatin
Rs454860	94.2	99.3269	81.6212	969.813	835.962	936.148	91.716	913.974	-3.32358	2.15233e-81	5.43679e-79	Rs454860	R9	4805445	4807702	+	2087	protein_coding	receptor-like protein kinase haiku2-like [BLAST2GO] | Leucine-rich receptor-like protein kinase family protein [AT1G72180] && - && PF13855:Leucine rich repeat|PF00069:Protein kinase domain	Pkinase
Rs316470	16.8214	54.801	50.4873	1251.55	1421.72	1307.87	40.7033	1327.05	-5.01493	3.3488e-81	8.39909e-79	Rs316470	R6	17368768	17370434	-	1326	protein_coding	DCD (Development and Cell Death) domain protein [AT3G27090] && P37707.1 RecName: Full=B2 protein && PF10539:Development and cell death domain	-
Rs496560	704.257	553.719	695.883	10.2281	9.69794	9.78211	651.286	9.90273	6.03941	4.07738e-81	1.01544e-78	Rs496560	R9	34933657	34936857	+	2172	protein_coding	casein kinase i [BLAST2GO] | Best-Hit: casein kinase I-like 8 [AT5G43320] && - && PF00069:Protein kinase domain	Pkinase
Rs403700	58.3143	57.0844	42.0728	803.373	792.322	686.704	52.4905	760.8	-3.87176	8.55666e-81	2.11607e-78	Rs403700	R7	1743346	1744624	-	942	protein_coding	Cystatin/monellin superfamily protein [AT1G03710] && - && -	-
Rs541730	119.993	99.3269	176.706	1743.43	1829.03	1738.28	132.008	1770.25	-3.73357	1.57387e-80	3.86517e-78	Rs541730	RUS00440	46580	48759	+	1506	protein_coding	elongation factor ef-1 gamma subunit [BLAST2GO] | Best-Hit: Translation elongation factor EF1B, gamma chain [AT1G09640] && O04487.1 RecName: Full=Probable elongation factor 1-gamma 1; Short=EF-1-gamma 1; AltName: Full=eEF-1B gamma 1 && PF02798:Glutathione S-transferase, N-terminal domain|PF00043:Glutathione S-transferase, C-terminal domain|PF00647:Elongation factor 1 gamma, conserved domain	GST_N
Rs355210	696.407	775.206	698.408	13.0176	3.87918	4.89106	723.34	7.26262	6.6228	2.66798e-80	6.50692e-78	Rs355210	R6	46681121	46683485	+	1803	protein_coding	beta-amylase 5 [BLAST2GO] | beta-amylase 6 [AT2G32290] && Q8L762.1 RecName: Full=Beta-amylase 6; AltName: Full=1,4-alpha-D-glucan maltohydrolase; AltName: Full=Beta-amylase 5 && PF01373:Glycosyl hydrolase family 14	-
Rs134770	3100.75	3405.66	2704.44	311.493	220.143	340.417	3070.28	290.685	3.40049	4.84976e-80	1.17471e-77	Rs134770	R3	21954616	21957401	-	2431	protein_coding	heat shock protein [BLAST2GO] | Best-Hit: heat shock protein 81-3 [AT5G56010] && - && PF02518:Histidine kinase-, DNA gyrase B-, and HSP90-like ATPase|PF00183:Hsp90 protein	HATPase_c
Rs327000	75.1357	82.2015	95.9259	886.128	1103.63	922.453	84.4211	970.736	-3.51586	6.37083e-80	1.53264e-77	Rs327000	R6	25156665	25158605	-	1677	protein_coding	tubby-like f-box protein 5-like [BLAST2GO] | tubby like protein 2 [AT2G18280] && - && PF00646:F-box domain|PF01167:Tub family	Tub
Rs109500	579.779	557.144	536.007	26.0352	17.4563	28.3681	557.643	23.9532	4.53997	1.25577e-79	3.00062e-77	Rs109500	R3	3189700	3192760	+	2029	protein_coding	flavonoid 3 5 -hydroxylase-like protein [BLAST2GO] | cytochrome P450, family 706, subfamily A, polypeptide 6 [AT4G12320] && O64637.1 RecName: Full=Cytochrome P450 76C2; AltName: Full=Protein YELLOW-LEAF-SPECIFIC GENE 6 && PF00067:Cytochrome P450	p450
Rs496550	10.0929	15.9836	4.20728	688.074	669.158	658.336	10.0946	671.856	-6.13108	1.57365e-79	3.73493e-77	Rs496550	R9	34925710	34928653	+	1871	protein_coding	casein kinase i [BLAST2GO] | Best-Hit: casein kinase I-like 8 [AT5G43320] && - && PF00069:Protein kinase domain	Pkinase
Rs056690	49.3429	30.8256	31.9753	699.232	761.288	643.663	37.3812	701.395	-4.24025	1.68201e-79	3.96551e-77	Rs056690	R2	36798772	36805775	-	3939	protein_coding	uncharacterized protein [BLAST2GO] | Best-Hit: unknown protein [AT4G24610] && - && -	-
Rs206950	1515.05	1492.19	1507.89	201.773	191.049	140.862	1505.04	177.895	3.07983	3.50198e-79	8.2016e-77	Rs206950	R4	40963205	40964540	+	1164	protein_coding	methyltransferase ddb_g0268948-like [BLAST2GO] | S-adenosyl-L-methionine-dependent methyltransferases superfamily protein [AT2G41380] && Q55EX9.2 RecName: Full=Putative methyltransferase DDB_G0268948 && PF08241:Methyltransferase domain	Methyltransf_11
Rs148710	829.857	818.59	967.673	4653.8	5725.66	5202.13	872.04	5193.86	-2.57306	3.70317e-78	8.61572e-76	Rs148710	R4	736266	737946	+	1404	protein_coding	cinnamyl-alcohol dehydrogenase cad1 [BLAST2GO] | cinnamyl alcohol dehydrogenase 9 [AT4G39330] && - && PF08240:Alcohol dehydrogenase GroES-like domain|PF00107:Zinc-binding dehydrogenase	ADH_N
novel.6143	2337.06	2483.17	2266.04	2.78949	2.90938	1.95642	2362.09	2.55176	9.8514	8.4969e-78	1.96395e-75	-	RUS02038	11558	15176	-	1856	-	PF00026:Eukaryotic aspartyl protease|PF05184:Saposin-like type B, region 1|PF03489:Saposin-like type B, region 2	Asp
Rs050690	10.0929	5.70844	5.04873	709.46	835.962	732.68	6.95001	759.368	-6.80524	8.71237e-78	2.00068e-75	Rs050690	R2	33197602	33199116	+	1071	protein_coding	syntaxin related protein am3p [BLAST2GO] | syntaxin of plants 23 [AT4G17730] && O04378.1 RecName: Full=Syntaxin-23; Short=AtPLP; Short=AtSYP23; AltName: Full=AtPEP12-like protein && PF00804:Syntaxin|PF14523:Syntaxin-like protein|PF05739:SNARE domain	SNARE
Rs571580	3134.39	3667.1	2880.3	432.371	417.011	318.897	3227.27	389.426	3.05026	9.11555e-78	2.07976e-75	Rs571580	RUS01203	8052	9172	-	1121	protein_coding	phi-1-like protein [BLAST2GO] | EXORDIUM like 2 [AT5G64260] && Q9FE06.1 RecName: Full=Protein EXORDIUM-like 2; Flags: Precursor && PF04674:Phosphate-induced protein 1 conserved region	-
Rs385610	5.60714	12.5586	1.68291	1081.39	928.093	820.719	6.61621	943.402	-7.25769	9.84924e-78	2.23275e-75	Rs385610	R7	11006828	11015457	+	7007	protein_coding	calmodulin-binding transcription activator 4-like [BLAST2GO] | Calmodulin-binding transcription activator protein with CG-1 and Ankyrin domains [AT1G67310] && - && PF03859:CG-1 domain|PF13637:Ankyrin repeats (many copies)|PF01833:IPT/TIG domain	CG-1
novel.680	4130.22	5123.9	4309.09	563.477	734.134	619.208	4521.07	638.94	2.823	1.13261e-77	2.55118e-75	-	R2	43715477	43723160	+	1494	-	PF00274:Fructose-bisphosphate aldolase class-I	-
Rs024960	1232.45	806.032	1108.2	1.85966	5.81876	7.82569	1048.89	5.16804	7.67848	1.27857e-76	2.86174e-74	Rs024960	R1	14022414	14030608	-	3653	protein_coding	calcium-transporting atpase 8 [BLAST2GO] | autoinhibited Ca(2+)-ATPase 10 [AT4G29900] && - && PF00122:E1-E2 ATPase|PF12515:Ca2+-ATPase N terminal autoinhibitory domain|PF00689:Cation transporting ATPase, C-terminus|PF00702:haloacid dehalogenase-like hydrolase|PF00690:Cation transporter/ATPase, N-terminus	Cation_ATPase_C
novel.7251	21.3071	13.7003	8.41455	569.056	574.118	581.057	14.474	574.744	-5.35671	1.45422e-76	3.23441e-74	-	RUS05877	1792	3975	-	1738	-	PF02990:Endomembrane protein 70	-
Rs308630	21.3071	17.1253	26.0851	581.144	654.611	517.474	21.5059	584.41	-4.74329	3.83769e-76	8.48226e-74	Rs308630	R6	11401528	11402698	-	991	protein_coding	swi2 snf2-like protein [BLAST2GO] | chromatin remodeling 1 [AT5G66750] && Q9XFH4.1 RecName: Full=ATP-dependent DNA helicase DDM1; AltName: Full=Protein CHROMATIN REMODELING 1; Short=AtCHR1; Short=CHR01; AltName: Full=Protein DECREASED DNA METHYLATION 1; Short=AtDDM1; AltName: Full=Protein SOMNIFEROUS 1; AltName: Full=SWI/SNF2-related matrix-associated actin-dependent regulator of chromatin DDM1 &…	-
Rs019670	2371.82	2218.3	2475.56	354.265	289.968	393.241	2355.23	345.825	2.76798	3.90153e-76	8.56981e-74	Rs019670	R1	10509673	10512208	-	1942	protein_coding	alpha beta-hydrolases superfamily protein [BLAST2GO] | alpha/beta-Hydrolases superfamily protein [AT1G23330] && P04635.1 RecName: Full=Lipase; AltName: Full=Phospholipase A1; AltName: Full=Triacylglycerol lipase; Contains: RecName: Full=Lipase 86 kDa form; Contains: RecName: Full=Lipase 46 kDa form; Flags: Precursor && -	-
Rs344720	3579.6	3594.03	3928.75	231.528	282.21	412.805	3700.8	308.848	3.58366	5.21546e-76	1.13852e-73	Rs344720	R6	38765311	38766729	-	1419	protein_coding	e3 ubiquitin-protein ligase ring1-like [BLAST2GO] | zinc finger (C3HC4-type RING finger) family protein [AT3G46620] && Q9SNB6.1 RecName: Full=E3 ubiquitin-protein ligase RDUF1; AltName: Full=RING and DUF1117 domain-containing protein 1; Short=AtRDUF1 && PF06547:Protein of unknown function (DUF1117)|PF13639:Ring finger domain|PF14369:zinc-ribbon	-
Rs093930	786.122	665.604	639.506	11.158	30.0636	26.4117	697.077	22.5444	4.95643	9.6521e-76	2.09409e-73	Rs093930	R2	9550366	9554873	-	4024	protein_coding	web family protein chloroplastic-like [BLAST2GO] | Plant protein of unknown function (DUF827) [AT1G65010] && - && -	-
Rs352110	809.672	762.648	823.785	90.1935	103.768	96.8429	798.701	96.9348	3.04352	2.47942e-75	5.34647e-73	Rs352110	R6	43877123	43880196	+	2211	protein_coding	transcription factor lhw [BLAST2GO] | transcription factor-related [AT2G27230] && Q9XIN0.1 RecName: Full=Transcription factor LHW; AltName: Full=BHLH transcription factor delta; Short=bHLH delta; AltName: Full=Basic helix-loop-helix protein 156; Short=AtbHLH156; Short=bHLH 156; AltName: Full=Protein LONESOME HIGHWAY; AltName: Full=bHLH transcription factor bHLH156 && PF14215:bHLH-MYC and R2R3-MYB…	-
novel.7391	487.822	497.776	483.837	20.4563	13.5771	19.5642	489.811	17.8659	4.77495	2.56837e-75	5.50472e-73	-	RUS06570	1	659	+	433	-	-	-
novel.1852	1275.06	1129.13	1148.59	17.6668	57.2178	28.3681	1184.26	34.4176	5.10829	2.97697e-75	6.34201e-73	-	R4	3529378	3531577	-	2106	-	-	-
Rs585500	1171.89	1586.95	1379.15	145.054	158.076	168.252	1379.33	157.127	3.13438	3.85945e-75	8.17279e-73	Rs585500	RUS00954	15808	18036	+	773	protein_coding	60s ribosomal protein l18a [BLAST2GO] | Ribosomal protein L18ae/LX family protein [AT2G34480] && - && PF01775:Ribosomal L18ae/LX protein domain	-
Rs173800	3.36429	10.2752	2.52437	896.356	940.7	841.262	5.38795	892.773	-7.45082	4.07828e-75	8.58478e-73	Rs173800	R4	14358031	14359220	+	803	protein_coding	aig2-like protein [BLAST2GO] | AIG2-like (avirulence induced gene) family protein [AT3G28930] && - && PF06094:Gamma-glutamyl cyclotransferase, AIG2-like	-
novel.4628	921.814	869.966	939.905	5.57898	7.75835	0	910.562	4.44578	7.6699	4.10733e-75	8.59478e-73	-	R8	13518422	13522605	-	2441	-	PF07714:Protein tyrosine kinase|PF01657:Salt stress response/antifungal	Pkinase_Tyr
Rs242190	1594.67	1435.1	1575.2	199.913	236.63	254.335	1534.99	230.293	2.7376	5.36064e-75	1.11514e-72	Rs242190	R5	15156580	15158520	+	1856	protein_coding	serine threonine-protein kinase oxi1-like [BLAST2GO] | AGC (cAMP-dependent, cGMP-dependent and protein kinase C) kinase family protein [AT3G25250] && - && PF00069:Protein kinase domain	Pkinase
Rs592400	4.48572	7.99182	9.25601	695.513	796.201	616.273	7.24451	702.662	-6.56698	6.20122e-75	1.28246e-72	Rs592400	RUS01240	699	2647	+	777	protein_coding	uncharacterized protein [BLAST2GO] | Best-Hit: unknown protein [AT4G28025] && - && -	-
Rs018830	14.5786	7.99182	8.41455	594.161	603.212	527.256	10.3283	574.876	-5.81894	6.28832e-75	1.29291e-72	Rs018830	R1	11019087	11022436	-	2945	protein_coding	coatomer subunit beta-1 [BLAST2GO] | Best-Hit: Coatomer, beta subunit [AT4G31490] && Q9SV21.2 RecName: Full=Coatomer subunit beta-1; AltName: Full=Beta-coat protein 1; Short=Beta-COP 1 && PF07718:Coatomer beta C-terminal region|PF14806:Coatomer beta subunit appendage platform|PF01602:Adaptin N terminal region	-
Rs361650	1177.5	1154.25	1124.18	56.7196	108.617	86.0826	1151.98	83.8064	3.7829	1.53453e-74	3.13683e-72	Rs361650	R6	50667440	50670261	-	1548	protein_coding	gdp dissociation inhibitor [BLAST2GO] | guanosine nucleotide diphosphate dissociation inhibitor 1 [AT2G44100] && Q96254.1 RecName: Full=Guanosine nucleotide diphosphate dissociation inhibitor 1; Short=AtGDI1 && PF00996:GDP dissociation inhibitor	-
novel.6195	3.36429	2.28338	0.841455	4363.69	6225.11	4267.94	2.16304	4952.25	-11.2478	1.88825e-74	3.83771e-72	-	RUS02160	2858	4969	+	1570	-	PF00316:Fructose-1-6-bisphosphatase, N-terminal domain	-
Rs383090	1276.19	852.841	1043.4	3.71932	6.78856	2.93463	1057.48	4.48084	7.88446	2.79229e-74	5.64265e-72	Rs383090	R7	13917738	13921113	+	1734	protein_coding	sucrose transport protein suc2 [BLAST2GO] | sucrose-proton symporter 1 [AT1G71880] && Q39232.1 RecName: Full=Sucrose transport protein SUC1; AltName: Full=Sucrose permease 1; AltName: Full=Sucrose-proton symporter 1 && -	-
Rs485430	696.407	839.141	816.212	79.9654	66.9158	81.1915	783.92	76.0242	3.36619	3.05065e-74	6.12974e-72	Rs485430	R9	27904299	27905765	-	1087	protein_coding	reticulon-like protein b3 [BLAST2GO] | Reticulan like protein B3 [AT1G64090] && - && PF02453:Reticulon	-
novel.138	70.65	69.643	78.2553	892.637	959.126	718.985	72.8494	856.916	-3.55189	3.98873e-74	7.96934e-72	-	R1	18644453	18648519	+	3361	-	PF01592:NifU-like N terminal domain	-
novel.1887	0	4.56675	4.20728	1625.34	1731.08	1763.71	2.92468	1706.71	-9.13325	5.05653e-74	1.0046e-71	-	R4	8827030	8828256	-	1227	-	-	-
Rs237570	11.2143	10.2752	25.2437	613.688	583.816	584.97	15.5777	594.158	-5.19125	5.32422e-74	1.05188e-71	Rs237570	R5	11311909	11314508	-	2517	protein_coding	protein phosphatase 2a b gamma [BLAST2GO] | Protein phosphatase 2A regulatory B subunit family protein [AT3G21650] && Q9LVE2.2 RecName: Full=Serine/threonine protein phosphatase 2A 59 kDa regulatory subunit B' zeta isoform; Short=AtB' zeta; Short=PP2A, B' subunit, zeta isoform && -	-
Rs416640	205.221	157.553	227.193	1872.68	2315.87	1729.48	196.656	1972.67	-3.32196	8.77143e-74	1.72329e-71	Rs416640	R8	5754253	5760382	-	4395	protein_coding	valyl-trna synthetase [BLAST2GO] | valyl-tRNA synthetase / valine--tRNA ligase (VALRS) [AT1G14610] && P93736.2 RecName: Full=Valine--tRNA ligase, mitochondrial 1; AltName: Full=AtSYV1; AltName: Full=Protein TWIN 2; AltName: Full=Valyl-tRNA synthetase; Short=ValRS; Flags: Precursor && PF00133:tRNA synthetases class I (I, L, M and V)|PF08264:Anticodon-binding domain of tRNA	-
Rs011210	13.4571	34.2506	22.7193	569.986	622.608	630.946	23.4757	607.847	-4.69966	9.19367e-74	1.79627e-71	Rs011210	R1	5735731	5738740	-	2389	protein_coding	iq-domain 28 protein [BLAST2GO] | IQ-domain 28 [AT1G14380] && Q8L4D8.1 RecName: Full=Protein IQ-DOMAIN 31 && -	-
novel.3730	30.2786	38.8174	11.7804	1068.37	809.778	1021.25	26.9588	966.468	-5.20513	1.51288e-73	2.93965e-71	-	R6	48675566	48676850	-	713	-	PF01246:Ribosomal protein L24e	-
Rs374660	2.24286	3.42506	1.68291	3054.49	2531.16	2930.72	2.45028	2838.79	-10.2256	2.03714e-73	3.9367e-71	Rs374660	R7	20455664	20456591	+	928	protein_coding	Unknown protein && - && -	-
Rs530170	671.736	826.582	591.543	15.8071	18.4261	33.2592	696.62	22.4975	4.95618	3.56381e-73	6.84948e-71	Rs530170	RUS00236	8739	17028	+	4950	protein_coding	pectinesterase pectinesterase inhibitor ppe8b-like [BLAST2GO] | pectin methylesterase 44 [AT4G33220] && Q9SMY7.2 RecName: Full=Probable pectinesterase/pectinesterase inhibitor 44; Includes: RecName: Full=Pectinesterase inhibitor 44; AltName: Full=Pectin methylesterase inhibitor 44; Includes: RecName: Full=Pectinesterase 44; Short=PE 44; AltName: Full=Pectin methylesterase 44; Short=AtPME44; Flags…	-
Rs209100	30.2786	26.2588	42.9142	658.32	557.632	636.815	33.1505	617.589	-4.19551	6.03064e-73	1.1528e-70	Rs209100	R4	41340598	41341557	-	607	protein_coding	Unknown protein && - && -	-
Rs048460	58.3143	52.5177	51.3288	673.197	949.428	745.397	54.0536	789.341	-3.87106	1.13249e-72	2.15319e-70	Rs048460	R2	39277310	39279012	-	1167	protein_coding	thioredoxin-like chloroplastic-like [BLAST2GO] | atypical CYS HIS rich thioredoxin 2 [AT4G29670] && Q8LCT3.2 RecName: Full=Thioredoxin-like 2-2, chloroplastic; AltName: Full=Atypical cysteine/histidine-rich thioredoxin 2; Short=AtACHT2; Flags: Precursor && PF00085:Thioredoxin	-
Rs268620	3.36429	12.5586	3.36582	678.776	753.53	730.724	6.42956	721.01	-6.87784	1.62565e-72	3.07429e-70	Rs268620	RUS04611	5897	7101	-	1205	protein_coding	carboxyesterase 5 [BLAST2GO] | carboxyesterase 5 [AT1G49660] && - && PF07859:alpha/beta hydrolase fold	Abhydrolase_3
Rs294830	472.122	575.411	576.397	32.5441	31.0334	32.281	541.31	31.9528	4.0829	2.67062e-72	5.0236e-70	Rs294830	R6	3024456	3026250	-	711	protein_coding	non-symbiotic hemoglobin 2 [BLAST2GO] | haemoglobin 2 [AT3G10520] && Q941Q2.1 RecName: Full=Non-symbiotic hemoglobin 2; AltName: Full=BRAna GLB2; AltName: Full=Hb2 && PF00042:Globin	-
novel.6824	8.97143	1.14169	4.20728	828.479	1012.46	886.259	4.77346	909.068	-7.58323	4.76047e-72	8.90737e-70	-	RUS04121	1	1617	+	1443	-	-	-
novel.892	26.9143	21.6921	20.1949	499.319	483.927	469.541	22.9338	484.262	-4.41159	1.32585e-71	2.46776e-69	-	R2	32263079	32263598	-	432	-	-	-
Rs278470	4.48572	4.56675	5.89019	750.373	1059.98	894.085	4.98088	901.481	-7.47593	1.37589e-71	2.54749e-69	Rs278470	R5	40357484	40360581	+	1469	protein_coding	meiotic recombination protein dmc1 homolog [BLAST2GO] | DNA repair (Rad51) family protein [AT3G22880] && Q39009.2 RecName: Full=Meiotic recombination protein DMC1 homolog && PF08423:Rad51	-
Rs373270	26.9143	26.2588	27.768	530.933	513.991	680.835	26.9804	575.253	-4.41145	2.88139e-71	5.30716e-69	Rs373270	R7	21738771	21740264	+	1041	protein_coding	chloroplast rna-binding protein 29 [BLAST2GO] | Best-Hit: RNA-binding (RRM/RBD/RNP motifs) family protein [AT2G37220] && - && PF00076:RNA recognition motif. (a.k.a. RRM, RBD, or RNP domain)	RRM_1
Rs157040	477.729	456.675	483.837	2339.45	2079.24	2290.97	472.747	2236.55	-2.24156	3.12149e-71	5.7196e-69	Rs157040	R4	4386477	4388899	+	2150	protein_coding	abscisic acid insensitivity 1b [BLAST2GO] | Protein phosphatase 2C family protein [AT4G26080] && - && PF00481:Protein phosphatase 2C	PP2C
Rs150840	3579.6	3999.33	2965.29	234.317	201.717	358.025	3514.74	264.687	3.73126	4.67929e-71	8.52982e-69	Rs150840	R4	1175091	1177603	+	2513	protein_coding	armadillo beta-catenin repeat family protein [BLAST2GO] | armadillo repeat only 3 [AT4G36030] && - && -	-
novel.6527	127.843	135.861	137.999	937.269	1202.54	1077.01	133.901	1072.27	-3.00002	7.39341e-71	1.34082e-68	-	RUS03057	1	1160	-	669	-	-	-
Rs297170	16.8214	17.1253	10.9389	483.512	501.384	460.737	14.9619	481.878	-5.03943	9.02548e-71	1.62846e-68	Rs297170	R6	3403315	3404916	+	1403	protein_coding	splicing factor 3b subunit 3-like [BLAST2GO] | Best-Hit: Cleavage and polyadenylation specificity factor (CPSF) A subunit protein [AT3G55200] && - && PF03178:CPSF A subunit region	-
novel.6076	6808.19	6157.12	7747.28	420.283	314.213	638.772	6904.2	457.756	3.91509	1.31196e-70	2.35514e-68	-	RUS01846	2882	4332	-	988	-	PF03767:HAD superfamily, subfamily IIIB (Acid phosphatase)	-
Rs316680	12.3357	14.8419	9.25601	732.706	649.762	484.215	12.1446	622.228	-5.70548	2.51787e-70	4.49707e-68	Rs316680	R6	17229726	17232104	-	1147	protein_coding	20s proteasome beta subunit pbb2 [BLAST2GO] | N-terminal nucleophile aminohydrolases (Ntn hydrolases) superfamily protein [AT3G27430] && - && PF00227:Proteasome subunit	Proteasome
Rs591150	682.95	1035.51	878.479	4.64915	5.81876	3.91284	865.647	4.79359	7.49641	3.02009e-70	5.36696e-68	Rs591150	RUS01663	7681	8672	-	730	protein_coding	40s ribosomal protein s7 [BLAST2GO] | Ribosomal protein S7e family protein [AT5G16130] && Q8LD03.2 RecName: Full=40S ribosomal protein S7-3 && PF01251:Ribosomal protein S7e	-
Rs576370	1076.57	946.459	898.674	140.404	134.801	129.124	973.902	134.777	2.85221	3.92717e-70	6.94403e-68	Rs576370	RUS01387	8325	11690	+	2567	protein_coding	early-responsive to dehydration stress protein [BLAST2GO] | Early-responsive to dehydration stress protein (ERD4) [AT1G69450] && - && PF13967:Late exocytosis, associated with Golgi transport|PF02714:Calcium-dependent channel, 7TM region, putative phosphate	-
Rs106900	4278.25	6003	4130.7	348.686	374.34	526.278	4803.98	416.435	3.52825	4.7851e-70	8.41892e-68	Rs106900	R3	1531319	1533092	-	843	protein_coding	dormancy auxin associated protein [BLAST2GO] | Dormancy/auxin associated family protein [AT1G56220] && Q8LD26.1 RecName: Full=Dormancy-associated protein homolog 3; AltName: Full=DRM1 homolog 3 && -	-
novel.2545	460.907	576.552	530.958	33.4739	32.0032	30.3245	522.806	31.9339	4.03252	6.20894e-70	1.08699e-67	-	R5	45773960	45774441	+	428	-	-	-
Rs425820	5078.95	3646.55	3277.47	340.318	451.924	361.938	4000.99	384.727	3.37841	7.29125e-70	1.27019e-67	Rs425820	R8	11334713	11339695	-	2813	protein_coding	nac domain containing protein 74 [BLAST2GO] | Best-Hit: NAC domain containing protein 74 [AT4G28530] && Q9S851.1 RecName: Full=Protein CUP-SHAPED COTYLEDON 3; AltName: Full=NAC domain-containing protein 31; Short=ANAC031; AltName: Full=NAC domain-containing protein CUC3 && PF02365:No apical meristem (NAM) protein	NAM
Rs082290	38.1286	34.2506	23.5607	713.18	657.52	532.147	31.98	634.282	-4.33068	8.43783e-70	1.46272e-67	Rs082290	R2	20812913	20814492	+	874	protein_coding	uncharacterized protein [BLAST2GO] | Best-Hit: unknown protein [AT5G20130] && - && -	-
Rs433550	846.679	853.983	809.48	3447.81	3899.54	3478.52	836.714	3608.62	-2.10914	9.46377e-70	1.63257e-67	Rs433550	R8	16369373	16370217	-	729	protein_coding	photosystem i reaction center subunit chloroplastic-like [BLAST2GO] | photosystem I subunit F [AT1G31330] && - && PF02507:Photosystem I reaction centre subunit III	-
Rs316070	6070.29	6197.08	5470.3	521.635	729.285	404.979	5912.56	551.966	3.42106	1.50381e-69	2.58159e-67	Rs316070	R6	17687678	17689514	-	1484	protein_coding	glyceraldehyde-3-phosphate dehydrogenase a subunit [BLAST2GO] | glyceraldehyde 3-phosphate dehydrogenase A subunit [AT3G26650] && P25856.3 RecName: Full=Glyceraldehyde-3-phosphate dehydrogenase GAPA1, chloroplastic; AltName: Full=NADP-dependent glyceraldehydephosphate dehydrogenase A subunit 1; Flags: Precursor && PF02800:Glyceraldehyde 3-phosphate dehydrogenase, C-terminal domain|PF00044:Glycera…	-
novel.2878	198.493	250.03	185.962	1516.55	1646.71	1935.88	211.495	1699.71	-3.01026	2.22033e-69	3.79323e-67	-	R5	39745590	39748986	-	2891	-	PF05627:Cleavage site for pathogenic type III effector avirulence factor Avr	-
Rs584920	815.279	678.163	649.603	1.85966	8.72815	4.89106	714.348	5.15962	7.12398	4.31892e-69	7.34299e-67	Rs584920	RUS01807	8498	10838	+	1337	protein_coding	protein [BLAST2GO] | RNA-binding (RRM/RBD/RNP motifs) family protein [AT5G41690] && - && PF00076:RNA recognition motif. (a.k.a. RRM, RBD, or RNP domain)	RRM_1
Rs049070	6.72857	5.70844	7.5731	568.126	686.614	575.188	6.67004	609.976	-6.49709	4.37516e-69	7.40301e-67	Rs049070	R2	38938622	38940290	-	707	protein_coding	p-loop containing nucleoside triphosphate hydrolases superfamily protein [BLAST2GO] | Best-Hit: P-loop containing nucleoside triphosphate hydrolases superfamily protein [AT4G28000] && - && -	-
novel.7642	1370.39	1520.73	1435.52	262.212	221.113	265.095	1442.21	249.473	2.53109	4.9133e-69	8.274e-67	-	RUS08093	1784	2558	+	581	-	PF02789:Cytosol aminopeptidase family, N-terminal domain	-
Rs167240	7.85	4.56675	3.36582	826.619	770.016	650.51	5.26086	749.049	-7.19997	5.49215e-68	9.20495e-66	Rs167240	R4	10410959	10414114	-	1309	protein_coding	nodulin 3 family protein [BLAST2GO] | homolog of Medicago truncatula MTN3 [AT5G23660] && - && PF03083:Sugar efflux transporter for intercellular exchange	-
Rs448590	4803.08	6029.25	6303.34	733.636	756.439	960.603	5711.89	816.893	2.80605	6.51967e-68	1.08756e-65	Rs448590	R9	307278	309076	+	1220	protein_coding	wrky transcription factor 40 [BLAST2GO] | WRKY DNA-binding protein 40 [AT1G80840] && - && PF03106:WRKY DNA -binding domain	WRKY
Rs389350	17.9429	12.5586	15.1462	454.687	417.981	461.716	15.2159	444.795	-4.86893	3.08013e-67	5.11389e-65	Rs389350	R7	2970655	2973960	+	2121	protein_coding	apyrase 2 [BLAST2GO] | apyrase 2 [AT5G18280] && Q9SPM5.1 RecName: Full=Apyrase 2; Short=AtAPY2; AltName: Full=ATP-diphosphatase; AltName: Full=ATP-diphosphohydrolase; AltName: Full=Adenosine diphosphatase; Short=ADPase; AltName: Full=NTPDase; AltName: Full=Nucleoside triphosphate diphosphohydrolase 2 && PF01150:GDA1/CD39 (nucleoside phosphatase) family	-
Rs346110	907.236	1069.76	883.528	119.948	84.3721	106.625	953.509	103.648	3.2	4.52197e-67	7.47266e-65	Rs346110	R6	39569038	39572876	-	1331	protein_coding	alpha beta fold family protein [BLAST2GO] | alpha/beta-Hydrolases superfamily protein [AT3G48410] && - && PF12697:Alpha/beta hydrolase family	-
Rs389050	3467.46	2766.31	3396.11	478.863	411.193	551.711	3209.96	480.589	2.73992	8.11997e-67	1.3356e-64	Rs389050	R7	3094713	3097234	-	1562	protein_coding	anthranilate chloroplast precursor [BLAST2GO] | tryptophan biosynthesis 1 [AT5G17990] && Q02166.1 RecName: Full=Anthranilate phosphoribosyltransferase, chloroplastic; Flags: Precursor && PF02885:Glycosyl transferase family, helical bundle domain|PF00591:Glycosyl transferase family, a/b domain	Glycos_trans_3N
Rs142420	3538.11	3500.42	3437.34	968.883	928.093	958.647	3491.96	951.874	1.87508	9.66116e-67	1.58175e-64	Rs142420	R3	25892952	25898583	-	3251	protein_coding	glycosyl hydrolase family 38 protein [BLAST2GO] | Glycosyl hydrolase family 38 protein [AT5G13980] && Q8LPJ3.1 RecName: Full=Probable alpha-mannosidase At5g13980; Flags: Precursor && PF01074:Glycosyl hydrolases family 38 N-terminal domain|PF09261:Alpha mannosidase, middle domain|PF07748:Glycosyl hydrolases family 38 C-terminal domain	-
novel.5890	445.207	505.768	445.971	6.50881	8.72815	10.7603	465.649	8.66576	5.75224	1.14829e-66	1.87134e-64	-	RUS01228	7790	10194	-	2311	-	PF02213:GYF domain	-
novel.2742	1925.49	1984.25	2124.67	440.739	431.558	472.476	2011.47	448.258	2.16631	2.89419e-66	4.69497e-64	-	R5	25676256	25679607	-	2187	-	PF01593:Flavin containing amine oxidoreductase|PF13450:NAD(P)-binding Rossmann-like domain	Amino_oxidase
Rs316640	30.2786	63.9345	26.9266	1064.66	978.522	816.806	40.3799	953.328	-4.58196	4.16749e-66	6.72965e-64	Rs316640	R6	17246871	17249788	+	1866	protein_coding	uncharacterized protein [BLAST2GO] | Best-Hit: unknown protein [AT3G27390] && - && -	-
Rs345400	59.4357	59.3678	81.6212	793.145	1157.93	863.76	66.8082	938.28	-3.80068	4.25031e-66	6.83218e-64	Rs345400	R6	39112787	39114916	-	1654	protein_coding	h-protein promoter binding factor-2a [BLAST2GO] | cycling DOF factor 3 [AT3G47500] && - && PF02701:Dof domain, zinc finger	zf-Dof
novel.5528	25.7929	31.9673	10.9389	591.372	579.937	656.38	22.8997	609.23	-4.77913	4.78537e-66	7.65746e-64	-	RUS00440	49012	51338	+	1568	-	PF02798:Glutathione S-transferase, N-terminal domain|PF00043:Glutathione S-transferase, C-terminal domain|PF00647:Elongation factor 1 gamma, conserved domain	GST_N
Rs105860	1356.93	1516.16	1770.42	230.598	195.898	237.705	1547.84	221.401	2.80614	6.18921e-66	9.85925e-64	Rs105860	R3	876701	878206	-	943	protein_coding	nifu-like protein chloroplastic-like [BLAST2GO] | NFU domain protein 1 [AT4G01940] && - && PF01106:NifU-like domain	-
novel.5368	807.429	889.375	686.627	4.64915	0	7.82569	794.477	4.15828	7.57802	7.02144e-66	1.11348e-63	-	RUS00134	1859	3289	-	1287	-	PF00067:Cytochrome P450	p450
novel.2576	86.35	73.068	82.4626	945.637	895.12	691.595	80.6269	844.117	-3.3868	8.78952e-66	1.38765e-63	-	R5	2889294	2890398	-	1105	-	-	-
novel.3955	553.986	631.354	689.993	53.0003	57.2178	39.1284	625.111	49.7822	3.65032	9.08041e-66	1.4272e-63	-	R7	16399536	16401059	+	768	-	PF03671:Ubiquitin fold modifier 1 protein	-
Rs217790	800.7	786.623	623.518	13.0176	38.7918	30.3245	736.947	27.378	4.75509	1.13693e-65	1.77905e-63	Rs217790	R4	49217999	49224681	+	5522	protein_coding	brefeldin a-inhibited guanine nucleotide-exchange protein 1-like [BLAST2GO] | SEC7-like guanine nucleotide exchange family protein [AT3G60860] && - && PF09324:Domain of unknown function (DUF1981)|PF16206:C-terminal region of Mon2 protein|PF16213:Dimerisation and cyclophilin-binding domain of Mon2|PF12783:Guanine nucleotide exchange factor in Golgi transport N-terminal|PF01369:Sec7 domain	Sec7
Rs599910	587.629	737.531	766.566	21.3861	46.5501	25.4335	697.242	31.1232	4.4888	1.36835e-65	2.13173e-63	Rs599910	R3	3952144	3953336	-	693	protein_coding	v-type proton atpase subunit e1 [BLAST2GO] | vacuolar ATP synthase subunit E1 [AT4G11150] && Q39258.2 RecName: Full=V-type proton ATPase subunit E1; Short=V-ATPase subunit E1; AltName: Full=Protein EMBRYO DEFECTIVE 2448; AltName: Full=Vacuolar H(+)-ATPase subunit E isoform 1; AltName: Full=Vacuolar proton pump subunit E1 && PF01991:ATP synthase (E/31 kDa) subunit	-
Rs310740	521.464	576.552	498.141	15.8071	17.4563	2.93463	532.053	12.066	5.45539	1.6085e-65	2.49487e-63	Rs310740	R6	12908469	12911771	+	3029	protein_coding	ring fyve phd zinc finger superfamily protein [BLAST2GO] | RING/FYVE/PHD zinc finger superfamily protein [AT5G63780] && - && -	-
Rs232190	54.95	62.7928	39.5484	593.232	696.312	664.205	52.4304	651.25	-3.6514	1.80521e-65	2.78775e-63	Rs232190	R5	7809626	7812532	+	1773	protein_coding	mitochondrial processing peptidase alpha subunit [BLAST2GO] | mitochondrial processing peptidase alpha subunit [AT3G16480] && - && PF05193:Peptidase M16 inactive domain|PF00675:Insulinase (Peptidase family M16)	-
Rs143550	4.48572	7.99182	4.20728	582.074	608.061	645.619	5.5616	611.918	-6.81668	1.90294e-65	2.92589e-63	Rs143550	R3	26589447	26590843	+	858	protein_coding	uncharacterized protein ycf36-like [BLAST2GO] | Protein of unknown function (DUF1230) [AT5G11840] && P48276.1 RecName: Full=Uncharacterized protein ycf36 [Cyanophora paradoxa] && PF06799:Protein of unknown function (DUF1230)	-
Rs282390	23.55	14.8419	18.512	560.688	419.921	559.537	18.968	513.382	-4.75951	1.98471e-65	3.03841e-63	Rs282390	R5	42189296	42189985	+	690	protein_coding	uncharacterized protein [BLAST2GO] | Best-Hit: unknown protein [AT3G15630] && - && -	-
Rs370320	657.157	658.754	620.152	87.404	74.6741	78.2569	645.355	80.1117	3.00867	2.88935e-65	4.40426e-63	Rs370320	R7	18864156	18866279	-	1266	protein_coding	palmitoyl protein thioesterase family protein [BLAST2GO] | alpha/beta-Hydrolases superfamily protein [AT3G60340] && - && PF02089:Palmitoyl protein thioesterase	-
Rs128970	2260.8	881.383	1812.49	2.78949	2.90938	4.89106	1651.56	3.52998	8.87496	3.56564e-65	5.41182e-63	Rs128970	R3	17894169	17895179	+	1011	protein_coding	photosystem ii type i chlorophyll a b binding protein [BLAST2GO] | light-harvesting chlorophyll-protein complex II subunit B1 [AT2G34430] && - && PF00504:Chlorophyll A-B binding protein	-
Rs262860	3002.06	2545.96	2905.54	207.352	151.288	304.224	2817.86	220.955	3.67318	6.45337e-65	9.75287e-63	Rs262860	R5	29982875	29985678	-	2194	protein_coding	calcium-dependent protein kinase [BLAST2GO] | calcium-dependent protein kinase 32 [AT3G57530] && Q6NLQ6.1 RecName: Full=Calcium-dependent protein kinase 32 && PF13499:EF-hand domain pair|PF00069:Protein kinase domain	Pkinase
Rs132610	1969.23	2893.04	1788.09	158.071	174.563	220.098	2216.79	184.244	3.58889	8.06194e-65	1.2132e-62	Rs132610	R3	20462966	20464785	+	1820	protein_coding	mate efflux family protein [BLAST2GO] | MATE efflux family protein [AT5G52050] && - && PF01554:MatE	MatE
Rs294430	217.557	253.455	231.4	1236.67	1272.37	1192.44	234.137	1233.83	-2.39836	8.14897e-65	1.2211e-62	Rs294430	R6	2796434	2798909	+	2000	protein_coding	alpha beta fold family protein [BLAST2GO] | alpha/beta-Hydrolases superfamily protein [AT3G09690] && - && PF12697:Alpha/beta hydrolase family	-
Rs412980	515.857	585.686	443.447	6.50881	4.84897	13.695	514.997	8.35091	5.95093	9.50069e-65	1.41765e-62	Rs412980	R8	3556236	3557484	+	1249	protein_coding	late embryogenesis abundant hydroxyproline-rich glycoprotein [BLAST2GO] | Late embryogenesis abundant (LEA) hydroxyproline-rich glycoprotein family [AT1G17620] && - && PF03168:Late embryogenesis abundant protein	-
Rs325370	20.1857	20.5504	20.1949	431.441	404.404	417.696	20.3103	417.847	-4.36338	1.15466e-64	1.7157e-62	Rs325370	R6	23270299	23273107	-	1338	protein_coding	nadh dehydrogenase [BLAST2GO] | NAD(P)-binding Rossmann-fold superfamily protein [AT2G20360] && - && PF01370:NAD dependent epimerase/dehydratase family	Epimerase
Rs544880	719.957	747.806	875.955	92.0532	76.6137	98.7993	781.239	89.1554	3.13238	1.57784e-64	2.33468e-62	Rs544880	RUS00386	13437	15965	+	1844	protein_coding	guanylate kinase [BLAST2GO] | guanylate kinase [AT3G57550] && Q9M682.1 RecName: Full=Guanylate kinase 2; Short=AtGK2; AltName: Full=GMP kinase 2 && PF00625:Guanylate kinase	-
novel.5492	753.6	970.435	1079.59	102.281	88.2513	88.039	934.541	92.8572	3.3314	1.83181e-64	2.69917e-62	-	RUS00340	113959	115243	+	752	-	PF08555:Eukaryotic family of unknown function (DUF1754)	-
novel.4573	85.2286	91.335	88.3528	757.812	925.184	708.225	88.3055	797.073	-3.17419	2.99128e-64	4.38936e-62	-	R8	8467853	8470284	-	1612	-	PF00443:Ubiquitin carboxyl-terminal hydrolase	UCH
Rs443640	34.7643	29.6839	22.7193	451.897	478.108	467.585	29.0558	465.864	-4.02207	3.20661e-64	4.6859e-62	Rs443640	R8	18870687	18872316	-	1097	protein_coding	synaptonemal complex protein 1-like [BLAST2GO] | Best-Hit: Myosin heavy chain-related protein [Bra003654] && - && -	-
Rs046140	1507.2	1593.8	1620.64	321.721	321.972	360.96	1573.88	334.884	2.23304	5.59414e-64	8.1412e-62	Rs046140	R2	40529793	40531431	-	939	protein_coding	tetratricopeptide repeat domain-containing protein [BLAST2GO] | Tetratricopeptide repeat (TPR)-like superfamily protein [AT4G32340] && - && -	-
Rs012290	650.429	493.209	700.091	3578.92	4224.42	4020.45	614.576	3941.26	-2.67918	5.89524e-64	8.54423e-62	Rs012290	R1	6519218	6521755	+	1940	protein_coding	xh xs domain-containing protein [BLAST2GO] | Best-Hit: XH/XS domain-containing protein [AT1G15910] && Q9S9P3.1 RecName: Full=Factor of DNA methylation 1; AltName: Full=Protein IDN2 PARALOG 1; AltName: Full=Protein IDN2-LIKE 1 && PF03469:XH domain|PF03468:XS domain|PF03470:XS zinc finger domain	-
Rs199410	399.229	471.517	415.679	15.8071	22.3053	22.4989	428.808	20.2037	4.41043	7.68101e-64	1.1087e-61	Rs199410	R4	35788887	35790846	-	1602	protein_coding	2-oxoglutarate-dependent dioxygenase-like protein [BLAST2GO] | 2-oxoglutarate (2OG) and Fe(II)-dependent oxygenase superfamily protein [AT2G30840] && - && PF14226:non-haem dioxygenase in morphine synthesis N-terminal|PF03171:2OG-Fe(II) oxygenase superfamily	2OG-FeII_Oxy
Rs345150	2000.63	1943.15	1735.08	286.388	304.515	372.698	1892.95	321.2	2.55918	9.37869e-64	1.34824e-61	Rs345150	R6	38934530	38936382	-	1752	protein_coding	binding protein [BLAST2GO] | Tetratricopeptide repeat (TPR)-like superfamily protein [AT3G47080] && - && -	-
novel.5706	765.936	1470.49	812.004	39.9827	37.822	43.0413	1016.14	40.282	4.65628	1.64828e-63	2.35991e-61	-	RUS00802	27673	29267	-	1595	-	PF00069:Protein kinase domain|PF03822:NAF domain	Pkinase
Rs288460	970.036	1149.68	895.308	144.124	116.375	130.102	1005.01	130.2	2.94693	3.31019e-63	4.72023e-61	Rs288460	R5	45440109	45442219	+	1901	protein_coding	cytochrome family subfamily polypeptide 9 [BLAST2GO] | cytochrome P450, family 87, subfamily A, polypeptide 9 [AT3G03470] && Q9SRQ1.1 RecName: Full=Cytochrome P450 89A9 && PF00067:Cytochrome P450	p450
Rs247220	447.45	429.275	613.421	7.43864	9.69794	9.78211	496.715	8.9729	5.79564	5.9962e-63	8.51605e-61	Rs247220	R5	19333673	19335332	-	1660	protein_coding	grxc9_arath ame: full=glutaredoxin-c9 short= rxc9 ame: full=protein roxy 19 [BLAST2GO] | Thioredoxin superfamily protein [AT1G28480] && Q9SGP6.1 RecName: Full=Glutaredoxin-C9; Short=AtGrxC9; AltName: Full=Protein ROXY 19 && PF00462:Glutaredoxin	-
novel.6956	930.786	1097.16	946.637	88.3339	129.952	124.233	991.528	114.173	3.11954	6.76562e-63	9.57037e-61	-	RUS04565	1989	3275	+	1016	-	PF04601:Domain of unknown function (DUF569)	-
novel.6402	698.65	853.983	797.7	60.439	90.1908	85.1044	783.444	78.5781	3.31953	8.197e-63	1.15489e-60	-	RUS02710	1326	2465	+	769	-	PF02151:UvrB/uvrC motif	UVR
Rs338290	698.65	812.882	802.748	94.8427	101.828	114.451	771.427	103.707	2.89616	1.10923e-62	1.55662e-60	Rs338290	R6	33181047	33182087	-	700	protein_coding	protein plant cadmium resistance 2-like [BLAST2GO] | PLANT CADMIUM RESISTANCE 2 [AT1G14870] && - && PF04749:PLAC8 family	-
novel.5839	5.60714	4.56675	5.04873	766.18	619.698	567.362	5.07421	651.08	-7.00366	1.21036e-62	1.69183e-60	-	RUS01108	18748	19959	+	814	-	PF00137:ATP synthase subunit C	-
Rs280250	1909.79	2095	2372.9	238.966	278.331	350.2	2125.9	289.166	2.87911	1.36008e-62	1.89362e-60	Rs280250	R5	40853691	40855187	+	839	protein_coding	endoribonuclease l-psp family protein [BLAST2GO] | endoribonuclease L-PSP family protein [AT3G20390] && - && PF01042:Endoribonuclease L-PSP	Ribonuc_L-PSP
Rs205060	477.729	401.874	392.118	10.2281	9.69794	16.6296	423.907	12.1852	5.12332	1.77055e-62	2.45544e-60	Rs205060	R4	38877538	38878767	-	1230	protein_coding	tetratricopeptide repeat domain-containing protein [BLAST2GO] | Tetratricopeptide repeat (TPR)-like superfamily protein [AT2G37400] && Q9LS48.1 RecName: Full=protein SLOW GREEN 1, chloroplastic; Flags: Precursor && -	-
novel.5073	94.2	91.335	117.804	780.127	748.681	752.244	101.113	760.351	-2.90182	2.97871e-62	4.1148e-60	-	R9	8968627	8970474	-	1554	-	-	-
novel.6372	19.0643	23.9755	15.9876	393.318	421.86	450.955	19.6758	422.045	-4.44226	3.10849e-62	4.27737e-60	-	RUS02626	5	1827	+	1226	-	PF00883:Cytosol aminopeptidase family, catalytic domain	-
Rs144660	631.364	587.969	640.347	69.7373	51.3991	73.3658	619.894	64.8341	3.25715	3.28877e-62	4.50792e-60	Rs144660	R3	27135669	27136567	+	672	protein_coding	gdp-mannose transporter gonst1-like [BLAST2GO] | Best-Hit: CONTAINS InterPro DOMAIN/s: Gamma-secretase aspartyl protease complex, presenilin enhancer-2 subunit (InterPro:IPR019379) [AT5G09310] && Q9FY84.1 RecName: Full=Probable gamma-secretase subunit PEN-2 && PF10251:Presenilin enhancer-2 subunit of gamma secretase	-
Rs106380	417.172	493.209	419.886	6.50881	18.4261	13.695	443.422	12.8766	5.11267	6.407e-62	8.74816e-60	Rs106380	R3	884395	886595	-	1745	protein_coding	probable glycerol-3-phosphate acyltransferase 2-like [BLAST2GO] | glycerol-3-phosphate acyltransferase 3 [AT4G01950] && Q9SYJ2.1 RecName: Full=Probable glycerol-3-phosphate acyltransferase 3; Short=AtGPAT3 && PF01553:Acyltransferase	Acyltransferase
Rs294560	1229.09	1017.24	1105.67	4705.87	5193.25	5653.08	1117.33	5184.07	-2.21403	1.08652e-61	1.47471e-59	Rs294560	R6	2861229	2864302	-	2340	protein_coding	threonine dehydratase chloroplastic-like [BLAST2GO] | L-O-methylthreonine resistant 1 [AT3G10050] && - && PF00585:C-terminal regulatory domain of Threonine dehydratase|PF00291:Pyridoxal-phosphate dependent enzyme	PALP
novel.7510	13.4571	13.7003	3.36582	631.355	465.501	517.474	10.1744	538.11	-5.80045	1.08839e-61	1.47471e-59	-	RUS07297	1388	2767	+	994	-	PF00749:tRNA synthetases class I (E and Q), catalytic domain	-
Rs134790	707.622	731.822	705.981	4306.97	3236.2	4286.52	715.142	3943.23	-2.46327	1.24659e-61	1.68261e-59	Rs134790	R3	21969565	21972122	-	2323	protein_coding	heat shock protein [BLAST2GO] | Best-Hit: heat shock protein 81-3 [AT5G56010] && P55737.1 RecName: Full=Heat shock protein 90-2; Short=AtHSP90.2; Short=AtHsp90-2; AltName: Full=Heat shock protein 81-2; Short=Hsp81-2; AltName: Full=Protein EARLY-RESPONSIVE TO DEHYDRATION 8; AltName: Full=Protein LOSS OF RECOGNITION OF AVRRPM1 2; AltName: Full=Protein MUTANT SNC1-ENHANCING 12 && PF02518:Histidine k…	HATPase_c
Rs083340	584.264	605.095	565.458	58.5793	47.5199	70.4312	584.939	58.8435	3.31336	1.32302e-61	1.77898e-59	Rs083340	R2	17648665	17651991	+	1828	protein_coding	o-acyltransferase (wsd1-like) family protein [BLAST2GO] | O-acyltransferase (WSD1-like) family protein [AT3G49210] && - && PF03007:Wax ester synthase-like Acyl-CoA acyltransferase domain|PF06974:Protein of unknown function (DUF1298)	-
Rs466030	478.85	567.419	485.52	39.9827	23.2751	36.1938	510.596	33.1505	3.94251	1.49264e-61	1.99945e-59	Rs466030	R9	19436677	19438462	+	1430	protein_coding	transferase caf17 mitochondrial-like [BLAST2GO] | Glycine cleavage T-protein family [AT4G12130] && Q8L733.1 RecName: Full=Putative transferase At4g12130, mitochondrial; AltName: Full=Iron-sulfur cluster assembly factor homolog COG0354; Flags: Precursor && PF08669:Glycine cleavage T-protein C-terminal barrel domain	-
Rs113140	297.179	227.196	227.193	1675.55	1567.19	1993.59	250.522	1745.45	-2.80266	1.78603e-61	2.38228e-59	Rs113140	R3	6035543	6040760	-	4573	protein_coding	Unknown protein && P46639.1 RecName: Full=Homeobox protein knotted-1-like 1; AltName: Full=Protein BREVIPEDICELLUS; AltName: Full=Protein KNAT1 && PF02992:Transposase family tnp2	Transposase_21
Rs258650	6.72857	5.70844	0.841455	771.759	979.492	686.704	4.42616	812.652	-7.63069	1.7919e-61	2.38228e-59	Rs258650	R5	27434098	27435244	-	948	protein_coding	protein chloroplastic-like [BLAST2GO] | Best-Hit: Protein of unknown function (DUF3223) [AT3G46630] && - && PF11523:Protein of unknown function (DUF3223)	-
novel.169	6.72857	1.14169	2.52437	850.795	1036.71	842.24	3.46488	909.915	-8.06864	2.6551e-61	3.51667e-59	-	R1	24146553	24147557	+	447	-	-	-
novel.6380	402.593	407.583	197.742	4800.71	4247.7	4791.28	335.973	4613.23	-3.78377	3.38212e-61	4.46288e-59	-	RUS02660	5830	6820	-	908	-	PF00118:TCP-1/cpn60 chaperonin family	-
Rs393330	157	129.011	151.462	930.76	866.026	881.368	145.824	892.718	-2.61195	3.60317e-61	4.7369e-59	Rs393330	R7	7090537	7093112	-	1512	protein_coding	serine threonine-protein kinase [BLAST2GO] | SNF1-related protein kinase 2.1 [AT5G08590] && - && PF00069:Protein kinase domain	Pkinase
novel.4605	33.6429	29.6839	29.4509	1024.67	521.749	937.126	30.9259	827.849	-4.74531	3.89866e-61	5.10638e-59	-	R8	11031620	11032951	-	706	-	PF01929:Ribosomal protein L14	-
novel.1289	20.1857	13.7003	30.2924	571.846	490.716	452.912	21.3928	505.158	-4.52509	4.71987e-61	6.15916e-59	-	R3	12480108	12481512	-	1306	-	PF00201:UDP-glucoronosyl and UDP-glucosyl transferase	UDPGT
Rs143680	707.622	686.155	719.444	106.001	116.375	104.669	704.407	109.015	2.69232	5.51034e-61	7.16426e-59	Rs143680	R3	26635200	26637128	-	1473	protein_coding	uncharacterized protein [BLAST2GO] | Best-Hit: FUNCTIONS IN: molecular_function unknown [AT5G11680] && - && -	-
Rs135340	107.657	126.727	71.5237	1142.76	978.522	1054.51	101.969	1058.6	-3.38832	7.02889e-61	9.10511e-59	Rs135340	R3	22201422	22205476	-	2130	protein_coding	histone acetyltransferase type b catalytic subunit [BLAST2GO] | histone acetyltransferase of the GNAT family 2 [AT5G56740] && Q9FJT8.1 RecName: Full=Histone acetyltransferase type B catalytic subunit; Short=HAT B && PF01198:Ribosomal protein L31e|PF10394:Histone acetyl transferase HAT1 N-terminus	Ribosomal_L31e
Rs091340	4.48572	1.14169	1.68291	1473.78	1615.68	1392.97	2.43677	1494.14	-9.29975	8.20678e-61	1.05921e-58	Rs091340	RUS06199	2153	2690	-	538	protein_coding	uncharacterized protein [BLAST2GO] | Protein of unknown function, DUF538 [AT5G19590] && - && PF04398:Protein of unknown function, DUF538	-
Rs144690	5887.5	4385.22	6183.85	834.987	928.093	954.734	5485.53	905.938	2.59845	9.39125e-61	1.20768e-58	Rs144690	R3	27148419	27149701	+	1111	protein_coding	ataf2 protein [BLAST2GO] | NAC (No Apical Meristem) domain transcriptional regulator superfamily protein [AT5G08790] && Q9C598.1 RecName: Full=Protein ATAF2; AltName: Full=NAC domain-containing protein 81; Short=ANAC081 && PF02365:No apical meristem (NAM) protein	NAM
novel.6911	90.8357	111.885	97.6088	713.18	794.261	901.911	100.11	803.117	-3.00545	9.63298e-61	1.23428e-58	-	RUS04389	249	3172	+	2206	-	PF03468:XS domain|PF03470:XS zinc finger domain	-
novel.6297	439.6	521.751	437.557	9.2983	5.81876	3.91284	466.303	6.3433	6.18976	1.10318e-60	1.4084e-58	-	RUS02476	803	2456	-	998	-	PF05030:SSXT protein (N-terminal region)	SSXT
Rs154420	44.8572	90.1934	144.73	2071.66	2557.35	2506.18	93.2603	2378.4	-4.65988	1.50398e-60	1.9132e-58	Rs154420	R4	2389863	2390888	-	1026	protein_coding	at4g32020 f10n7_170 [BLAST2GO] | Best-Hit: unknown protein [AT4G32020] && - && -	-
Rs128950	14.5786	13.7003	10.9389	465.845	367.552	414.762	13.0726	416.053	-5.01001	1.78388e-60	2.26112e-58	Rs128950	R3	17882197	17883925	+	1020	protein_coding	rrna-processing protein utp23 homolog [BLAST2GO] | PIN domain-like family protein [AT2G34570] && Q9BRU9.2 RecName: Full=rRNA-processing protein UTP23 homolog && PF04900:Fcf1	-
Rs256370	114.386	149.561	173.34	1169.73	1188	1492.75	145.762	1283.49	-3.13233	2.73568e-60	3.45459e-58	Rs256370	R5	26451740	26455016	+	1795	protein_coding	sugar transporter erd6-like 3 [BLAST2GO] | ERD (early response to dehydration) six-like 1 [AT1G08920] && Q94KE0.1 RecName: Full=Sugar transporter ERD6-like 3; AltName: Full=Sugar transporter-like protein 2 && PF00083:Sugar (and other) transporter	Sugar_tr
novel.2875	119.993	129.011	160.718	949.357	1080.35	1230.59	136.574	1086.77	-2.98549	2.74499e-60	3.45459e-58	-	R5	39536754	39537922	-	972	-	PF00173:Cytochrome b5-like Heme/Steroid binding domain	-
novel.7559	585.386	516.043	488.885	4.64915	3.87918	5.86927	530.105	4.7992	6.78796	4.31626e-60	5.41277e-58	-	RUS07546	228	2265	-	1419	-	PF01370:NAD dependent epimerase/dehydratase family	Epimerase
Rs264830	1067.6	1158.81	1126.71	56.7196	115.405	60.6491	1117.71	77.5914	3.84974	6.34529e-60	7.92914e-58	Rs264830	R5	31121490	31123955	+	1878	protein_coding	phosphoglycerate mutase family protein [BLAST2GO] | Phosphoglycerate mutase family protein [AT3G60450] && - && PF00300:Histidine phosphatase superfamily (branch 1)	-
novel.3936	690.8	1048.07	752.261	49.281	59.1574	73.3658	830.377	60.6014	3.77736	7.08973e-60	8.82821e-58	-	R7	14353973	14399684	+	3344	-	PF01582:TIR domain|PF00931:NB-ARC domain	TIR
Rs456600	1115.82	1322.07	1052.66	59.5091	59.1574	114.451	1163.52	77.7058	3.90575	7.98464e-60	9.90768e-58	Rs456600	R9	5825717	5828017	+	1623	protein_coding	g-type lectin s-receptor-like serine threonine-protein kinase b120-like [BLAST2GO] | Best-Hit: cysteine-rich RLK (RECEPTOR-like protein kinase) 10 [AT4G23180] && Q8GYA4.3 RecName: Full=Cysteine-rich receptor-like protein kinase 10; Short=Cysteine-rich RLK10; AltName: Full=Receptor-like protein kinase 4; Flags: Precursor && PF07714:Protein tyrosine kinase	Pkinase_Tyr
novel.4281	10.0929	34.2506	31.1338	667.618	587.695	820.719	25.1591	692.011	-4.76695	1.13169e-59	1.39933e-57	-	R8	4887138	4890826	+	2782	-	PF02493:MORN repeat|PF01504:Phosphatidylinositol-4-phosphate 5-Kinase	PIP5K
Rs042500	916.207	877.958	755.627	81.8251	64.9762	107.603	849.931	84.8015	3.32505	1.49571e-59	1.84301e-57	Rs042500	R2	42175487	42176470	-	984	protein_coding	dnaj heat shock n-terminal domain-containing protein [BLAST2GO] | Chaperone DnaJ-domain superfamily protein [AT4G36040] && - && PF00226:DnaJ domain	DnaJ
Rs312210	1058.63	965.868	1080.43	208.282	192.019	183.904	1034.98	194.735	2.41002	1.64833e-59	2.02402e-57	Rs312210	R6	14115484	14121402	+	1445	protein_coding	flavanone 3-hydroxylase-like protein [BLAST2GO] | 2-oxoglutarate (2OG) and Fe(II)-dependent oxygenase superfamily protein [AT5G24530] && Q9FLV0.1 RecName: Full=Protein DOWNY MILDEW RESISTANCE 6; Short=AtDMR6; AltName: Full=2-oxoglutarate (2OG)-Fe(II) oxygenase-like protein DMR6; AltName: Full=Salicylate 3-hydroxylase DMR6; Short=S3H DMR6; Short=SA 3-hydroxylase DMR6; Short=Salicylic acid 3-hydrox…	2OG-FeII_Oxy
Rs282900	774.907	679.304	566.299	39.0529	16.4865	40.1067	673.504	31.882	4.39848	1.72904e-59	2.11009e-57	Rs282900	R5	42487588	42490046	+	2205	protein_coding	9-cis-epoxycarotenoid dioxygenase [BLAST2GO] | nine-cis-epoxycarotenoid dioxygenase 3 [AT3G14440] && Q9LRR7.1 RecName: Full=9-cis-epoxycarotenoid dioxygenase NCED3, chloroplastic; Short=AtNCED3; AltName: Full=Protein SALT TOLERANT 1; Flags: Precursor && PF03055:Retinal pigment epithelial membrane protein	RPE65
Rs492320	496.793	605.095	516.653	49.281	59.1574	48.9106	539.514	52.4497	3.36253	1.73037e-59	2.11009e-57	Rs492320	R9	32433409	32434798	+	508	protein_coding	Best-Hit: unknown protein [AT3G27050] && - && -	-
Rs054810	707.622	780.915	691.676	71.5969	77.5835	103.69	726.737	84.2903	3.10898	1.98502e-59	2.41232e-57	Rs054810	R2	35500968	35502225	-	1182	protein_coding	fibrillin precursor-like protein [BLAST2GO] | Plastid-lipid associated protein PAP / fibrillin family protein [AT4G22240] && Q94KU6.1 RecName: Full=Plastid lipid-associated protein 2, chloroplastic; Flags: Precursor && PF04755:PAP_fibrillin	-
Rs202540	496.793	503.484	551.153	34.4037	20.3657	43.0413	517.144	32.6036	3.98817	3.28832e-59	3.98248e-57	Rs202540	R4	38051811	38054067	+	1591	protein_coding	sucrose-phosphatase 2 [BLAST2GO] | Best-Hit: Sucrose-6F-phosphate phosphohydrolase family protein [AT2G35840] && Q9SJ66.2 RecName: Full=Probable sucrose-phosphatase 2; Short=AtSPP2 && PF08472:Sucrose-6-phosphate phosphohydrolase C-terminal|PF05116:Sucrose-6F-phosphate phosphohydrolase	-
Rs345670	1297.49	1509.31	981.137	118.088	95.0398	139.884	1262.65	117.671	3.42289	3.44077e-59	4.15288e-57	Rs345670	R6	39303374	39305421	+	2048	protein_coding	armadillo beta-catenin repeat family protein [BLAST2GO] | Best-Hit: PLANT U-BOX 39 [AT3G47820] && Q9STT1.1 RecName: Full=U-box domain-containing protein 39; AltName: Full=Plant U-box protein 39 && PF04564:U-box domain	U-box
novel.5604	2267.53	2888.47	2505.01	548.6	522.719	531.169	2553.67	534.162	2.25704	3.86021e-59	4.64328e-57	-	RUS00558	19401	20525	-	602	-	PF01287:Eukaryotic elongation factor 5A hypusine, DNA-binding OB fold	-
Rs317080	2034.27	1527.58	1905.05	284.528	327.79	308.137	1822.3	306.818	2.57079	4.34305e-59	5.20636e-57	Rs317080	R6	16938867	16941425	+	1778	protein_coding	cytochrome p450-like protein [BLAST2GO] | Cytochrome P450 superfamily protein [AT3G28740] && Q9LHA1.1 RecName: Full=Cytochrome P450 81D11 && PF00067:Cytochrome P450	p450
Rs313190	3.36429	11.4169	8.41455	503.038	660.43	433.348	7.73191	532.272	-6.09837	4.85945e-59	5.80573e-57	Rs313190	R6	14224092	14225866	-	1609	protein_coding	cytochrome p450 71b11 [BLAST2GO] | ytochrome p450, family 71, subfamily B, polypeptide 11 [AT5G25120] && P58049.1 RecName: Full=Cytochrome P450 71B11 && PF00067:Cytochrome P450	p450
novel.1330	86.35	71.9264	97.6088	663.899	650.732	718.007	85.2951	677.546	-2.98128	6.66762e-59	7.93918e-57	-	R3	18634822	18636426	-	1227	-	PF03791:KNOX2 domain	KNOX2
Rs214400	882.564	948.743	969.356	98.562	121.224	148.688	933.555	122.825	2.92781	7.06224e-59	8.38084e-57	Rs214400	R4	45496096	45497729	-	1266	protein_coding	syntaxin-like protein synt4 [BLAST2GO] | syntaxin of plants 122 [AT3G52400] && Q9SVC2.1 RecName: Full=Syntaxin-122; Short=AtSYP122; AltName: Full=Synt4 && PF00804:Syntaxin|PF05739:SNARE domain	SNARE
Rs375400	1316.56	1169.09	1407.75	213.861	239.539	254.335	1297.8	235.912	2.46088	7.98031e-59	9.43865e-57	Rs375400	R7	17335334	17337007	-	1073	protein_coding	wrky transcription factor 40 [BLAST2GO] | WRKY DNA-binding protein 40 [AT1G80840] && - && PF03106:WRKY DNA -binding domain	WRKY
novel.5895	491.186	666.746	532.641	0.92983	6.78856	6.84748	563.524	4.85529	6.87414	1.39826e-58	1.64827e-56	-	RUS01237	894	2488	-	667	-	PF00071:Ras family	Ras
novel.3820	8.97143	10.2752	6.73164	427.722	375.31	484.215	8.65942	429.082	-5.65802	1.56333e-58	1.83674e-56	-	R7	3402735	3408766	+	3477	-	PF00176:SNF2 family N-terminal domain|PF09110:HAND|PF00271:Helicase conserved C-terminal domain|PF09111:SLIDE	SNF2_N
Rs077030	616.786	844.849	889.418	83.6847	75.6439	80.2133	783.684	79.8473	3.29553	2.1886e-58	2.56284e-56	Rs077030	R2	24764633	24765825	+	636	protein_coding	ubiquitin-like protein [BLAST2GO] | small ubiquitin-like modifier 1 [AT4G26840] && - && PF11976:Ubiquitin-2 like Rad60 SUMO-like	-
novel.3605	11.2143	34.2506	25.2437	551.389	469.38	556.602	23.5695	525.791	-4.47612	2.23217e-58	2.60523e-56	-	R6	32627418	32628637	-	663	-	-	-
novel.6487	2.24286	9.1335	1.68291	699.232	766.137	585.948	4.35309	683.773	-7.38555	2.25423e-58	2.62233e-56	-	RUS02921	1932	6033	-	3438	-	PF10354:Domain of unknown function (DUF2431)	-
Rs545310	2287.71	3291.49	4204.75	289.177	288.999	349.221	3261.32	309.132	3.39972	2.56817e-58	2.97773e-56	Rs545310	RUS00509	21374	22130	+	757	protein_coding	cysteine proteinase inhibitor [BLAST2GO] | Cystatin/monellin superfamily protein [AT4G16500] && Q84WT8.2 RecName: Full=Cysteine proteinase inhibitor 4; Short=AtCYS-4; Flags: Precursor && PF16845:Aspartic acid proteinase inhibitor	-
novel.4636	359.979	411.008	343.314	18.5966	15.5167	14.6732	371.433	16.2622	4.51014	3.25363e-58	3.76018e-56	-	R8	14015560	14017416	-	970	-	PF00111:2Fe-2S iron-sulfur cluster binding domain	Fer2
novel.3757	125.6	174.678	172.498	1146.48	1001.8	1087.77	157.592	1078.68	-2.77191	3.93152e-58	4.5288e-56	-	R6	51230380	51231369	-	884	-	PF07939:Protein of unknown function (DUF1685)	-
Rs150710	279.236	372.19	333.216	1772.26	1683.56	1649.26	328.214	1701.69	-2.37415	6.60656e-58	7.58553e-56	Rs150710	R4	1231878	1235503	-	2517	protein_coding	senescence related lam domain containing protein [BLAST2GO] | winged-helix DNA-binding transcription factor family protein [AT4G35890] && - && PF05383:La domain	-
Rs567910	569.686	476.084	508.239	4.64915	2.90938	5.86927	518.003	4.47593	6.85493	7.79445e-58	8.92048e-56	Rs567910	RUS00922	13389	18648	-	3451	protein_coding	sister chromatid cohesion 1 protein 4 [BLAST2GO] | sister chromatid cohesion 1 protein 4 [AT5G16270] && - && PF04825:N terminus of Rad21 / Rec8 like protein|PF04824:Conserved region of Rad21 / Rec8 like protein	Rad21_Rec8_N
Rs314640	2140.81	1977.4	1888.23	256.633	224.992	352.156	2002.15	277.927	2.84897	8.18314e-58	9.33511e-56	Rs314640	R6	16017769	16020294	+	2218	protein_coding	probably inactive leucine-rich repeat receptor-like protein kinase at5g48380-like [BLAST2GO] | BAK1-interacting receptor-like kinase 1 [AT5G48380] && Q9ASS4.1 RecName: Full=Probably inactive leucine-rich repeat receptor-like protein kinase At5g48380; Flags: Precursor && PF07714:Protein tyrosine kinase	Pkinase_Tyr
Rs063560	30.2786	53.6593	41.2313	600.67	485.867	574.21	41.7231	553.582	-3.73197	8.82008e-58	1.00294e-55	Rs063560	R2	31661594	31664068	-	1510	protein_coding	nuclear dna-binding protein g2p [BLAST2GO] | metallopeptidase M24 family protein [AT3G51800] && Q96327.1 RecName: Full=ERBB-3 BINDING PROTEIN 1; Short=AtEBP1; AltName: Full=Proliferation-associated protein G2p; Short=AtG2; AltName: Full=Protein CELL-PROLIFERATION-RELATED; Short=AtCPR && PF00557:Metallopeptidase family M24	Peptidase_M24
Rs577650	1666.44	2785.72	1985.83	159.931	220.143	221.076	2146	200.383	3.42123	1.14637e-57	1.29937e-55	Rs577650	RUS00991	11878	12921	-	747	protein_coding	glutathione transferase [BLAST2GO] | glutathione S-transferase TAU 19 [AT1G78380] && - && PF13410:Glutathione S-transferase, C-terminal domain|PF02798:Glutathione S-transferase, N-terminal domain	GST_N
Rs293830	33.6429	59.3678	60.5848	602.53	622.608	582.036	51.1985	602.391	-3.54597	1.21082e-57	1.36804e-55	Rs293830	R6	2546188	2547659	+	1062	protein_coding	uncharacterized protein [BLAST2GO] | Nuclear transport factor 2 (NTF2) family protein [AT3G09250] && - && PF02151:UvrB/uvrC motif|PF13474:SnoaL-like domain	UVR
Rs005480	912.843	1052.64	743.846	101.351	77.5835	106.625	903.109	95.1867	3.24471	1.23963e-57	1.39613e-55	Rs005480	R1	2844173	2845957	+	1398	protein_coding	cupin family protein [BLAST2GO] | Best-Hit: RmlC-like cupins superfamily protein [AT2G28680] && - && PF00190:Cupin	-
novel.2154	427.264	412.149	429.984	6.50881	1.93959	10.7603	423.132	6.40291	6.04852	1.28248e-57	1.43979e-55	-	R4	46900418	46902569	-	1635	-	PF07983:X8 domain|PF00332:Glycosyl hydrolases family 17	Glyco_hydro_17
novel.5891	594.357	419	609.214	6.50881	9.69794	0.978211	540.857	5.72832	6.55685	1.54375e-57	1.72763e-55	-	RUS01228	10299	16101	-	3749	-	PF03126:Plus-3 domain|PF02201:SWIB/MDM2 domain	-
Rs136590	50.4643	52.5177	33.6582	559.758	487.806	552.689	45.5467	533.418	-3.56832	1.61609e-57	1.80288e-55	Rs136590	R3	22870997	22873034	+	1625	protein_coding	rdx type [BLAST2GO] | Selenoprotein, Rdx type [AT5G58640] && Q9STZ2.2 RecName: Full=SelT-like protein; Flags: Precursor && PF10262:Rdx family	-
Rs256950	6.72857	20.5504	6.73164	492.81	541.145	410.849	11.3369	481.601	-5.45546	1.80385e-57	2.00601e-55	Rs256950	R5	26040873	26041610	-	738	protein_coding	histone h4 [BLAST2GO] | Best-Hit: Histone superfamily protein [AT5G59970] && - && PF15511:Centromere kinetochore component CENP-T histone fold	-
Rs176950	3.36429	4.56675	7.5731	441.669	513.021	538.994	5.16805	497.895	-6.53145	2.33778e-57	2.59163e-55	Rs176950	R4	16215598	16218136	-	1936	protein_coding	protein chloroplastic-like [BLAST2GO] | Hydroxyproline-rich glycoprotein family protein [AT3G25690] && - && -	-
Rs396770	395.864	513.76	352.57	12.0878	9.69794	7.82569	420.731	9.87047	5.40802	4.57104e-57	5.05157e-55	Rs396770	R7	5277772	5280264	+	1972	protein_coding	peptidase m1 family protein [BLAST2GO] | peptidase M1 family protein [AT5G13520] && - && PF09127:Leukotriene A4 hydrolase, C-terminal|PF01433:Peptidase family M1	-
novel.6248	2247.34	2203.46	2450.32	0.92983	0.969794	2.93463	2300.37	1.61142	10.4914	6.046e-57	6.66077e-55	-	RUS02316	2250	4880	-	1538	-	PF01040:UbiA prenyltransferase family	UbiA
Rs423390	0	3.42506	6.73164	738.285	735.104	598.665	3.38557	690.685	-7.54778	9.2363e-57	1.01439e-54	Rs423390	R8	9790245	9792145	-	1732	protein_coding	ganglioside-induced differentiation-associated protein [BLAST2GO] | Best-Hit: SEC14 cytosolic factor family protein / phosphoglyceride transfer family protein [AT4G35750] && - && PF13716:Divergent CRAL/TRIO domain	-
Rs080280	15.7	34.2506	24.4022	429.582	509.142	608.447	24.7843	515.724	-4.38187	1.37678e-56	1.50738e-54	Rs080280	R2	21664962	21678645	-	1738	protein_coding	vesicle-associated membrane protein 714 [BLAST2GO] | Best-Hit: Protein of unknown function (DUF1022) [AT5G22350] && Q93YN4.1 RecName: Full=Mitochondrial fission protein ELM1; AltName: Full=Protein ELONGATED MITOCHONDRIA 1 && PF00957:Synaptobrevin|PF06258:Mitochondrial fission ELM1|PF13774:Regulated-SNARE-like domain	-
Rs108310	10046.9	10992.2	10357.5	2591.44	3060.67	2577.59	10465.5	2743.23	1.9317	1.58968e-56	1.73511e-54	Rs108310	R3	1855579	1856968	+	986	protein_coding	cytochrome b6-f complex iron-sulfur subunit [BLAST2GO] | photosynthetic electron transfer C [AT4G03280] && Q9ZR03.1 RecName: Full=Cytochrome b6-f complex iron-sulfur subunit, chloroplastic; AltName: Full=Plastohydroquinone:plastocyanin oxidoreductase iron-sulfur protein; AltName: Full=Proton gradient regulation protein 1; AltName: Full=Rieske iron-sulfur protein; Short=ISP; Short=RISP; Flags: Pre…	-
Rs036800	13.4571	9.1335	15.1462	340.318	476.169	436.282	12.5789	417.59	-5.03068	1.73396e-56	1.88676e-54	Rs036800	R1	23861608	23862121	+	514	protein_coding	zinc finger a20 and an1 domain-containing stress-associated protein 2 [BLAST2GO] | A20/AN1-like zinc finger family protein [AT1G51200] && Q8H0X0.2 RecName: Full=Zinc finger A20 and AN1 domain-containing stress-associated protein 2; Short=AtSAP2 && PF01428:AN1-like Zinc finger|PF01754:A20-like zinc finger	zf-A20
novel.6551	6.72857	3.42506	11.7804	390.529	410.223	412.805	7.31134	404.519	-5.7158	2.5365e-56	2.75156e-54	-	RUS03156	1	2146	-	1301	-	PF00483:Nucleotidyl transferase	-
Rs355940	1980.44	2249.13	1922.73	446.318	448.045	367.807	2050.76	420.724	2.28464	2.69043e-56	2.90961e-54	Rs355940	R6	46845600	46847269	-	1075	protein_coding	dienelactone hydrolase family protein [BLAST2GO] | alpha/beta-Hydrolases superfamily protein [AT2G32520] && - && PF01738:Dienelactone hydrolase family	-
Rs435130	331.943	429.275	445.971	13.9475	21.3355	13.695	402.396	16.326	4.62591	3.05561e-56	3.29447e-54	Rs435130	R8	26589577	26590698	-	1028	protein_coding	ring-h2 finger protein rhy1a [BLAST2GO] | RING/U-box superfamily protein [AT1G49850] && Q852U6.1 RecName: Full=Probable E3 ubiquitin-protein ligase RHY1A; AltName: Full=RING-H2 finger Y1a; AltName: Full=RING-H2 zinc finger protein RHY1a && PF13639:Ring finger domain	-
Rs237910	172.7	214.637	159.876	1217.15	1394.56	1092.66	182.405	1234.79	-2.76326	3.22317e-56	3.46456e-54	Rs237910	R5	11753873	11757589	+	1780	protein_coding	gamma-aminobutyrate transaminase pop2 [BLAST2GO] | Pyridoxal phosphate (PLP)-dependent transferases superfamily protein [AT3G22200] && Q94CE5.1 RecName: Full=Gamma-aminobutyrate transaminase POP2, mitochondrial; Short=AtGABA-T; AltName: Full=Protein HEXENAL RESPONSE 1; AltName: Full=Protein POLLEN-PISTIL INCOMPATIBILITY 2; Short=AtPOP2; Flags: Precursor && PF00202:Aminotransferase class-III	Aminotran_3
Rs162100	414.929	391.599	382.021	12.0878	3.87918	4.89106	396.183	6.95267	5.81865	3.63697e-56	3.89751e-54	Rs162100	R4	7226459	7228698	-	1197	protein_coding	bes1 bzr1-like protein 3 [BLAST2GO] | BES1/BZR1 homolog 3 [AT4G18890] && - && PF05687:BES1/BZR1 plant transcription factor, N-terminal	-
Rs261150	12.3357	15.9836	13.4633	348.686	575.088	563.45	13.9275	495.741	-5.15712	3.94934e-56	4.21947e-54	Rs261150	R5	28889776	28891001	+	606	protein_coding	actin bundler lim family protein wlim2b [BLAST2GO] | Best-Hit: GATA type zinc finger transcription factor family protein [AT2G39900] && Q9M047.1 RecName: Full=LIM domain-containing protein WLIM2b; AltName: Full=Widely-expressed LIM protein 2B && PF00412:LIM domain	LIM
Rs230980	782.757	882.525	755.627	140.404	140.62	139.884	806.97	140.303	2.52321	5.0209e-56	5.34816e-54	Rs230980	R5	7030700	7032218	+	1128	protein_coding	3-hydroxybutyryl- dehydrogenase-like [BLAST2GO] | 3-hydroxyacyl-CoA dehydrogenase family protein [AT3G15290] && Q45223.1 RecName: Full=3-hydroxybutyryl-CoA dehydrogenase; AltName: Full=Beta-hydroxybutyryl-CoA dehydrogenase; Short=BHBD && PF00725:3-hydroxyacyl-CoA dehydrogenase, C-terminal domain|PF02737:3-hydroxyacyl-CoA dehydrogenase, NAD binding domain	3HCDH_N
Rs535520	11.2143	19.4087	10.9389	354.265	377.25	364.873	13.854	365.463	-4.74588	5.10219e-56	5.41843e-54	Rs535520	RUS00273	71508	79214	-	4234	protein_coding	abc transporter d family member 1 [BLAST2GO] | peroxisomal ABC transporter 1 [AT4G39850] && Q94FB9.1 RecName: Full=ABC transporter D family member 1; Short=ABC transporter ABCD.1; Short=AtABCD1; AltName: Full=Peroxisomal ABC transporter 1; Short=AtPXA1; AltName: Full=Protein ACETATE NON-UTILIZING 2; AltName: Full=Protein COMATOSE; AltName: Full=Protein PEROXISOME DEFECTIVE 3; Short=Ped3p && PF064…	ABC_tran
Rs191160	25.7929	36.534	26.0851	420.283	439.317	383.459	29.4707	414.353	-3.82432	6.48166e-56	6.8628e-54	Rs191160	R4	29838174	29839974	+	1030	protein_coding	uncharacterized protein [BLAST2GO] | Best-Hit: unknown protein [AT5G41960] && - && -	-
Rs022900	477.729	565.136	496.459	8.36847	14.5469	30.3245	513.108	17.7466	4.86124	6.56434e-56	6.9296e-54	Rs022900	R1	13032094	13034220	+	1789	protein_coding	protein transport family protein [BLAST2GO] | SecY protein transport family protein [AT1G29310] && Q54XK2.1 RecName: Full=Protein transport protein Sec61 subunit alpha; AltName: Full=Secretory 61 complex subunit alpha && PF10559:Plug domain of Sec61p|PF00344:SecY translocase	-
novel.899	0	2.28338	6.73164	683.425	684.675	717.029	3.00501	695.043	-7.69353	7.35382e-56	7.73989e-54	-	R2	33106528	33108574	-	1099	-	PF00071:Ras family	Ras
Rs168990	1776.34	1907.76	1866.35	477.933	487.806	505.735	1850.15	490.491	1.9155	7.57314e-56	7.94707e-54	Rs168990	R4	11369295	11371898	+	1981	protein_coding	ferrochelatase 1 [BLAST2GO] | ferrochelatase 1 [AT5G26030] && - && PF00762:Ferrochelatase	-
Rs423400	423.9	533.168	409.789	13.9475	27.1542	27.3899	455.619	22.8305	4.32277	8.24325e-56	8.62468e-54	Rs423400	R8	9776854	9780549	-	1978	protein_coding	kinase family protein [BLAST2GO] | ACT-like protein tyrosine kinase family protein [AT4G35780] && - && PF07714:Protein tyrosine kinase	Pkinase_Tyr
novel.5835	2.24286	10.2752	4.20728	621.127	496.535	449.977	5.57511	522.546	-6.58683	8.4701e-56	8.83589e-54	-	RUS01100	16930	18331	+	694	-	PF00237:Ribosomal protein L22p/L17e	-
Rs422890	2079.13	1908.9	1781.36	7323.34	7529.48	6665.53	1923.13	7172.78	-1.89957	8.94273e-56	9.30149e-54	Rs422890	R8	10059080	10060540	-	1053	protein_coding	rna-binding protein cp31 [BLAST2GO] | Best-Hit: 31-kDa RNA binding protein [AT4G24770] && Q04836.1 RecName: Full=31 kDa ribonucleoprotein, chloroplastic; AltName: Full=RNA-binding protein 1/2/3; Short=AtRBP33; AltName: Full=RNA-binding protein CP31A; AltName: Full=RNA-binding protein RNP-T; AltName: Full=RNA-binding protein cp31; Flags: Precursor && PF00076:RNA recognition motif. (a.k.a. RRM, RBD…	RRM_1
Rs147540	897.143	1108.58	889.418	142.264	156.137	162.383	965.047	153.595	2.65124	9.51989e-56	9.87277e-54	Rs147540	R3	28553435	28555906	-	1313	protein_coding	adenosine kinase 2 [BLAST2GO] | adenosine kinase 2 [AT5G03300] && - && PF00294:pfkB family carbohydrate kinase	PfkB
Rs119300	2867.49	4150.04	3597.22	553.249	607.091	643.663	3538.25	601.334	2.55696	1.15593e-55	1.19527e-53	Rs119300	R3	15822607	15823540	+	934	protein_coding	Best-Hit: unknown protein [AT2G38790] && - && -	-
novel.7787	60.5572	38.8174	32.8168	520.705	602.242	639.75	44.0638	587.566	-3.75238	1.26633e-55	1.30561e-53	-	RUS09033	1494	2341	+	848	-	-	-
Rs252240	99.8072	83.3432	116.121	688.074	738.983	718.007	99.7571	715.021	-2.83276	1.3753e-55	1.41384e-53	Rs252240	R5	23508457	23510339	-	1883	protein_coding	uncharacterized protein [BLAST2GO] | Best-Hit: unknown protein [AT1G01240] && - && -	-
Rs479900	34.7643	30.8256	30.2924	389.599	437.377	385.415	31.9608	404.13	-3.66453	1.60394e-55	1.64411e-53	Rs479900	R9	23463332	23465858	-	1806	protein_coding	protein set domain group 41-like [BLAST2GO] | SET domain-containing protein [AT1G43245] && - && PF00856:SET domain	SET
Rs199140	125.6	210.071	148.096	1421.71	1207.39	1461.45	161.256	1363.52	-3.08277	2.017e-55	2.06154e-53	Rs199140	R4	35633461	35636278	-	1862	protein_coding	cinnamate-4-hydroxylase [BLAST2GO] | cinnamate-4-hydroxylase [AT2G30490] && - && PF00067:Cytochrome P450	p450
Rs187560	5.60714	4.56675	7.5731	544.88	541.145	380.524	5.91566	488.85	-6.33437	2.97158e-55	3.02844e-53	Rs187560	R4	26396142	26398120	-	1895	protein_coding	Unknown protein && - && -	-
Rs421840	538.286	452.108	546.104	47.4213	61.097	49.8888	512.166	52.8024	3.27961	4.85747e-55	4.9362e-53	Rs421840	R8	8336360	8339677	+	2510	protein_coding	alanine--glyoxylate aminotransferase 2 homolog mitochondrial-like [BLAST2GO] | alanine:glyoxylate aminotransferase 2 [AT4G39660] && - && PF00202:Aminotransferase class-III	Aminotran_3
Rs223580	565.2	463.525	449.337	25.1054	43.6407	37.172	492.688	35.3061	3.80491	5.0995e-55	5.1673e-53	Rs223580	R5	2683248	2684887	+	991	protein_coding	protein dehydration-induced 19-4 [BLAST2GO] | Best-Hit: Drought-responsive family protein [AT5G49230] && Q8VXU6.1 RecName: Full=Protein DEHYDRATION-INDUCED 19 homolog 4; Short=AtDi19-4 && PF14571:Stress-induced protein Di19, C-terminal|PF05605:Drought induced 19 protein (Di19), zinc-binding	-
Rs277080	612.3	395.024	465.325	26.9651	20.3657	30.3245	490.883	25.8851	4.24482	5.14057e-55	5.19403e-53	Rs277080	R5	35957946	35959743	+	977	protein_coding	Unknown protein && - && -	-
Rs358200	297.179	323.098	282.729	1364.06	1506.09	1710.89	301.002	1527.01	-2.34445	1.27037e-54	1.27993e-52	Rs358200	R6	48367036	48369440	+	1742	protein_coding	tpx2 (targeting protein for xklp2)-like protein [BLAST2GO] | TPX2 (targeting protein for Xklp2) protein family [AT2G35880] && - && PF06886:Targeting protein for Xklp2 (TPX2)	-
Rs476490	690.8	820.874	720.286	66.9478	92.1304	103.69	743.987	87.5895	3.08797	1.33817e-54	1.3444e-52	Rs476490	R9	19372697	19373635	+	939	protein_coding	a20 an1-like zinc finger family protein [BLAST2GO] | A20/AN1-like zinc finger family protein [AT4G12040] && Q9SZ69.1 RecName: Full=Zinc finger A20 and AN1 domain-containing stress-associated protein 7; Short=AtSAP7 && PF01754:A20-like zinc finger|PF01428:AN1-like Zinc finger	zf-A20
Rs177630	8.97143	3.42506	1.68291	523.494	508.172	493.018	4.69314	508.228	-6.84281	1.35468e-54	1.35713e-52	Rs177630	R4	16423164	16425745	-	2582	protein_coding	pentatricopeptide repeat-containing protein mitochondrial-like [BLAST2GO] | Pentatricopeptide repeat (PPR) superfamily protein [AT2G03880] && Q9SI53.1 RecName: Full=Pentatricopeptide repeat-containing protein At2g03880, mitochondrial; Flags: Precursor && PF13041:PPR repeat family|PF14432:DYW family of nucleic acid deaminases|PF12854:PPR repeat	-
Rs316750	1076.57	1271.84	1182.24	236.177	195.898	234.771	1176.89	222.282	2.40427	1.40488e-54	1.40345e-52	Rs316750	R6	17204615	17206446	+	1202	protein_coding	eukaryotic translation initiation factor 3 delta subunit [BLAST2GO] | Best-Hit: Transducin/WD40 repeat-like superfamily protein [AT2G46290] && Q38884.2 RecName: Full=Eukaryotic translation initiation factor 3 subunit I; Short=eIF3i; AltName: Full=Eukaryotic translation initiation factor 3 subunit 2; AltName: Full=TGF-beta receptor-interacting protein 1; Short=TRIP-1; AltName: Full=eIF-3-beta; Alt…	WD40
Rs376000	1295.25	1521.87	1458.24	255.703	283.18	314.984	1425.12	284.622	2.32456	1.42516e-54	1.4197e-52	Rs376000	R7	20030812	20033703	+	2137	protein_coding	calcium-dependent protein kinase [BLAST2GO] | calcium-dependent protein kinase 32 [AT3G57530] && - && PF13499:EF-hand domain pair|PF00069:Protein kinase domain	Pkinase
Rs581690	12.3357	12.5586	16.8291	319.862	401.495	425.522	13.9078	382.293	-4.75912	1.50856e-54	1.49856e-52	Rs581690	RUS00440	5175	8530	+	2921	protein_coding	cell division cycle 5-like [BLAST2GO] | cell division cycle 5 [AT1G09770] && - && PF11831:pre-mRNA splicing factor component|PF13921:Myb-like DNA-binding domain	-
novel.5590	3.36429	7.99182	8.41455	370.072	424.77	396.176	6.59022	397.006	-5.88071	1.6571e-54	1.6415e-52	-	RUS00540	43229	44425	+	884	-	PF00069:Protein kinase domain	Pkinase
Rs081080	404.836	482.934	394.642	1.85966	13.5771	5.86927	427.471	7.10201	5.92213	1.85618e-54	1.83358e-52	Rs081080	R2	19217960	19219715	-	1311	protein_coding	methionine adenosyltransferase 2 subunit beta-like [BLAST2GO] | NAD(P)-binding Rossmann-fold superfamily protein [AT4G00560] && - && PF04321:RmlD substrate binding domain	-
Rs259430	490.064	590.253	560.409	21.3861	32.0032	48.9106	546.909	34.1	4.00791	2.01605e-54	1.98595e-52	Rs259430	R5	27859334	27861318	+	1649	protein_coding	Best-Hit: CONTAINS InterPro DOMAIN/s: Uncharacterised conserved protein UCP022260 (InterPro:IPR016802) [AT3G54000] && - && -	-
Rs259100	2048.85	2630.45	2097.75	437.02	419.921	479.323	2259.02	445.421	2.34222	2.65406e-54	2.60717e-52	Rs259100	R5	27672257	27676005	+	2243	protein_coding	mlo-like protein 6 [BLAST2GO] | Seven transmembrane MLO family protein [AT1G11310] && - && PF03094:Mlo family	-
Rs451110	2103.8	2342.74	1923.57	310.563	341.368	434.326	2123.37	362.086	2.55208	2.90855e-54	2.84925e-52	Rs451110	R9	3800371	3802379	-	1592	protein_coding	protein kinase family protein [BLAST2GO] | Protein kinase superfamily protein [AT1G70740] && - && PF07714:Protein tyrosine kinase	Pkinase_Tyr
Rs298010	364.464	411.008	416.52	13.0176	25.2146	9.78211	397.331	16.0048	4.63561	2.97415e-54	2.90547e-52	Rs298010	RUS10310	184	1240	+	972	protein_coding	ras-related protein raba1f-like [BLAST2GO] | RAB GTPase homolog A1G [AT3G15060] && - && PF00071:Ras family	Ras
Rs185410	3.36429	2.28338	1.68291	978.181	1079.38	1049.62	2.44352	1035.73	-8.77083	3.80865e-54	3.71044e-52	Rs185410	R4	22534565	22537686	+	1725	protein_coding	ureidoglycolate amidohydrolase [BLAST2GO] | ureidoglycolate amidohydrolase [AT5G43600] && - && PF01546:Peptidase family M20/M25/M40	Peptidase_M20
Rs316690	10.0929	6.85013	27.768	575.565	478.108	617.251	14.9037	556.975	-5.15264	3.82019e-54	3.71146e-52	Rs316690	R6	17227298	17229112	+	1185	protein_coding	eukaryotic translation initiation factor 3 delta subunit [BLAST2GO] | Best-Hit: Transducin/WD40 repeat-like superfamily protein [AT2G46290] && Q38884.2 RecName: Full=Eukaryotic translation initiation factor 3 subunit I; Short=eIF3i; AltName: Full=Eukaryotic translation initiation factor 3 subunit 2; AltName: Full=TGF-beta receptor-interacting protein 1; Short=TRIP-1; AltName: Full=eIF-3-beta; Alt…	WD40
novel.3927	10.0929	11.4169	8.41455	369.143	417.011	322.81	9.97476	369.655	-5.23014	3.97234e-54	3.84871e-52	-	R7	13048768	13050142	+	1280	-	PF08372:Plant phosphoribosyltransferase C-terminal	-
Rs237120	439.6	340.223	375.289	18.5966	7.75835	16.6296	385.037	14.3282	4.7443	5.14045e-54	4.96686e-52	Rs237120	R5	11039989	11046100	-	4885	protein_coding	abc transporter c family member 8-like [BLAST2GO] | multidrug resistance-associated protein 6 [AT3G21250] && - && PF00005:ABC transporter|PF00664:ABC transporter transmembrane region	ABC_tran
Rs286070	3.36429	10.2752	6.73164	358.914	434.468	411.827	6.79037	401.736	-5.89094	6.07714e-54	5.85591e-52	Rs286070	R5	44428615	44430574	-	1695	protein_coding	arm domain-containing protein [BLAST2GO] | plant U-box 9 [AT3G07360] && - && PF04564:U-box domain	U-box
Rs348640	339.793	347.073	366.033	21.3861	22.3053	12.7167	350.966	18.8027	4.22019	9.98711e-54	9.59739e-52	Rs348640	R6	41559283	41559919	+	637	protein_coding	arabinogalactan protein 2 [BLAST2GO] | arabinogalactan protein 2 [AT2G22470] && - && -	-
Rs138280	29.1571	19.4087	26.9266	370.072	379.189	359.982	25.1641	369.748	-3.86978	1.28366e-53	1.23022e-51	Rs138280	R3	23834961	23838987	+	2700	protein_coding	methionine synthase 3 [BLAST2GO] | methionine synthase 3 [AT5G20980] && - && PF08267:Cobalamin-independent synthase, N-terminal domain|PF01717:Cobalamin-independent synthase, Catalytic domain	-
Rs120150	1030.59	992.127	955.893	207.352	158.076	169.231	992.871	178.22	2.47673	1.3899e-53	1.32844e-51	Rs120150	R3	16419046	16420438	+	1393	protein_coding	copper ion transmembrane transporter [BLAST2GO] | copper ion transmembrane transporters [AT2G37920] && O80792.1 RecName: Full=Putative DEAD-box ATP-dependent RNA helicase 33 && -	-
Rs523290	5.60714	4.56675	4.20728	460.266	437.377	449.977	4.79372	449.207	-6.56577	1.42878e-53	1.36192e-51	Rs523290	R4	30020054	30021610	+	1557	protein_coding	hxxxd-type acyl-transferase-like protein [BLAST2GO] | HXXXD-type acyl-transferase family protein [AT5G39050] && - && PF02458:Transferase family	-
Rs285270	556.229	624.503	451.02	39.0529	55.2783	47.9323	543.917	47.4212	3.51976	1.53351e-53	1.45783e-51	Rs285270	R5	44768777	44771942	+	2142	protein_coding	emb3004 mee32 [BLAST2GO] | dehydroquinate dehydratase, putative / shikimate dehydrogenase, putative [AT3G06350] && Q9SQT8.1 RecName: Full=Bifunctional 3-dehydroquinate dehydratase/shikimate dehydrogenase, chloroplastic; Short=DHQ-SDH protein; AltName: Full=DHQase-SORase; AltName: Full=Protein EMBRYO DEFECTIVE 3004; Includes: RecName: Full=Dehydroquinate dehydratase; Short=DHQ; Includes: RecName: …	-
Rs267850	39.25	55.9427	33.6582	539.301	527.568	452.912	42.9503	506.594	-3.57591	1.89328e-53	1.79501e-51	Rs267850	R5	34227554	34229420	-	1283	protein_coding	protein kinase family protein [BLAST2GO] | Protein kinase superfamily protein [AT5G11410] && Q9LFL7.2 PUTATIVE PSEUDOGENE: RecName: Full=Putative inactive serine/threonine-protein kinase At5g11400; Flags: Precursor && PF00069:Protein kinase domain	Pkinase
novel.1919	533.8	552.577	604.165	77.1759	87.2815	78.2569	563.514	80.9048	2.80142	2.13237e-53	2.01628e-51	-	R4	11823067	11825256	-	1681	-	-	-
novel.3534	1649.62	1195.35	1835.21	103.211	128.983	54.7798	1560.06	95.6579	4.02732	2.30299e-53	2.17182e-51	-	R6	21213705	21227171	-	3285	-	PF14303:No apical meristem-associated C-terminal domain	-
Rs451820	654.914	682.729	602.482	105.071	111.526	102.712	646.709	106.436	2.60227	2.93889e-53	2.76412e-51	Rs451820	R9	2125626	2127724	-	1319	protein_coding	e3 ubiquitin-protein ligase sina-like 2 [BLAST2GO] | Protein with RING/U-box and TRAF-like domains [AT1G66620] && Q9C6H3.1 RecName: Full=E3 ubiquitin-protein ligase SINA-like 2; AltName: Full=Seven in absentia-like protein 2 && PF03145:Seven in absentia protein family	-
Rs214560	16.8214	17.1253	16.8291	324.511	465.501	379.546	16.9253	389.853	-4.52603	3.17908e-53	2.9821e-51	Rs214560	R4	45603064	45604562	+	995	protein_coding	ribosomal l32p protein family [BLAST2GO] | Best-Hit: Ribosomal L32p protein family [AT1G69485] && Q9SBJ6.2 RecName: Full=Rac-like GTP-binding protein ARAC6; AltName: Full=GTPase protein ROP5; Flags: Precursor && PF00071:Ras family	Ras
Rs123760	3642.4	3300.62	3704.09	650.881	507.202	753.223	3549.04	637.102	2.47796	3.31314e-53	3.09962e-51	Rs123760	R3	10087258	10088253	-	899	protein_coding	glutathione s-transferase [BLAST2GO] | glutathione S-transferase tau 5 [AT2G29450] && P46421.1 RecName: Full=Glutathione S-transferase U5; Short=AtGSTU5; AltName: Full=AtGSTU1; AltName: Full=GST class-tau member 5; AltName: Full=Glutathione S-transferase 103-1A && PF13417:Glutathione S-transferase, N-terminal domain	-
Rs257610	367.829	294.556	344.997	9.2983	8.72815	9.78211	335.794	9.26952	5.17952	5.26865e-53	4.91611e-51	Rs257610	R5	26746023	26748364	+	1604	protein_coding	phytochrome interacting factor 3 [BLAST2GO] | phytochrome interacting factor 3 [AT1G09530] && - && PF00010:Helix-loop-helix DNA-binding domain	HLH
Rs486830	680.707	584.544	604.165	93.9128	66.9158	79.2351	623.139	80.0212	2.95951	6.02359e-53	5.60574e-51	Rs486830	R9	29173607	29176278	+	1942	protein_coding	wrky transcription factor 6 [BLAST2GO] | WRKY family transcription factor [AT1G62300] && Q9C519.1 RecName: Full=WRKY transcription factor 6; AltName: Full=WRKY DNA-binding protein 6; Short=AtWRKY6 && PF03106:WRKY DNA -binding domain	WRKY
Rs199370	238.864	125.586	217.937	2056.78	2751.31	1885.01	194.129	2231.03	-3.52007	6.73182e-53	6.2484e-51	Rs199370	R4	35770649	35773552	+	2471	protein_coding	pentatricopeptide repeat-containing protein at2g30780-like [BLAST2GO] | Tetratricopeptide repeat (TPR)-like superfamily protein [AT2G30780] && - && PF13041:PPR repeat family	-
Rs017800	653.793	672.454	679.054	118.088	112.496	127.167	668.434	119.251	2.48716	6.78097e-53	6.27755e-51	Rs017800	R1	9326704	9328134	-	1357	protein_coding	nmr solution structures of at1g77540 [BLAST2GO] | Acyl-CoA N-acyltransferases (NAT) superfamily protein [AT1G21770] && - && PF14542:GCN5-related N-acetyl-transferase	-
Rs236150	377.922	368.765	398.008	38.123	34.9126	33.2592	381.565	35.4316	3.42849	7.11996e-53	6.57416e-51	Rs236150	R5	10222607	10226043	+	2574	protein_coding	bpi lbp family protein [BLAST2GO] | lipid-binding serum glycoprotein family protein [AT3G20270] && - && PF01273:LBP / BPI / CETP family, N-terminal domain|PF02886:LBP / BPI / CETP family, C-terminal domain	-
Rs304330	164.85	267.155	148.096	1831.77	2912.29	2276.3	193.367	2340.12	-3.60148	7.37758e-53	6.78289e-51	Rs304330	R6	8712668	8714675	-	1670	protein_coding	polyketide cyclase dehydrase and lipid transport superfamily protein [BLAST2GO] | Polyketide cyclase/dehydrase and lipid transport superfamily protein [AT3G23080] && - && PF01852:START domain	START
Rs038540	518.1	583.403	467.008	42.7722	59.1574	58.6927	522.837	53.5408	3.28841	7.38439e-53	6.78289e-51	Rs038540	R1	25062880	25063926	+	1047	protein_coding	legume lectin-like protein [BLAST2GO] | Legume lectin family protein [AT1G53070] && - && PF00139:Legume lectin domain	-
Rs268570	220.921	179.245	218.778	1057.22	1309.22	1355.8	206.315	1240.75	-2.58611	7.67616e-53	7.03264e-51	Rs268570	R5	33819381	33822435	-	1771	protein_coding	rna-binding protein 47b [BLAST2GO] | RNA-binding protein 47A [AT1G49600] && F4I3B3.1 RecName: Full=Polyadenylate-binding protein RBP47A; Short=Poly(A)-binding protein RBP47A; AltName: Full=RNA-binding protein 47A; Short=AtRBP47A && PF00076:RNA recognition motif. (a.k.a. RRM, RBD, or RNP domain)	RRM_1
Rs258350	3179.25	3539.23	3519.81	764.32	535.326	678.879	3412.76	659.508	2.3713	9.91703e-53	9.06216e-51	Rs258350	R5	27239126	27240353	+	990	protein_coding	transmembrane protein 14c [BLAST2GO] | Transmembrane proteins 14C [AT3G43520] && - && PF03647:Transmembrane proteins 14C	-
Rs427100	772.664	702.138	613.421	84.6145	105.708	100.756	696.074	97.0259	2.84261	1.1994e-52	1.09318e-50	Rs427100	R8	11695312	11697088	-	1696	protein_coding	protein kinase family protein [BLAST2GO] | Protein kinase superfamily protein [AT4G31170] && - && PF07714:Protein tyrosine kinase	Pkinase_Tyr
novel.7375	412.686	462.384	340.789	25.1054	11.6375	18.586	405.286	18.443	4.45186	1.24911e-52	1.13557e-50	-	RUS06483	94	2523	-	1307	-	PF01591:6-phosphofructo-2-kinase	-
Rs176570	60.5572	139.286	69.8408	1299.9	1550.7	2068.92	89.8946	1639.84	-4.1958	1.37951e-52	1.2509e-50	Rs176570	R4	15934240	15935999	-	1760	protein_coding	ethylene-responsive transcription factor erf118 [BLAST2GO] | Integrase-type DNA-binding superfamily protein [AT3G25890] && Q9LUA2.1 RecName: Full=Ethylene-responsive transcription factor ERF119 && PF00847:AP2 domain	AP2
novel.1244	1598.04	1757.06	1976.58	0.92983	2.90938	0.978211	1777.22	1.60581	10.1194	1.57876e-52	1.42791e-50	-	R3	4576347	4577839	-	731	-	PF00416:Ribosomal protein S13/S18	-
Rs071530	13.4571	26.2588	36.1826	497.459	442.226	458.781	25.2995	466.155	-4.1718	1.63389e-52	1.474e-50	Rs071530	R2	26234405	26235838	-	959	protein_coding	50s ribosomal protein l9-like [BLAST2GO] | Ribosomal protein L9/RNase H1 [AT5G53070] && - && PF03948:Ribosomal protein L9, C-terminal domain|PF01281:Ribosomal protein L9, N-terminal domain	-
novel.263	671.736	842.566	595.75	89.2637	83.4023	79.2351	703.351	83.967	3.06451	1.71703e-52	1.54506e-50	-	R1	6176107	6181674	-	4472	-	PF08370:Plant PDR ABC transporter associated|PF14510:ABC-transporter N-terminal|PF01061:ABC-2 type transporter|PF00005:ABC transporter	ABC2_membrane
Rs356110	54.95	35.3923	42.0728	429.582	476.169	487.149	44.1384	464.3	-3.39719	2.01522e-52	1.80879e-50	Rs356110	R6	46931900	46933788	-	1184	protein_coding	proline-rich uncharacterized protein [BLAST2GO] | proline-rich family protein [AT2G32840] && - && PF15306:LIN37	-
Rs394560	331.943	305.972	317.229	13.0176	18.4261	13.695	318.381	15.0462	4.40494	2.09276e-52	1.87363e-50	Rs394560	R7	5440052	5441876	+	1104	protein_coding	uncharacterized protein chloroplastic-like [BLAST2GO] | NAD(P)-binding Rossmann-fold superfamily protein [AT5G10730] && Q9FVR6.1 RecName: Full=Uncharacterized protein At1g32220, chloroplastic; Flags: Precursor && PF01370:NAD dependent epimerase/dehydratase family	Epimerase
Rs147620	455.3	563.994	448.496	41.8424	48.4897	54.7798	489.263	48.3706	3.33889	2.37498e-52	2.12093e-50	Rs147620	R3	28608537	28609406	+	560	protein_coding	dnaj heat shock n-terminal domain-containing protein [BLAST2GO] | Best-Hit: Chaperone DnaJ-domain superfamily protein [AT5G03030] && - && -	-
Rs139630	626.879	657.612	521.702	65.0881	55.2783	80.2133	602.064	66.8599	3.16996	2.48951e-52	2.21761e-50	Rs139630	R3	24437660	24440147	-	1909	protein_coding	inactive beta-amylase 9-like [BLAST2GO] | beta-amylase 3 [AT5G18670] && - && PF01373:Glycosyl hydrolase family 14	-
Rs450100	536.043	482.934	362.667	8.36847	1.93959	4.89106	460.548	5.06637	6.49338	2.54142e-52	2.25816e-50	Rs450100	R9	986193	987385	-	791	protein_coding	50s ribosomal protein chloroplastic-like [BLAST2GO] | Ribosomal protein L13 family protein [AT1G78630] && Q9SYL9.1 RecName: Full=50S ribosomal protein L13, chloroplastic; AltName: Full=CL13; AltName: Full=Protein EMBRYO DEFECTIVE 1473; Flags: Precursor && PF00572:Ribosomal protein L13	-
novel.2596	338.672	353.923	481.312	16.7369	16.4865	8.8039	391.302	14.0091	4.80237	2.81587e-52	2.49575e-50	-	R5	4774545	4775716	-	544	-	PF01423:LSM domain	LSM
Rs314540	32.5214	10.2752	22.7193	411.915	442.226	480.302	21.8386	444.814	-4.34235	3.39676e-52	3.00307e-50	Rs314540	R6	16079980	16085734	+	3803	protein_coding	mms19 nucleotide excision repair protein [BLAST2GO] | ARM repeat superfamily protein [AT5G48120] && Q0WVF8.1 RecName: Full=MMS19 nucleotide excision repair protein homolog; AltName: Full=MET18 homolog; AltName: Full=MMS19-like protein && PF12460:RNAPII transcription regulator C-terminal|PF14500:Dos2-interacting transcription regulator of RNA-Pol-II	-
Rs175580	1353.56	1320.93	1305.94	4488.29	5243.68	4497.81	1326.81	4743.26	-1.83804	4.87105e-52	4.29575e-50	Rs175580	R4	15358316	15359603	+	1288	protein_coding	ribonucleoside-diphosphate reductase small chain-like [BLAST2GO] | Ferritin/ribonucleotide reductase-like family protein [AT3G27060] && Q9LSD0.1 RecName: Full=Ribonucleoside-diphosphate reductase small chain C; AltName: Full=Ribonucleoside-diphosphate reductase TSO2 subunit; AltName: Full=Ribonucleotide reductase small subunit C && PF00268:Ribonucleotide reductase, small chain	-
Rs158050	2610.69	2236.57	3017.46	427.722	276.391	388.35	2621.57	364.154	2.84783	5.18637e-52	4.56246e-50	Rs158050	R4	4972521	4973695	-	778	protein_coding	hva22d [BLAST2GO] | HVA22 homologue D [AT4G24960] && Q9S760.1 RecName: Full=HVA22-like protein d; Short=AtHVA22d && PF03134:TB2/DP1, HVA22 family	TB2_DP1_HVA22
Rs012750	325.214	302.547	318.07	18.5966	18.4261	16.6296	315.277	17.8841	4.1393	6.06857e-52	5.32528e-50	Rs012750	R1	6266585	6267976	+	1233	protein_coding	peptide deformylase 1a [BLAST2GO] | peptide deformylase 1A [AT1G15390] && - && PF01327:Polypeptide deformylase	Pep_deformylase
Rs108130	10.0929	11.4169	8.41455	437.02	454.833	303.245	9.97476	398.366	-5.33719	6.08787e-52	5.329e-50	Rs108130	R3	1683932	1686168	+	1553	protein_coding	uncharacterized protein [BLAST2GO] | Best-Hit: unknown protein [AT4G02880] && - && -	-
Rs592470	35.8857	65.0762	71.5237	702.022	604.182	747.353	57.4952	684.519	-3.56181	6.91245e-52	6.03585e-50	Rs592470	RUS01879	257	3301	-	1646	protein_coding	protein chloroplastic-like [BLAST2GO] | translocon at the inner envelope membrane of chloroplasts 110 [AT1G06950] && Q8LPR9.1 RecName: Full=Protein TIC110, chloroplastic; AltName: Full=Translocon at the inner envelope membrane of chloroplasts 110; Short=AtTIC110; Flags: Precursor && PF16940:Chloroplast envelope transporter	-
Rs293780	88.5929	66.2179	77.4139	668.548	551.813	585.948	77.4082	602.103	-2.95911	6.95653e-52	6.05938e-50	Rs293780	R6	2528673	2530810	-	1256	protein_coding	60s acidic ribosomal protein p0 [BLAST2GO] | Best-Hit: Ribosomal protein L10 family protein [AT3G09200] && Q42112.2 RecName: Full=60S acidic ribosomal protein P0-2 && PF00428:60s Acidic ribosomal protein|PF00466:Ribosomal protein L10	-
Rs243970	15.7	12.5586	10.0975	304.054	337.488	363.895	12.7853	335.146	-4.73407	7.63525e-52	6.63422e-50	Rs243970	R5	18594921	18597082	-	1422	protein_coding	gdsl esterase lipase [BLAST2GO] | Best-Hit: GDSL-like Lipase/Acylhydrolase superfamily protein [AT1G28580] && Q9FXJ2.1 RecName: Full=GDSL esterase/lipase At1g28580; AltName: Full=Extracellular lipase At1g28580; Flags: Precursor && PF00657:GDSL-like Lipase/Acylhydrolase	Lipase_GDSL
Rs583050	343.157	419	311.338	5.57898	7.75835	8.8039	357.832	7.38041	5.60252	9.65717e-52	8.3705e-50	Rs583050	RUS01697	11112	14172	-	2114	protein_coding	senescence related lam domain containing protein [BLAST2GO] | winged-helix DNA-binding transcription factor family protein [AT4G35890] && Q94K80.1 RecName: Full=La-related protein 1C; Short=AtLARP1c && PF05383:La domain	-
Rs407930	325.214	375.615	385.386	13.9475	16.4865	26.4117	362.072	18.9486	4.26119	9.9917e-52	8.63927e-50	Rs407930	R8	1102463	1103763	-	1120	protein_coding	gpi-anchored protein [BLAST2GO] | Best-Hit: glycine-rich protein [AT1G07135] && - && -	-
Rs004370	640.336	658.754	675.689	116.229	106.677	125.211	658.259	116.039	2.50448	1.00169e-51	8.63991e-50	Rs004370	R1	2293355	2295232	-	903	protein_coding	peptidase-s24 s26 domain-containing protein [BLAST2GO] | Peptidase S24/S26A/S26B/S26C family protein [AT1G06200] && - && -	-
novel.5242	7.85	14.8419	3.36582	363.564	458.713	378.568	8.68592	400.281	-5.59975	1.00753e-51	8.66916e-50	-	R9	36139006	36164620	-	6470	-	PF18052:Rx N-terminal domain|PF00931:NB-ARC domain	NB-ARC
novel.5050	388.014	423.566	318.912	2.78949	8.72815	8.8039	376.831	6.77385	5.80692	1.08782e-51	9.33732e-50	-	R9	5730388	5734584	-	1999	-	PF01554:MatE	MatE
Rs347880	2402.1	3927.41	2431.81	306.844	354.945	367.807	2920.44	343.199	3.08898	1.1725e-51	1.00398e-49	Rs347880	R6	40666818	40668605	+	1190	protein_coding	senescence-associated protein [BLAST2GO] | tetraspanin8 [AT2G23810] && Q8S8Q6.1 RecName: Full=Tetraspanin-8 && PF00335:Tetraspanin family	Tetraspannin
Rs493860	2140.81	2396.4	2271.09	233.387	272.512	400.088	2269.43	301.996	2.91039	1.40494e-51	1.20011e-49	Rs493860	R9	33319181	33321430	+	1483	protein_coding	lipid phosphate phosphatase 1 [BLAST2GO] | phosphatidic acid phosphatase 1 [AT2G01180] && Q9ZU49.2 RecName: Full=Lipid phosphate phosphatase 1; Short=AtLPP1; AltName: Full=Phosphatidic acid phosphatase 1; Short=AtPAP1; AltName: Full=Prenyl diphosphate phosphatase && PF01569:PAP2 superfamily	-
Rs501270	172.7	174.678	148.938	1082.32	1227.76	893.107	165.439	1067.73	-2.69361	1.45843e-51	1.24279e-49	Rs501270	R9	37146505	37149116	-	1470	protein_coding	uncharacterized protein [BLAST2GO] | Protein of unknown function (DUF707) [AT1G61240] && - && PF05212:Protein of unknown function (DUF707)	-
Rs304760	1612.61	1468.21	1597.08	138.545	226.932	235.749	1559.3	200.408	2.9611	1.50692e-51	1.28103e-49	Rs304760	R6	9069571	9072614	-	2188	protein_coding	mate efflux family protein alf5 [BLAST2GO] | MATE efflux family protein [AT3G23560] && - && PF01554:MatE	MatE
Rs449480	14190.6	17464.4	13305.9	3070.3	3660	3233.97	14987	3321.42	2.17379	1.6313e-51	1.38344e-49	Rs449480	RUS04683	2226	4095	+	1543	protein_coding	epidermis-specific secreted glycoprotein ep1-like [BLAST2GO] | Curculin-like (mannose-binding) lectin family protein [AT1G78830] && - && PF01453:D-mannose binding lectin	B_lectin
novel.3827	30.2786	19.4087	17.6706	403.546	386.948	337.483	22.4526	375.992	-4.08362	3.41679e-51	2.8907e-49	-	R7	4484135	4484752	+	476	-	-	-
novel.7041	42.6143	50.2343	51.3288	699.232	462.592	536.06	48.0591	565.961	-3.55431	3.65974e-51	3.08885e-49	-	RUS04929	1	1711	+	1175	-	PF03822:NAF domain	-
Rs308300	56.0714	54.801	53.0117	452.827	548.903	448.021	54.628	483.25	-3.1469	3.95144e-51	3.32712e-49	Rs308300	R6	11172562	11179179	-	934	protein_coding	cofactor assembly of complex c [BLAST2GO] | cofactor assembly of complex C [AT1G59840] && - && PF11152:Protein of unknown function (DUF2930)	-
novel.3131	6367.47	4425.18	7060.65	870.321	873.784	653.445	5951.1	799.184	2.89662	4.53324e-51	3.80792e-49	-	R6	25034715	25036195	+	1006	-	-	-
Rs248060	1398.42	1515.02	882.686	135.755	119.285	136.95	1265.38	130.663	3.27444	5.62439e-51	4.71329e-49	Rs248060	R5	20018326	20019240	-	915	protein_coding	photosystem ii type i chlorophyll a b binding protein [BLAST2GO] | Best-Hit: chlorophyll A/B-binding protein 2 [AT1G29920] && - && PF00504:Chlorophyll A-B binding protein	-
Rs228450	396.986	417.858	374.448	3.71932	11.6375	0.978211	396.43	5.44502	6.18802	5.8621e-51	4.90088e-49	Rs228450	R5	5550396	5551288	-	893	protein_coding	Unknown protein && - && -	-
novel.6635	485.579	473.801	469.532	3.71932	0.969794	5.86927	476.304	3.51946	7.08168	6.515e-51	5.43388e-49	-	RUS03453	2659	4469	+	857	-	PF02002:TFIIE alpha subunit	TFIIE_alpha
Rs004360	549.5	575.411	502.349	79.9654	60.1272	75.3223	542.42	71.805	2.9155	1.00561e-50	8.36763e-49	Rs004360	R1	2291055	2293077	-	1682	protein_coding	ribonucleic acid-binding protein rhon1 [BLAST2GO] | Rho termination factor [AT1G06190] && - && PF07498:Rho termination factor, N-terminal domain	-
Rs004490	523.707	536.593	270.949	4183.31	4461.05	4372.6	443.75	4338.99	-3.29298	1.24688e-50	1.03509e-48	Rs004490	R1	2349702	2351883	-	1155	protein_coding	peroxisomal small heat shock protein [BLAST2GO] | alpha-crystallin domain 32.1 [AT1G06460] && - && PF00011:Hsp20/alpha crystallin family	-
Rs442670	39.25	38.8174	40.3898	527.214	395.676	416.718	39.4858	446.536	-3.49801	1.33216e-50	1.10329e-48	Rs442670	R8	22612614	22614491	-	1333	protein_coding	prostaglandin e synthase 2-like [BLAST2GO] | Glutathione S-transferase family protein [AT5G42150] && Q7ZUC7.1 RecName: Full=Prostaglandin E synthase 2; AltName: Full=Microsomal prostaglandin E synthase 2; Short=mPGES-2 && PF13417:Glutathione S-transferase, N-terminal domain|PF14497:Glutathione S-transferase, C-terminal domain	-
Rs202090	471	324.239	504.032	9.2983	13.5771	22.4989	433.09	15.1248	4.84684	1.53581e-50	1.26898e-48	Rs202090	R4	37780149	37781458	+	842	protein_coding	shikimate kinase-like protein [BLAST2GO] | shikimate kinase like 2 [AT2G35500] && - && -	-
Rs159470	335.307	409.866	328.168	5.57898	8.72815	3.91284	357.78	6.07332	5.87956	1.5439e-50	1.27269e-48	Rs159470	R4	5790617	5793556	-	1736	protein_coding	protein iq-domain 22 [BLAST2GO] | IQ-domain 22 [AT4G23060] && - && PF13178:Protein of unknown function (DUF4005)	-
Rs164930	508.007	514.901	456.069	10.2281	7.75835	30.3245	492.992	16.1037	4.94182	2.17503e-50	1.78879e-48	Rs164930	R4	8831985	8833651	+	1667	protein_coding	spotted leaf [BLAST2GO] | plant U-box 22 [AT3G52450] && Q9SVC6.1 RecName: Full=E3 ubiquitin-protein ligase PUB22; AltName: Full=Plant U-box protein 22; AltName: Full=U-box domain-containing protein 22 && PF04078:Cell differentiation family, Rcd1-like|PF04564:U-box domain	U-box
Rs232420	4015.84	3554.08	4292.26	721.548	965.915	771.809	3954.06	819.757	2.27041	2.87405e-50	2.35819e-48	Rs232420	R5	7954623	7960376	+	3811	protein_coding	topless-related 2 protein [BLAST2GO] | TOPLESS-related 2 [AT3G16830] && - && -	-
Rs363120	1134.89	1520.73	1215.06	162.72	165.835	224.989	1290.23	184.515	2.80612	3.21491e-50	2.63176e-48	Rs363120	R6	51852257	51856469	-	3058	protein_coding	glycosyltransferase family 61 protein [BLAST2GO] | Glycosyltransferase family 61 protein [AT2G41640] && - && PF04577:Protein of unknown function (DUF563)	-
Rs223600	134.571	134.719	199.425	1103.71	1139.51	1008.54	156.239	1083.92	-2.78557	4.48596e-50	3.66378e-48	Rs223600	R5	2693815	2695536	+	975	protein_coding	protein dehydration-induced 19-4 [BLAST2GO] | Drought-responsive family protein [AT3G06760] && Q8VXU6.1 RecName: Full=Protein DEHYDRATION-INDUCED 19 homolog 4; Short=AtDi19-4 && PF05605:Drought induced 19 protein (Di19), zinc-binding|PF14571:Stress-induced protein Di19, C-terminal	-
Rs000670	380.164	460.1	616.787	22.3159	32.973	31.3028	485.684	28.8639	4.07701	5.0314e-50	4.09978e-48	Rs000670	R1	276496	279857	+	2652	protein_coding	kinase family protein [BLAST2GO] | Best-Hit: Protein kinase protein with tetratricopeptide repeat domain [AT1G01740] && - && PF13414:TPR repeat|PF07714:Protein tyrosine kinase	Pkinase_Tyr
novel.1582	34.7643	44.5258	28.6095	453.757	375.31	459.759	35.9665	429.609	-3.59419	5.58622e-50	4.54141e-48	-	R4	13809659	13812087	+	2276	-	PF03514:GRAS domain family	GRAS
Rs151630	2536.67	2808.55	2666.57	525.354	532.417	689.639	2670.6	582.47	2.19717	7.79105e-50	6.31933e-48	Rs151630	R4	1445561	1448192	-	1973	protein_coding	calmodulin-domain protein kinase cdpk isoform 5 [BLAST2GO] | calmodulin-domain protein kinase 5 [AT4G35310] && Q38871.1 RecName: Full=Calcium-dependent protein kinase 5; AltName: Full=Calmodulin-domain protein kinase CDPK isoform 5 && PF13499:EF-hand domain pair|PF00069:Protein kinase domain	Pkinase
Rs414980	59.4357	62.7928	66.475	456.547	452.894	478.345	62.9012	462.595	-2.87483	8.95516e-50	7.24692e-48	Rs414980	R8	4654882	4657376	-	1682	protein_coding	exostosin family protein [BLAST2GO] | Exostosin family protein [AT1G21480] && - && PF03016:Exostosin family	-
Rs119680	196.25	283.139	175.023	1497.03	1920.19	2165.76	218.137	1860.99	-3.09678	9.00186e-50	7.26808e-48	Rs119680	R3	16040518	16043313	-	1764	protein_coding	beta-alanine-pyruvate aminotransferase [BLAST2GO] | alanine:glyoxylate aminotransferase 3 [AT2G38400] && Q94AL9.2 RecName: Full=Alanine--glyoxylate aminotransferase 2 homolog 2, mitochondrial; AltName: Full=Beta-alanine-pyruvate aminotransferase 2; Flags: Precursor && PF00202:Aminotransferase class-III	Aminotran_3
Rs127560	537.164	506.91	392.118	41.8424	46.5501	30.3245	478.731	39.5723	3.59401	9.80844e-50	7.90127e-48	Rs127560	R3	15169310	15170289	-	825	protein_coding	Unknown protein && - && -	-
novel.7385	23.55	21.6921	14.3047	321.721	341.368	328.679	19.8489	330.589	-4.08437	1.45588e-49	1.17013e-47	-	RUS06537	434	2990	-	1819	-	-	-
novel.7115	913.964	992.127	996.283	218.51	218.204	186.838	967.458	207.851	2.21855	1.51359e-49	1.21375e-47	-	RUS05243	1979	3399	-	830	-	PF00403:Heavy-metal-associated domain	HMA
novel.2938	39.25	68.5013	46.28	635.074	501.384	717.029	51.3438	617.829	-3.5953	1.55347e-49	1.24292e-47	-	R5	45797331	45798560	-	1230	-	-	-
Rs124090	2.24286	5.70844	2.52437	562.547	467.441	542.907	3.49189	524.298	-7.2724	2.89021e-49	2.30721e-47	Rs124090	R3	12398668	12400224	-	899	protein_coding	ribosomal protein l2 family protein [BLAST2GO] | Ribosomal protein L2 family [AT2G44065] && - && PF03947:Ribosomal Proteins L2, C-terminal domain	Ribosomal_L2_C
Rs260300	10.0929	20.5504	26.0851	365.423	365.612	454.868	18.9095	395.301	-4.35464	3.18232e-49	2.53467e-47	Rs260300	R5	28322937	28325796	+	2306	protein_coding	u-box domain-containing protein 14-like [BLAST2GO] | plant U-box 14 [AT3G54850] && Q8VZ40.1 RecName: Full=U-box domain-containing protein 14; AltName: Full=E3 ubiquitin-protein ligase PUB14; AltName: Full=Plant U-box protein 14; AltName: Full=Prototypical U-box domain protein 14 && PF00514:Armadillo/beta-catenin-like repeat|PF04564:U-box domain	U-box
Rs128070	366.707	423.566	334.058	25.1054	32.973	32.281	374.777	30.1198	3.63779	3.55349e-49	2.82395e-47	Rs128070	R3	17266905	17267954	-	1050	protein_coding	zinc finger a20 and an1 domain-containing stress-associated protein 4 [BLAST2GO] | Best-Hit: A20/AN1-like zinc finger family protein [AT2G36320] && Q9SJM6.1 RecName: Full=Zinc finger A20 and AN1 domain-containing stress-associated protein 4; Short=AtSAP4 && PF01754:A20-like zinc finger|PF01428:AN1-like Zinc finger	zf-A20
novel.7265	859.014	925.909	924.759	201.773	206.566	178.034	903.228	195.458	2.20819	4.34143e-49	3.44238e-47	-	RUS05952	290	3269	+	1506	-	PF01370:NAD dependent epimerase/dehydratase family	Epimerase
novel.7280	338.672	351.64	440.081	27.8949	31.0334	31.3028	376.797	30.077	3.65003	5.06209e-49	4.00483e-47	-	RUS06011	114	3244	+	1434	-	PF13246:Cation transport ATPase (P-type)	-
Rs474760	2338.18	2837.09	2446.11	601.6	678.856	596.709	2540.46	625.722	2.02137	5.69272e-49	4.49369e-47	Rs474760	R9	17256527	17258732	-	1178	protein_coding	rna recognition motif-containing protein [BLAST2GO] | RNA-binding (RRM/RBD/RNP motifs) family protein [AT4G09040] && - && PF00076:RNA recognition motif. (a.k.a. RRM, RBD, or RNP domain)|PF14259:RNA recognition motif (a.k.a. RRM, RBD, or RNP domain)	RRM_1
Rs336510	8428.66	7411.84	10153	58.5793	99.8888	29.3463	8664.5	62.6048	7.11263	6.36071e-49	5.00981e-47	Rs336510	R6	29268968	29273449	+	1787	protein_coding	ferredoxin--nadp leaf isozyme 2 [BLAST2GO] | ferredoxin-NADP(+)-oxidoreductase 2 [AT1G20020] && Q8W493.1 RecName: Full=Ferredoxin--NADP reductase, leaf isozyme 2, chloroplastic; AltName: Full=Leaf FNR 2; Short=AtLFNR2; Short=FNR-2; Flags: Precursor && PF00175:Oxidoreductase NAD-binding domain	NAD_binding_1
Rs157690	1863.81	2136.1	2032.96	558.828	574.118	558.559	2010.96	563.835	1.8346	6.91137e-49	5.43142e-47	Rs157690	R4	4835434	4836864	-	884	protein_coding	clp protease-related protein chloroplastic-like [BLAST2GO] | Double Clp-N motif protein [AT4G25370] && Q93WL3.1 RecName: Full=ATP-dependent Clp protease ATP-binding subunit CLPT1, chloroplastic; AltName: Full=nClpC-like protein; Flags: Precursor && PF02861:Clp amino terminal domain, pathogenicity island component	Clp_N
novel.2774	30.2786	26.2588	23.5607	349.616	346.216	318.897	26.6994	338.243	-3.67327	8.25592e-49	6.47367e-47	-	R5	28717980	28719493	-	845	-	PF13639:Ring finger domain	-
Rs055710	3682.77	4303.02	3574.5	999.567	1096.84	1015.38	3853.43	1037.26	1.89317	8.548e-49	6.68786e-47	Rs055710	R2	36083899	36085946	+	1294	protein_coding	short-chain dehydrogenase tic 32 [BLAST2GO] | NAD(P)-binding Rossmann-fold superfamily protein [AT4G23430] && - && PF00106:short chain dehydrogenase	adh_short
Rs076590	377.922	456.675	445.13	48.3512	45.5803	51.8452	426.576	48.5922	3.13469	8.61397e-49	6.7246e-47	Rs076590	R2	25638512	25639425	-	914	protein_coding	pinus taeda anonymous locus 0_8672_01 genomic sequence [BLAST2GO] | SAUR-like auxin-responsive protein family [AT5G53590] && Q9ZUZ3.1 RecName: Full=Auxin-responsive protein SAUR32; AltName: Full=Protein ABOLISHED APICAL HOOK MAINTENANCE 1; AltName: Full=Protein SMALL AUXIN UP RNA 32 && PF02519:Auxin responsive protein	Auxin_inducible
Rs356280	2731.8	3441.05	2620.29	612.758	686.614	608.447	2931.05	635.94	2.20415	8.9895e-49	7.00231e-47	Rs356280	R6	47024700	47026979	-	1339	protein_coding	mitochondrial f1- gamma subunit [BLAST2GO] | gamma subunit of Mt ATP synthase [AT2G33040] && - && PF00231:ATP synthase	-
novel.2794	3203.92	3710.49	3757.1	887.988	858.268	1016.36	3557.17	920.872	1.94991	2.91675e-48	2.26699e-46	-	R5	30707297	30708204	-	520	-	PF01781:Ribosomal L38e protein family	-
novel.364	37.0072	19.4087	27.768	382.16	431.558	354.112	28.0613	389.277	-3.7935	3.50678e-48	2.7196e-46	-	R1	22713418	22723372	-	5469	-	PF00931:NB-ARC domain|PF07727:Reverse transcriptase (RNA-dependent DNA polymerase)|PF13976:GAG-pre-integrase domain|PF00665:Integrase core domain	RVT_2
Rs339330	60.5572	30.8256	62.2677	572.775	707.95	566.384	51.2168	615.703	-3.57511	4.00501e-48	3.09919e-46	Rs339330	R6	33773450	33774833	-	1027	protein_coding	swi2 snf2-like protein [BLAST2GO] | chromatin remodeling 1 [AT5G66750] && Q9XFH4.1 RecName: Full=ATP-dependent DNA helicase DDM1; AltName: Full=Protein CHROMATIN REMODELING 1; Short=AtCHR1; Short=CHR01; AltName: Full=Protein DECREASED DNA METHYLATION 1; Short=AtDDM1; AltName: Full=Protein SOMNIFEROUS 1; AltName: Full=SWI/SNF2-related matrix-associated actin-dependent regulator of chromatin DDM1 &…	-
Rs463980	316.243	267.155	323.119	13.9475	9.69794	6.84748	302.172	10.1643	4.88815	5.42143e-48	4.1861e-46	Rs463980	R9	11681812	11686723	+	2880	protein_coding	p-loop containing nucleoside triphosphate hydrolases superfamily protein [BLAST2GO] | P-loop containing nucleoside triphosphate hydrolases superfamily protein [AT5G52882] && Q6NW58.2 RecName: Full=Spastin && PF00004:ATPase family associated with various cellular activities (AAA)	AAA
Rs075960	575.293	380.182	583.128	25.1054	6.78856	7.82569	512.868	13.2399	5.26534	8.3476e-48	6.43147e-46	Rs075960	R2	25257910	25259334	+	1243	protein_coding	uncharacterized protein [BLAST2GO] | Protein of unknown function (DUF761) [AT5G54300] && - && PF05553:Cotton fibre expressed protein|PF14364:Domain of unknown function (DUF4408)	-
novel.5234	17.9429	6.85013	9.25601	313.353	350.096	300.311	11.3497	321.253	-4.83978	9.05272e-48	6.95957e-46	-	R9	34884522	34887039	-	2334	-	-	-
novel.4767	8.97143	9.1335	7.5731	592.302	288.029	518.452	8.55934	466.261	-5.77935	9.33595e-48	7.16175e-46	-	R9	4999605	5001985	+	1336	-	PF01008:Initiation factor 2 subunit family	-
Rs242930	19.0643	12.5586	15.9876	335.669	277.361	320.853	15.8702	311.294	-4.29213	9.97976e-48	7.63905e-46	Rs242930	R5	15253242	15254580	-	588	protein_coding	Unknown protein && - && -	-
Rs206940	1515.05	1228.46	1669.45	197.124	213.355	125.211	1470.98	178.563	3.04221	1.27386e-47	9.72977e-46	Rs206940	R4	40967687	40968714	-	1028	protein_coding	probable calcium-binding protein cml36-like [BLAST2GO] | Calcium-binding EF-hand family protein [AT2G41410] && P30188.2 RecName: Full=Probable calcium-binding protein CML35; AltName: Full=Calmodulin-like protein 1; AltName: Full=Calmodulin-like protein 35 && PF13499:EF-hand domain pair	-
novel.5104	417.172	508.051	310.497	6.50881	4.84897	2.93463	411.907	4.76414	6.42446	1.90458e-47	1.45158e-45	-	R9	15639060	15640936	-	1560	-	PF03095:Phosphotyrosyl phosphate activator (PTPA) protein	PTPA
Rs474630	2046.61	1954.57	2003.5	0	1.93959	1.95642	2001.56	1.29867	10.6122	2.11018e-47	1.60483e-45	Rs474630	R9	17235773	17239589	+	2408	protein_coding	partial [BLAST2GO] | cryptochrome 1 [AT4G08920] && Q43125.2 RecName: Full=Cryptochrome-1; Short=AtCry; Short=Atcry1; AltName: Full=Blue light photoreceptor; AltName: Full=Protein BLUE LIGHT UNINHIBITED 1; AltName: Full=Protein ELONGATED HYPOCOTYL 4; AltName: Full=Protein OUT OF PHASE 2; Short=OOP2 && PF03441:FAD binding domain of DNA photolyase|PF12546:Blue/Ultraviolet sensing protein C terminal|…	-
Rs126650	3.36429	2.28338	4.20728	511.407	429.619	627.033	3.28498	522.686	-7.27568	3.185e-47	2.41704e-45	Rs126650	R3	14515608	14517664	-	1549	protein_coding	transcription factor bhlh51 [BLAST2GO] | basic helix-loop-helix (bHLH) DNA-binding superfamily protein [AT2G40200] && Q9XEF0.1 RecName: Full=Transcription factor bHLH51; AltName: Full=Basic helix-loop-helix protein 51; Short=AtbHLH51; Short=bHLH 51; AltName: Full=Transcription factor EN 57; AltName: Full=bHLH transcription factor bHLH051 && PF00010:Helix-loop-helix DNA-binding domain	HLH
novel.5709	113.264	85.6266	72.3651	874.97	807.838	637.794	90.4187	773.534	-3.10479	3.8857e-47	2.94248e-45	-	RUS00812	1721	2706	-	663	-	PF01632:Ribosomal protein L35	-
Rs523930	376.8	438.408	416.52	1.85966	4.84897	3.91284	410.576	3.54049	6.86693	4.40336e-47	3.32736e-45	Rs523930	R5	16837605	16838034	-	430	protein_coding	ubiquitin-60s ribosomal protein l40-like [BLAST2GO] | Best-Hit: ubiquitin extension protein 1 [AT3G52590] && - && PF00240:Ubiquitin family|PF01020:Ribosomal L40e family	ubiquitin
novel.1692	616.786	480.651	621.835	67.8776	66.9158	85.1044	573.091	73.2993	2.96859	4.79616e-47	3.61645e-45	-	R4	31600099	31601471	+	476	-	-	-
Rs291540	857.893	963.585	885.211	104.141	105.708	163.361	902.23	124.403	2.85945	5.02919e-47	3.78409e-45	Rs291540	R6	1299663	1301365	+	1017	protein_coding	40s ribosomal protein s3a-like [BLAST2GO] | Best-Hit: Ribosomal protein S3Ae [AT4G34670] && P49396.2 RecName: Full=40S ribosomal protein S3a; AltName: Full=S phase-specific protein BIS289 && PF01015:Ribosomal S3Ae family	-
novel.7357	51.5857	53.6593	38.7069	404.476	416.042	460.737	47.984	427.085	-3.16722	5.0532e-47	3.79408e-45	-	RUS06400	1	1311	+	1045	-	-	-
Rs199020	3216.26	3016.34	3292.61	557.898	606.121	800.177	3175.07	654.732	2.27822	5.19146e-47	3.88964e-45	Rs199020	R4	35556910	35557956	+	948	protein_coding	protein phosphatase 2c [BLAST2GO] | Protein phosphatase 2C family protein [AT2G30020] && O80871.1 RecName: Full=Probable protein phosphatase 2C 25; Short=AtPP2C25; AltName: Full=Protein phosphatase AP2C1 && PF00481:Protein phosphatase 2C	PP2C
novel.1157	312.879	261.447	300.399	12.0878	6.78856	13.695	291.575	10.8571	4.74674	5.96245e-47	4.45784e-45	-	R3	22756446	22758792	+	1482	-	PF00004:ATPase family associated with various cellular activities (AAA)|PF16450:Proteasomal ATPase OB C-terminal domain|PF17862:AAA+ lid domain	AAA
Rs417280	16.8214	36.534	29.4509	362.634	374.34	385.415	27.6021	374.13	-3.75699	7.95291e-47	5.93347e-45	Rs417280	R8	6071962	6073680	-	958	protein_coding	s-adenosyl-l-methionine-dependent methyltransferases superfamily protein [BLAST2GO] | Best-Hit: caffeoyl-CoA 3-O-methyltransferase [AT1G67980] && Q9C9W3.1 RecName: Full=Putative caffeoyl-CoA O-methyltransferase At1g67980; AltName: Full=Trans-caffeoyl-CoA 3-O-methyltransferase; Short=CCoAMT; Short=CCoAOMT && PF01596:O-methyltransferase	-
novel.3237	887.05	714.697	865.016	53.0003	108.617	73.3658	822.254	78.3277	3.39396	8.32185e-47	6.19566e-45	-	R6	42131367	42133580	+	1429	-	PF00274:Fructose-bisphosphate aldolase class-I	-
Rs378070	700.893	750.089	668.115	133.896	112.496	142.819	706.366	129.737	2.44413	8.83033e-47	6.56041e-45	Rs378070	R7	13480272	13482421	-	1863	protein_coding	rna recognition motif-containing protein [BLAST2GO] | RNA-binding (RRM/RBD/RNP motifs) family protein [AT1G70200] && - && -	-
Rs410920	3.36429	4.56675	4.20728	388.669	368.522	429.435	4.0461	395.542	-6.60684	9.45954e-47	7.01315e-45	Rs410920	R8	2471601	2473860	+	1581	protein_coding	e3 ubiquitin-protein ligase [BLAST2GO] | Zinc finger, C3HC4 type (RING finger) family protein [AT1G12760] && Q9LN71.1 RecName: Full=E3 ubiquitin-protein ligase At1g12760; AltName: Full=RING finger protein At1g12760 && PF13639:Ring finger domain	-
Rs295530	899.386	920.201	955.052	143.194	154.197	202.49	924.879	166.627	2.4738	1.0936e-46	8.09078e-45	Rs295530	R6	4291904	4292837	-	934	protein_coding	prenylated rab acceptor family protein [BLAST2GO] | PRA1 (Prenylated rab acceptor) family protein [AT3G13720] && Q9LIC6.1 RecName: Full=PRA1 family protein F3; Short=AtPRA1.F3; AltName: Full=Prenylated Rab acceptor 8 && PF03208:PRA1 family protein	-
Rs178830	939.757	953.31	803.59	196.194	193.959	183.904	898.886	191.352	2.23066	1.11066e-46	8.19988e-45	Rs178830	R4	17373059	17375689	+	2112	protein_coding	phagocytic receptor 1b-like [BLAST2GO] | Best-Hit: Endomembrane protein 70 protein family [AT2G01970] && - && PF02990:Endomembrane protein 70	-
Rs322150	3205.04	3226.41	3901.83	892.637	853.419	956.691	3444.43	900.915	1.93526	1.26098e-46	9.29023e-45	Rs322150	R6	32246107	32247848	-	1613	protein_coding	uncharacterized protein [BLAST2GO] | Protein of unknown function (DUF1262) [AT1G13470] && - && PF06880:Protein of unknown function (DUF1262)	-
Rs458250	750.236	611.945	679.054	111.58	123.164	128.146	680.412	120.963	2.49247	1.45731e-46	1.07041e-44	Rs458250	R9	6908284	6911289	+	2270	protein_coding	phosphoinositide-specific phospholipase c [BLAST2GO] | phospholipase C1 [AT5G58670] && - && PF09279:Phosphoinositide-specific phospholipase C, efhand-like|PF00168:C2 domain|PF00387:Phosphatidylinositol-specific phospholipase C, Y domain|PF00388:Phosphatidylinositol-specific phospholipase C, X domain	PI-PLC-X
novel.4278	570.807	787.765	523.385	1.85966	3.87918	1.95642	627.319	2.56509	7.93717	1.45893e-46	1.07041e-44	-	R8	4605670	4608368	+	2452	-	PF07714:Protein tyrosine kinase|PF07645:Calcium-binding EGF domain|PF13947:Wall-associated receptor kinase galacturonan-binding	Pkinase_Tyr
Rs490690	702.014	592.536	617.628	115.299	115.405	120.32	637.393	117.008	2.4454	1.9342e-46	1.41617e-44	Rs490690	R9	30321098	30322472	+	1375	protein_coding	zinc finger family protein [BLAST2GO] | carbon/nitrogen insensitive 1 [AT5G27420] && - && PF13639:Ring finger domain	-
Rs147770	39.25	98.1852	58.9019	795.005	908.697	769.852	65.4457	824.518	-3.66036	2.48763e-46	1.81761e-44	Rs147770	R3	28687801	28690063	+	1433	protein_coding	transcription factor-like protein dpa [BLAST2GO] | Transcription factor DP [AT5G02470] && Q9FNY3.1 RecName: Full=Transcription factor-like protein DPA; AltName: Full=DP-like protein A; Short=AtDPbA; AltName: Full=E2F dimerization partner protein A; Short=AtDP2a && PF02319:E2F/DP family winged-helix DNA-binding domain|PF08781:Transcription factor DP	E2F_TDP
Rs364870	917.329	679.304	815.37	118.088	134.801	140.862	804.001	131.251	2.6157	2.53639e-46	1.84942e-44	Rs364870	R6	52796837	52798971	+	1430	protein_coding	uncharacterized protein [BLAST2GO] | Plant protein 1589 of unknown function [AT2G46420] && - && PF09713:Plant protein 1589 of unknown function (A_thal_3526)	-
Rs320930	58.3143	69.643	41.2313	525.354	465.501	545.842	56.3962	512.232	-3.19927	3.50856e-46	2.55302e-44	Rs320930	R6	19972933	19974650	+	1225	protein_coding	myb-like hth transcriptional regulator family protein [BLAST2GO] | myb-like HTH transcriptional regulator family protein [AT2G01060] && - && PF14379:MYB-CC type transfactor, LHEQLE motif|PF00249:Myb-like DNA-binding domain	Myb_DNA-binding
novel.2490	7267.98	8385.7	8544.98	1172.52	1830.97	1487.86	8066.22	1497.12	2.42988	4.1604e-46	3.02112e-44	-	R5	40513229	40514521	+	610	-	-	-
Rs233300	553.986	618.795	650.445	112.509	111.526	110.538	607.742	111.525	2.44689	4.29553e-46	3.11285e-44	Rs233300	R5	8549448	8552106	+	1497	protein_coding	tpr repeat-containing thioredoxin tdx [BLAST2GO] | tetraticopeptide domain-containing thioredoxin [AT3G17880] && - && PF13414:TPR repeat|PF00085:Thioredoxin	-
Rs205410	158.121	203.22	160.718	840.566	862.147	892.129	174.02	864.947	-2.31657	5.24076e-46	3.79006e-44	Rs205410	R4	38350753	38352869	-	1752	protein_coding	plastid division protein [BLAST2GO] | Tubulin/FtsZ family protein [AT2G36250] && O82533.2 RecName: Full=Cell division protein FtsZ homolog 2-1, chloroplastic; Short=AtFtsZ2-1; AltName: Full=Plastid division protein FTSZ2-1; Flags: Precursor && PF12327:FtsZ family, C-terminal domain|PF00091:Tubulin/FtsZ family, GTPase domain	Tubulin
Rs365380	13.4571	7.99182	9.25601	323.581	257.965	311.071	10.235	297.539	-4.87053	5.81296e-46	4.19529e-44	Rs365380	R6	53111820	53114024	-	1620	protein_coding	zinc finger protein [BLAST2GO] | zinc finger protein-related [AT3G62850] && - && PF01936:NYN domain	DUF88
Rs589040	435.114	583.403	482.995	0.92983	1.93959	5.86927	500.504	2.9129	7.44105	6.76032e-46	4.86908e-44	Rs589040	RUS01319	13317	15319	+	1659	protein_coding	DCD (Development and Cell Death) domain protein [AT3G27090] && - && -	-
novel.6203	680.707	754.656	815.37	156.211	152.258	143.797	750.244	150.755	2.31582	7.30464e-46	5.25043e-44	-	RUS02201	1719	3553	-	1437	-	PF00410:Ribosomal protein S8	-
novel.5357	34.7643	33.109	21.0364	420.283	458.713	333.57	29.6365	404.189	-3.79113	8.87032e-46	6.36288e-44	-	RUS00119	161956	163736	-	1292	-	PF00072:Response regulator receiver domain	Response_reg
Rs162080	2867.49	3012.91	2783.53	535.582	679.826	748.332	2887.98	654.58	2.14167	1.00423e-45	7.189e-44	Rs162080	R4	7232399	7234265	+	1778	protein_coding	heat stress transcription factor a-4a-like [BLAST2GO] | heat shock transcription factor A4A [AT4G18880] && - && PF00447:HSF-type DNA-binding	HSF_DNA-bind
Rs048480	1044.05	941.893	1023.21	256.633	254.086	247.487	1003.05	252.736	1.98886	1.00715e-45	7.1953e-44	Rs048480	R2	39270892	39273517	-	1354	protein_coding	thioredoxin-like 2-2 [BLAST2GO] | atypical CYS HIS rich thioredoxin 2 [AT4G29670] && - && PF00085:Thioredoxin	-
novel.6316	3.36429	1.14169	0	1788.06	2549.59	1802.84	1.50199	2046.83	-10.5571	1.16522e-45	8.30784e-44	-	RUS02518	5094	7131	+	1347	-	PF13370:4Fe-4S single cluster domain of Ferredoxin I|PF00226:DnaJ domain	DnaJ
Rs262710	7.85	13.7003	10.9389	274.3	268.633	306.18	10.8297	283.038	-4.70838	1.21013e-45	8.61068e-44	Rs262710	R5	29860567	29862071	+	1505	protein_coding	chaperone protein dnaj 49-like [BLAST2GO] | Heat shock protein DnaJ, N-terminal with domain of unknown function (DUF1977) [AT3G57340] && Q9FH28.2 RecName: Full=Chaperone protein dnaJ 49; Short=AtDjC49; Short=AtJ49 && PF00226:DnaJ domain|PF09320:Domain of unknown function (DUF1977)	DnaJ
novel.2153	1193.2	952.168	1292.48	0.92983	1.93959	1.95642	1145.95	1.60861	9.4864	1.34597e-45	9.55798e-44	-	R4	46775634	46777009	-	820	-	-	-
Rs620120	10.0929	4.56675	10.9389	283.598	330.7	448.999	8.53284	354.432	-5.34442	1.41132e-45	1.0002e-43	Rs620120	R9	27609091	27610149	-	621	protein_coding	cationic amino acid transporter vacuolar-like [BLAST2GO] | cationic amino acid transporter 2 [AT1G58030] && Q9ASS7.1 RecName: Full=Cationic amino acid transporter 2, vacuolar && PF13520:Amino acid permease	-
Rs414370	411.564	432.7	491.41	59.5091	60.1272	65.5401	445.225	61.7255	2.85245	1.52225e-45	1.07666e-43	Rs414370	R8	4366780	4368399	-	1153	protein_coding	Best-Hit: unknown protein [AT1G20100] && - && -	-
novel.733	433.993	431.558	387.069	2.78949	0.969794	5.86927	417.54	3.20952	7.02815	1.56128e-45	1.10206e-43	-	R2	8906322	8911560	-	1672	-	-	-
novel.2531	15.7	21.6921	33.6582	382.16	357.854	341.396	23.6834	360.47	-3.89482	1.87516e-45	1.32098e-43	-	R5	44662207	44669088	+	3187	-	PF04802:Component of IIS longevity pathway SMK-1	-
novel.2219	509.129	495.493	487.203	75.3162	73.7043	90.9736	497.275	79.9981	2.63643	2.05384e-45	1.44398e-43	-	R5	5340067	5341619	+	1373	-	-	-
Rs297330	412.686	336.798	376.972	41.8424	30.0636	25.4335	375.485	32.4465	3.52934	2.24968e-45	1.57853e-43	Rs297330	R6	4644879	4652037	+	5938	protein_coding	phosphatidylinositol-4-phosphate 5-kinase family protein [BLAST2GO] | phosphatidylinositol-4-phosphate 5-kinase family protein [AT3G14270] && Q9LUM0.1 RecName: Full=1-phosphatidylinositol-3-phosphate 5-kinase FAB1B; Short=Phosphatidylinositol 3-phosphate 5-kinase; AltName: Full=FYVE finger-containing phosphoinositide kinase; AltName: Full=PIKfyve; AltName: Full=Phosphatidylinositol 3-phosphate 5-…	PIP5K
Rs424670	48.2214	45.6675	62.2677	514.196	401.495	496.931	52.0522	470.874	-3.16532	2.41706e-45	1.69261e-43	Rs424670	R8	10639627	10641750	-	1177	protein_coding	integral membrane yip1 family protein [BLAST2GO] | Best-Hit: Integral membrane Yip1 family protein [AT2G18840] && Q54RZ2.2 RecName: Full=Protein YIPF6 homolog && PF04893:Yip1 domain	-
Rs201000	12.3357	2.28338	3.36582	361.704	449.984	316.94	5.99497	376.21	-6.01874	2.7283e-45	1.90679e-43	Rs201000	R4	37140357	37141732	+	687	protein_coding	plastid protein [BLAST2GO] | differentiation and greening-like 1 [AT2G33430] && - && -	-
Rs201800	357.736	285.422	355.936	16.7369	16.4865	28.3681	333.031	20.5305	4.0238	2.74713e-45	1.91617e-43	Rs201800	R4	37613656	37618538	+	3750	protein_coding	maternal effect embryo arrest protein [BLAST2GO] | maternal effect embryo arrest 22 [AT2G34780] && - && -	-
novel.7448	3735.48	3403.37	3067.95	446.318	285.119	554.646	3402.27	428.695	2.98838	2.89511e-45	2.01541e-43	-	RUS06906	726	1791	-	1066	-	PF00847:AP2 domain	AP2
Rs533720	1495.99	1809.58	1226	277.089	226.932	266.073	1510.52	256.698	2.55587	2.98329e-45	2.07271e-43	Rs533720	RUS00291	19653	21316	+	1497	protein_coding	translational initiation factor 4a-1 [BLAST2GO] | Best-Hit: eif4a-2 [AT1G54270] && - && PF00271:Helicase conserved C-terminal domain|PF00270:DEAD/DEAH box helicase	DEAD
Rs002400	676.222	1183.93	628.567	67.8776	47.5199	41.0849	829.573	52.1608	3.98849	3.35966e-45	2.32962e-43	Rs002400	R1	1318144	1321335	-	3192	protein_coding	3-ketoacyl- synthase 11-like [BLAST2GO] | 3-ketoacyl-CoA synthase 2 [AT1G04220] && - && -	-
Rs494280	124.479	152.986	75.731	1045.13	1014.4	1006.58	117.732	1022.04	-3.12921	3.48476e-45	2.41164e-43	Rs494280	R9	33573287	33574611	+	1035	protein_coding	lil3 protein [BLAST2GO] | Chlorophyll A-B binding family protein [AT5G47110] && - && -	-
Rs312640	555.107	466.95	523.385	1924.75	1835.82	1786.21	515.148	1848.93	-1.84322	3.81373e-45	2.63416e-43	Rs312640	R6	14609189	14613204	+	2675	protein_coding	dead-box atp-dependent rna helicase 3 [BLAST2GO] | DEAD box RNA helicase (RH3) [AT5G26742] && Q8L7S8.2 RecName: Full=DEAD-box ATP-dependent RNA helicase 3, chloroplastic; AltName: Full=Protein EMBRYO DEFECTIVE 1138; Flags: Precursor && PF00270:DEAD/DEAH box helicase|PF00098:Zinc knuckle|PF08152:GUCT (NUC152) domain|PF00271:Helicase conserved C-terminal domain	DEAD
Rs576360	851.164	923.626	815.37	209.212	184.261	191.729	863.387	195.067	2.14499	4.08592e-45	2.81666e-43	Rs576360	RUS01387	5551	6772	+	934	protein_coding	emp24 gp25l p24 family protein [BLAST2GO] | emp24/gp25L/p24 family/GOLD family protein [AT1G69460] && Q8VY92.1 RecName: Full=Transmembrane emp24 domain-containing protein p24delta10; AltName: Full=p24 family protein delta10; Short=p24delta10; AltName: Full=p24 family protein delta2d; Short=p24delta2d; Flags: Precursor && PF01105:emp24/gp25L/p24 family/GOLD	-
novel.1683	128.964	156.411	114.438	834.058	828.204	1133.75	133.271	932.003	-2.81081	4.8958e-45	3.36839e-43	-	R4	30049905	30052747	+	2674	-	PF06552:Plant specific mitochondrial import receptor subunit TOM20|PF02458:Transferase family	-
Rs339310	287.086	384.749	284.412	5.57898	15.5167	11.7385	318.749	10.9447	4.86996	5.31519e-45	3.64983e-43	Rs339310	R6	33763060	33766758	+	3548	protein_coding	wall-associated receptor kinase-like 1 [BLAST2GO] | Best-Hit: wall associated kinase-like 1 [AT1G16120] && - && PF00069:Protein kinase domain|PF13947:Wall-associated receptor kinase galacturonan-binding|PF08488:Wall-associated kinase	Pkinase
novel.2288	34.7643	19.4087	26.9266	538.372	353.005	390.306	27.0332	427.228	-3.98157	5.36414e-45	3.67631e-43	-	R5	14835545	14837542	+	1387	-	PF00569:Zinc finger, ZZ type|PF13920:Zinc finger, C3HC4 type (RING finger)|PF15227:zinc finger of C3HC4-type, RING	ZZ
novel.6322	1.12143	4.56675	0	1101.85	1080.35	1047.66	1.89606	1076.62	-9.30924	5.90427e-45	4.03866e-43	-	RUS02529	6097	7256	-	915	-	PF00076:RNA recognition motif. (a.k.a. RRM, RBD, or RNP domain)	RRM_1
Rs158180	3037.95	2999.21	2723.79	954.006	934.881	934.192	2920.32	941.026	1.63345	6.39843e-45	4.36823e-43	Rs158180	R4	5037742	5039586	+	1184	protein_coding	rna-binding protein cp31 [BLAST2GO] | 31-kDa RNA binding protein [AT4G24770] && - && PF00076:RNA recognition motif. (a.k.a. RRM, RBD, or RNP domain)	RRM_1
Rs282370	411.564	446.4	385.386	27.8949	32.0032	50.867	414.45	36.9217	3.49092	6.54056e-45	4.45665e-43	Rs282370	RUS04860	1085	2761	-	901	protein_coding	cytochrome c oxidase subunit 5b-1 [BLAST2GO] | Rubredoxin-like superfamily protein [AT3G15640] && - && PF01215:Cytochrome c oxidase subunit Vb	-
Rs141770	1507.2	1408.84	1194.87	252.914	321.002	273.899	1370.3	282.605	2.27724	6.72633e-45	4.57442e-43	Rs141770	R3	25694522	25698707	-	3218	protein_coding	methyltransferase pmt9 [BLAST2GO] | S-adenosyl-L-methionine-dependent methyltransferases superfamily protein [AT5G14430] && Q8VZV7.1 RecName: Full=Probable methyltransferase PMT9 && PF03141:Putative S-adenosyl-L-methionine-dependent methyltransferase	-
novel.3828	53.8286	129.011	74.0481	914.953	1022.16	1168.96	85.6291	1035.36	-3.60101	6.90943e-45	4.68993e-43	-	R7	4552087	4554619	+	1430	-	PF01399:PCI domain	-
novel.1095	43.7357	62.7928	42.9142	437.02	405.374	428.456	49.8143	423.617	-3.09818	7.63742e-45	5.17413e-43	-	R3	15911901	15928192	+	4660	-	PF13976:GAG-pre-integrase domain|PF00665:Integrase core domain|PF14223:gag-polypeptide of LTR copia-type|PF04525:LURP-one-related	rve
Rs189140	3485.4	2712.65	3032.6	808.952	664.309	731.702	3076.89	734.988	2.0655	9.47462e-45	6.40651e-43	Rs189140	R4	28283007	28287016	+	2805	protein_coding	probable galactinol--sucrose galactosyltransferase 5-like [BLAST2GO] | Raffinose synthase family protein [AT5G40390] && Q9FND9.1 RecName: Full=Probable galactinol--sucrose galactosyltransferase 5; AltName: Full=Protein SEED IMBIBITION 1-LIKE; AltName: Full=Raffinose synthase 5 && PF05691:Raffinose synthase or seed imbibition protein Sip1	-
Rs320870	349.886	325.381	443.447	3.71932	4.84897	2.93463	372.905	3.83431	6.60538	9.50348e-45	6.41376e-43	Rs320870	R6	19963931	19965469	-	1539	protein_coding	uncharacterized protein isoform 1 [BLAST2GO] | Best-Hit: unknown protein [AT2G01100] && - && -	-
Rs077040	17.9429	10.2752	8.41455	310.563	273.482	284.659	12.2109	289.568	-4.5988	9.95249e-45	6.704e-43	Rs077040	R2	24765880	24767168	+	1119	protein_coding	f-box family protein [BLAST2GO] | Protein of unknown function (DUF295) [AT5G55150] && - && -	-
Rs484960	344.279	307.114	327.326	17.6668	32.0032	25.4335	326.24	25.0345	3.70745	9.99625e-45	6.72067e-43	Rs484960	R9	27046971	27049390	+	2352	protein_coding	btb poz domain-containing protein at1g63850-like [BLAST2GO] | BTB/POZ domain-containing protein [AT1G63850] && Q9CAJ9.1 RecName: Full=BTB/POZ domain-containing protein At1g63850 && -	-
Rs215260	363.343	342.506	329.009	11.158	28.124	24.4553	344.953	21.2458	4.02646	1.02106e-44	6.85176e-43	Rs215260	R4	46101352	46102394	+	1043	protein_coding	peroxiredoxin-like protein [BLAST2GO] | Thioredoxin superfamily protein [AT3G52960] && Q949U7.2 RecName: Full=Peroxiredoxin-2E, chloroplastic; AltName: Full=Peroxiredoxin IIE; AltName: Full=Thioredoxin reductase 2E; Flags: Precursor && PF08534:Redoxin	-
Rs280060	7328.54	9415.5	9615.31	2125.59	2282.9	1901.64	8786.45	2103.38	2.06264	1.08164e-44	7.24455e-43	Rs280060	R5	40761882	40762410	+	529	protein_coding	photosystem ii 5 kd protein [BLAST2GO] | photosystem II subunit T [AT3G21055] && Q39195.2 RecName: Full=Photosystem II 5 kDa protein, chloroplastic; Short=PSII-T; AltName: Full=Nuclear encoded psbT; AltName: Full=PsbTn; Flags: Precursor && -	-
Rs219550	464.272	498.918	354.253	22.3159	36.8522	41.0849	439.147	33.4177	3.71781	1.08627e-44	7.26176e-43	Rs219550	R5	251103	252391	-	1289	protein_coding	ribosomal protein l34e superfamily protein [BLAST2GO] | Ribosomal protein L34e superfamily protein [AT3G01170] && P0C8Q9.3 RecName: Full=Uncharacterized protein At5g19025 && -	-
Rs165740	1341.23	851.699	1651.78	0.92983	1.93959	1.95642	1281.57	1.60861	9.64758	1.17834e-44	7.86242e-43	Rs165740	R4	9403770	9404633	-	864	protein_coding	probable calcium-binding protein cml41-like [BLAST2GO] | calmodulin-like 41 [AT3G50770] && Q8L3R2.2 RecName: Full=Probable calcium-binding protein CML41; AltName: Full=Calmodulin-like protein 41 && PF13499:EF-hand domain pair|PF13833:EF-hand domain pair	-
Rs361680	362.222	449.825	309.656	17.6668	5.81876	20.5424	373.901	14.676	4.66829	1.32225e-44	8.80604e-43	Rs361680	R6	50688722	50689731	-	1010	protein_coding	ribosomal protein l2 family protein [BLAST2GO] | Ribosomal protein L2 family [AT2G44065] && P92812.2 RecName: Full=60S ribosomal protein L2, mitochondrial >P0C8K6.1 RecName: Full=60S ribosomal protein L2, mitochondrial >Q2F969.2 RecName: Full=60S ribosomal protein L2, mitochondrial && PF03947:Ribosomal Proteins L2, C-terminal domain	Ribosomal_L2_C
Rs175290	32.5214	25.1171	10.0975	764.32	484.897	463.672	22.5787	570.963	-4.69555	1.40501e-44	9.33959e-43	Rs175290	R4	15184040	15185245	+	1090	protein_coding	succinate dehydrogenase [BLAST2GO] | Best-Hit: succinate dehydrogenase 2-2 [AT5G40650] && Q8LB02.2 RecName: Full=Succinate dehydrogenase [ubiquinone] iron-sulfur subunit 2, mitochondrial; AltName: Full=Iron-sulfur subunit of complex II; Short=Ip; Flags: Precursor && PF13085:2Fe-2S iron-sulfur cluster binding domain|PF13534:4Fe-4S dicluster domain	-
Rs220920	325.214	293.414	408.947	27.8949	22.3053	26.4117	342.525	25.5373	3.74694	1.50921e-44	1.00134e-42	Rs220920	R5	1348864	1351237	+	1787	protein_coding	myb family transcription factor [BLAST2GO] | Homeodomain-like superfamily protein [AT3G04450] && - && PF14379:MYB-CC type transfactor, LHEQLE motif|PF00249:Myb-like DNA-binding domain	Myb_DNA-binding
novel.414	391.379	293.414	514.971	3.71932	2.90938	12.7167	399.921	6.44848	5.96567	1.7936e-44	1.18781e-42	-	R2	4636230	4636955	+	650	-	-	-
Rs139670	4.48572	3.42506	1.68291	499.319	828.204	465.629	3.1979	597.717	-7.60742	1.80733e-44	1.19466e-42	Rs139670	R3	24453291	24455990	-	1381	protein_coding	ring finger and chy zinc finger domain-containing protein 1-like [BLAST2GO] | CHY-type/CTCHY-type/RING-type Zinc finger protein [AT5G18650] && Q8VZK0.1 RecName: Full=E3 ubiquitin-protein ligase MIEL1; AltName: Full=MYB30-interacting E3 ligase 1 && PF14599:Zinc-ribbon|PF05495:CHY zinc finger	zf-CHY
Rs144520	301.664	318.531	313.021	26.9651	14.5469	12.7167	311.072	18.0762	4.09833	1.99564e-44	1.31667e-42	Rs144520	R3	27086961	27088292	+	975	protein_coding	probable plastid-lipid-associated protein chloroplastic-like [BLAST2GO] | Plastid-lipid associated protein PAP / fibrillin family protein [AT5G09820] && - && PF04755:PAP_fibrillin	-
novel.2653	370.072	334.515	387.911	43.702	45.5803	38.1502	364.166	42.4775	3.10036	2.18582e-44	1.43947e-42	-	R5	11261120	11263437	-	2127	-	PF01603:Protein phosphatase 2A regulatory B subunit (B56 family)	-
novel.6006	19.0643	25.1171	17.6706	483.512	284.15	414.762	20.6173	394.141	-4.26896	2.93536e-44	1.92948e-42	-	RUS01627	12131	13132	+	876	-	PF00257:Dehydrin	-
Rs120680	3134.39	3496.99	2632.91	11709.4	11715.1	10917.8	3088.1	11447.4	-1.89075	3.76571e-44	2.4707e-42	Rs120680	R3	16766755	16768259	+	949	protein_coding	rna-binding protein [BLAST2GO] | RNA-binding (RRM/RBD/RNP motifs) family protein [AT2G37220] && Q9ZUU4.1 RecName: Full=RNA-binding protein CP29B, chloroplastic; AltName: Full=Ribonucleoprotein At2g37220; Flags: Precursor && PF00076:RNA recognition motif. (a.k.a. RRM, RBD, or RNP domain)	RRM_1
novel.6681	1131.52	848.274	1259.66	2.78949	1.93959	0	1079.82	1.57636	9.40195	3.7803e-44	2.47568e-42	-	RUS03593	7857	10433	-	1614	-	-	-
novel.310	412.686	270.58	451.02	19.5264	8.72815	17.6078	378.095	15.2875	4.62701	4.25815e-44	2.78346e-42	-	R1	12070111	12072351	-	1600	-	-	-
novel.6647	14.5786	22.8338	26.0851	388.669	501.384	306.18	21.1658	398.744	-4.21883	4.42667e-44	2.88828e-42	-	RUS03486	15	4694	-	3577	-	-	-
novel.832	525.95	446.4	738.798	59.5091	53.3387	49.8888	570.383	54.2455	3.39566	5.27313e-44	3.43424e-42	-	R2	26453284	26454141	-	633	-	-	-
Rs425410	102.05	69.643	83.3041	724.338	552.783	602.578	84.999	626.566	-2.88251	5.82246e-44	3.78503e-42	Rs425410	R8	11096444	11098945	+	1609	protein_coding	lactoylglutathione lyase family protein glyoxalase i family protein [BLAST2GO] | Best-Hit: lactoylglutathione lyase family protein / glyoxalase I family protein [AT1G08110] && - && PF00903:Glyoxalase/Bleomycin resistance protein/Dioxygenase superfamily	Glyoxalase
Rs291090	391.379	368.765	378.655	47.4213	53.3387	38.1502	379.6	46.3034	3.0347	6.05312e-44	3.92775e-42	Rs291090	R6	987644	991898	-	3901	protein_coding	tir-nbs-lrr class disease resistance protein [BLAST2GO] | Best-Hit: Disease resistance protein (TIR-NBS-LRR class) family [AT1G65850] && F4J339.1 RecName: Full=Probable disease resistance protein RPP1; AltName: Full=Protein RECOGNITION OF PERONOSPORA PARASITICA 1 && PF01582:TIR domain|PF00931:NB-ARC domain|PF07725:Leucine Rich Repeat	TIR
Rs148130	1.12143	1.14169	2.52437	1080.46	1515.79	942.996	1.59583	1179.75	-9.45036	6.47667e-44	4.19489e-42	Rs148130	R3	28928894	28931705	-	1594	protein_coding	gdp-mannose-dependent alpha-mannosyltransferase-like [BLAST2GO] | sulfoquinovosyldiacylglycerol 2 [AT5G01220] && - && PF00534:Glycosyl transferases group 1|PF13477:Glycosyl transferase 4-like	Glycos_transf_1
novel.6110	786.122	874.533	1035.83	85.5444	146.439	115.429	898.829	115.804	2.95836	6.91696e-44	4.47187e-42	-	RUS01968	3110	5259	-	1274	-	PF03083:Sugar efflux transporter for intercellular exchange	-
novel.5072	675.1	607.378	635.299	70.6671	103.768	109.56	639.259	94.6649	2.75727	8.74838e-44	5.64558e-42	-	R9	8762628	8770768	-	1520	-	PF16544:Homodimerisation region of STAR domain protein	-
Rs221450	268.021	342.506	343.314	4.64915	4.84897	3.91284	317.947	4.47032	6.15199	1.0956e-43	7.05736e-42	Rs221450	R5	1943936	1944768	+	833	protein_coding	protein ralf-like 22 [BLAST2GO] | ralf-like 22 [AT3G05490] && - && PF05498:Rapid ALkalinization Factor (RALF)	-
Rs416490	602.207	545.727	520.019	1.85966	3.87918	0.978211	555.984	2.23902	7.95649	1.22286e-43	7.86279e-42	Rs416490	R8	5691997	5695777	-	2751	protein_coding	pho1-like protein [BLAST2GO] | EXS (ERD1/XPR1/SYG1) family protein [AT1G35350] && Q6R8G2.1 RecName: Full=Phosphate transporter PHO1 homolog 8; AltName: Full=Protein PHO1 homolog 8; Short=AtPHO1;H8 && PF03105:SPX domain|PF03124:EXS family	SPX
Rs142510	10.0929	5.70844	5.89019	261.282	305.485	272.921	7.2305	279.896	-5.29482	1.3822e-43	8.87117e-42	Rs142510	R3	25937626	25940991	-	2313	protein_coding	h-protein promoter binding factor-1 [BLAST2GO] | Best-Hit: telomeric DNA binding protein 1 [AT5G13820] && Q9FFY9.1 RecName: Full=Telomere repeat-binding protein 4; AltName: Full=H-protein promoter binding factor-1; Short=AtTBP1; AltName: Full=Telomeric DNA-binding protein 1 && -	-
Rs301770	6.72857	6.85013	5.04873	275.23	320.032	271.943	6.20914	289.068	-5.56412	1.41795e-43	9.08415e-42	Rs301770	R6	6076563	6080001	+	2067	protein_coding	kinesin motor family protein [BLAST2GO] | ATP binding microtubule motor family protein [AT3G16060] && Q940Y8.1 RecName: Full=Kinesin-like protein KIN-13B; AltName: Full=AtKINESIN-13B; Short=AtKIN13B && PF00225:Kinesin motor domain	Kinesin
Rs143880	353.25	360.773	309.656	34.4037	27.1542	17.6078	341.226	26.3886	3.68761	1.58394e-43	1.01292e-41	Rs143880	R3	26784838	26786210	+	1373	protein_coding	endomembrane family protein 70 [BLAST2GO] | Endomembrane protein 70 protein family [AT5G10840] && F4KIB2.1 RecName: Full=Transmembrane 9 superfamily member 8; AltName: Full=Endomembrane protein 1; AltName: Full=Transmembrane nine protein 8; Short=AtTMN8; Flags: Precursor && PF02990:Endomembrane protein 70	-
Rs178310	543.893	559.427	365.192	19.5264	34.9126	41.0849	489.504	31.8413	3.94446	1.64006e-43	1.04692e-41	Rs178310	R4	16898831	16901367	-	1390	protein_coding	signal peptide peptidase family protein [BLAST2GO] | signal peptide peptidase [AT2G03120] && O81062.1 RecName: Full=Signal peptide peptidase; Short=AtSPP; AltName: Full=Intramembrane protease; Short=IMP; Short=IMPAS && PF04258:Signal peptide peptidase	-
Rs030570	1790.92	1696.55	1822.59	409.125	426.709	519.43	1770.02	451.755	1.97068	1.93296e-43	1.23166e-41	Rs030570	R1	19151722	19153916	+	1679	protein_coding	abscisic acid responsive elements-binding factor 2 [BLAST2GO] | abscisic acid responsive elements-binding factor 2 [AT1G45249] && - && PF00170:bZIP transcription factor	bZIP_1
Rs203320	279.236	329.948	309.656	5.57898	0.969794	7.82569	306.28	4.79149	5.99766	2.00113e-43	1.27281e-41	Rs203320	R4	39729952	39730946	+	648	protein_coding	60s ribosomal protein l23a-like [BLAST2GO] | Best-Hit: ribosomal protein L23AA [AT2G39460] && Q9M3C3.1 RecName: Full=60S ribosomal protein L23a-2 && PF03939:Ribosomal protein L23, N-terminal domain|PF00276:Ribosomal protein L23	-
Rs365550	1630.56	1862.09	1378.3	379.371	352.035	365.851	1623.65	365.752	2.14938	2.65911e-43	1.68828e-41	Rs365550	R6	53232146	53233927	+	1208	protein_coding	adp-ribosylation factor [BLAST2GO] | ADP-ribosylation factor A1E [AT3G62290] && P36397.2 RecName: Full=ADP-ribosylation factor 1; Short=AtARF1 && PF00025:ADP-ribosylation factor family	Arf
Rs158970	294.936	387.032	350.887	20.4563	18.4261	33.2592	344.285	24.0472	3.84225	2.766e-43	1.75299e-41	Rs158970	R4	5495144	5496006	-	574	protein_coding	v-type proton atpase subunit g1 [BLAST2GO] | Best-Hit: vacuolar ATP synthase subunit G2 [AT4G23710] && O82629.2 RecName: Full=V-type proton ATPase subunit G2; Short=V-ATPase subunit G2; AltName: Full=Vacuolar H(+)-ATPase subunit G isoform 2; AltName: Full=Vacuolar proton pump subunit G2 && PF03179:Vacuolar (H+)-ATPase G subunit	-
novel.7581	357.736	301.406	334.058	5.57898	1.93959	3.91284	331.066	3.81047	6.43287	2.83965e-43	1.79644e-41	-	RUS07730	648	2609	+	1175	-	PF00224:Pyruvate kinase, barrel domain	PK
Rs014170	3.36429	6.85013	7.5731	295.686	343.307	262.161	5.92917	300.385	-5.63148	3.35267e-43	2.11721e-41	Rs014170	R1	8136274	8138406	-	1405	protein_coding	bifunctional nuclease in basal defense response 1 [BLAST2GO] | Wound-responsive family protein [AT1G19660] && - && PF02577:Bifunctional nuclease	-
Rs081940	45.9786	49.0926	28.6095	503.968	495.565	375.633	41.2269	458.389	-3.49414	4.06411e-43	2.56191e-41	Rs081940	R2	21018922	21020370	-	707	protein_coding	ring-box protein 1a-like [BLAST2GO] | RING-box 1 [AT5G20570] && - && PF12678:RING-H2 zinc finger	-
Rs145370	12.3357	6.85013	6.73164	298.475	262.814	414.762	8.63916	325.35	-5.25654	4.40681e-43	2.773e-41	Rs145370	R3	27481168	27483133	-	1566	protein_coding	transcription factor [BLAST2GO] | Best-Hit: myb domain protein 29 [AT5G07690] && - && PF00249:Myb-like DNA-binding domain	Myb_DNA-binding
Rs105140	476.607	411.008	531.8	3.71932	1.93959	1.95642	473.138	2.53844	7.53377	4.66279e-43	2.92886e-41	Rs105140	R3	10257	12724	-	2296	protein_coding	probable anion transporter chloroplastic-like [BLAST2GO] && Q652N5.1 RecName: Full=Probable anion transporter 4, chloroplastic; AltName: Full=Phosphate transporter 4;4; Flags: Precursor && -	-
Rs394730	870.229	713.555	833.882	91.1234	95.0398	145.753	805.889	110.639	2.86619	5.1587e-43	3.23461e-41	Rs394730	R7	6362463	6364231	+	1769	protein_coding	at5g11000 t30n20_270 [BLAST2GO] | Plant protein of unknown function (DUF868) [AT5G11000] && - && PF05910:Plant protein of unknown function (DUF868)	-
Rs428670	732.293	944.176	716.92	136.685	139.65	152.601	797.796	142.979	2.47958	5.6276e-43	3.52238e-41	Rs428670	R8	12336068	12339185	-	1738	protein_coding	calmodulin-binding protein [BLAST2GO] | calmodulin-binding family protein [AT4G33050] && - && -	-
Rs042780	302.786	343.648	382.862	22.3159	35.8824	31.3028	343.099	29.8337	3.52774	7.53922e-43	4.71055e-41	Rs042780	R2	42377804	42378424	-	621	protein_coding	uncharacterized protein [BLAST2GO] | Best-Hit: unknown protein [AT4G36500] && - && -	-
novel.5842	853.407	1126.85	959.259	4788.63	3773.47	4091.86	979.837	4217.98	-2.10623	8.12862e-43	5.06985e-41	-	RUS01112	2645	5637	+	1887	-	PF00155:Aminotransferase class I and II	Aminotran_1_2
novel.2587	174.943	122.161	134.633	773.619	824.325	751.266	143.912	783.07	-2.44597	8.64872e-43	5.38474e-41	-	R5	3631011	3635698	-	4029	-	PF04632:Fusaric acid resistance protein family|PF05978:Ion channel regulatory protein UNC-93	-
Rs124080	362.222	472.659	415.679	1.85966	4.84897	1.95642	416.853	2.88835	7.17849	8.86638e-43	5.51055e-41	Rs124080	R3	12406688	12408475	-	887	protein_coding	ribosomal protein l2 family protein [BLAST2GO] | Ribosomal protein L2 family [AT2G44065] && P92812.2 RecName: Full=60S ribosomal protein L2, mitochondrial >P0C8K6.1 RecName: Full=60S ribosomal protein L2, mitochondrial >Q2F969.2 RecName: Full=60S ribosomal protein L2, mitochondrial && PF03947:Ribosomal Proteins L2, C-terminal domain	Ribosomal_L2_C
Rs072960	1051.9	1194.21	875.955	97.6322	136.741	170.209	1040.69	134.861	2.94857	1.07535e-42	6.67167e-41	Rs072960	R2	31299563	31300636	-	882	protein_coding	lysosomal beta glucosidase-like [BLAST2GO] | Glycosyl hydrolase family protein [AT5G20950] && A7LXU3.1 RecName: Full=Beta-glucosidase BoGH3B; AltName: Full=Glycosyl hydrolase family protein 3B; Short=BoGH3B; Flags: Precursor && PF01915:Glycosyl hydrolase family 3 C-terminal domain	Glyco_hydro_3_C
novel.5549	2575.92	2496.87	2484.82	871.251	761.288	795.286	2519.2	809.275	1.63802	1.13967e-42	7.05838e-41	-	RUS00465	41855	43492	-	1010	-	PF03947:Ribosomal Proteins L2, C-terminal domain|PF00181:Ribosomal Proteins L2, RNA binding domain	Ribosomal_L2_C
Rs451610	273.629	345.931	275.997	2.78949	6.78856	4.89106	298.519	4.82303	5.95809	1.32858e-42	8.21397e-41	Rs451610	R9	2275854	2277841	-	1284	protein_coding	methyltransferase-like protein 7a-like [BLAST2GO] | Best-Hit: S-adenosyl-L-methionine-dependent methyltransferases superfamily protein [AT1G69520] && Q9H8H3.1 RecName: Full=Methyltransferase-like protein 7A; AltName: Full=Protein AAM-B; Flags: Precursor && -	-
novel.6019	336.429	281.997	347.521	23.2458	24.2449	34.2374	321.982	27.2427	3.56635	1.51322e-42	9.3392e-41	-	RUS01666	5757	8808	+	2277	-	PF00069:Protein kinase domain	Pkinase
Rs072950	306.15	353.923	439.24	1.85966	4.84897	3.91284	366.438	3.54049	6.70435	1.71283e-42	1.05527e-40	Rs072950	R2	31298790	31299562	+	599	protein_coding	uncharacterized protein isoform 1 [BLAST2GO] | Best-Hit: unknown protein [AT5G20935] && - && PF11347:Protein of unknown function (DUF3148)	-
Rs114230	11.2143	29.6839	43.7557	499.319	655.581	519.43	28.2179	558.11	-4.27574	1.79256e-42	1.10247e-40	Rs114230	R3	10278551	10282588	+	1739	protein_coding	glycosyl hydrolase family 1 protein [BLAST2GO] | beta glucosidase 2 [AT4G22100] && O65458.2 RecName: Full=Beta-glucosidase 3; Short=AtBGLU3; Flags: Precursor && -	-
Rs418660	246.714	235.188	252.437	8.36847	6.78856	10.7603	244.78	8.63912	4.82625	1.92913e-42	1.1844e-40	Rs418660	R8	6962941	6967450	-	3260	protein_coding	protein scar3 [BLAST2GO] | SCAR family protein [AT1G29170] && - && -	-
Rs286580	26.9143	30.8256	15.1462	482.582	739.953	367.807	24.2954	530.114	-4.47135	2.218e-42	1.3594e-40	Rs286580	R5	44105781	44107463	-	972	protein_coding	60s acidic ribosomal protein p0 [BLAST2GO] | Best-Hit: Ribosomal protein L10 family protein [AT3G09200] && Q42112.2 RecName: Full=60S acidic ribosomal protein P0-2 && PF00428:60s Acidic ribosomal protein|PF00466:Ribosomal protein L10	-
Rs159740	312.879	276.289	342.472	23.2458	8.72815	18.586	310.546	16.8533	4.20054	2.43826e-42	1.49181e-40	Rs159740	R4	5953415	5956247	+	1964	protein_coding	act domain repeat 7 protein [BLAST2GO] | ACT domain repeat 7 [AT4G22780] && - && PF01842:ACT domain	ACT
Rs365500	1469.07	1367.74	1119.14	205.492	199.778	281.725	1318.65	228.998	2.52545	2.723e-42	1.66167e-40	Rs365500	R6	53204599	53205921	-	1323	protein_coding	s-adenosylmethionine synthetase [BLAST2GO] | Best-Hit: S-adenosylmethionine synthetase 1 [AT1G02500] && Q96552.1 RecName: Full=S-adenosylmethionine synthase 2; Short=AdoMet synthase 2; AltName: Full=Methionine adenosyltransferase 2; Short=MAT 2 && PF00438:S-adenosylmethionine synthetase, N-terminal domain|PF02773:S-adenosylmethionine synthetase, C-terminal domain|PF02772:S-adenosylmethionine synt…	-
Rs002240	2215.94	3033.47	2426.76	573.705	629.396	593.774	2558.72	598.959	2.09476	2.72528e-42	1.66167e-40	Rs002240	R1	1247331	1249081	+	1435	protein_coding	protochlorophyllide reductase c [BLAST2GO] | protochlorophyllide oxidoreductase C [AT1G03630] && - && PF00106:short chain dehydrogenase	adh_short
Rs175630	40.3714	43.3841	38.7069	320.791	348.156	381.502	40.8208	350.15	-3.10436	2.93886e-42	1.78881e-40	Rs175630	R4	15770633	15772970	-	1892	protein_coding	eukaryotic translation initiation factor 4b1 [BLAST2GO] | Best-Hit: eukaryotic translation initiation factor 4B1 [AT3G26400] && Q9LIN5.1 RecName: Full=Eukaryotic translation initiation factor 4B1; Short=AtTif4B1; Short=eIF4B1 && PF06273:Plant specific eukaryotic initiation factor 4B	-
Rs354190	0	2.28338	3.36582	649.951	644.913	683.77	1.88307	659.545	-8.34823	3.36913e-42	2.04718e-40	Rs354190	R6	45988048	45990579	+	1462	protein_coding	malonyl- :acyl carrier protein transacylase [BLAST2GO] | binding [AT2G30200] && P71019.2 RecName: Full=Malonyl CoA-acyl carrier protein transacylase; Short=MCT && PF00698:Acyl transferase domain	Acyl_transf_1
Rs063190	253.443	270.58	271.79	19.5264	20.3657	12.7167	265.271	17.5363	3.91719	3.80801e-42	2.30989e-40	Rs063190	R2	31477860	31478602	+	743	protein_coding	at5g17280 mkp11_13 [BLAST2GO] | Best-Hit: CONTAINS InterPro DOMAIN/s: Oxidoreductase-like, N-terminal (InterPro:IPR019180) [AT5G17280] && - && PF09791:Oxidoreductase-like protein, N-terminal	-
Rs222070	17.9429	30.8256	18.512	998.638	454.833	452.912	22.4268	635.461	-4.83585	3.97463e-42	2.40683e-40	Rs222070	R5	1572995	1576282	+	635	protein_coding	40s ribosomal protein s24 [BLAST2GO] | Best-Hit: Ribosomal protein S24e family protein [AT3G04920] && - && PF01282:Ribosomal protein S24e	Ribosomal_S24e
Rs589880	5.60714	5.70844	2.52437	305.914	304.515	308.137	4.61332	306.189	-6.11299	4.13012e-42	2.49671e-40	Rs589880	RUS01472	743	2280	+	1538	protein_coding	9-like partial [BLAST2GO] | Eukaryotic aspartyl protease family protein [AT5G19120] && - && PF14541:Xylanase inhibitor C-terminal|PF14543:Xylanase inhibitor N-terminal	-
Rs075810	282.6	324.239	380.338	15.8071	1.93959	11.7385	329.059	9.82841	5.05885	4.21928e-42	2.54625e-40	Rs075810	R2	25656875	25657841	-	663	protein_coding	cytochrome b5 [BLAST2GO] | cytochrome B5 isoform E [AT5G53560] && P40934.1 RecName: Full=Cytochrome b5 && PF00173:Cytochrome b5-like Heme/Steroid binding domain	-
Rs252340	1.12143	1.14169	0.841455	3115.86	2836.65	2719.43	1.03486	2890.65	-11.4755	4.42358e-42	2.665e-40	Rs252340	R5	23598335	23598997	+	483	protein_coding	60s acidic ribosomal protein p1-1 [BLAST2GO] | 60S acidic ribosomal protein family [AT4G00810] && Q8LEQ0.2 RecName: Full=60S acidic ribosomal protein P1-3 && PF00428:60s Acidic ribosomal protein	-
novel.4421	372.314	380.182	478.788	1608.61	1637.01	1669.81	410.428	1638.47	-1.99367	4.50986e-42	2.71236e-40	-	R8	20065859	20069048	+	2374	-	PF00644:Poly(ADP-ribose) polymerase catalytic domain|PF12174:RCD1-SRO-TAF4 (RST) plant domain	-
Rs567390	21.3071	37.6757	32.8168	329.16	423.8	341.396	30.5999	364.785	-3.57122	4.77613e-42	2.86762e-40	Rs567390	RUS00900	1023	4340	-	2453	protein_coding	major facilitator protein [BLAST2GO] | Best-Hit: Major facilitator superfamily protein [AT3G60070] && - && PF13347:MFS/sugar transport protein	-
novel.7735	336.429	316.248	338.265	1212.5	1228.73	1110.27	330.314	1183.83	-1.84083	5.0789e-42	3.04424e-40	-	RUS08698	1	2407	-	2166	-	PF05699:hAT family C-terminal dimerisation region|PF14372:Domain of unknown function (DUF4413)|PF02892:BED zinc finger	hATC
Rs174570	349.886	470.375	385.386	36.2634	30.0636	48.9106	401.883	38.4125	3.3876	6.20076e-42	3.71038e-40	Rs174570	R4	14715139	14716188	-	961	protein_coding	zinc finger an1 domain-containing stress-associated protein 12-like [BLAST2GO] | zinc finger (AN1-like) family protein [AT3G28210] && Q67YE6.2 RecName: Full=Zinc finger AN1 domain-containing stress-associated protein 12; Short=AtSAP12 && PF01428:AN1-like Zinc finger	zf-AN1
novel.2530	538.286	793.473	1093.89	0.92983	2.90938	1.95642	808.55	1.93188	8.72015	6.2366e-42	3.72552e-40	-	R5	44617928	44618506	+	389	-	PF01779:Ribosomal L29e protein family	-
Rs066450	228.771	296.839	256.644	12.0878	13.5771	15.6514	260.751	13.7721	4.24456	6.44691e-42	3.84467e-40	Rs066450	R2	29405532	29408224	-	1362	protein_coding	uncharacterized protein [BLAST2GO] | Protein of unknown function (DUF803) [AT5G11960] && Q8RWH8.1 RecName: Full=Probable magnesium transporter NIPA9 && -	-
Rs061120	54.95	76.4931	90.8772	630.425	540.175	527.256	74.1068	565.952	-2.92261	7.15331e-42	4.25875e-40	Rs061120	R2	32707994	32710766	-	1835	protein_coding	phosphatidylserine decarboxylase [BLAST2GO] | phosphatidylserine decarboxylase 1 [AT4G16700] && - && PF02666:Phosphatidylserine decarboxylase	-
novel.5588	253.443	232.904	249.071	9.2983	12.6073	14.6732	245.139	12.1929	4.33381	7.19097e-42	4.27397e-40	-	RUS00538	37253	41390	+	2499	-	PF11265:Mediator complex subunit 25 von Willebrand factor type A	-
Rs098400	696.407	861.975	824.626	105.071	92.1304	148.688	794.336	115.296	2.78534	9.04359e-42	5.36606e-40	Rs098400	R2	4605549	4606667	+	877	protein_coding	mlp-like protein 28 [BLAST2GO] | Best-Hit: MLP-like protein 28 [AT1G70830] && Q9SSK9.1 RecName: Full=MLP-like protein 28 && PF00407:Pathogenesis-related protein Bet v I family	-
novel.4638	555.107	796.898	653.811	106.001	71.7648	84.1262	668.605	87.2972	2.93563	9.74134e-42	5.7704e-40	-	R8	14171713	14173462	-	1346	-	PF03619:Organic solute transporter Ostalpha	-
novel.4745	6.72857	6.85013	0	333.809	329.73	328.679	4.52623	330.739	-6.32767	9.956e-42	5.88769e-40	-	R9	887937	888805	+	711	-	-	-
Rs015690	87.4714	103.894	106.023	548.6	509.142	547.798	99.1295	535.18	-2.42928	9.97633e-42	5.88986e-40	Rs015690	R1	8442922	8444638	-	1223	protein_coding	uncharacterized protein [BLAST2GO] | Best-Hit: unknown protein [AT1G20100] && - && -	-
Rs166520	229.893	284.28	230.559	9.2983	7.75835	8.8039	248.244	8.62018	4.84561	1.50862e-41	8.89183e-40	Rs166520	R4	9867221	9869636	+	1896	protein_coding	sugar transport protein 3 [BLAST2GO] | Major facilitator superfamily protein [AT5G61520] && Q8L7R8.2 RecName: Full=Sugar transport protein 3; AltName: Full=Hexose transporter 3 && PF00083:Sugar (and other) transporter	Sugar_tr
novel.7309	6.72857	9.1335	1.68291	262.212	321.002	372.698	5.84833	318.637	-5.85656	1.9508e-41	1.14789e-39	-	RUS06134	1760	3195	+	589	-	PF16544:Homodimerisation region of STAR domain protein	-
novel.6773	6.72857	1.14169	10.0975	286.388	267.663	281.725	5.98924	278.592	-5.45707	2.14891e-41	1.26236e-39	-	RUS03919	3233	4556	-	864	-	PF01105:emp24/gp25L/p24 family/GOLD	-
novel.7518	855.65	780.915	1068.65	164.58	144.499	179.013	901.738	162.697	2.47189	2.28228e-41	1.33848e-39	-	RUS07332	1	2429	+	2022	-	PF01554:MatE	MatE
Rs500610	284.843	352.782	251.595	1340.82	1514.82	1304.93	296.407	1386.86	-2.22976	2.31092e-41	1.35138e-39	Rs500610	R9	38029127	38032008	+	1559	protein_coding	thiosulfate 3-mercaptopyruvate sulfurtransferase 2 [BLAST2GO] | mercaptopyruvate sulfurtransferase 1 [AT1G79230] && - && PF00581:Rhodanese-like domain	Rhodanese
Rs415940	70.65	60.5095	42.0728	455.617	481.018	440.195	57.7441	458.943	-3.00602	2.31192e-41	1.35138e-39	Rs415940	R8	5328283	5330614	-	1599	protein_coding	aldehyde dehydrogenase family 2 member mitochondrial-like [BLAST2GO] | aldehyde dehydrogenase 2B7 [AT1G23800] && Q8S528.2 RecName: Full=Aldehyde dehydrogenase family 2 member B7, mitochondrial; Short=ALDH2b; Flags: Precursor && PF00171:Aldehyde dehydrogenase family	Aldedh
Rs355260	3214.01	3131.65	3163.87	934.479	762.258	984.08	3169.85	893.606	1.82666	2.69928e-41	1.5752e-39	Rs355260	R6	46711532	46717304	+	5075	protein_coding	uncharacterized protein isoform 2 [BLAST2GO] | Best-Hit: FUNCTIONS IN: molecular_function unknown [AT2G32240] && - && -	-
Rs283070	352.129	465.809	398.85	1584.43	1585.61	1551.44	405.596	1573.83	-1.95673	2.751e-41	1.60274e-39	Rs283070	R5	42587377	42588971	+	1149	protein_coding	protein flourescent in blue light [BLAST2GO] | Tetratricopeptide repeat (TPR)-like superfamily protein [AT3G14110] && Q940U6.1 RecName: Full=Protein FLUORESCENT IN BLUE LIGHT, chloroplastic; Flags: Precursor && PF13424:Tetratricopeptide repeat	-
Rs460130	244.471	220.346	261.693	8.36847	10.6677	12.7167	242.17	10.5843	4.52101	3.1941e-41	1.85783e-39	Rs460130	R9	8080680	8082945	-	1737	protein_coding	calmodulin-binding family protein [BLAST2GO] | calmodulin-binding family protein [AT5G57010] && - && -	-
Rs249610	211.95	238.613	179.23	1275.73	946.519	1122.99	209.931	1115.08	-2.4133	4.72917e-41	2.74618e-39	Rs249610	R5	21247734	21248612	-	707	protein_coding	60s ribosomal protein l21 [BLAST2GO] | Best-Hit: Translation protein SH3-like family protein [AT1G09690] && - && PF01157:Ribosomal protein L21e	-
novel.6028	25.7929	39.9591	44.5971	375.651	344.277	353.134	36.783	357.687	-3.26751	5.91698e-41	3.43029e-39	-	RUS01683	7785	10896	-	1700	-	-	-
Rs471760	5.60714	9.1335	0.841455	328.23	282.21	302.267	5.19403	304.236	-5.98387	6.30151e-41	3.64291e-39	Rs471760	R9	13562098	13564073	+	1179	protein_coding	ubiquinol-cytochrome c chaperone family protein [BLAST2GO] | ubiquinol-cytochrome C chaperone family protein [AT5G51220] && - && PF03981:Ubiquinol-cytochrome C chaperone	-
Rs261460	3309.34	2940.99	2919.85	952.146	780.684	757.135	3056.72	829.989	1.88043	6.30432e-41	3.64291e-39	Rs261460	R5	29079619	29082546	-	2003	protein_coding	glucose-methanol-choline oxidoreductase family protein [BLAST2GO] | Glucose-methanol-choline (GMC) oxidoreductase family protein [AT3G56060] && Q9S746.1 RecName: Full=Protein HOTHEAD; AltName: Full=Protein ADHESION OF CALYX EDGES; Flags: Precursor && PF05199:GMC oxidoreductase|PF00732:GMC oxidoreductase	-
Rs003920	2913.47	3133.93	2722.11	660.179	866.996	778.656	2923.17	768.61	1.92721	6.32494e-41	3.64886e-39	Rs003920	R1	2074898	2076576	-	1679	protein_coding	udp-glucosyl transferase 75b2 [BLAST2GO] | Best-Hit: UDP-glucosyltransferase 75B1 [AT1G05560] && - && PF00201:UDP-glucoronosyl and UDP-glucosyl transferase	UDPGT
Rs568840	365.586	371.049	598.275	3.71932	1.93959	2.93463	444.97	2.86451	7.2763	6.72925e-41	3.87579e-39	Rs568840	R4	14381588	14382784	+	806	protein_coding	aig2-like protein [BLAST2GO] | AIG2-like (avirulence induced gene) family protein [AT3G28930] && P54121.1 RecName: Full=Protein AIG2 A; AltName: Full=Avirulence-induced gene 2 protein; AltName: Full=Avirulence-induced gene 2 protein A; AltName: Full=AvrRpt2-induced gene 2; AltName: Full=Protein AIG2; AltName: Full=Putative gamma-glutamylcyclotransferase && PF06094:Gamma-glutamyl cyclotransferase,…	-
Rs029270	0	0	0	10684.7	11660.8	11143.8	0	11163.1	-15.8533	7.40398e-41	4.25747e-39	Rs029270	R1	18107858	18109443	-	1088	protein_coding	photosystem ii 22 kda chloroplastic-like [BLAST2GO] | Chlorophyll A-B binding family protein [AT1G44575] && Q9XF91.1 RecName: Full=Photosystem II 22 kDa protein, chloroplastic; AltName: Full=CP22; AltName: Full=Protein NONPHOTOCHEMICAL QUENCHING 4; AltName: Full=Protein PHOTOSYSTEM II SUBUNIT S; Flags: Precursor && PF00504:Chlorophyll A-B binding protein	-
novel.6452	95.3214	118.736	86.6699	531.863	633.276	638.772	100.242	601.303	-2.59097	9.61457e-41	5.51964e-39	-	RUS02813	2517	6346	+	3255	-	PF14381:Ethylene-responsive protein kinase Le-CTR1	-
Rs575950	520.343	270.58	439.24	16.7369	6.78856	2.93463	410.054	8.82004	5.52654	1.02868e-40	5.896e-39	Rs575950	RUS01385	3046	4957	+	1377	protein_coding	ras-related small gtp-binding family protein [BLAST2GO] | Ras-related small GTP-binding family protein [AT3G21700] && P87027.1 RecName: Full=Septum-promoting GTP-binding protein 1; AltName: Full=GTPase spg1; AltName: Full=Sid3 protein && PF00071:Ras family	Ras
novel.7244	10.0929	7.99182	8.41455	235.247	233.72	287.594	8.83308	252.187	-4.83982	1.05468e-40	6.03525e-39	-	RUS05840	1	1320	-	1035	-	-	-
Rs044690	1134.89	1540.14	1119.98	1.85966	1.93959	0	1265	1.26642	9.95045	1.12014e-40	6.39946e-39	Rs044690	R2	41479233	41481751	-	1865	protein_coding	uncharacterized protein [BLAST2GO] | Best-Hit: CONTAINS InterPro DOMAIN/s: Kinase binding protein CGI-121 (InterPro:IPR013926) [AT4G34412] && - && -	-
novel.3199	291.571	277.43	263.375	23.2458	29.0938	20.5424	277.459	24.294	3.51296	1.13358e-40	6.46578e-39	-	R6	37470078	37474168	+	2823	-	PF04564:U-box domain|PF07714:Protein tyrosine kinase	Pkinase_Tyr
Rs204610	254.564	321.956	291.143	1.85966	2.90938	9.78211	289.221	4.85038	5.91193	1.4197e-40	8.08476e-39	Rs204610	R4	38660598	38662128	-	978	protein_coding	uncharacterized protein [BLAST2GO] | Best-Hit: unknown protein [AT2G36895] && - && -	-
novel.3378	243.35	230.621	273.473	11.158	3.87918	6.84748	249.148	7.29487	5.08678	1.83483e-40	1.0432e-38	-	R6	2064913	2066785	-	1125	-	PF05903:PPPDE putative peptidase domain	-
Rs275950	598.843	579.978	581.446	115.299	79.5231	110.538	586.755	101.787	2.52639	1.88115e-40	1.06782e-38	Rs275950	R5	36504332	36506010	-	1317	protein_coding	probable inactive poly [BLAST2GO] | similar to RCD one 5 [AT5G62520] && Q9FJJ3.1 RecName: Full=Probable inactive poly [ADP-ribose] polymerase SRO5; AltName: Full=Protein SIMILAR TO RCD ONE 5 && PF12174:RCD1-SRO-TAF4 (RST) plant domain	-
Rs208020	4717.85	4997.17	3834.51	1275.73	1142.42	1049.62	4516.51	1155.92	1.96573	1.98517e-40	1.12505e-38	Rs208020	R4	40024016	40025360	+	912	protein_coding	rhodanese-like domain-containing protein chloroplastic-like [BLAST2GO] | Rhodanese/Cell cycle control phosphatase superfamily protein [AT2G42220] && O48529.1 RecName: Full=Rhodanese-like domain-containing protein 9, chloroplastic; AltName: Full=Sulfurtransferase 9; Short=AtStr9; Flags: Precursor && PF00581:Rhodanese-like domain	Rhodanese
Rs046400	288.207	389.316	279.363	3.71932	5.81876	1.95642	318.962	3.8315	6.37669	2.08293e-40	1.17857e-38	Rs046400	R2	40395578	40399268	-	2304	protein_coding	protein kinase family protein [BLAST2GO] | Best-Hit: Protein kinase superfamily protein [AT4G32000] && - && PF00069:Protein kinase domain	Pkinase
Rs492620	690.8	649.621	785.919	150.632	144.499	162.383	708.78	152.505	2.21787	2.18868e-40	1.23643e-38	Rs492620	R9	32599087	32602224	-	1827	protein_coding	regulator of g-protein signaling 1 [BLAST2GO] | GTPase activators [AT3G26090] && - && PF00615:Regulator of G protein signaling domain	RGS
novel.5236	467.636	438.408	627.726	66.0179	72.7346	59.6709	511.257	66.1411	2.95245	2.22795e-40	1.2566e-38	-	R9	35204674	35206630	-	1771	-	PF03350:Uncharacterized protein family, UPF0114	-
Rs020700	90.8357	73.068	69.8408	459.336	610	521.387	77.9149	530.241	-2.77133	2.33223e-40	1.31333e-38	Rs020700	R1	11594273	11597807	+	2513	protein_coding	ap-4 complex subunit epsilon-like [BLAST2GO] | Adaptin family protein [AT1G31730] && Q8L7A9.1 RecName: Full=AP-4 complex subunit epsilon; AltName: Full=AP-4 adaptor complex subunit epsilon; AltName: Full=Adaptor-related protein complex 4 subunit epsilon; AltName: Full=Epsilon subunit of AP-4; AltName: Full=Epsilon-adaptin && PF01602:Adaptin N terminal region	-
Rs454780	684.072	407.583	664.75	6142.46	6910.75	3659.49	585.468	5570.9	-3.24944	2.35858e-40	1.32605e-38	Rs454780	R9	4843092	4843895	+	804	protein_coding	water-soluble chlorophyll protein [BLAST2GO] | Kunitz family trypsin and protease inhibitor protein [AT1G72290] && - && PF00197:Trypsin and protease inhibitor	-
novel.6684	57.1929	61.6512	45.4386	470.494	511.081	371.72	54.7609	451.099	-3.05227	2.72388e-40	1.52901e-38	-	RUS03605	67	6654	+	2204	-	PF05368:NmrA-like family|PF01370:NAD dependent epimerase/dehydratase family	Epimerase
novel.5157	891.536	748.947	754.785	108.79	49.4595	93.9083	798.423	84.0526	3.24628	3.05685e-40	1.71319e-38	-	R9	24903624	24906400	-	2007	-	PF06813:Nodulin-like	-
Rs024000	1876.15	1940.87	1606.34	5518.54	5939.02	6405.33	1807.79	5954.3	-1.72039	3.19218e-40	1.78621e-38	Rs024000	R1	13716228	13717648	+	1074	protein_coding	elongation factor 1-beta [BLAST2GO] | Best-Hit: Translation elongation factor EF1B/ribosomal protein S6 family protein [AT2G18110] && P48006.2 RecName: Full=Elongation factor 1-delta 1; Short=EF-1-delta 1; AltName: Full=Elongation factor 1B-beta 1; AltName: Full=eEF-1B beta 1 && PF00736:EF-1 guanine nucleotide exchange domain	-
Rs403140	750.236	913.35	603.323	111.58	94.07	124.233	755.637	109.961	2.77938	3.60001e-40	2.01123e-38	Rs403140	R7	2262027	2263472	+	1282	protein_coding	auxin-regulated transcriptional activator nph4 [BLAST2GO] | Transcriptional factor B3 family protein / auxin-responsive factor AUX/IAA-related [AT5G20730] && P93022.2 RecName: Full=Auxin response factor 7; AltName: Full=Auxin-responsive protein IAA21/IAA23/IAA25; AltName: Full=Protein BIPOSTO; AltName: Full=Protein NON-PHOTOTROPIC HYPOCOTYL 4; AltName: Full=Protein TRANSPORT INHIBITOR RESPONSE 5 …	-
Rs409410	790.607	915.634	642.872	136.685	122.194	146.732	783.038	135.204	2.53257	3.92652e-40	2.19018e-38	Rs409410	R6	45129140	45132497	-	3269	protein_coding	receptor-like protein kinase haiku2-like [BLAST2GO] | Leucine-rich receptor-like protein kinase family protein [AT1G09970] && - && PF13855:Leucine rich repeat|PF08263:Leucine rich repeat N-terminal domain|PF00069:Protein kinase domain	Pkinase
Rs180460	15.7	31.9673	37.024	470.494	812.687	427.478	28.2304	570.22	-4.32037	4.01554e-40	2.23631e-38	Rs180460	R4	18013669	18015188	+	378	protein_coding	nadh dehydrogenase [BLAST2GO] | Best-Hit: unknown protein [AT5G47570] && Q9FGK0.1 RecName: Full=NADH dehydrogenase [ubiquinone] 1 beta subcomplex subunit 8, mitochondrial; Flags: Precursor && -	-
novel.2419	16.8214	15.9836	13.4633	228.738	252.146	285.638	15.4228	255.507	-4.06219	5.65632e-40	3.14513e-38	-	R5	32690364	32694025	+	2694	-	PF01434:Peptidase family M41|PF17862:AAA+ lid domain|PF00004:ATPase family associated with various cellular activities (AAA)	AAA
novel.6917	10.0929	6.85013	4.20728	244.545	246.328	323.788	7.05009	271.554	-5.3129	6.7693e-40	3.75808e-38	-	RUS04409	1	937	+	519	-	PF00080:Copper/zinc superoxide dismutase (SODC)	-
novel.2015	235.5	288.847	246.546	9.2983	1.93959	6.84748	256.965	6.02846	5.40468	8.29183e-40	4.59612e-38	-	R4	28122486	28123910	-	916	-	PF12796:Ankyrin repeats (3 copies)	-
Rs022310	666.129	1002.4	998.807	108.79	91.1606	140.862	889.113	113.604	2.96927	1.0088e-39	5.58299e-38	Rs022310	R1	12691555	12692449	-	895	protein_coding	grxc9_arath ame: full=glutaredoxin-c9 short= rxc9 ame: full=protein roxy 19 [BLAST2GO] | Thioredoxin superfamily protein [AT1G28480] && Q9SGP6.1 RecName: Full=Glutaredoxin-C9; Short=AtGrxC9; AltName: Full=Protein ROXY 19 && PF00462:Glutaredoxin	-
Rs502090	2.24286	0	1.68291	1111.15	1317.95	1080.92	1.30859	1170.01	-9.75714	1.08709e-39	6.00684e-38	Rs502090	RUS00353	18935	20812	-	1049	protein_coding	at4g39970 t5j17_140 [BLAST2GO] | Haloacid dehalogenase-like hydrolase (HAD) superfamily protein [AT4G39970] && - && PF13419:Haloacid dehalogenase-like hydrolase	-
Rs259540	261.293	293.414	322.277	28.8247	29.0938	31.3028	292.328	29.7404	3.29908	1.37303e-39	7.57499e-38	Rs259540	R5	27909059	27911062	-	1296	protein_coding	s-adenosyl-l-methionine-dependent methyltransferases superfamily protein [BLAST2GO] | S-adenosyl-L-methionine-dependent methyltransferases superfamily protein [AT3G54150] && - && PF08241:Methyltransferase domain	Methyltransf_11
Rs266280	325.214	204.362	357.618	4.64915	8.72815	8.8039	295.732	7.39373	5.32976	1.39861e-39	7.7041e-38	Rs266280	R5	32028258	32030386	+	1379	protein_coding	transcription factor bhlh67 [BLAST2GO] | Best-Hit: basic helix-loop-helix (bHLH) DNA-binding superfamily protein [AT3G61950] && Q700E4.1 RecName: Full=Transcription factor bHLH67; AltName: Full=Basic helix-loop-helix protein 67; Short=AtbHLH67; Short=bHLH 67; AltName: Full=Transcription factor EN 11; AltName: Full=bHLH transcription factor bHLH067 && PF00010:Helix-loop-helix DNA-binding domain	HLH
Rs479580	760.329	643.912	709.347	1.85966	0.969794	1.95642	704.529	1.59529	8.78443	1.53183e-39	8.42485e-38	Rs479580	R9	22844180	22849033	-	2683	protein_coding	swinger [BLAST2GO] | SET domain-containing protein [AT4G02020] && Q9ZSM8.1 RecName: Full=Histone-lysine N-methyltransferase EZA1; AltName: Full=CURLY LEAF-like 1; AltName: Full=Protein SET DOMAIN GROUP 10; AltName: Full=Protein SWINGER && PF00856:SET domain	SET
Rs208030	1709.06	2138.38	1649.25	478.863	391.797	416.718	1832.23	429.126	2.09337	1.55381e-39	8.53243e-38	Rs208030	R4	40022833	40023835	+	754	protein_coding	outer envelope pore protein 16-3 [BLAST2GO] | Mitochondrial import inner membrane translocase subunit Tim17/Tim22/Tim23 family protein [AT2G42210] && - && PF02466:Tim17/Tim22/Tim23/Pmp24 family	-
Rs142710	453.057	457.817	444.288	1905.22	1733.99	1475.14	451.721	1704.79	-1.91653	1.69437e-39	9.28988e-38	Rs142710	R3	26055272	26056790	+	1016	protein_coding	delta subunit of mt atp synthase [BLAST2GO] | delta subunit of Mt ATP synthase [AT5G13450] && Q96251.2 RecName: Full=ATP synthase subunit O, mitochondrial; AltName: Full=Oligomycin sensitivity conferral protein; Short=OSCP; Flags: Precursor && PF00213:ATP synthase delta (OSCP) subunit	-
Rs394740	379.043	375.615	343.314	1180.88	1290.8	1328.41	365.991	1266.7	-1.79276	1.85402e-39	1.01494e-37	Rs394740	R7	6357276	6359440	-	1521	protein_coding	pre-mrna cleavage complex ii protein family [BLAST2GO] | Pre-mRNA cleavage complex II protein family [AT5G11010] && - && PF16575:mRNA cleavage and polyadenylation factor CLP1 P-loop	-
novel.2294	29.1571	27.4005	43.7557	323.581	322.941	352.156	33.4378	332.893	-3.293	1.92064e-39	1.04979e-37	-	R5	15561962	15565251	+	2845	-	-	-
novel.7574	595.479	801.465	506.556	66.0179	30.0636	29.3463	634.5	41.8093	3.91891	2.50921e-39	1.36938e-37	-	RUS07683	1	997	+	714	-	PF01786:Alternative oxidase	AOX
novel.7905	253.443	296.839	297.034	23.2458	29.0938	29.3463	282.438	27.2286	3.37729	2.69415e-39	1.46804e-37	-	RUS09957	676	1725	+	637	-	PF04718:Mitochondrial ATP synthase g subunit	-
Rs150150	5081.19	5212.95	4791.25	1627.2	1273.34	1563.18	5028.46	1487.91	1.75665	3.37127e-39	1.83418e-37	Rs150150	R4	764311	766798	+	1849	protein_coding	cytochrome p450-like protein [BLAST2GO] | cytochrome P450, family 81, subfamily D, polypeptide 8 [AT4G37370] && - && PF00067:Cytochrome P450	p450
novel.7092	1121.43	1280.97	1055.18	198.984	215.294	282.703	1152.53	232.327	2.31071	3.69379e-39	2.00656e-37	-	RUS05134	807	3309	+	1759	-	PF00481:Protein phosphatase 2C	PP2C
Rs374920	65.0429	68.5013	58.9019	496.529	434.468	379.546	64.1487	436.848	-2.77273	4.65277e-39	2.52363e-37	Rs374920	R7	16976910	16977982	-	896	protein_coding	uncharacterized protein [BLAST2GO] | Best-Hit: unknown protein [AT1G78995] && - && -	-
Rs575510	1963.62	2275.38	1908.42	0.92983	0	1.95642	2049.14	0.962084	11.0611	4.77087e-39	2.58372e-37	Rs575510	RUS01341	16948	18327	+	807	protein_coding	40s ribosomal protein s14 [BLAST2GO] | Ribosomal protein S11 family protein [AT3G11510] && - && PF00411:Ribosomal protein S11	-
novel.3655	1.12143	0	1.68291	2936.4	1819.33	2383.9	0.93478	2379.88	-11.1987	5.19585e-39	2.80957e-37	-	R6	41040504	41041316	-	813	-	PF10714:Late embryogenesis abundant protein 18	-
Rs152830	91.9572	94.7601	122.852	555.109	617.759	548.776	103.19	573.881	-2.46664	5.5953e-39	3.02095e-37	Rs152830	R4	1812275	1814756	+	1804	protein_coding	protein dj-1 homolog c [BLAST2GO] | Class I glutamine amidotransferase-like superfamily protein [AT4G34020] && Q8VY09.1 RecName: Full=Protein DJ-1 homolog C; Short=AtDJ1C; Flags: Precursor && PF01965:DJ-1/PfpI family	DJ-1_PfpI
Rs513560	0	0	0	8774.81	8470.18	8288.38	0	8511.12	-15.462	5.86217e-39	3.16021e-37	Rs513560	RUS01645	22	2355	-	2174	protein_coding	pyruvate kinase [BLAST2GO] | Pyruvate kinase family protein [AT5G08570] && - && PF00224:Pyruvate kinase, barrel domain|PF02887:Pyruvate kinase, alpha/beta domain	PK
Rs125150	553.986	557.144	532.641	96.7023	115.405	122.276	547.924	111.461	2.29808	7.43812e-39	4.00368e-37	Rs125150	R3	12958703	12960845	+	1545	protein_coding	uncharacterized protein [BLAST2GO] | Best-Hit: unknown protein [AT2G43235] && - && -	-
Rs016920	333.064	237.471	382.862	2.78949	1.93959	11.7385	317.799	5.4892	5.86812	8.50291e-39	4.56986e-37	Rs016920	R1	8667148	8669912	+	1663	protein_coding	catalase 1 [BLAST2GO] | Best-Hit: catalase 1 [AT1G20630] && Q96528.3 RecName: Full=Catalase-1 && PF00199:Catalase|PF06628:Catalase-related immune-responsive	Catalase
Rs478700	505.764	552.577	536.007	1725.76	1566.22	1723.61	531.449	1671.86	-1.65336	8.93537e-39	4.795e-37	Rs478700	R9	21822282	21826951	-	2756	protein_coding	spermatogenesis-associated protein 20-like [BLAST2GO] | catalytics [AT4G03200] && - && PF03190:Protein of unknown function, DUF255	-
Rs144770	8061.95	8616.32	6904.98	0	0	0	7861.08	0	15.4434	1.0253e-38	5.49373e-37	Rs144770	R3	27185937	27187623	-	1533	protein_coding	pyruvate kinase [BLAST2GO] | Pyruvate kinase family protein [AT5G08570] && Q42806.1 RecName: Full=Pyruvate kinase, cytosolic isozyme; Short=PK && PF00224:Pyruvate kinase, barrel domain|PF02887:Pyruvate kinase, alpha/beta domain	PK
Rs299860	401.472	428.133	476.264	76.2461	74.6741	60.6491	435.289	70.5231	2.6262	1.07502e-38	5.75145e-37	Rs299860	R6	7286294	7288569	+	942	protein_coding	ras-related protein rabg3f [BLAST2GO] | RAB GTPase homolog G3F [AT3G18820] && Q9LS94.1 RecName: Full=Ras-related protein RABG3f; Short=AtRABG3f; AltName: Full=Ras-related protein Rab71; Short=AtRab71; AltName: Full=Ras-related protein Rab7B; Short=AtRab7B && PF00071:Ras family	Ras
Rs139650	224.286	248.888	264.217	6.50881	4.84897	2.93463	245.797	4.76414	5.68248	1.22987e-38	6.56996e-37	Rs139650	R3	24448439	24450632	-	967	protein_coding	ring finger and chy zinc finger domain-containing protein 1-like [BLAST2GO] | CHY-type/CTCHY-type/RING-type Zinc finger protein [AT5G18650] && Q8VZK0.1 RecName: Full=E3 ubiquitin-protein ligase MIEL1; AltName: Full=MYB30-interacting E3 ligase 1 && PF14599:Zinc-ribbon|PF05495:CHY zinc finger	zf-CHY
Rs277630	108.779	127.869	108.548	643.442	554.722	545.842	115.065	581.335	-2.33999	1.29022e-38	6.88193e-37	Rs277630	R5	39757242	39759054	-	1015	protein_coding	er lumen protein retaining receptor-like [BLAST2GO] | endoplasmic reticulum retention defective 2B [AT3G25040] && - && PF00810:ER lumen protein retaining receptor	ER_lumen_recept
novel.6054	253.443	307.114	220.461	7.43864	14.5469	4.89106	260.339	8.95887	4.86028	1.36989e-38	7.29588e-37	-	RUS01779	21	2008	+	1472	-	PF03127:GAT domain|PF00790:VHS domain	-
Rs354370	837.707	859.691	698.408	128.317	142.56	179.991	798.602	150.289	2.40962	1.43837e-38	7.64908e-37	Rs354370	R6	46083363	46084973	-	1611	protein_coding	mitogen-activated protein kinase kinase kinase 13 [BLAST2GO] | Best-Hit: mitogen-activated protein kinase kinase kinase 14 [AT2G30040] && - && PF00069:Protein kinase domain	Pkinase
novel.2500	467.636	279.714	557.885	0.92983	1.93959	5.86927	435.078	2.9129	7.2398	1.51536e-38	8.0464e-37	-	R5	41911911	41912629	+	719	-	-	-
Rs388630	248.957	271.722	311.338	20.4563	27.1542	27.3899	277.339	25.0001	3.47567	2.06049e-38	1.09246e-36	Rs388630	R7	9219787	9221421	+	1034	protein_coding	uncharacterized protein [BLAST2GO] | Best-Hit: BEST Arabidopsis thaliana protein match is: embryo defective 2170 (TAIR:AT1G21390.1) [AT1G76980] && - && -	-
Rs246340	352.129	434.983	403.898	66.0179	52.3689	50.867	397.003	56.4179	2.81348	2.27055e-38	1.20203e-36	Rs246340	R5	18442339	18443455	-	754	protein_coding	ubiquitin-fold modifier-conjugating enzyme 1-like [BLAST2GO] | Best-Hit: CONTAINS InterPro DOMAIN/s: Ubiquitin-conjugating enzyme/RWD-like (InterPro:IPR016135), Ubiquitin-fold modifier-conjugating enzyme 1 (InterPro:IPR014806) [AT1G27530] && Q9SXC8.1 RecName: Full=Ubiquitin-fold modifier-conjugating enzyme 1; AltName: Full=Ufm1-conjugating enzyme 1 && PF08694:Ubiquitin-fold modifier-conjugating e…	-
novel.3443	4.48572	1.14169	9.25601	242.686	268.633	275.856	4.96114	262.391	-5.62077	2.51312e-38	1.32846e-36	-	R6	8208945	8210085	-	1042	-	-	-
Rs192330	32.5214	34.2506	54.6946	351.476	396.646	375.633	40.4889	374.585	-3.18732	2.86572e-38	1.51259e-36	Rs192330	RUS08233	381	2518	-	1549	protein_coding	cyclin d [BLAST2GO] | 1 [AT2G22490] && - && PF00134:Cyclin, N-terminal domain|PF02984:Cyclin, C-terminal domain	Cyclin_C
Rs229140	152.514	159.836	195.218	792.215	722.497	748.332	169.189	754.348	-2.15094	3.15541e-38	1.66301e-36	Rs229140	R5	5906086	5910178	+	2609	protein_coding	kinase family protein [BLAST2GO] | Protein kinase family protein [AT3G13670] && - && PF00069:Protein kinase domain	Pkinase
Rs047790	414.929	311.681	329.85	39.0529	46.5501	36.1938	352.153	40.5989	3.11616	3.39654e-38	1.78743e-36	Rs047790	R2	39686951	39691007	+	2589	protein_coding	nadph--cytochrome p450 reductase 2 [BLAST2GO] | P450 reductase 2 [AT4G30210] && Q9SUM3.1 RecName: Full=NADPH--cytochrome P450 reductase 2; Short=CPR 2; Short=P450R 2 && PF00175:Oxidoreductase NAD-binding domain|PF00667:FAD binding domain|PF00258:Flavodoxin	NAD_binding_1
Rs482280	1192.08	895.083	1401.02	127.387	193.959	180.969	1162.73	167.438	2.79745	3.80624e-38	2.00006e-36	Rs482280	R9	24967393	24968681	+	1114	protein_coding	nac domain containing protein 36 [BLAST2GO] | NAC domain containing protein 36 [AT2G17040] && Q9ZVP8.2 RecName: Full=NAC domain-containing protein 35; Short=ANAC035; AltName: Full=Protein LONG VEGETATIVE PHASE 1; Short=AtLOV1 && PF02365:No apical meristem (NAM) protein	NAM
Rs121490	979.007	1269.56	1231.05	190.615	179.412	262.161	1159.87	210.729	2.46124	3.84925e-38	2.01966e-36	Rs121490	R4	30249720	30251541	-	1822	protein_coding	uncharacterized protein [BLAST2GO] | Protein of unknown function (DUF1645) [AT2G26530] && - && PF07816:Protein of unknown function (DUF1645)	-
Rs150810	12.3357	14.8419	14.3047	230.598	217.234	276.834	13.8275	241.555	-4.12371	4.27065e-38	2.23744e-36	Rs150810	R4	1185397	1187615	-	1865	protein_coding	Best-Hit: unknown protein [AT4G35940] && - && -	-
Rs431800	2793.48	3668.24	2524.37	543.021	609.031	708.225	2995.36	620.092	2.27203	4.51498e-38	2.36195e-36	Rs431800	R8	14971908	14975971	+	3338	protein_coding	tir-nbs-lrr class disease resistance protein [BLAST2GO] | Best-Hit: disease resistance protein (TIR-NBS-LRR class) family [AT4G19520] && - && PF01582:TIR domain|PF07725:Leucine Rich Repeat|PF00931:NB-ARC domain	NB-ARC
novel.3480	273.629	401.874	297.875	28.8247	21.3355	13.695	324.459	21.2851	3.92479	4.65988e-38	2.43415e-36	-	R6	13035103	13036689	-	1111	-	PF14368:Probable lipid transfer	-
Rs485660	262.414	204.362	242.339	10.2281	3.87918	5.86927	236.372	6.65886	5.14124	4.81116e-38	2.50947e-36	Rs485660	R9	27767123	27771593	+	2444	protein_coding	long chain acyl- synthetase 4-like [BLAST2GO] | AMP-dependent synthetase and ligase family protein [AT1G64400] && Q9C7W4.1 RecName: Full=Long chain acyl-CoA synthetase 3 && PF00501:AMP-binding enzyme	AMP-binding
Rs135330	282.6	255.738	253.278	1057.22	954.277	1211.03	263.872	1074.17	-2.0263	4.93099e-38	2.56818e-36	Rs135330	R3	22198208	22200825	+	2020	protein_coding	asparagine--trna cytoplasmic 1-like [BLAST2GO] | Class II aminoacyl-tRNA and biotin synthetases superfamily protein [AT5G56680] && - && PF00152:tRNA synthetases class II (D, K and N)|PF00458:WHEP-TRS domain|PF01336:OB-fold nucleic acid binding domain	tRNA-synt_2
Rs009670	12.3357	5.70844	10.9389	242.686	219.173	225.967	9.66102	229.275	-4.55255	5.17969e-38	2.69223e-36	Rs009670	R1	5106388	5108190	-	1348	protein_coding	snare associated golgi family protein [BLAST2GO] | SNARE associated Golgi protein family [AT1G12450] && - && PF09335:SNARE associated Golgi protein	-
Rs187720	93.0786	105.035	52.1702	813.601	1070.65	673.009	83.428	852.421	-3.36493	5.18439e-38	2.69223e-36	Rs187720	R4	26526808	26530150	+	3343	protein_coding	receptor-like protein kinase [BLAST2GO] | Malectin/receptor-like protein kinase family protein [AT5G39000] && - && PF12819:Carbohydrate-binding protein of the ER|PF07714:Protein tyrosine kinase	Pkinase_Tyr
novel.760	486.7	500.059	441.764	1.85966	1.93959	1.95642	476.174	1.91856	7.95515	5.26651e-38	2.73086e-36	-	R2	11502505	11506590	-	2861	-	PF01399:PCI domain	-
novel.4699	7.85	10.2752	22.7193	266.861	335.549	277.812	13.6148	293.407	-4.37217	6.39227e-38	3.30975e-36	-	R8	25806948	25808289	-	637	-	PF05916:GINS complex protein	-
Rs057750	1735.97	1803.87	2251.73	467.705	492.655	533.125	1930.52	497.828	1.95619	6.52895e-38	3.37558e-36	Rs057750	R2	3180419	3181415	+	872	protein_coding	nudix hydrolase 4 [BLAST2GO] | nudix hydrolase homolog 21 [AT1G73540] && Q8VY81.1 RecName: Full=Nudix hydrolase 21, chloroplastic; Short=AtNUDT21; Flags: Precursor && PF00293:NUDIX domain	NUDIX
Rs408780	15.7	13.7003	10.9389	251.984	308.395	213.25	13.4464	257.876	-4.27891	6.73964e-38	3.47943e-36	Rs408780	R8	1536321	1537299	-	898	protein_coding	histone h2a [BLAST2GO] | Best-Hit: Histone superfamily protein [AT1G08880] && - && PF00125:Core histone H2A/H2B/H3/H4|PF16211:C-terminus of histone H2A	Histone
Rs219960	262.414	302.547	251.595	19.5264	17.4563	29.3463	272.186	22.1097	3.62282	9.11294e-38	4.69781e-36	Rs219960	R5	455859	459010	-	1457	protein_coding	uncharacterized protein [BLAST2GO] | Best-Hit: unknown protein [AT3G02420] && - && PF03661:Uncharacterised protein family (UPF0121)	-
Rs384360	111.021	152.986	106.865	622.056	661.4	679.857	123.624	654.438	-2.41014	9.16245e-38	4.71646e-36	Rs384360	R7	12131944	12135865	+	1781	protein_coding	cbs domain-containing protein cbsx6-like [BLAST2GO] | Cystathionine beta-synthase (CBS) family protein [AT1G65320] && Q8GZA4.1 RecName: Full=CBS domain-containing protein CBSX6 && -	-
Rs087630	1115.82	1175.94	1385.04	329.16	297.727	264.117	1225.6	297.001	2.04537	9.57324e-38	4.92076e-36	Rs087630	R2	13871390	13872108	-	719	protein_coding	atp synthase delta chloroplastic-like [BLAST2GO] | ATPase, F1 complex, OSCP/delta subunit protein [AT4G00895] && - && -	-
Rs267280	0	1.14169	1.68291	1791.78	2091.85	1786.21	0.941533	1889.95	-10.8646	1.11563e-37	5.72616e-36	Rs267280	R5	33861438	33864045	-	1477	protein_coding	atp-dependent clp protease proteolytic subunit-related protein chloroplastic-like [BLAST2GO] | CLP protease proteolytic subunit 1 [AT1G49970] && - && PF00574:Clp protease	-
Rs185530	1756.16	1785.6	1673.65	1.85966	0	0.978211	1738.47	0.945957	10.8243	1.30959e-37	6.71195e-36	Rs185530	R4	22646734	22649519	-	1745	protein_coding	ureidoglycolate amidohydrolase [BLAST2GO] | ureidoglycolate amidohydrolase [AT5G43600] && Q8VXY9.1 RecName: Full=Ureidoglycolate hydrolase; Short=AtUAH; AltName: Full=Allantoate amidohydrolase 2; Short=AtAHH2; AltName: Full=Ureidoglycolate amidohydrolase; Flags: Precursor && PF01546:Peptidase family M20/M25/M40	Peptidase_M20
novel.3777	7.85	11.4169	13.4633	300.335	202.687	265.095	10.9101	256.039	-4.53078	1.47674e-37	7.55767e-36	-	R6	52781763	52782561	-	371	-	-	-
Rs579390	380.164	396.166	320.594	57.6495	46.5501	48.9106	365.642	51.0367	2.83786	1.56394e-37	7.99237e-36	Rs579390	RUS01123	11527	18136	+	2724	protein_coding	nuclear importer of serine-arginine rich protein [BLAST2GO] | ARM repeat superfamily protein [AT5G62600] && - && PF08389:Exportin 1-like protein	-
Rs022010	3.36429	2.28338	1.68291	387.739	385.008	430.413	2.44352	401.053	-7.40104	1.70493e-37	8.70032e-36	Rs022010	R1	12184255	12186828	+	758	protein_coding	lipid transfer [BLAST2GO] | glycosylphosphatidylinositol-anchored lipid protein transfer 1 [AT1G27950] && - && PF14368:Probable lipid transfer	-
Rs381210	807.429	1091.45	915.503	1.85966	0	1.95642	938.129	1.27203	9.5193	1.78606e-37	9.10118e-36	Rs381210	R7	15676116	15677079	-	878	protein_coding	dehydrin erd14 [BLAST2GO] | Dehydrin family protein [AT1G76180] && P42763.1 RecName: Full=Dehydrin ERD14 && PF00257:Dehydrin	-
Rs131380	7.85	3.42506	3.36582	265.002	267.663	227.923	4.8803	253.529	-5.73553	1.83495e-37	9.33687e-36	Rs131380	R3	19610543	19612428	+	1886	protein_coding	kinase interacting (kip1-like) family protein [BLAST2GO] | Kinase interacting (KIP1-like) family protein [AT2G30500] && Q84VY2.1 RecName: Full=Protein NETWORKED 4B && PF07765:KIP1-like protein	-
Rs335460	867.986	1098.3	615.104	106.001	99.8888	126.189	860.465	110.693	2.95747	1.84105e-37	9.35442e-36	Rs335460	R6	31473735	31475057	-	1253	protein_coding	cellulose synthase-like protein e1 [BLAST2GO] | cellulose synthase like E1 [AT1G55850] && - && PF03552:Cellulose synthase	-
Rs272230	1171.89	1444.24	958.417	216.65	161.956	224.989	1191.52	201.198	2.56506	2.05596e-37	1.04314e-35	Rs272230	R5	38622389	38623923	+	747	protein_coding	14-3-3-like protein gf14 lambda [BLAST2GO] | general regulatory factor 8 [AT5G65430] && P48348.2 RecName: Full=14-3-3-like protein GF14 kappa; AltName: Full=General regulatory factor 8 && PF00244:14-3-3 protein	-
novel.5567	459.786	438.408	407.264	1411.48	1720.41	1493.73	435.153	1541.88	-1.82633	2.15267e-37	1.09065e-35	-	RUS00505	54293	59346	+	3566	-	PF13855:Leucine rich repeat|PF00931:NB-ARC domain	NB-ARC
novel.4612	419.414	440.692	358.46	69.7373	64.9762	56.7362	406.189	63.8166	2.66757	2.34317e-37	1.18546e-35	-	R8	11853274	11855179	-	1455	-	PF03106:WRKY DNA -binding domain|PF10533:Plant zinc cluster domain	WRKY
novel.1380	462.029	214.637	549.47	10.2281	16.4865	8.8039	408.712	11.8395	5.11193	2.37768e-37	1.20121e-35	-	R3	24093813	24094976	-	1052	-	PF03105:SPX domain	SPX
Rs375970	381.286	376.757	362.667	52.0705	63.0366	66.5184	373.57	60.5418	2.62631	2.42625e-37	1.22399e-35	Rs375970	R7	19981814	19983986	+	1888	protein_coding	adenylosuccinate synthetase [BLAST2GO] | adenylosuccinate synthase [AT3G57610] && Q96529.1 RecName: Full=Adenylosuccinate synthetase, chloroplastic; Short=AMPSase; Short=AdSS; AltName: Full=IMP--aspartate ligase; Flags: Precursor && PF00709:Adenylosuccinate synthetase	-
Rs400650	860.136	976.143	824.626	2588.65	2808.52	2915.07	886.968	2770.75	-1.64423	2.45646e-37	1.23747e-35	Rs400650	R7	2784717	2786254	+	904	protein_coding	elongation factor 1b alpha-subunit [BLAST2GO] | Best-Hit: Glutathione S-transferase, C-terminal-like [AT5G12110] && Q9SCX3.1 RecName: Full=Elongation factor 1-beta 2; Short=EF-1-beta 2; AltName: Full=Elongation factor 1-beta' 2; Short=EF-1-beta' 2; AltName: Full=Elongation factor 1B-alpha 2; AltName: Full=eEF-1B alpha 2 && PF00736:EF-1 guanine nucleotide exchange domain	-
Rs311050	824.25	943.034	882.686	1.85966	0.969794	0.978211	883.324	1.26922	9.43264	2.65438e-37	1.33527e-35	Rs311050	R6	13150702	13151608	-	907	protein_coding	plant invertase pectin methylesterase inhibitor superfamily protein [BLAST2GO] | Plant invertase/pectin methylesterase inhibitor superfamily protein [AT5G62350] && P17407.1 RecName: Full=21 kDa protein; AltName: Full=1.2 protein; Flags: Precursor && PF04043:Plant invertase/pectin methylesterase inhibitor	-
Rs175990	183.914	224.913	220.461	948.427	945.549	795.286	209.763	896.421	-2.0941	2.67724e-37	1.34486e-35	Rs175990	R4	15541684	15543155	-	1204	protein_coding	cofactor assembly of complex c [BLAST2GO] | cofactor assembly of complex C [AT3G26710] && Q9LSE4.1 RecName: Full=Protein COFACTOR ASSEMBLY OF COMPLEX C SUBUNIT B CCB1, chloroplastic; Flags: Precursor && PF12046:Protein of unknown function (DUF3529)	-
Rs173110	315.121	363.057	326.485	0.92983	1.93959	4.89106	334.888	2.58682	7.03153	2.91004e-37	1.45973e-35	Rs173110	R4	13599479	13601715	+	1033	protein_coding	rpm1-interacting protein 4 [BLAST2GO] | defense protein-related [AT5G48657] && - && -	-
novel.5090	0	0	0	6272.63	7080.47	6653.79	0	6668.96	-15.1101	3.08605e-37	1.54582e-35	-	R9	11237946	11238939	-	994	-	-	-
novel.3715	325.214	404.158	382.862	58.5793	40.7313	45.9759	370.745	48.4289	2.93493	3.14413e-37	1.57269e-35	-	R6	46727287	46728224	-	685	-	PF12734:Cysteine-rich TM module stress tolerance	-
novel.1936	111.021	147.278	159.876	946.567	706.01	764.961	139.392	805.846	-2.52705	3.50589e-37	1.75116e-35	-	R4	13886927	13888307	-	617	-	PF05047:Mitochondrial ribosomal protein L51 / S25 / CI-B8 domain	-
novel.6659	328.579	420.141	434.191	1.85966	0.969794	3.91284	394.304	2.24743	7.46196	3.96884e-37	1.97961e-35	-	RUS03519	102	1376	+	896	-	PF00501:AMP-binding enzyme	AMP-binding
Rs202100	336.429	339.081	276.839	1324.08	1546.82	1182.66	317.45	1351.19	-2.09239	4.29023e-37	2.1369e-35	Rs202100	R4	37787734	37789741	+	1427	protein_coding	shikimate kinase-like protein [BLAST2GO] | shikimate kinase like 2 [AT2G35500] && O82290.2 RecName: Full=Probable inactive shikimate kinase like 2, chloroplastic; Short=AtSKL2; Flags: Precursor && -	-
Rs119770	29.1571	14.8419	18.512	253.844	306.455	264.117	20.837	274.805	-3.7287	4.57118e-37	2.27363e-35	Rs119770	R3	16128020	16129722	+	1525	protein_coding	Best-Hit: RNA-directed DNA polymerase (reverse transcriptase)-related family protein [Bra032789] && - && -	-
Rs070720	338.672	387.032	328.168	15.8071	33.9428	38.1502	351.29	29.3	3.58783	4.83313e-37	2.40054e-35	Rs070720	R2	5302601	5304396	+	1503	protein_coding	actin cross-linking protein [BLAST2GO] | Actin cross-linking protein [AT1G69900] && - && PF04601:Domain of unknown function (DUF569)	-
Rs555250	1198.81	1496.75	1456.56	358.914	397.616	363.895	1384.04	373.475	1.89021	6.75452e-37	3.35016e-35	Rs555250	R4	41690797	41692590	-	1023	protein_coding	probable fkbp-type peptidyl-prolyl cis-trans isomerase chloroplastic-like [BLAST2GO] | FKBP-like peptidyl-prolyl cis-trans isomerase family protein [AT2G43560] && - && PF00254:FKBP-type peptidyl-prolyl cis-trans isomerase	FKBP_C
novel.7266	6250.84	5009.73	7481.38	0	0	0	6247.32	0	15.1122	6.9208e-37	3.42783e-35	-	RUS05957	393	1901	+	952	-	-	-
Rs229320	8.97143	10.2752	11.7804	221.3	219.173	204.446	10.3423	214.973	-4.36311	7.62378e-37	3.77073e-35	Rs229320	R5	6021715	6023235	+	875	protein_coding	ribosomal protein l34 [BLAST2GO] | Best-Hit: Ribosomal protein L34 [AT3G13882] && Q1QEW7.1 RecName: Full=50S ribosomal protein L34 >Q4FPR4.1 RecName: Full=50S ribosomal protein L34 >A5WBC0.1 RecName: Full=50S ribosomal protein L34 && PF00468:Ribosomal protein L34	-
Rs473200	665.007	613.087	498.983	101.351	62.0668	89.9954	592.359	84.4712	2.80768	7.81941e-37	3.86209e-35	Rs473200	R9	12117278	12119289	+	1583	protein_coding	uncharacterized membrane [BLAST2GO] | Protein of unknown function (DUF819) [AT5G52540] && - && PF05684:Protein of unknown function (DUF819)	-
Rs531120	402.593	262.588	318.912	2.78949	0.969794	4.89106	328.031	2.88345	6.8329	1.02221e-36	5.04177e-35	Rs531120	RUS00202	1041	3719	-	1788	protein_coding	major facilitator protein [BLAST2GO] | Best-Hit: Major facilitator superfamily protein [AT3G60070] && - && PF13347:MFS/sugar transport protein	-
novel.7916	691.922	593.678	742.163	145.983	149.348	160.427	675.921	151.919	2.15498	1.23073e-36	6.06178e-35	-	RUS10047	1	2034	-	1254	-	PF16499:Alpha galactosidase A	-
Rs009540	306.15	395.024	305.448	36.2634	37.822	45.9759	335.541	40.0204	3.06753	1.29321e-36	6.36063e-35	Rs009540	R1	5029696	5030726	+	1031	protein_coding	erf ap2 transcription factor ddf2 [BLAST2GO] | Integrase-type DNA-binding superfamily protein [AT1G12610] && - && PF00847:AP2 domain	AP2
Rs391560	2636.48	3056.3	2497.44	619.267	732.194	490.084	2730.07	613.848	2.15268	1.39347e-36	6.84427e-35	Rs391560	R7	7979043	7982176	+	2199	protein_coding	abc transporter g family member 22 [BLAST2GO] | ABC-2 type transporter family protein [AT5G06530] && Q93YS4.1 RecName: Full=ABC transporter G family member 22; Short=ABC transporter ABCG.22; Short=AtABCG22; AltName: Full=White-brown complex homolog protein 23; Short=AtWBC23 && PF01061:ABC-2 type transporter|PF00005:ABC transporter	ABC2_membrane
Rs466090	1297.49	1467.07	1446.46	442.599	443.196	459.759	1403.67	448.518	1.64626	1.5187e-36	7.44898e-35	Rs466090	R9	19406915	19408214	-	924	protein_coding	clp protease-related protein chloroplastic-like [BLAST2GO] | Double Clp-N motif protein [AT4G12060] && - && PF02861:Clp amino terminal domain, pathogenicity island component	Clp_N
novel.6026	957.7	890.517	1055.18	189.685	145.469	227.923	967.801	187.693	2.36704	1.59865e-36	7.83028e-35	-	RUS01682	1768	3408	+	1167	-	PF00646:F-box domain|PF14299:Phloem protein 2	F-box
novel.356	213.071	242.038	249.912	19.5264	20.3657	13.695	235.007	17.8624	3.71689	1.63376e-36	7.99121e-35	-	R1	21257115	21258635	-	870	-	PF03297:S25 ribosomal protein	-
Rs057170	41.4929	43.3841	32.8168	326.37	292.878	303.245	39.2313	307.498	-2.9826	1.67611e-36	8.187e-35	Rs057170	R2	37024730	37025767	-	771	protein_coding	protein-methionine-s-oxide reductase [BLAST2GO] | peptide met sulfoxide reductase 4 [AT4G25130] && - && PF01625:Peptide methionine sulfoxide reductase	PMSR
Rs226800	707.622	740.956	601.64	125.527	136.741	88.039	683.406	116.769	2.54749	1.74356e-36	8.50473e-35	Rs226800	R5	4801285	4805827	+	2187	protein_coding	letm1-like protein [BLAST2GO] | LETM1-like protein [AT3G11560] && - && -	-
Rs443070	934.15	952.168	924.759	2577.49	2530.19	2413.25	937.026	2506.98	-1.42004	2.00241e-36	9.75387e-35	Rs443070	R8	19354274	19362977	+	2799	protein_coding	uncharacterized protein [BLAST2GO] | Protein of unknown function (DUF1336) [AT5G35180] && - && PF01852:START domain|PF07059:Protein of unknown function (DUF1336)	START
Rs324680	145.786	208.929	134.633	819.18	854.389	915.606	163.116	863.058	-2.40918	2.05004e-36	9.97215e-35	Rs324680	R6	21526402	21527775	+	1374	protein_coding	disease resistance protein [BLAST2GO] | Best-Hit: P-loop containing nucleoside triphosphate hydrolases superfamily protein [AT5G45490] && Q9FHI7.1 RecName: Full=Probable disease resistance protein At5g45490 && PF00931:NB-ARC domain	NB-ARC
novel.6249	441.843	406.441	523.385	71.5969	85.3419	66.5184	457.223	74.4857	2.61973	2.08223e-36	1.01148e-34	-	RUS02318	1914	3041	-	766	-	PF00085:Thioredoxin	-
Rs114220	0	0	1.68291	4934.61	6101.94	5459.4	0.56097	5498.65	-12.9911	2.15579e-36	1.04578e-34	Rs114220	R3	10282600	10284088	-	1037	protein_coding	glutathione s-transferase [BLAST2GO] | glutathione S-transferase phi 8 [AT2G47730] && - && PF02798:Glutathione S-transferase, N-terminal domain|PF00043:Glutathione S-transferase, C-terminal domain	GST_N
Rs018600	505.764	492.068	499.824	1464.48	1779.57	1726.54	499.219	1656.87	-1.73056	2.21496e-36	1.07301e-34	Rs018600	R1	10092063	10094342	-	1473	protein_coding	sphingomyelin synthetase family protein isoform 1 [BLAST2GO] | Sphingomyelin synthetase family protein [AT1G43580] && - && PF14360:PAP2 superfamily C-terminal	-
Rs035550	157	165.545	140.523	710.39	1157.93	958.647	154.356	942.324	-2.61227	2.22373e-36	1.07579e-34	Rs035550	R1	22687807	22689977	-	1365	protein_coding	aminotransferase class iv family protein [BLAST2GO] | D-aminoacid aminotransferase-like PLP-dependent enzymes superfamily protein [AT1G50110] && Q9LPM9.1 RecName: Full=Branched-chain-amino-acid aminotransferase 6; Short=Atbcat-6 && PF01063:Amino-transferase class IV	-
Rs493840	215.314	219.204	217.095	13.9475	7.75835	15.6514	217.205	12.4524	4.12361	2.58665e-36	1.24965e-34	Rs493840	R9	33296710	33298856	-	2050	protein_coding	octicosapeptide phox bem1p family protein [BLAST2GO] | Octicosapeptide/Phox/Bem1p family protein [AT2G01190] && - && PF00564:PB1 domain	-
Rs069590	810.793	1134.84	669.798	78.1057	95.0398	131.08	871.81	101.409	3.104	3.06991e-36	1.48109e-34	Rs069590	RUS07704	63	1021	+	959	protein_coding	lipoxygenase 3 [BLAST2GO] | PLAT/LH2 domain-containing lipoxygenase family protein [AT1G72520] && - && PF00305:Lipoxygenase	Lipoxygenase
novel.7767	4.48572	0	9.25601	251.054	272.512	237.705	4.58057	253.757	-5.67008	3.18976e-36	1.53682e-34	-	RUS08896	255	1598	-	674	-	PF02290:Signal recognition particle 14kD protein	-
Rs103610	202.979	235.188	187.645	8.36847	9.69794	7.82569	208.604	8.6307	4.59367	3.74359e-36	1.8012e-34	Rs103610	R2	219510	221735	-	1382	protein_coding	3-isopropylmalate dehydrogenase [BLAST2GO] | Best-Hit: isopropylmalate dehydrogenase 2 [AT1G80560] && P29102.1 RecName: Full=3-isopropylmalate dehydrogenase, chloroplastic; Short=3-IPM-DH; Short=IMDH; AltName: Full=Beta-IPM dehydrogenase; Flags: Precursor && PF00180:Isocitrate/isopropylmalate dehydrogenase	-
Rs312740	163.729	131.294	136.316	637.863	672.067	596.709	143.779	635.547	-2.14603	4.26327e-36	2.04846e-34	Rs312740	R6	14209090	14213310	+	2354	protein_coding	transcription initiation factor tfiid subunit 5-like [BLAST2GO] | TBP-associated factor 5 [AT5G25150] && - && PF04494:WD40 associated region in TFIID subunit, NTD2 domain|PF00400:WD domain, G-beta repeat	WD40
Rs158870	344.279	236.329	362.667	13.0176	7.75835	24.4553	314.425	15.0771	4.38644	4.32458e-36	2.07509e-34	Rs158870	R4	5423418	5424985	+	1386	protein_coding	wrky transcription factor 53 [BLAST2GO] | WRKY family transcription factor [AT4G23810] && - && PF03106:WRKY DNA -binding domain	WRKY
novel.5383	528.193	516.043	747.212	3.71932	0.969794	0	597.149	1.56304	8.54903	4.51167e-36	2.16193e-34	-	RUS00161	79107	79855	+	558	-	-	-
Rs111330	502.4	534.31	482.995	99.4918	106.677	119.342	506.568	108.504	2.22302	5.98493e-36	2.86402e-34	Rs111330	R3	4259161	4261426	-	1456	protein_coding	rna-binding protein 37 [BLAST2GO] | CTC-interacting domain 12 [AT4G10610] && - && PF14259:RNA recognition motif (a.k.a. RRM, RBD, or RNP domain)|PF00076:RNA recognition motif. (a.k.a. RRM, RBD, or RNP domain)	RRM_1
Rs169860	1211.14	1020.67	1064.44	161.79	153.227	251.4	1098.75	188.806	2.54145	6.69623e-36	3.20007e-34	Rs169860	R4	11718191	11721185	+	2083	protein_coding	cam-binding protein 60-like g [BLAST2GO] | Cam-binding protein 60-like G [AT5G26920] && - && PF07887:Calmodulin binding protein-like	-
Rs283540	564.079	358.49	451.02	1.85966	1.93959	1.95642	457.863	1.91856	7.89941	7.82166e-36	3.73286e-34	Rs283540	R5	43000871	43004368	+	2614	protein_coding	cipk1 interacting protein ect2 [BLAST2GO] | evolutionarily conserved C-terminal region 2 [AT3G13460] && - && PF04146:YT521-B-like domain	YTH
novel.266	0	0	0	5393.01	5871.13	5029.96	0	5431.37	-14.814	8.01078e-36	3.81797e-34	-	R1	6600455	6601517	-	1063	-	-	-
Rs325900	990.222	1177.08	1184.77	324.511	313.243	288.572	1117.36	308.775	1.85568	1.08787e-35	5.17785e-34	Rs325900	R6	23789920	23791150	-	609	protein_coding	60s ribosomal protein l28-1 [BLAST2GO] | Ribosomal L28e protein family [AT2G19730] && - && PF01778:Ribosomal L28e protein family	-
Rs439970	1297.49	1559.55	1285.74	318.932	339.428	402.045	1380.93	353.468	1.9659	1.10047e-35	5.23079e-34	Rs439970	R4	20653808	20655840	-	1211	protein_coding	e3 ubiquitin-protein ligase xbat35 [BLAST2GO] | XB3 ortholog 4 in Arabidopsis thaliana [AT4G14365] && Q9FPH0.1 RecName: Full=Putative E3 ubiquitin-protein ligase XBAT34; AltName: Full=Ankyrin repeat domain and RING finger-containing protein XBAT34; AltName: Full=Protein XB3 homolog 4 && PF13920:Zinc finger, C3HC4 type (RING finger)	-
Rs280240	2231.64	2672.69	2482.29	660.179	661.4	808.981	2462.21	710.187	1.79387	1.15929e-35	5.50297e-34	Rs280240	R5	40849344	40852504	-	2457	protein_coding	calmodulin-domain protein kinase 9 [BLAST2GO] | calmodulin-domain protein kinase 9 [AT3G20410] && - && PF13499:EF-hand domain pair|PF00069:Protein kinase domain	Pkinase
novel.5455	6.72857	6.85013	1.68291	225.019	232.751	246.509	5.0872	234.76	-5.61398	1.16973e-35	5.54511e-34	-	RUS00291	78130	81421	-	2654	-	PF00069:Protein kinase domain	Pkinase
Rs264640	94.2	97.0435	108.548	496.529	479.078	452.912	99.9304	476.173	-2.24817	1.44922e-35	6.86082e-34	Rs264640	R5	31002097	31005855	-	2486	protein_coding	dynamin-related protein 1e-like [BLAST2GO] | DYNAMIN-like 1E [AT3G60190] && Q9FNX5.1 RecName: Full=Dynamin-related protein 1E; AltName: Full=Dynamin-like protein 4; AltName: Full=Dynamin-like protein DLP2; AltName: Full=Dynamin-like protein E && PF00350:Dynamin family|PF01031:Dynamin central region|PF02212:Dynamin GTPase effector domain	-
Rs111830	1234.69	1343.77	1307.62	404.476	319.062	380.524	1295.36	368.021	1.81525	1.57692e-35	7.45539e-34	Rs111830	R3	4628436	4631672	-	2217	protein_coding	dead-box atp-dependent rna helicase 39-like [BLAST2GO] | RH39 [AT4G09730] && Q56X76.2 RecName: Full=DEAD-box ATP-dependent RNA helicase 39 && PF00271:Helicase conserved C-terminal domain|PF00270:DEAD/DEAH box helicase	DEAD
novel.6872	10571.7	11593.8	8746.93	3220	3043.21	2712.58	10304.2	2991.93	1.78389	1.66444e-35	7.85863e-34	-	RUS04288	1	1361	+	1108	-	PF05221:S-adenosyl-L-homocysteine hydrolase|PF00670:S-adenosyl-L-homocysteine hydrolase, NAD binding domain	-
novel.50	217.557	321.956	341.631	11.158	15.5167	24.4553	293.715	17.0433	4.11324	1.68993e-35	7.96838e-34	-	R1	4926346	4929906	+	1940	-	PF05212:Protein of unknown function (DUF707)	-
novel.4739	380.164	409.866	401.374	53.0003	50.4293	76.3005	397.135	59.91	2.7302	1.87257e-35	8.81779e-34	-	R9	556170	557683	+	592	-	-	-
Rs157480	492.307	380.182	457.752	70.6671	84.3721	71.4094	443.414	75.4829	2.55532	1.93862e-35	9.11669e-34	Rs157480	R4	4723610	4725879	+	2001	protein_coding	abscisic acid insensitivity 1b [BLAST2GO] | Protein phosphatase 2C family protein [AT4G26080] && P49597.2 RecName: Full=Protein phosphatase 2C 56; Short=AtPP2C56; AltName: Full=Protein ABSCISIC ACID-INSENSITIVE 1; AltName: Full=Protein phosphatase 2C ABI1; Short=PP2C ABI1 && PF00481:Protein phosphatase 2C	PP2C
Rs235750	1224.6	1255.86	1276.49	396.108	427.679	426.5	1252.31	416.762	1.58769	2.03111e-35	9.53895e-34	Rs235750	R5	9986869	9988745	+	1566	protein_coding	transmembrane protein 53-like [BLAST2GO] | alpha/beta-Hydrolases superfamily protein [AT3G19970] && Q2TBP5.1 RecName: Full=Transmembrane protein 53 && PF05705:Eukaryotic protein of unknown function (DUF829)	-
Rs066610	1480.29	1280.97	1256.29	423.073	380.159	394.219	1339.18	399.15	1.74571	2.33974e-35	1.09738e-33	Rs066610	R2	29308105	29311470	+	2009	protein_coding	nadp-malic enzyme 2 [BLAST2GO] | NADP-malic enzyme 2 [AT5G11670] && Q9LYG3.1 RecName: Full=NADP-dependent malic enzyme 2; Short=AtNADP-ME2; Short=NADP-malic enzyme 2 && PF00390:Malic enzyme, N-terminal domain|PF03949:Malic enzyme, NAD binding domain	Malic_M
novel.7303	312.879	315.106	214.571	3.71932	2.90938	2.93463	280.852	3.18778	6.45533	2.429e-35	1.13774e-33	-	RUS06116	760	3183	-	825	-	PF00137:ATP synthase subunit C	-
novel.6488	22.4286	29.6839	45.4386	574.635	314.213	509.648	32.517	466.165	-3.82132	2.64011e-35	1.23498e-33	-	RUS02922	339	2540	+	1372	-	PF00657:GDSL-like Lipase/Acylhydrolase	Lipase_GDSL
Rs179160	222.043	196.37	232.242	13.0176	3.87918	6.84748	216.885	7.91476	4.76727	3.05428e-35	1.42684e-33	Rs179160	R4	17574228	17578161	-	2173	protein_coding	microtubule-associated protein 70-3 [BLAST2GO] | microtubule-associated proteins 70-3 [AT2G01750] && Q9ZUA3.1 RecName: Full=Microtubule-associated protein 70-3; Short=AtMAP70-3; AltName: Full=70 kDa microtubule-associated protein 3 && PF07058:Microtubule-associated protein 70	-
Rs145960	467.636	500.059	492.251	1547.24	1389.71	1445.8	486.649	1460.92	-1.58578	3.10647e-35	1.4493e-33	Rs145960	R3	27751697	27753028	+	843	protein_coding	protein [BLAST2GO] | Best-Hit: RNA-binding (RRM/RBD/RNP motifs) family protein [AT5G03495] && - && -	-
Rs190720	324.093	254.596	291.985	39.0529	29.0938	31.3028	290.225	33.1498	3.12842	3.23731e-35	1.50835e-33	Rs190720	R4	29382033	29385875	-	2358	protein_coding	zinc ion binding protein [BLAST2GO] | RING/U-box superfamily protein [AT5G41580] && - && PF02891:MIZ/SP-RING zinc finger	zf-MIZ
Rs172930	282.6	247.746	276.839	916.813	912.576	1026.14	269.062	951.844	-1.82168	3.4747e-35	1.61683e-33	Rs172930	R4	13691087	13693862	+	2489	protein_coding	probably inactive leucine-rich repeat receptor-like protein kinase at5g48380-like [BLAST2GO] | BAK1-interacting receptor-like kinase 1 [AT5G48380] && Q9ASS4.1 RecName: Full=Probably inactive leucine-rich repeat receptor-like protein kinase At5g48380; Flags: Precursor && PF08263:Leucine rich repeat N-terminal domain|PF07714:Protein tyrosine kinase	Pkinase_Tyr
Rs110510	1.12143	1.14169	5.89019	258.493	313.243	330.635	2.71777	300.791	-6.64266	3.55687e-35	1.65289e-33	Rs110510	R3	3816878	3818588	+	1166	protein_coding	virb2-interacting protein 1 [BLAST2GO] | VIRB2-interacting protein 2 [AT4G11220] && Q9SUT9.1 RecName: Full=Reticulon-like protein B2; Short=AtRTNLB2; AltName: Full=VirB2-interacting protein 2 && PF02453:Reticulon	-
Rs576520	0	2.28338	1.68291	755.952	769.047	772.787	1.3221	765.928	-9.14557	3.61073e-35	1.67572e-33	Rs576520	R6	9145357	9147225	-	1435	protein_coding	mate efflux family protein alf5 [BLAST2GO] | MATE efflux family protein [AT3G23560] && Q9LUH2.1 RecName: Full=Protein DETOXIFICATION 19; Short=AtDTX19; AltName: Full=Multidrug and toxic compound extrusion protein 19; Short=MATE protein 19; AltName: Full=Protein ABERRANT LATERAL ROOT FORMATION 5 && PF01554:MatE	MatE
Rs060640	731.172	1058.34	771.614	167.369	173.593	158.47	853.71	166.478	2.3576	3.70465e-35	1.71706e-33	Rs060640	R2	32986291	32988114	-	1193	protein_coding	formyltetrahydrofolate deformylase [BLAST2GO] | Formyl transferase [AT4G17360] && F4JP46.1 RecName: Full=Formyltetrahydrofolate deformylase 2, mitochondrial; Flags: Precursor && PF00551:Formyl transferase	-
Rs024990	274.75	376.757	313.021	25.1054	28.124	42.0631	321.509	31.7642	3.34153	3.87709e-35	1.79463e-33	Rs024990	R1	14016909	14017647	+	739	protein_coding	oligosaccharyltransferase complex magnesium transporter family protein [BLAST2GO] | Best-Hit: Oligosaccharyltransferase complex/magnesium transporter family protein [AT4G29870] && Q6GNY6.1 RecName: Full=Oligosaccharyltransferase complex subunit ostc-A [Xenopus laevis] && PF04756:OST3 / OST6 family	-
Rs273250	430.629	711.272	409.789	51.1407	37.822	57.7145	517.23	48.8924	3.40173	3.94792e-35	1.82502e-33	Rs273250	R5	38075933	38077249	+	1317	protein_coding	uncharacterized protein [BLAST2GO] | Best-Hit: unknown protein [AT2G18690] && - && -	-
novel.3849	177.186	222.629	239.815	4.64915	6.78856	5.86927	213.21	5.76899	5.21266	4.07608e-35	1.88181e-33	-	R7	6463359	6464269	+	784	-	-	-
Rs393450	414.929	448.683	383.704	1725.76	1332.5	1598.4	415.772	1552.22	-1.90206	4.12145e-35	1.90027e-33	Rs393450	R7	7027022	7029816	+	1849	protein_coding	nadh dehydrogenase chloroplastic mitochondrial-like [BLAST2GO] | NAD(P)H dehydrogenase C1 [AT5G08740] && Q8GXR9.2 RecName: Full=Alternative NAD(P)H-ubiquinone oxidoreductase C1, chloroplastic/mitochondrial; AltName: Full=Alternative NADH dehydrogenase NDC1; AltName: Full=Demethylphylloquinone reductase NDC1; AltName: Full=NADH:ubiquinone reductase (non-electrogenic) NDC1; Flags: Precursor && PF07…	Pyr_redox_2
novel.2167	49.3429	92.4767	85.8284	510.477	537.266	624.099	75.8827	557.28	-2.87171	4.42744e-35	2.0387e-33	-	R4	49520770	49521316	-	455	-	PF06376:Arabinogalactan peptide	-
Rs261620	19932.3	19895.1	22859	5435.79	7078.53	5329.29	20895.4	5947.87	1.8128	4.65736e-35	2.14178e-33	Rs261620	R5	28743521	28745706	+	1485	protein_coding	sedoheptulose- -bisphosphatase [BLAST2GO] | sedoheptulose-bisphosphatase [AT3G55800] && - && PF00316:Fructose-1-6-bisphosphatase	-
novel.6463	1290.76	1314.08	1406.07	1.85966	0	0.978211	1336.97	0.945957	10.4461	4.77749e-35	2.19417e-33	-	RUS02854	700	4113	+	2208	-	PF12838:4Fe-4S dicluster domain	-
novel.2135	283.721	197.512	289.461	1.85966	10.6677	11.7385	256.898	8.08864	5.00234	4.80445e-35	2.20369e-33	-	R4	45332447	45335815	-	2271	-	PF00642:Zinc finger C-x8-C-x5-C-x3-H type (and similar)|PF00076:RNA recognition motif. (a.k.a. RRM, RBD, or RNP domain)	zf-CCCH
Rs276000	1204.41	1137.12	1217.59	393.318	329.73	361.938	1186.37	361.662	1.71379	4.8942e-35	2.24195e-33	Rs276000	R5	36481666	36484718	-	2242	protein_coding	calmodulin binding protein [BLAST2GO] | Calmodulin binding protein-like [AT5G62570] && C0SVV6.1 RecName: Full=Calmodulin-binding protein 60 A && PF07887:Calmodulin binding protein-like	-
novel.5207	254.564	188.379	232.242	7.43864	3.87918	2.93463	225.062	4.75082	5.55582	4.90713e-35	2.24496e-33	-	R9	30835331	30838202	-	1869	-	PF05602:Cleft lip and palate transmembrane protein 1 (CLPTM1)	-
Rs109480	42.6143	60.5095	59.7433	366.353	374.34	338.461	54.289	359.718	-2.72265	5.82119e-35	2.6597e-33	Rs109480	R3	3194924	3197709	-	1472	protein_coding	esterase lipase thioesterase family protein [BLAST2GO] | alpha/beta-Hydrolases superfamily protein [AT4G12230] && Q6PC62.1 RecName: Full=Maspardin; AltName: Full=Spastic paraplegia 21 autosomal recessive Mast syndrome protein homolog && PF00561:alpha/beta hydrolase fold	Abhydrolase_1
Rs154180	1673.17	2044.76	1772.95	365.423	515.93	452.912	1830.29	444.755	2.04122	6.01529e-35	2.74483e-33	Rs154180	R4	2552783	2554588	+	1449	protein_coding	wrky transcription factor 11 [BLAST2GO] | WRKY DNA-binding protein 11 [AT4G31550] && - && PF03106:WRKY DNA -binding domain|PF10533:Plant zinc cluster domain	WRKY
Rs390670	2635.36	2121.26	2019.49	443.529	617.759	510.626	2258.7	523.971	2.10789	6.11717e-35	2.78773e-33	Rs390670	R7	639195	641070	-	1876	protein_coding	polyubiquitin [BLAST2GO] | Best-Hit: ubiquitin 4 [AT5G20620] && P0CH32.1 RecName: Full=Polyubiquitin 4; Contains: RecName: Full=Ubiquitin; Flags: Precursor && PF00240:Ubiquitin family	ubiquitin
Rs487990	1133.76	1328.92	1056.87	229.668	313.243	234.771	1173.19	259.227	2.17784	6.30005e-35	2.86737e-33	Rs487990	R9	30658239	30660954	-	1784	protein_coding	lipase class 3-related protein [BLAST2GO] | Lipase class 3-related protein [AT5G24220] && Q680C0.1 RecName: Full=GDSL esterase/lipase At4g10955 && PF01764:Lipase (class 3)	Lipase_3
Rs390830	243.35	180.387	198.583	6.50881	5.81876	7.82569	207.44	6.71775	4.94912	6.40879e-35	2.91311e-33	Rs390830	R7	582994	589702	-	5252	protein_coding	importin subunit alpha-2-like [BLAST2GO] | Best-Hit: unknown protein [AT5G03060] && - && -	-
Rs374930	174.943	247.746	154.828	1100.92	1133.69	912.671	192.506	1049.09	-2.45124	6.54744e-35	2.97232e-33	Rs374930	R7	16978316	16980216	-	919	protein_coding	nadh dehydrogenase [BLAST2GO] | Alpha-helical ferredoxin [AT1G79010] && - && PF12838:4Fe-4S dicluster domain	-
Rs309620	34.7643	21.6921	10.9389	297.546	339.428	377.59	22.4651	338.188	-3.94662	6.5947e-35	2.98994e-33	Rs309620	R6	12545989	12549463	+	2347	protein_coding	abc transporter f family member 5-like [BLAST2GO] | general control non-repressible 5 [AT5G64840] && Q9LV93.1 RecName: Full=ABC transporter F family member 5; Short=ABC transporter ABCF.5; Short=AtABCF5; AltName: Full=GCN20-type ATP-binding cassette protein GCN5 && PF00005:ABC transporter|PF12848:ABC transporter	ABC_tran
novel.3124	1.12143	1.14169	5.04873	380.301	329.73	275.856	2.43728	328.629	-6.93811	6.63761e-35	3.00554e-33	-	R6	23913107	23914992	+	1265	-	-	-
novel.5382	7.85	6.85013	8.41455	185.966	247.297	206.403	7.70489	213.222	-4.77957	6.98746e-35	3.15991e-33	-	RUS00155	128532	130230	-	1386	-	PF13952:Domain of unknown function (DUF4216)|PF13960:Domain of unknown function (DUF4218)	-
Rs125440	36763.8	35627.5	38237.4	9548.43	5459.94	6016.98	36876.2	7008.45	2.39549	7.49618e-35	3.38563e-33	Rs125440	R3	12723145	12724738	+	1088	protein_coding	chitinase family protein [BLAST2GO] | Chitinase family protein [AT2G43590] && Q06209.2 RecName: Full=Basic endochitinase CHB4; Flags: Precursor && PF00182:Chitinase class I|PF00187:Chitin recognition protein	-
novel.7739	10.0929	20.5504	10.0975	209.212	250.207	235.749	13.5802	231.723	-4.11922	7.86708e-35	3.54594e-33	-	RUS08721	1	1406	+	723	-	PF00521:DNA gyrase/topoisomerase IV, subunit A	-
Rs499350	639.214	732.964	610.896	170.159	154.197	149.666	661.025	158.007	2.06328	7.87118e-35	3.54594e-33	Rs499350	R9	37217428	37220154	-	1626	protein_coding	histidinol dehydrogenase [BLAST2GO] | histidinol dehydrogenase [AT5G63890] && - && PF00815:Histidinol dehydrogenase	-
Rs198190	215.314	221.487	217.937	0.92983	6.78856	5.86927	218.246	4.52922	5.60525	7.95245e-35	3.578e-33	Rs198190	R4	34986122	34990272	+	3234	protein_coding	protein kinase apk1a [BLAST2GO] | protein kinase 1B [AT2G28930] && - && PF07714:Protein tyrosine kinase	Pkinase_Tyr
Rs050380	287.086	393.882	281.887	37.1932	28.124	37.172	320.952	34.1631	3.22963	8.03179e-35	3.6091e-33	Rs050380	R2	33392719	33395916	-	2322	protein_coding	type i inositol- -trisphosphate 5-phosphatase 2 [BLAST2GO] | myo-inositol polyphosphate 5-phosphatase 2 [AT4G18010] && - && PF03372:Endonuclease/Exonuclease/phosphatase family	Exo_endo_phos
Rs256520	613.422	389.316	652.969	41.8424	71.7648	58.6927	551.902	57.4333	3.2672	8.75455e-35	3.92888e-33	Rs256520	R5	26360917	26363707	-	1842	protein_coding	threonine aldolase [BLAST2GO] | threonine aldolase 1 [AT1G08630] && Q8RXU4.1 RecName: Full=Probable low-specificity L-threonine aldolase 1; AltName: Full=Threonine aldolase 1 && PF01212:Beta-eliminating lyase	Beta_elim_lyase
Rs430160	747.993	922.484	746.371	195.264	195.898	207.381	805.616	199.514	2.01293	9.48431e-35	4.25099e-33	Rs430160	R8	13095599	13097606	-	1813	protein_coding	phospholipase-like (pearli 4) family protein [BLAST2GO] | Arabidopsis phospholipase-like protein (PEARLI 4) family [AT4G35110] && - && PF05278:Arabidopsis phospholipase-like protein (PEARLI 4)	-
Rs354640	0	0	0	4161.92	5169.97	4517.38	0	4616.42	-14.5794	1.11471e-34	4.98997e-33	Rs354640	R6	46462981	46464525	-	1545	protein_coding	Unknown protein && - && -	-
Rs414240	342.036	404.158	301.241	1311.99	1230.67	1393.95	349.145	1312.2	-1.91321	1.24594e-34	5.57034e-33	Rs414240	R8	4331304	4332341	+	753	protein_coding	vacuolar atp synthase proteolipid subunit [BLAST2GO] | Best-Hit: ATPase, F0/V0 complex, subunit C protein [AT1G19910] && P59229.1 RecName: Full=V-type proton ATPase subunit c4; Short=V-ATPase subunit c4; AltName: Full=V-type proton ATPase 16 kDa proteolipid subunit c4; Short=V-ATPase 16 kDa proteolipid subunit c4; AltName: Full=Vacuolar H(+)-ATPase subunit c isoform 4; AltName: Full=Vacuolar prot…	-
Rs540890	49.3429	124.444	95.0844	723.408	828.204	878.434	89.6238	810.015	-3.17493	1.26542e-34	5.65031e-33	Rs540890	RUS00296	34961	37018	-	1443	protein_coding	senescence-associated protein [BLAST2GO] | tetraspanin8 [AT2G23810] && Q8S8Q6.1 RecName: Full=Tetraspanin-8 && PF00335:Tetraspanin family	Tetraspannin
Rs227920	287.086	300.264	269.266	1073.95	1094.9	912.671	285.538	1027.17	-1.84866	1.2713e-34	5.66941e-33	Rs227920	R5	5294290	5295745	-	698	protein_coding	nadh dehydrogenase [BLAST2GO] | LYR family of Fe/S cluster biogenesis protein [AT3G12260] && - && -	-
Rs015450	1929.98	2244.56	1463.29	441.669	400.525	365.851	1879.28	402.682	2.22149	1.28653e-34	5.73007e-33	Rs015450	R1	7443337	7444215	-	879	protein_coding	calcium-binding protein cml27 [BLAST2GO] | Calcium-binding EF-hand family protein [AT1G18210] && - && PF13833:EF-hand domain pair|PF13499:EF-hand domain pair	-
Rs486450	0	0	0	4635.2	4559.97	4252.28	0	4482.49	-14.5369	1.34757e-34	5.99439e-33	Rs486450	R9	28075286	28082152	+	3346	protein_coding	peptidase m1 family protein [BLAST2GO] | Peptidase M1 family protein [AT1G63770] && Q8H0S9.1 RecName: Full=Puromycin-sensitive aminopeptidase; Short=PSA; AltName: Full=Cytosol alanyl aminopeptidase; Short=AAP-S; AltName: Full=Meiotic prophase aminopeptidase 1 && PF11940:Domain of unknown function (DUF3458)|PF01433:Peptidase family M1	-
novel.2009	3711.93	4274.48	4877.07	0	0	0	4287.83	0	14.5693	1.44332e-34	6.41224e-33	-	R4	26443835	26444499	-	665	-	-	-
Rs341090	176.064	214.637	127.901	846.145	976.583	972.342	172.868	931.69	-2.43724	1.65769e-34	7.3554e-33	Rs341090	R6	36236179	36237577	+	1399	protein_coding	gdp-mannose dehydratase 2 [BLAST2GO] | NAD(P)-binding Rossmann-fold superfamily protein [AT3G51160] && P93031.3 RecName: Full=GDP-mannose 4,6 dehydratase 2; AltName: Full=GDP-D-mannose dehydratase 2; Short=GMD 2 && PF16363:GDP-mannose 4,6 dehydratase	-
Rs201010	4020.32	3934.26	4470.65	0	0	0	4141.74	0	14.5192	1.76128e-34	7.80524e-33	Rs201010	R4	37147318	37148288	+	633	protein_coding	50s ribosomal protein chloroplast [BLAST2GO] | Ribosomal L28 family [AT2G33450] && O22795.2 RecName: Full=50S ribosomal protein L28, chloroplastic; AltName: Full=CL28; Flags: Precursor && PF00830:Ribosomal L28 family	-
Rs163420	742.386	737.531	797.7	132.036	165.835	195.642	759.205	164.504	2.20789	1.80008e-34	7.96721e-33	Rs163420	R4	8261219	8262996	-	1778	protein_coding	transcription factor bhlh3-like [BLAST2GO] | basic helix-loop-helix (bHLH) DNA-binding superfamily protein [AT4G16430] && - && PF00010:Helix-loop-helix DNA-binding domain|PF14215:bHLH-MYC and R2R3-MYB transcription factors N-terminal	HLH
novel.5031	577.536	474.942	573.872	89.2637	42.6709	68.4748	542.117	66.8031	3.01915	1.82885e-34	8.08443e-33	-	R9	3644776	3647914	-	2551	-	PF01657:Salt stress response/antifungal|PF00069:Protein kinase domain	Pkinase
Rs531850	192.886	188.379	254.961	7.43864	11.6375	10.7603	212.075	9.9455	4.42095	1.91143e-34	8.43892e-33	Rs531850	RUS00257	27699	29719	-	1008	protein_coding	fkbp12-interacting protein of 37 kda-like [BLAST2GO] | FKBP12 interacting protein 37 [AT3G54170] && - && -	-
Rs225230	2638.72	2738.91	2601.78	6276.35	6298.81	6538.36	2659.8	6371.18	-1.26039	1.93672e-34	8.5399e-33	Rs225230	R5	3506566	3508182	-	1213	protein_coding	60s acidic ribosomal protein p0 [BLAST2GO] | Best-Hit: Ribosomal protein L10 family protein [AT3G09200] && Q42112.2 RecName: Full=60S acidic ribosomal protein P0-2 && PF00428:60s Acidic ribosomal protein|PF00466:Ribosomal protein L10	-
Rs286410	965.55	1165.66	1545.75	230.598	249.237	202.49	1225.66	227.442	2.43097	2.13604e-34	9.40709e-33	Rs286410	R5	44259098	44262170	+	2524	protein_coding	ccch-type zinc finger protein c3h69 [BLAST2GO] | zinc finger (CCCH-type/C3HC4-type RING finger) family protein [AT3G08505] && - && PF00097:Zinc finger, C3HC4 type (RING finger)	zf-C3HC4
Rs427070	14.5786	10.2752	10.9389	246.405	202.687	192.708	11.9309	213.933	-4.17203	2.53136e-34	1.11342e-32	Rs427070	R8	11735659	11738389	+	2642	protein_coding	ddb1- and cul4-associated factor homolog 1-like [BLAST2GO] | DDB1-CUL4 associated factor 1 [AT4G31160] && - && -	-
novel.1654	217.557	343.648	465.325	1.85966	2.90938	3.91284	342.177	2.89396	6.89513	2.56675e-34	1.12758e-32	-	R4	24965217	24965702	+	400	-	PF00240:Ubiquitin family|PF01020:Ribosomal L40e family	ubiquitin
Rs280830	3.36429	3.42506	1.68291	280.809	292.878	292.485	2.82409	288.724	-6.7321	2.74806e-34	1.20573e-32	Rs280830	R5	41268332	41271368	+	1982	protein_coding	sodium:hydrogen antiporter 1 [BLAST2GO] | sodium:hydrogen antiporter 1 [AT3G19490] && Q9LT68.1 RecName: Full=Sodium/proton antiporter 1; Short=AtNHD1; Short=Na(+)/H(+) antiporter 1; Flags: Precursor && PF03600:Citrate transporter	-
Rs487060	33872.8	37340.1	37389.2	11921.4	8909.5	11689.6	36200.7	10840.2	1.73963	2.79044e-34	1.22281e-32	Rs487060	R9	28955410	28956541	-	893	protein_coding	vacuolar calcium-binding protein [BLAST2GO] | Best-Hit: Vacuolar calcium-binding protein-related [AT1G62480] && - && -	-
novel.5483	106.536	130.152	75.731	626.706	696.312	579.101	104.14	634.04	-2.61647	2.89451e-34	1.26685e-32	-	RUS00327	101225	104826	+	2360	-	PF03467:Smg-4/UPF3 family	-
Rs410150	0	2.28338	3.36582	332.879	513.991	463.672	1.88307	436.847	-7.75747	3.0074e-34	1.31463e-32	Rs410150	R8	2042405	2043499	+	1095	protein_coding	uncharacterized protein [BLAST2GO] | Best-Hit: BEST Arabidopsis thaliana protein match is: glycine-rich protein (TAIR:AT3G29075.1) [AT1G11440] && Q9FKA5.1 RecName: Full=Uncharacterized protein At5g39570 && -	-
novel.3924	1835.78	1618.91	1780.52	460.266	408.283	555.624	1745.07	474.724	1.87839	3.10338e-34	1.35491e-32	-	R7	12981555	12982983	+	1429	-	PF07859:alpha/beta hydrolase fold	Abhydrolase_3
Rs576180	644.822	762.648	598.275	107.86	97.9492	148.688	668.581	118.166	2.50011	3.1325e-34	1.36594e-32	Rs576180	RUS01392	6618	8155	-	1448	protein_coding	o-methyltransferase family protein [BLAST2GO] | Best-Hit: O-methyltransferase family protein [AT1G21100] && - && -	-
Rs548330	370.072	411.008	333.216	1230.17	1210.3	1206.13	371.432	1215.53	-1.71312	3.16087e-34	1.37661e-32	Rs548330	R5	8484042	8485996	-	1621	protein_coding	uncharacterized protein [BLAST2GO] | Protein of unknown function (DUF760) [AT3G17800] && Q9LVJ0.1 RecName: Full=UV-B-induced protein At3g17800, chloroplastic; Flags: Precursor && PF05542:Protein of unknown function (DUF760)	-
Rs033480	348.764	294.556	310.497	0	2.90938	3.91284	317.939	2.27408	7.149	3.29557e-34	1.43351e-32	Rs033480	R1	21325605	21327596	-	1444	protein_coding	zinc finger protein chloroplastic-like [BLAST2GO] | zinc finger (Ran-binding) family protein [AT1G48570] && - && PF00641:Zn-finger in Ran binding protein and others	zf-RanBP
Rs284670	1160.68	1424.83	1144.38	269.651	162.925	154.557	1243.29	195.711	2.66593	3.44185e-34	1.4953e-32	Rs284670	R5	45133162	45134325	+	675	protein_coding	acyl carrier protein [BLAST2GO] | acyl carrier protein 1 [AT3G05020] && P32887.1 RecName: Full=Acyl carrier protein, chloroplastic; Short=ACP; AltName: Full=Clones 34C02 and 10C04; Flags: Precursor && PF00550:Phosphopantetheine attachment site	PP-binding
Rs101350	11.2143	14.8419	10.9389	205.492	205.596	194.664	12.3317	201.918	-4.04579	3.50548e-34	1.52108e-32	Rs101350	R2	1821649	1823568	-	1202	protein_coding	Uncharacterized protein [AT5G26850] && - && -	-
Rs347640	2855.16	3318.89	2646.38	775.478	898.999	938.105	2940.14	870.861	1.75521	4.02535e-34	1.74452e-32	Rs347640	R6	40527638	40529842	-	1779	protein_coding	cytochrome p450 [BLAST2GO] | cytochrome p450 71b6 [AT2G24180] && O65787.1 RecName: Full=Cytochrome P450 71B6 && PF00067:Cytochrome P450	p450
Rs585710	0	0	0	4271.64	4396.08	3841.44	0	4169.72	-14.4326	4.34243e-34	1.87963e-32	Rs585710	RUS01349	11912	12896	+	627	protein_coding	50s ribosomal protein chloroplast [BLAST2GO] | Ribosomal L28 family [AT2G33450] && O22795.2 RecName: Full=50S ribosomal protein L28, chloroplastic; AltName: Full=CL28; Flags: Precursor && PF00830:Ribosomal L28 family	-
Rs363480	96.4429	73.068	53.8531	525.354	454.833	549.755	74.4547	509.981	-2.78789	4.6372e-34	2.00477e-32	Rs363480	R6	52103436	52105989	+	2322	protein_coding	bzip transcription factor family protein [BLAST2GO] | Best-Hit: Basic-leucine zipper (bZIP) transcription factor family protein [AT2G40950] && - && PF00170:bZIP transcription factor	bZIP_1
Rs148390	215.314	345.931	215.413	0.92983	6.78856	6.84748	258.886	4.85529	5.74908	4.76073e-34	2.05566e-32	Rs148390	R3	29044741	29045615	-	875	protein_coding	pra1 family protein b4-like [BLAST2GO] | Best-Hit: prenylated RAB acceptor 1.B5 [AT5G01640] && - && PF03208:PRA1 family protein	-
Rs324670	271.386	188.379	244.863	940.988	1094.9	994.841	234.876	1010.24	-2.10326	4.84433e-34	2.08921e-32	Rs324670	R6	21519790	21522729	-	2940	protein_coding	uncharacterized protein [BLAST2GO] | Best-Hit: Protein of unknown function (DUF594) [AT5G45480] && - && PF04578:Protein of unknown function, DUF594|PF13968:Domain of unknown function (DUF4220)	-
novel.3598	819.764	1004.69	760.675	186.896	218.204	178.034	861.708	194.378	2.14744	5.24709e-34	2.26015e-32	-	R6	32081671	32086585	-	4168	-	PF16209:Phospholipid-translocating ATPase N-terminal|PF16212:Phospholipid-translocating P-type ATPase C-terminal|PF13246:Cation transport ATPase (P-type)	-
novel.6687	6.72857	4.56675	9.25601	178.527	238.569	218.141	6.85044	211.746	-4.9098	5.92674e-34	2.5498e-32	-	RUS03611	1365	4799	-	2153	-	-	-
novel.7793	2.24286	0	0.841455	1242.25	1260.73	1252.11	1.0281	1251.7	-10.268	5.94798e-34	2.55582e-32	-	RUS09097	706	2253	-	1376	-	-	-
Rs074260	4392.64	4350.97	3179.02	0	0	0	3974.21	0	14.4591	5.99716e-34	2.57383e-32	Rs074260	R2	26789079	26790345	-	1091	protein_coding	chlorophyll a b-binding protein cp29 [BLAST2GO] | Best-Hit: light harvesting complex photosystem II [AT3G08940] && Q07473.1 RecName: Full=Chlorophyll a-b binding protein CP29.1, chloroplastic; AltName: Full=LHCB4.1; AltName: Full=LHCII protein 4.1; Flags: Precursor && PF00504:Chlorophyll A-B binding protein	-
Rs590340	634.729	575.411	725.334	120.878	155.167	140.862	645.158	138.969	2.21688	6.26138e-34	2.68397e-32	Rs590340	RUS00355	66120	69284	+	1952	protein_coding	meiotic asynaptic mutant 1 [BLAST2GO] | Best-Hit: DNA-binding HORMA family protein [AT1G67370] && - && -	-
novel.7964	290.45	252.313	328.168	24.1756	21.3355	38.1502	290.31	27.8871	3.38357	6.34943e-34	2.71842e-32	-	RUS10610	839	2064	-	1074	-	-	-
Rs101290	53.8286	39.9591	63.9506	404.476	373.371	338.461	52.5794	372.103	-2.81036	6.71198e-34	2.86678e-32	Rs101290	R2	2610084	2612899	+	1732	protein_coding	adp-glucose pyrophosphorylase family protein [BLAST2GO] | ADP-glucose pyrophosphorylase family protein [AT1G74910] && Q86HG0.1 RecName: Full=Mannose-1-phosphate guanyltransferase alpha; AltName: Full=GDP-mannose pyrophosphorylase A; AltName: Full=GTP-mannose-1-phosphate guanylyltransferase alpha && PF00483:Nucleotidyl transferase	-
Rs534720	2607.32	2311.92	2446.11	6244.74	7402.44	7293.54	2455.12	6980.24	-1.50745	6.71219e-34	2.86678e-32	Rs534720	RUS00311	32293	34645	+	2073	protein_coding	frigida-like protein [BLAST2GO] | FRIGIDA-like protein [AT3G22440] && Q9LUV4.1 RecName: Full=FRIGIDA-like protein 4a && PF07899:Frigida-like protein	-
Rs388310	20.1857	35.3923	15.9876	270.581	270.573	327.701	23.8552	289.618	-3.62754	6.87852e-34	2.93428e-32	Rs388310	R7	9431940	9432924	-	985	protein_coding	cp12 domain-containing protein 3 [BLAST2GO] | CP12 domain-containing protein 3 [AT1G76560] && - && PF02672:CP12 domain	-
novel.5987	3984.44	4453.73	3250.54	0	0	0	3896.23	0	14.4306	6.98977e-34	2.97815e-32	-	RUS01576	3599	5126	-	1528	-	-	-
novel.5939	213.071	264.872	219.62	18.5966	18.4261	24.4553	232.521	20.4927	3.50474	7.00644e-34	2.98166e-32	-	RUS01390	224	4140	+	1854	-	PF01843:DIL domain	DIL
novel.3763	29.1571	31.9673	19.3535	240.826	270.573	285.638	26.826	265.679	-3.3296	7.34145e-34	3.12047e-32	-	R6	52076449	52079426	-	2640	-	-	-
Rs523330	4.48572	4.56675	4.20728	222.229	207.536	212.272	4.41991	214.012	-5.60381	7.68066e-34	3.26073e-32	Rs523330	RUS00310	14329	16272	-	986	protein_coding	ribosome-recycling chloroplastic-like [BLAST2GO] | ribosome recycling factor, chloroplast precursor [AT3G63190] && Q9M1X0.2 RecName: Full=Ribosome-recycling factor, chloroplastic; Short=RRF; AltName: Full=CpFrr; AltName: Full=RRFHCP; AltName: Full=Ribosome-releasing factor, chloroplastic; Flags: Precursor && PF01765:Ribosome recycling factor	-
Rs126950	621.272	665.604	499.824	2049.35	1995.84	1986.75	595.567	2010.64	-1.75779	8.09247e-34	3.43144e-32	Rs126950	R3	14941174	14942917	-	944	protein_coding	clathrin light chain protein [BLAST2GO] | Clathrin light chain protein [AT2G40060] && - && PF01086:Clathrin light chain	-
Rs137030	334.186	363.057	245.705	37.1932	24.2449	32.281	314.316	31.2397	3.32664	8.18383e-34	3.46602e-32	Rs137030	R3	23125216	23129196	-	3797	protein_coding	e3 ubiquitin-protein ligase ring1-like [BLAST2GO] | Best-Hit: zinc finger (C3HC4-type RING finger) family protein [AT5G59550] && - && -	-
Rs384500	985.736	1105.15	732.907	117.159	67.8856	144.775	941.266	109.94	3.09711	8.31842e-34	3.51881e-32	Rs384500	R7	12044629	12045633	+	1005	protein_coding	at1g65720 f1e22_13 [BLAST2GO] | Best-Hit: unknown protein [AT1G65720] && - && -	-
novel.6031	533.8	543.444	536.848	117.159	73.7043	105.647	538.031	98.8366	2.44354	8.72361e-34	3.6858e-32	-	RUS01692	2836	5228	-	1090	-	PF00076:RNA recognition motif. (a.k.a. RRM, RBD, or RNP domain)	RRM_1
novel.1945	467.636	401.874	554.519	0	2.90938	1.95642	474.676	1.62193	8.21499	9.44819e-34	3.98718e-32	-	R4	15056706	15058298	-	967	-	-	-
Rs201280	515.857	276.289	419.045	2647.23	2780.4	2032.72	403.73	2486.78	-2.62226	9.64692e-34	4.06619e-32	Rs201280	R4	37277839	37281356	-	2711	protein_coding	probable ubiquitin-conjugating enzyme e2 24-like [BLAST2GO] | phosphate 2 [AT2G33770] && Q8VY10.1 RecName: Full=Probable ubiquitin-conjugating enzyme E2 24; AltName: Full=AtPHO2; AltName: Full=E2 ubiquitin-conjugating enzyme 24; AltName: Full=Ubiquitin carrier protein 24; AltName: Full=Ubiquitin-protein ligase 24 && PF00179:Ubiquitin-conjugating enzyme	UQ_con
Rs142880	1905.31	1397.43	1906.74	352.406	353.005	224.01	1736.49	309.807	2.48665	9.73895e-34	4.1001e-32	Rs142880	R3	26208894	26211978	-	2150	protein_coding	glucose-6-phosphate dehydrogenase 2 [BLAST2GO] | glucose-6-phosphate dehydrogenase 2 [AT5G13110] && Q9FY99.2 RecName: Full=Glucose-6-phosphate 1-dehydrogenase 2, chloroplastic; Short=G6PD2; Short=G6PDH2; Flags: Precursor && PF02781:Glucose-6-phosphate dehydrogenase, C-terminal domain|PF00479:Glucose-6-phosphate dehydrogenase, NAD binding domain	G6PD_C
Rs249280	2.24286	5.70844	0	347.756	317.123	303.245	2.65043	322.708	-7.07767	1.00123e-33	4.21018e-32	Rs249280	R5	21465717	21470071	+	1873	protein_coding	chloroplast biotin carboxylase [BLAST2GO] | acetyl Co-enzyme a carboxylase biotin carboxylase subunit [AT5G35360] && O04983.1 RecName: Full=Biotin carboxylase, chloroplastic; AltName: Full=Acetyl-CoA carboxylase subunit A; Short=ACC; Flags: Precursor && PF00289:Carbamoyl-phosphate synthase L chain, N-terminal domain|PF02786:Carbamoyl-phosphate synthase L chain, ATP binding domain|PF02785:Biotin c…	CPSase_L_D2
Rs583300	4.48572	0	0	630.425	810.748	649.532	1.49524	696.902	-9.00286	1.29519e-33	5.43978e-32	Rs583300	RUS01256	7	2850	-	2093	protein_coding	aldehyde dehydrogenase family 2 member mitochondrial-like [BLAST2GO] | aldehyde dehydrogenase 2B7 [AT1G23800] && Q8S528.2 RecName: Full=Aldehyde dehydrogenase family 2 member B7, mitochondrial; Short=ALDH2b; Flags: Precursor && PF00171:Aldehyde dehydrogenase family	Aldedh
Rs587120	40.3714	65.0762	28.6095	383.09	432.528	422.587	44.6857	412.735	-3.22727	1.58771e-33	6.66047e-32	Rs587120	RUS01908	198	4419	+	1930	protein_coding	d-xylose-proton symporter-like 2 [BLAST2GO] | Major facilitator superfamily protein [AT5G17010] && Q6AWX0.1 RecName: Full=D-xylose-proton symporter-like 2 && PF00083:Sugar (and other) transporter	Sugar_tr
Rs533400	12445.6	14383	12849.9	4348.82	5125.36	4347.17	13226.2	4607.12	1.52144	1.73519e-33	7.27055e-32	Rs533400	RUS00310	93767	95779	+	1285	protein_coding	50s ribosomal protein chloroplastic-like [BLAST2GO] | Ribosomal protein L1p/L10e family [AT3G63490] && - && PF00687:Ribosomal protein L1p/L10e family	-
novel.6293	2.24286	1.14169	5.04873	248.265	296.757	249.444	2.81109	264.822	-6.45414	1.82454e-33	7.63587e-32	-	RUS02471	6291	7126	-	836	-	PF00314:Thaumatin family	Thaumatin
novel.4682	3.36429	1.14169	0.841455	463.985	539.205	422.587	1.78248	475.259	-8.13058	1.86235e-33	7.78489e-32	-	R8	22891124	22891738	-	527	-	-	-
Rs408900	1475.8	1714.82	1482.64	468.634	519.81	433.348	1557.75	473.931	1.71636	2.01413e-33	8.40943e-32	Rs408900	R8	1621216	1623310	-	1095	protein_coding	protease complex subunit 3 [BLAST2GO] | ATP-dependent caseinolytic (Clp) protease/crotonase family protein [AT1G09130] && Q8L770.1 RecName: Full=ATP-dependent Clp protease proteolytic subunit-related protein 3, chloroplastic; Short=ClpR3; AltName: Full=nClpP8; Flags: Precursor && PF00574:Clp protease	-
Rs388910	2.24286	7.99182	2.52437	227.808	207.536	250.422	4.25301	228.589	-5.80513	2.02925e-33	8.46254e-32	Rs388910	R7	14701796	14703176	-	1041	protein_coding	60s ribosomal protein l6 [BLAST2GO] | Best-Hit: Ribosomal protein L6 family protein [AT1G74050] && Q9C9C5.1 RecName: Full=60S ribosomal protein L6-3 && PF01159:Ribosomal protein L6e|PF03868:Ribosomal protein L6, N-terminal domain	-
Rs252140	1628.31	1863.23	1710.68	552.319	567.33	456.825	1734.08	525.491	1.72214	2.05233e-33	8.54873e-32	Rs252140	R5	23566485	23570423	+	1916	protein_coding	cbl-interacting serine threonine-protein kinase 9 [BLAST2GO] | CBL-interacting protein kinase 9 [AT1G01140] && Q9MAM1.2 RecName: Full=CBL-interacting serine/threonine-protein kinase 9; AltName: Full=SNF1-related kinase 3.12; AltName: Full=SOS2-like protein kinase PKS6 && PF00069:Protein kinase domain|PF03822:NAF domain	Pkinase
Rs388380	12.3357	1.14169	4.20728	201.773	250.207	237.705	5.89489	229.895	-5.31194	2.12247e-33	8.83048e-32	Rs388380	R7	9375410	9376176	+	767	protein_coding	calcium-binding protein cml38 [BLAST2GO] | calmodulin-like 38 [AT1G76650] && Q9SRE6.1 RecName: Full=Calcium-binding protein CML38; AltName: Full=Calmodulin-like protein 38 && PF13499:EF-hand domain pair|PF13833:EF-hand domain pair	-
Rs006850	12.3357	5.70844	13.4633	290.107	197.838	210.315	10.5025	232.753	-4.44197	2.32283e-33	9.6527e-32	Rs006850	R1	3589051	3591033	+	1238	protein_coding	cinnamyl-alcohol dehydrogenase family [BLAST2GO] | NAD(P)-binding Rossmann-fold superfamily protein [AT1G09480] && Q9S9N9.1 RecName: Full=Cinnamoyl-CoA reductase 1; Short=AtCCR1; AltName: Full=Protein IRREGULAR XYLEM 4 && PF01370:NAD dependent epimerase/dehydratase family	Epimerase
Rs479080	356.614	297.981	327.326	1138.11	1453.72	1166.03	327.307	1252.62	-1.93603	2.68061e-33	1.11264e-31	Rs479080	R9	22182691	22185833	-	1989	protein_coding	mlo-like protein 1-like [BLAST2GO] | Seven transmembrane MLO family protein [AT4G02600] && - && PF03094:Mlo family	-
Rs460180	238.864	280.855	281.887	3.71932	0.969794	2.93463	267.202	2.54125	6.70887	2.73539e-33	1.13405e-31	Rs460180	R9	8136117	8138310	-	1778	protein_coding	30s ribosomal protein s16 [BLAST2GO] | Best-Hit: Ribosomal protein S16 family protein [AT5G56940] && F4HQD4.1 RecName: Full=Heat shock 70 kDa protein 15; AltName: Full=Heat shock protein 70-15; Short=AtHsp70-15 && -	-
Rs421450	716.593	656.471	487.203	3432	2477.82	2719.43	620.089	2876.42	-2.21569	2.8997e-33	1.20076e-31	Rs421450	R8	8113895	8115716	-	1429	protein_coding	cysteine proteinase rd19a [BLAST2GO] | Papain family cysteine protease [AT4G39090] && P43296.1 RecName: Full=Cysteine protease RD19A; AltName: Full=Protein RESPONSIVE TO DEHYDRATION 19; Short=RD19; Flags: Precursor && PF08246:Cathepsin propeptide inhibitor domain (I29)|PF00112:Papain family cysteine protease	Peptidase_C1
Rs311490	441.843	380.182	381.179	77.1759	83.4023	76.3005	401.068	78.9596	2.34409	3.11708e-33	1.28927e-31	Rs311490	R6	13314520	13318664	+	3181	protein_coding	development and cell death domain-containing protein [BLAST2GO] | DCD (Development and Cell Death) domain protein [AT5G61910] && - && PF10539:Development and cell death domain	-
Rs283270	61.6786	76.4931	32.8168	535.582	464.531	645.619	56.9961	548.578	-3.28453	3.13718e-33	1.29607e-31	Rs283270	R5	42845919	42847583	+	1498	protein_coding	translational initiation factor 4a-1 [BLAST2GO] | Best-Hit: eif4a-2 [AT1G54270] && P41376.1 RecName: Full=Eukaryotic initiation factor 4A-1; Short=eIF-4A-1; AltName: Full=ATP-dependent RNA helicase eIF4A-1; AltName: Full=DEAD-box ATP-dependent RNA helicase 4 && PF00271:Helicase conserved C-terminal domain|PF00270:DEAD/DEAH box helicase	DEAD
novel.866	776.029	544.585	630.25	2386.87	2273.2	2610.85	650.288	2423.64	-1.89823	3.20077e-33	1.32079e-31	-	R2	29635512	29646911	-	6650	-	PF14288:1,3-beta-glucan synthase subunit FKS1, domain-1|PF02364:1,3-beta-glucan synthase component|PF04652:Vta1 like	DUF605
novel.1722	10.0929	6.85013	5.89019	174.808	202.687	221.076	7.61106	199.524	-4.73612	3.33131e-33	1.37306e-31	-	R4	35142031	35169913	+	2019	-	PF16113:Enoyl-CoA hydratase/isomerase	-
novel.6399	0	0	0	3686.78	3799.65	3305.38	0	3597.27	-14.2196	3.96509e-33	1.63238e-31	-	RUS02701	518	3092	-	1660	-	PF00487:Fatty acid desaturase	-
Rs137760	180.55	191.804	212.047	14.8773	11.6375	9.78211	194.8	12.099	4.0068	4.19459e-33	1.72485e-31	Rs137760	R3	23536849	23543413	-	474	protein_coding	histone deacetylase [BLAST2GO] | histone deacetylase 2B [AT5G22650] && Q56WH4.2 RecName: Full=Histone deacetylase HDT2; AltName: Full=HD-tuins protein 2; AltName: Full=Histone deacetylase 2b && PF03066:Nucleoplasmin	-
Rs297740	59.4357	33.109	47.9629	322.651	354.945	363.895	46.8359	347.163	-2.8873	4.37386e-33	1.79648e-31	Rs297740	R6	4944449	4946265	+	1817	protein_coding	transcription factor tcp4 [BLAST2GO] | Best-Hit: TCP family transcription factor 4 [AT3G15030] && - && PF03634:TCP family transcription factor	TCP
Rs490890	458.664	461.242	589.019	78.1057	93.1002	55.758	502.975	75.6547	2.73394	4.49831e-33	1.84545e-31	Rs490890	R9	30212594	30215208	+	1572	protein_coding	cysteine synthase d2 [BLAST2GO] | L-cysteine desulfhydrase 1 [AT5G28030] && - && PF00291:Pyridoxal-phosphate dependent enzyme	PALP
Rs094520	329.7	468.092	282.729	26.9651	29.0938	43.0413	360.174	33.0334	3.44677	4.75953e-33	1.95036e-31	Rs094520	R2	8992352	8998249	+	1768	protein_coding	amino acid permease 6 [BLAST2GO] | amino acid permease 6 [AT5G49630] && P92934.1 RecName: Full=Amino acid permease 6; AltName: Full=Amino acid transporter AAP6 && PF01490:Transmembrane amino acid transporter protein	Aa_trans
Rs067810	199.614	226.054	288.619	20.4563	15.5167	20.5424	238.096	18.8385	3.66181	4.99669e-33	2.04517e-31	Rs067810	R2	28660381	28663194	-	1960	protein_coding	loricrin-related protein [BLAST2GO] | Best-Hit: loricrin-related [AT5G09670] && - && -	-
Rs271420	325.214	300.264	285.253	1052.57	950.398	966.473	303.577	989.813	-1.7069	5.10557e-33	2.08732e-31	Rs271420	R5	39094002	39098132	+	2771	protein_coding	aaa-type atpase family protein [BLAST2GO] | AAA-type ATPase family protein [AT5G64580] && F4KF14.1 RecName: Full=Probable inactive ATP-dependent zinc metalloprotease FTSHI 4, chloroplastic; Short=AtFTSHI4; AltName: Full=Protein EMBRYO DEFECTIVE 3144; AltName: Full=Protein FTSH INACTIVE PROTEASE 4; Flags: Precursor && PF00004:ATPase family associated with various cellular activities (AAA)	AAA
Rs439740	416.05	623.362	396.325	52.0705	70.795	61.6273	478.579	61.4976	2.95964	5.38015e-33	2.19704e-31	Rs439740	R8	27921570	27925757	-	3433	protein_coding	nitrile-specifier protein 2 [BLAST2GO] | Best-Hit: nitrile specifier protein 4 [AT3G16410] && - && PF01419:Jacalin-like lectin domain|PF13964:Kelch motif|PF01344:Kelch motif	Kelch_1
Rs493870	7.85	4.56675	11.7804	248.265	175.533	222.054	8.06571	215.284	-4.68999	5.57065e-33	2.27221e-31	Rs493870	R9	33322211	33323068	-	858	protein_coding	e3 ubiquitin-protein ligase rha2a-like [BLAST2GO] | Best-Hit: RING-H2 finger protein 2B [AT2G01150] && Q9ZU51.2 RecName: Full=E3 ubiquitin-protein ligase RHA2B; AltName: Full=RING-H2 finger A2b; AltName: Full=RING-H2 zinc finger protein RHA2b && PF13639:Ring finger domain	-
Rs443110	697.529	754.656	645.396	2141.4	2764.88	2266.52	699.194	2390.93	-1.77474	5.64936e-33	2.30166e-31	Rs443110	R8	19318993	19320219	-	1156	protein_coding	cyclophilin-like peptidyl-prolyl cis-trans isomerase family protein [BLAST2GO] | Cyclophilin-like peptidyl-prolyl cis-trans isomerase family protein [AT5G35100] && - && PF00160:Cyclophilin type peptidyl-prolyl cis-trans isomerase/CLD	Pro_isomerase
Rs060200	245.593	243.18	295.351	13.0176	30.0636	20.5424	261.374	21.2079	3.62899	5.84837e-33	2.38e-31	Rs060200	R2	38476051	38479310	-	1221	protein_coding	uncharacterized protein [BLAST2GO] | Best-Hit: unknown protein [AT4G28025] && - && -	-
Rs507000	2.24286	3.42506	7.5731	223.159	304.515	194.664	4.41367	240.78	-5.68821	5.98443e-33	2.43257e-31	Rs507000	RUS00375	50346	52358	-	2013	protein_coding	transcription factor bhlh143-like [BLAST2GO] | transcription regulators [AT5G64340] && Q9FMF4.1 RecName: Full=Transcription factor SAC51; AltName: Full=Basic helix-loop-helix protein 142; Short=AtbHLH142; Short=bHLH 142; AltName: Full=Protein SUPPRESSOR OF ACAULIS 51; AltName: Full=Transcription factor EN 128; AltName: Full=bHLH transcription factor bHLH142 && -	-
Rs296830	307.271	281.997	350.045	1037.69	1186.06	1068.21	313.105	1097.32	-1.80612	6.37833e-33	2.58971e-31	Rs296830	R6	3596772	3600367	+	1911	protein_coding	t-complex protein 1 subunit eta-like [BLAST2GO] | TCP-1/cpn60 chaperonin family protein [AT3G11830] && Q9SF16.1 RecName: Full=T-complex protein 1 subunit eta; Short=TCP-1-eta; AltName: Full=CCT-eta; AltName: Full=Chaperonin CCT7 && PF00118:TCP-1/cpn60 chaperonin family	-
novel.7600	501.279	352.782	533.483	0.92983	0.969794	2.93463	462.514	1.61142	8.17766	6.45532e-33	2.61796e-31	-	RUS07847	1552	2617	+	1066	-	PF00069:Protein kinase domain	Pkinase
Rs124010	536.043	502.343	577.238	118.088	132.862	98.7993	538.541	116.583	2.20833	6.48555e-33	2.6272e-31	Rs124010	R3	12431772	12436850	+	4208	protein_coding	inositol polyphosphate 5-phosphatase [BLAST2GO] | Endonuclease/exonuclease/phosphatase family protein [AT2G43900] && - && PF03372:Endonuclease/Exonuclease/phosphatase family	Exo_endo_phos
Rs188710	60.5572	43.3841	79.9382	438.88	528.538	410.849	61.2932	459.422	-2.89138	6.69006e-33	2.70695e-31	Rs188710	R4	27933057	27935617	+	2561	protein_coding	u-box domain-containing protein 40-like [BLAST2GO] | RING/U-box superfamily protein with ARM repeat domain [AT5G40140] && - && PF04564:U-box domain	U-box
Rs351270	179.429	230.621	245.705	5.57898	1.93959	3.91284	218.585	3.81047	5.83568	7.81087e-33	3.15684e-31	Rs351270	R6	43226438	43228663	-	1370	protein_coding	serine threonine-protein kinase srk2d [BLAST2GO] | Best-Hit: sucrose nonfermenting 1(SNF1)-related protein kinase 2.3 [AT5G66880] && - && PF00069:Protein kinase domain	Pkinase
Rs167850	2972.91	3348.57	3295.14	0	0	0	3205.54	0	14.1494	7.97478e-33	3.21941e-31	Rs167850	R4	10096689	10098471	-	988	protein_coding	cell growth defect factor 1 [BLAST2GO] | Protein of unknown function (DUF3353) [AT5G23040] && Q9FN50.1 RecName: Full=Protein CHAPERONE-LIKE PROTEIN OF POR1, chloroplastic; Short=AtCPP1; AltName: Full=Protein CELL GROWTH DEFECT FACTOR 1; Short=AtCDF1; Flags: Precursor && PF11833:Protein of unknown function (DUF3353)	-
Rs344220	4243.49	4864.73	4480.75	1429.15	1641.86	1696.22	4529.66	1589.08	1.51129	8.92618e-33	3.59938e-31	Rs344220	R6	38500776	38502860	+	1635	protein_coding	mitogen-activated protein kinase 3 [BLAST2GO] | mitogen-activated protein kinase 3 [AT3G45640] && - && PF00069:Protein kinase domain	Pkinase
novel.6489	0	1.14169	1.68291	1027.46	1245.22	1117.12	0.941533	1129.93	-10.1227	9.06968e-33	3.65308e-31	-	RUS02925	2530	5780	-	2067	-	-	-
Rs131240	4749.25	4279.05	5927.21	1015.37	855.358	1323.52	4985.17	1064.75	2.22741	1.05051e-32	4.22642e-31	Rs131240	R3	19493097	19494480	-	836	protein_coding	glutathione s-transferase [BLAST2GO] | glutathione S-transferase PHI 10 [AT2G30870] && P42761.3 RecName: Full=Glutathione S-transferase F10; Short=AtGSTF10; AltName: Full=AtGSTF4; AltName: Full=GST class-phi member 10; AltName: Full=Protein EARLY RESPONSE TO DEHYDRATION 13 && PF00043:Glutathione S-transferase, C-terminal domain|PF02798:Glutathione S-transferase, N-terminal domain	GST_N
Rs495240	1492.62	1038.94	1289.11	328.23	311.304	302.267	1273.56	313.934	2.02032	1.09866e-32	4.4151e-31	Rs495240	R9	34226778	34235328	+	4293	protein_coding	terpene synthase cyclase family protein [BLAST2GO] | Best-Hit: Terpenoid cyclases/Protein prenyltransferases superfamily protein [AT1G48800] && Q9C748.1 RecName: Full=Terpenoid synthase 28; Short=AtTPS28 && PF01397:Terpene synthase, N-terminal domain|PF03936:Terpene synthase family, metal binding domain|PF02902:Ulp1 protease family, C-terminal catalytic domain|PF09331:Domain of unknown function (…	Peptidase_C48
Rs144840	164.85	160.978	159.035	593.232	577.027	596.709	161.621	588.989	-1.86631	1.13118e-32	4.54065e-31	Rs144840	R3	27226522	27229000	+	1788	protein_coding	wd40 domain-containing protein [BLAST2GO] | transducin family protein / WD-40 repeat family protein [AT5G08560] && Q5SP67.1 RecName: Full=WD repeat-containing protein 26 && PF00400:WD domain, G-beta repeat	WD40
Rs488600	194.007	184.953	174.181	7.43864	3.87918	5.86927	184.381	5.72903	5.00259	1.16378e-32	4.6662e-31	Rs488600	R9	29435776	29440498	-	3327	protein_coding	Uncharacterized protein [AT5G26850] && - && -	-
Rs122180	148.029	147.278	190.169	641.583	792.322	733.658	161.825	722.521	-2.15257	1.19606e-32	4.79021e-31	Rs122180	R3	11260305	11261037	-	733	protein_coding	uncharacterized protein [BLAST2GO] | Best-Hit: unknown protein [AT2G46490] && - && -	-
Rs062150	587.629	661.037	532.641	0	2.90938	0.978211	593.769	1.29586	8.85779	1.28092e-32	5.12426e-31	Rs062150	R2	32187516	32189569	+	1353	protein_coding	at4g15540 dl3810w [BLAST2GO] | Best-Hit: unknown protein [AT4G15545] && - && -	-
Rs285060	282.6	312.823	249.912	978.181	927.123	1003.64	281.778	969.65	-1.78626	1.34837e-32	5.38799e-31	Rs285060	R5	44902719	44906001	-	2013	protein_coding	tcp-1 cpn60 chaperonin family protein [BLAST2GO] | TCP-1/cpn60 chaperonin family protein [AT5G26360] && Q84WV1.1 RecName: Full=T-complex protein 1 subunit gamma; Short=TCP-1-gamma; AltName: Full=CCT-gamma; AltName: Full=Chaperonin CCT3 && PF00118:TCP-1/cpn60 chaperonin family	-
novel.7918	22.4286	17.1253	25.2437	228.738	257.965	211.294	21.5992	232.666	-3.41467	1.38702e-32	5.53619e-31	-	RUS10089	559	2141	+	1036	-	-	-
novel.5986	246.714	179.245	234.766	13.0176	4.84897	14.6732	220.242	10.8466	4.34301	1.44544e-32	5.76284e-31	-	RUS01573	3216	6040	+	1644	-	PF03828:Cid1 family poly A polymerase|PF01909:Nucleotidyltransferase domain	NTP_transf_2
Rs022880	266.9	276.289	228.034	2.78949	0.969794	3.91284	257.074	2.55738	6.65012	1.5258e-32	6.07641e-31	Rs022880	R1	13059730	13062231	+	2502	protein_coding	u-box domain-containing protein 17 [BLAST2GO] | plant U-box 17 [AT1G29340] && Q9C7R6.1 RecName: Full=U-box domain-containing protein 17; AltName: Full=Plant U-box protein 17 && PF04564:U-box domain|PF00514:Armadillo/beta-catenin-like repeat	U-box
Rs360800	194.007	194.087	229.717	4.64915	11.6375	14.6732	205.937	10.3199	4.32886	1.62062e-32	6.44676e-31	Rs360800	R6	50004391	50006649	+	1802	protein_coding	protein kinase [BLAST2GO] | botrytis-induced kinase1 [AT2G39660] && O48814.1 RecName: Full=Serine/threonine-protein kinase BIK1; AltName: Full=Protein BOTRYTIS-INDUCED KINASE 1 && PF07714:Protein tyrosine kinase	Pkinase_Tyr
novel.1969	448.572	229.479	391.277	24.1756	29.0938	32.281	356.442	28.5168	3.64614	1.66442e-32	6.61354e-31	-	R4	18528764	18530832	-	2069	-	-	-
Rs564170	159.243	221.487	208.681	7.43864	5.81876	3.91284	196.47	5.72342	5.09623	1.69631e-32	6.7327e-31	Rs564170	RUS00993	2935	5108	+	1220	protein_coding	uncharacterized protein [BLAST2GO] | Best-Hit: Eukaryotic protein of unknown function (DUF914) [AT3G59340] && - && PF06027:Solute carrier family 35	-
Rs153580	215.314	269.438	237.29	15.8071	3.87918	17.6078	240.681	12.4314	4.2726	1.74884e-32	6.93342e-31	Rs153580	R4	2882516	2884174	+	1474	protein_coding	gdp-mannose pyrophosphorylase [BLAST2GO] | Glucose-1-phosphate adenylyltransferase family protein [AT4G30570] && - && PF00132:Bacterial transferase hexapeptide (six repeats)|PF00483:Nucleotidyl transferase	Hexapep
Rs165680	607.814	754.656	597.433	134.825	119.285	159.448	653.301	137.853	2.24402	1.87171e-32	7.41224e-31	Rs165680	R4	9273216	9274168	+	953	protein_coding	gdp-mannose dehydratase 2-like [BLAST2GO] | NAD(P)-binding Rossmann-fold superfamily protein [AT3G51160] && - && PF16363:GDP-mannose 4,6 dehydratase	-
Rs577890	197.371	219.204	157.352	6.50881	6.78856	5.86927	191.309	6.38888	4.90101	1.99182e-32	7.87907e-31	Rs577890	RUS01359	545	2699	+	1525	protein_coding	adp-ribosylation factor gtpase-activating protein agd8 [BLAST2GO] | ARF-GAP domain 9 [AT5G46750] && - && PF01412:Putative GTPase activating protein for Arf	-
Rs196520	3242.05	3802.96	2904.7	1099.06	998.888	965.494	3316.57	1021.15	1.69901	2.02617e-32	8.00596e-31	Rs196520	R4	33570015	33572203	-	1246	protein_coding	epoxide hydrolase [BLAST2GO] | soluble epoxide hydrolase [AT2G26740] && - && PF00561:alpha/beta hydrolase fold	Abhydrolase_1
novel.1666	0	0	0	3153.98	3681.34	2858.33	0	3231.22	-14.0647	2.46803e-32	9.74101e-31	-	R4	26520038	26524583	+	567	-	-	-
Rs564060	578.657	559.427	535.165	1562.11	1572.04	1474.16	557.75	1536.11	-1.46248	2.63047e-32	1.03706e-30	Rs564060	RUS00960	6319	10408	-	2715	protein_coding	cryptochrome 2 [BLAST2GO] | cryptochrome 2 [AT1G04400] && Q96524.2 RecName: Full=Cryptochrome-2; Short=Atcry2; AltName: Full=Blue light photoreceptor; AltName: Full=Protein PHR homolog 1; Short=AtPHH1; AltName: Full=Protein SUPPRESSOR OF elf3 20 && PF03171:2OG-Fe(II) oxygenase superfamily|PF00875:DNA photolyase|PF03441:FAD binding domain of DNA photolyase|PF14226:non-haem dioxygenase in morphine …	2OG-FeII_Oxy
Rs175500	593.236	482.934	495.617	101.351	119.285	84.1262	523.929	101.587	2.36595	2.78017e-32	1.09486e-30	Rs175500	R4	15296022	15299854	+	1777	protein_coding	uridine kinase-like protein chloroplastic-like [BLAST2GO] | uridine kinase-like 2 [AT3G27190] && - && PF00485:Phosphoribulokinase / Uridine kinase family|PF14681:Uracil phosphoribosyltransferase	-
Rs011770	6.72857	4.56675	2.52437	211.071	213.355	188.795	4.60656	204.407	-5.52765	2.87355e-32	1.13037e-30	Rs011770	R1	6169312	6171631	+	1667	protein_coding	mate efflux family protein [BLAST2GO] | MATE efflux family protein [AT1G15170] && - && PF01554:MatE	MatE
novel.1728	340.914	420.141	322.277	1273.87	1490.57	1248.2	361.111	1337.55	-1.89136	3.1684e-32	1.24497e-30	-	R4	35707845	35709324	+	1393	-	PF00538:linker histone H1 and H5 family	-
Rs027150	315.121	176.962	314.704	13.9475	18.4261	17.6078	268.929	16.6604	4.01631	3.1838e-32	1.24963e-30	Rs027150	R1	15678025	15680417	-	857	protein_coding	nadph:quinone oxidoreductase [BLAST2GO] | NADPH:quinone oxidoreductase [AT3G27890] && - && PF03358:NADPH-dependent FMN reductase	FMN_red
Rs407860	322.971	374.474	289.461	40.9125	53.3387	32.281	328.969	42.1774	2.96174	3.30211e-32	1.29463e-30	Rs407860	R8	1079513	1084671	-	2216	protein_coding	bifunctional enzyme fructose-6-phosphate 2-kinase fructose- -bisphosphatase [BLAST2GO] | fructose-2,6-bisphosphatase [AT1G07110] && Q9MB58.1 RecName: Full=6-phosphofructo-2-kinase/fructose-2,6-bisphosphatase; Short=6PF-2-K/Fru-2,6-P2ase; Short=AtF2KP; Short=PFK/FBPase; Includes: RecName: Full=6-phosphofructo-2-kinase; Includes: RecName: Full=Fructose-2,6-bisphosphatase && PF01591:6-phosphofructo-…	-
Rs499810	1171.89	1066.34	1303.41	370.072	327.79	362.916	1180.55	353.593	1.74002	3.30847e-32	1.29569e-30	Rs499810	R9	37555166	37556671	-	783	protein_coding	maf-like protein ddb_g0281937-like [BLAST2GO] | Maf-like protein [AT5G66550] && - && PF02545:Maf-like protein	Maf
Rs388480	0	0	0	3071.23	3210.99	2912.13	0	3064.78	-13.9884	3.8871e-32	1.52061e-30	Rs388480	R7	9328558	9329278	-	721	protein_coding	Unknown protein && - && -	-
Rs266660	149.15	133.578	175.864	742.004	601.272	675.944	152.864	673.074	-2.13321	4.11968e-32	1.60982e-30	Rs266660	R5	32183105	32184039	-	935	protein_coding	bzip transcription factor [BLAST2GO] | basic region/leucine zipper motif 53 [AT3G62420] && Q9LZP8.1 RecName: Full=bZIP transcription factor 53; Short=AtbZIP53 && PF00170:bZIP transcription factor	bZIP_1
Rs173810	4.48572	17.1253	2.52437	237.107	242.449	234.771	8.04513	238.109	-4.96285	4.17347e-32	1.62903e-30	Rs173810	R4	14355898	14357331	+	914	protein_coding	aig2-like protein [BLAST2GO] | Best-Hit: AIG2-like (avirulence induced gene) family protein [AT3G28940] && Q9MBH2.1 RecName: Full=Protein AIG2 B; AltName: Full=Avirulence-induced gene 2 protein B; AltName: Full=Putative gamma-glutamylcyclotransferase && PF06094:Gamma-glutamyl cyclotransferase, AIG2-like	-
Rs483130	157	164.403	142.206	636.004	609.031	797.242	154.536	680.759	-2.14191	4.31156e-32	1.68108e-30	Rs483130	R9	25734755	25737523	+	2312	protein_coding	calmodulin-binding protein [BLAST2GO] | Calmodulin-binding protein [AT2G18750] && C0SV51.1 RecName: Full=Calmodulin-binding protein 60 C && PF07887:Calmodulin binding protein-like	-
Rs354140	207.464	232.904	248.229	7.43864	0.969794	0.978211	229.533	3.12888	6.17123	4.60161e-32	1.7922e-30	Rs354140	R6	45946897	45948782	+	1506	protein_coding	wrky-type dna binding protein [BLAST2GO] | WRKY DNA-binding protein 25 [AT2G30250] && - && PF03106:WRKY DNA -binding domain	WRKY
novel.568	7020.14	8317.2	7988.78	1841.06	2494.31	1686.44	7775.37	2007.27	1.95372	4.76556e-32	1.85401e-30	-	R2	30209852	30211279	+	581	-	PF00484:Carbonic anhydrase	-
Rs395480	3.36429	6.85013	2.52437	192.475	236.63	206.403	4.24626	211.836	-5.6953	4.8935e-32	1.90169e-30	Rs395480	R7	5958063	5959473	-	1411	protein_coding	protein ndr1-like [BLAST2GO] | Best-Hit: FUNCTIONS IN: molecular_function unknown [AT5G11890] && - && -	-
novel.2231	918.45	768.356	792.651	2400.82	2496.25	2262.6	826.486	2386.56	-1.53035	4.95083e-32	1.92186e-30	-	R5	6675220	6682835	+	5318	-	PF00067:Cytochrome P450	p450
novel.1479	433.993	651.904	626.884	92.0532	105.708	101.734	570.927	99.8316	2.51689	5.27119e-32	2.04397e-30	-	R4	3323548	3324549	+	543	-	PF05251:Oligosaccharyltransferase subunit 5	-
Rs422920	2970.66	2756.04	2740.62	0	0	1.95642	2822.44	0.652141	12.108	5.57584e-32	2.15974e-30	Rs422920	R8	10044677	10047380	+	2117	protein_coding	ubiquitin-associated ts-n domain-containing protein [BLAST2GO] | ubiquitin-associated (UBA)/TS-N domain-containing protein / octicosapeptide/Phox/Bemp1 (PB1) domain-containing protein [AT4G24690] && Q9SB64.1 RecName: Full=Protein NBR1 homolog; Short=AtNBR1; AltName: Full=At4g24690 && PF00569:Zinc finger, ZZ type|PF16158:Ig-like domain from next to BRCA1 gene	ZZ
Rs214160	195.129	224.913	215.413	19.5264	23.2751	15.6514	211.818	19.4843	3.44214	5.86651e-32	2.26984e-30	Rs214160	R4	45212423	45214014	-	1260	protein_coding	receptor-like serine threonine protein kinase ark3 [BLAST2GO] | Best-Hit: receptor kinase 3 [AT4G21380] && Q39086.1 RecName: Full=Receptor-like serine/threonine-protein kinase SD1-7; AltName: Full=Arabidopsis thaliana receptor kinase 1; AltName: Full=S-domain-1 (SD1) receptor kinase 7; Short=SD1-7; Flags: Precursor && PF07714:Protein tyrosine kinase|PF11883:Domain of unknown function (DUF3403)	Pkinase_Tyr
Rs388470	0	0	0	2837.84	3286.63	2851.49	0	2991.99	-13.9537	6.1895e-32	2.39219e-30	Rs388470	R7	9329279	9330271	-	993	protein_coding	Best-Hit: nucleic acid binding [AT5G36228] && - && PF14111:Domain of unknown function (DUF4283)|PF14392:Zinc knuckle	-
Rs147050	1147.22	1149.68	1117.45	404.476	363.673	400.088	1138.12	389.412	1.54696	6.25246e-32	2.41389e-30	Rs147050	R3	28278646	28281229	-	1988	protein_coding	nac family transcriptional activator [BLAST2GO] | NAC domain containing protein 2 [AT5G04410] && Q84K00.2 RecName: Full=NAC domain-containing protein 78; Short=ANAC078; AltName: Full=Protein NTM1-like 11 && PF02365:No apical meristem (NAM) protein	NAM
Rs412190	22.4286	13.7003	33.6582	309.633	250.207	274.877	23.2623	278.239	-3.54796	6.6482e-32	2.56387e-30	Rs412190	R8	3124868	3126832	-	1420	protein_coding	methyl-cpg-binding domain 10 [BLAST2GO] | methyl-CPG-binding domain 10 [AT1G15340] && - && PF01429:Methyl-CpG binding domain	MBD
Rs176250	245.593	261.447	254.119	33.4739	23.2751	36.1938	253.72	30.9809	3.03331	6.7137e-32	2.58631e-30	Rs176250	R4	15696564	15698934	-	1885	protein_coding	eukaryotic translation initiation factor 4b1 [BLAST2GO] | Best-Hit: eukaryotic translation initiation factor 4B1 [AT3G26400] && - && PF06273:Plant specific eukaryotic initiation factor 4B	-
Rs068960	419.414	493.209	398.008	29.7546	64.0064	59.6709	436.877	51.144	3.09681	7.10925e-32	2.73571e-30	Rs068960	R2	27224548	27225895	-	1168	protein_coding	ring zinc finger protein [BLAST2GO] | Best-Hit: RING/U-box superfamily protein [AT3G09770] && Q9S752.1 RecName: Full=Probable E3 ubiquitin-protein ligase LOG2; AltName: Full=Protein LOSS OF GDU2; AltName: Full=RING finger protein 215 && PF13920:Zinc finger, C3HC4 type (RING finger)	-
Rs430600	262.414	175.82	216.254	17.6668	14.5469	15.6514	218.163	15.955	3.77206	7.18195e-32	2.76068e-30	Rs430600	R8	12700449	12702554	-	1824	protein_coding	phosphoglycerate dehydrogenase-like protein [BLAST2GO] | D-3-phosphoglycerate dehydrogenase [AT4G34200] && - && PF02826:D-isomer specific 2-hydroxyacid dehydrogenase, NAD binding domain|PF01842:ACT domain|PF00389:D-isomer specific 2-hydroxyacid dehydrogenase, catalytic domain	2-Hacid_dh_C
Rs163970	183.914	228.338	164.084	10.2281	9.69794	5.86927	192.112	8.59845	4.4759	7.58962e-32	2.91422e-30	Rs163970	R4	7963504	7965923	-	2420	protein_coding	uncharacterized protein [BLAST2GO] | Best-Hit: unknown protein [AT4G17250] && - && -	-
Rs315450	66.1643	71.9264	75.731	557.898	853.419	429.435	71.2739	613.584	-3.10369	7.63388e-32	2.92803e-30	Rs315450	R6	16163441	16166448	+	1893	protein_coding	proline dehydrogenase [BLAST2GO] | Methylenetetrahydrofolate reductase family protein [AT3G30775] && P92983.2 RecName: Full=Proline dehydrogenase 1, mitochondrial; AltName: Full=Osmotic stress-induced proline dehydrogenase; AltName: Full=Proline oxidase; AltName: Full=Protein EARLY RESPONSIVE TO DEHYDRATION 5; Flags: Precursor && PF01619:Proline dehydrogenase	-
Rs204560	7418.25	6393.45	5747.14	1478.43	779.714	1247.22	6519.61	1168.45	2.47998	7.94023e-32	3.04224e-30	Rs204560	R4	38616796	38617987	+	1014	protein_coding	tonoplast intrinsic protein [BLAST2GO] | gamma tonoplast intrinsic protein [AT2G36830] && - && PF00230:Major intrinsic protein	-
Rs282660	0	0	3.36582	538.372	660.43	567.362	1.12194	588.721	-8.77336	8.20509e-32	3.14031e-30	Rs282660	R5	42157575	42159472	+	1057	protein_coding	uncharacterized protein [BLAST2GO] | Best-Hit: unknown protein [AT4G01935] && - && -	-
Rs351050	2714.98	2534.55	2901.34	0	0	0	2716.95	0	13.911	9.07926e-32	3.47112e-30	Rs351050	R6	43716497	43718539	+	1201	protein_coding	aldose 1-epimerase family protein [BLAST2GO] | Galactose mutarotase-like superfamily protein [AT5G66530] && - && PF01263:Aldose 1-epimerase	Aldose_epim
Rs571390	704.257	683.871	663.908	195.264	144.499	176.078	684.012	171.947	1.9911	9.15475e-32	3.49621e-30	Rs571390	RUS00968	24511	25838	+	1328	protein_coding	septum site-determining protein [BLAST2GO] | septum site-determining protein (MIND) [AT5G24020] && Q9MBA2.1 RecName: Full=Putative septum site-determining protein minD homolog, chloroplastic; Short=AtMinD1; AltName: Full=Protein ACCUMULATION AND REPLICATION OF CHLOROPLASTS 11; AltName: Full=Septum site-determining protein MinD1; Flags: Precursor && PF01656:CobQ/CobB/MinD/ParA nucleotide binding d…	CbiA
Rs381790	2627.51	3092.83	2513.43	0	0	0	2744.59	0	13.9251	9.33947e-32	3.5629e-30	Rs381790	R7	15332300	15333399	+	1100	protein_coding	ethylene-responsive transcription factor erf017-like [BLAST2GO] | Integrase-type DNA-binding superfamily protein [AT1G74930] && Q9S7L5.1 RecName: Full=Ethylene-responsive transcription factor ERF018 && PF00847:AP2 domain	AP2
Rs196490	29.1571	25.1171	22.7193	223.159	235.66	223.032	25.6645	227.284	-3.15565	9.73507e-32	3.70982e-30	Rs196490	R4	33557130	33558859	-	1424	protein_coding	mitochondrial substrate carrier family protein [BLAST2GO] | Mitochondrial substrate carrier family protein [AT2G26360] && - && PF00153:Mitochondrial carrier protein	Mito_carr
Rs460740	464.272	438.408	422.411	1416.13	1451.78	1226.68	441.697	1364.86	-1.6286	1.0797e-31	4.11007e-30	Rs460740	R9	8999883	9004068	-	2502	protein_coding	dna-directed rna polymerase ii protein [BLAST2GO] | DNA-directed RNA polymerase II protein [AT1G77890] && - && PF10186:Vacuolar sorting 38 and autophagy-related subunit 14	-
Rs404830	310.636	341.365	268.424	1111.15	1111.38	983.102	306.808	1068.54	-1.80355	1.17024e-31	4.44994e-30	Rs404830	R7	1496523	1499217	-	2317	protein_coding	abc transporter f family member 1-like [BLAST2GO] | ABC transporter family protein [AT5G60790] && - && -	-
Rs153610	585.386	411.008	514.971	57.6495	79.5231	92.9301	503.788	76.7009	2.71746	1.17477e-31	4.46235e-30	Rs153610	R4	2873089	2875971	+	2463	protein_coding	signal recognition particle receptor alpha subunit family protein [BLAST2GO] | signal recognition particle receptor alpha subunit family protein [AT4G30600] && Q54ZR7.1 RecName: Full=Signal recognition particle receptor subunit alpha; Short=SR-alpha; Short=Signal recognition particle receptor; AltName: Full=Docking protein alpha; Short=DP-alpha && PF04086:Signal recognition particle, alpha subuni…	-
novel.7327	29301.8	23517.6	31060.6	6043.9	8067.72	5144.41	27960	6418.68	2.12305	1.32703e-31	5.0353e-30	-	RUS06201	1	3007	+	1851	-	PF00232:Glycosyl hydrolase family 1	Glyco_hydro_1
Rs223560	48.2214	45.6675	18.512	486.301	395.676	367.807	37.467	416.595	-3.50082	1.39419e-31	5.28448e-30	Rs223560	R5	2665730	2667315	+	846	protein_coding	thioredoxin-like protein chloroplastic-like [BLAST2GO] | Thioredoxin z [AT3G06730] && Q9M7X9.1 RecName: Full=Thioredoxin-like protein CITRX, chloroplastic; AltName: Full=Cf-9-interacting thioredoxin; Short=AtCiTrx; AltName: Full=PEP-associated protein 10; AltName: Full=Thioredoxin Trx p; AltName: Full=Thioredoxin Z; Flags: Precursor && PF00085:Thioredoxin	-
Rs307090	364.464	419	424.935	67.8776	84.3721	85.1044	402.8	79.118	2.34985	1.41334e-31	5.35134e-30	Rs307090	R6	10944096	10947209	+	3028	protein_coding	formin-like protein 8-like [BLAST2GO] | Best-Hit: Actin-binding FH2 (formin homology 2) family protein [AT1G59910] && - && PF02181:Formin Homology 2 Domain	FH2
Rs215690	622.393	648.479	678.213	185.036	137.711	140.862	649.695	154.536	2.07119	1.60542e-31	6.0721e-30	Rs215690	R4	46541535	46543408	-	1448	protein_coding	sigma factor [BLAST2GO] | RNApolymerase sigma-subunit C [AT3G53920] && - && PF04542:Sigma-70 region 2|PF04545:Sigma-70, region 4	Sigma70_r4
Rs438390	2463.78	4089.53	2241.64	0	0	0	2931.65	0	14.0202	1.62315e-31	6.1326e-30	Rs438390	R8	17262215	17263589	+	790	protein_coding	o-acetylserine lyase (oas-tl) isoform a1 [BLAST2GO] | O-acetylserine (thiol) lyase (OAS-TL) isoform A1 [AT4G14880] && - && PF00291:Pyridoxal-phosphate dependent enzyme	PALP
Rs106440	37.0072	65.0762	42.0728	406.336	504.293	329.657	48.052	413.429	-3.11208	1.82731e-31	6.8966e-30	Rs106440	R3	1379363	1380798	-	954	protein_coding	glutathione s-transferase [BLAST2GO] | glutathione S-transferase F3 [AT2G02930] && - && PF02798:Glutathione S-transferase, N-terminal domain|PF00043:Glutathione S-transferase, C-terminal domain	GST_N
novel.6697	0	0	0	2615.61	2643.66	3077.45	0	2778.91	-13.8471	1.86283e-31	7.02316e-30	-	RUS03649	783	2849	-	2067	-	PF00909:Ammonium Transporter Family	Ammonium_transp
novel.7884	3.36429	0	0.841455	492.81	601.272	589.861	1.40191	561.315	-8.69427	1.89676e-31	7.14343e-30	-	RUS09798	226	1467	+	1242	-	PF01754:A20-like zinc finger|PF01428:AN1-like Zinc finger	zf-A20
novel.126	1188.71	1296.96	1125.87	3325.07	3828.75	3215.38	1203.85	3456.4	-1.52224	1.91683e-31	7.21134e-30	-	R1	15750450	15756611	+	1786	-	PF01554:MatE	MatE
Rs349690	248.957	150.703	274.314	1125.09	1289.83	1471.23	224.658	1295.38	-2.52337	2.00424e-31	7.53218e-30	Rs349690	R6	42330201	42331740	+	1164	protein_coding	uncharacterized protein [BLAST2GO] | Protein of unknown function (DUF506) [AT2G20670] && - && PF04720:PDDEXK-like family of unknown function	-
novel.7693	0	0	0	2857.37	2506.92	2833.88	0	2732.72	-13.823	2.20846e-31	8.28232e-30	-	RUS08410	849	2476	+	979	-	PF17777:Insertion domain in 60S ribosomal protein L10P|PF00466:Ribosomal protein L10	-
Rs329310	179.429	255.738	179.23	8.36847	3.87918	11.7385	204.799	7.99539	4.67796	2.20853e-31	8.28232e-30	Rs329310	R6	26523949	26524711	+	763	protein_coding	uncharacterized protein [BLAST2GO] | Best-Hit: unknown protein [AT2G17300] && - && -	-
Rs003740	287.086	382.466	335.741	52.0705	58.1876	52.8234	335.097	54.3605	2.62413	2.3328e-31	8.73911e-30	Rs003740	R1	1986881	1987954	-	893	protein_coding	low psii accumulation 19 protein [BLAST2GO] | photosystem II 11 kDa protein-related [AT1G05385] && Q9ZVZ9.1 RecName: Full=Photosystem II D1 precursor processing protein PSB27-H2, chloroplastic; Short=Psb27-H2; AltName: Full=LOW PSII accumulation 19 protein; Short=LPA19; AltName: Full=Thylakoid lumenal protein PSB27-H2; Flags: Precursor && PF13326:Photosystem II Pbs27	-
Rs410610	791.729	1035.51	940.747	191.545	215.294	134.015	922.662	180.285	2.35519	2.34552e-31	8.77746e-30	Rs410610	R8	2244538	2245414	+	655	protein_coding	Best-Hit: Vacuolar calcium-binding protein-related [AT1G62480] && - && -	-
Rs553060	118.871	115.31	74.0481	530.003	547.934	580.079	102.743	552.672	-2.43826	2.54549e-31	9.51574e-30	Rs553060	RUS00673	22731	25955	-	1222	protein_coding	ribonucleic acid binding protein [BLAST2GO] | arginine/serine-rich 45 [AT1G16610] && - && PF00076:RNA recognition motif. (a.k.a. RRM, RBD, or RNP domain)	RRM_1
Rs361050	316.243	252.313	284.412	998.638	903.848	1004.62	284.323	969.036	-1.76884	2.60173e-31	9.7157e-30	Rs361050	R6	50290123	50294752	-	2582	protein_coding	elongation factor mitochondrial-like [BLAST2GO] | Best-Hit: Translation elongation factor EFG/EF2 protein [AT2G45030] && F4IW10.1 RecName: Full=Elongation factor G-2, mitochondrial; Short=EF-Gmt; Short=mEF-G 1-2; AltName: Full=Elongation factor G1-2; Flags: Precursor && PF03764:Elongation factor G, domain IV|PF14492:Elongation Factor G, domain II|PF00679:Elongation factor G C-terminus|PF00009:Elo…	GTP_EFTU
Rs389240	338.672	381.324	414.837	0	3.87918	0.978211	378.278	1.61913	7.88714	2.72424e-31	1.01625e-29	Rs389240	R7	3032298	3034970	+	1456	protein_coding	transcription regulator not2 not3 not5 family protein [BLAST2GO] | transcription regulator NOT2/NOT3/NOT5 family protein [AT5G18230] && Q8K0V4.1 RecName: Full=CCR4-NOT transcription complex subunit 3; AltName: Full=CCR4-associated factor 3 && PF04153:NOT2 / NOT3 / NOT5 family	-
novel.1435	0	2.28338	5.04873	295.686	228.871	253.357	2.44404	259.305	-6.59699	2.9308e-31	1.09215e-29	-	R3	28002409	28007208	-	2400	-	PF18122:Anaphase-promoting complex sub unit 1 C-terminal domain	-
Rs229850	213.071	157.553	183.437	7.43864	4.84897	3.91284	184.687	5.40015	5.08904	3.00075e-31	1.11704e-29	Rs229850	R5	6350349	6359390	+	4039	protein_coding	hydroxyproline-rich glycoprotein family protein [BLAST2GO] | Best-Hit: CTC-interacting domain 4 [AT3G14010] && - && PF14438:Ataxin 2 SM domain|PF06741:LsmAD domain	-
Rs026230	0	0	0	2802.51	2620.38	2556.07	0	2659.65	-13.7839	3.03436e-31	1.12836e-29	Rs026230	R1	15375709	15377375	-	1316	protein_coding	Unknown protein && - && -	-
Rs129670	293.814	389.316	328.168	49.281	53.3387	59.6709	337.099	54.0969	2.63994	3.06557e-31	1.13877e-29	Rs129670	R3	18322328	18324017	-	1019	protein_coding	uncharacterized hydrolase yor131c-like [BLAST2GO] | Haloacid dehalogenase-like hydrolase (HAD) superfamily protein [AT2G33255] && Q8RYE9.1 RecName: Full=Haloacid dehalogenase-like hydrolase domain-containing protein At2g33255 && PF13419:Haloacid dehalogenase-like hydrolase	-
Rs297700	352.129	226.054	334.899	31.6142	37.822	26.4117	304.361	31.9493	3.25293	3.12461e-31	1.15912e-29	Rs297700	R6	4961735	4963821	+	2087	protein_coding	high chlorophyll fluorescence 243 [BLAST2GO] | Best-Hit: unknown protein [AT3G15095] && - && -	-
Rs256060	3450.64	4284.76	3758.78	10658.6	11771.4	10227.2	3831.39	10885.7	-1.50658	3.1269e-31	1.15912e-29	Rs256060	R5	25580791	25582140	+	1029	protein_coding	oxygen-evolving enhancer protein 2 [BLAST2GO] | photosystem II subunit P-1 [AT1G06680] && - && PF01789:PsbP	-
Rs400000	72.8929	42.2425	65.6335	380.301	406.344	364.873	60.2563	383.839	-2.66578	3.18425e-31	1.17914e-29	Rs400000	R7	3372770	3375402	+	1395	protein_coding	tubby-like f-box protein 11 [BLAST2GO] | tubby like protein 11 [AT5G18680] && Q6NPQ1.1 RecName: Full=Tubby-like F-box protein 11; Short=AtTLP11 && PF01167:Tub family|PF00646:F-box domain	Tub
Rs447050	107.657	121.019	95.9259	472.354	483.927	450.955	108.201	469.079	-2.1218	3.23423e-31	1.1964e-29	Rs447050	R8	28953969	28957215	+	1792	protein_coding	dead-box atp-dependent rna helicase 20-like [BLAST2GO] | DEA(D/H)-box RNA helicase family protein [AT1G55150] && - && PF00271:Helicase conserved C-terminal domain|PF00270:DEAD/DEAH box helicase	DEAD
novel.6083	77.3786	94.7601	119.487	526.284	551.813	467.585	97.2084	515.227	-2.39679	3.36889e-31	1.24491e-29	-	RUS01879	11220	16689	-	3411	-	PF05193:Peptidase M16 inactive domain|PF16187:Middle or third domain of peptidase_M16|PF00675:Insulinase (Peptidase family M16)	-
novel.2755	2619.66	2383.84	2406.56	0	0	0	2470.02	0	13.7732	3.45734e-31	1.27626e-29	-	R5	26995303	26998491	-	2628	-	PF14372:Domain of unknown function (DUF4413)|PF05699:hAT family C-terminal dimerisation region	hATC
Rs463820	8.97143	5.70844	6.73164	195.264	227.902	157.492	7.13717	193.553	-4.76615	3.55155e-31	1.30967e-29	Rs463820	R9	11264284	11265752	-	1072	protein_coding	regulatory component of aba receptor 3 [BLAST2GO] | regulatory components of ABA receptor 3 [AT5G53160] && - && PF10604:Polyketide cyclase / dehydrase and lipid transport	-
novel.2079	0	0	0	2870.39	2296.47	2896.48	0	2687.78	-13.7991	3.58575e-31	1.3209e-29	-	R4	37842465	37844307	-	928	-	-	-
novel.3638	557.35	595.961	638.664	155.282	104.738	121.298	597.325	127.106	2.23196	3.68899e-31	1.35752e-29	-	R6	38012409	38013359	-	752	-	PF13499:EF-hand domain pair	-
Rs132300	181.671	202.079	164.925	731.776	689.524	635.837	182.892	685.712	-1.91044	3.73433e-31	1.37277e-29	Rs132300	R3	20258652	20261135	-	1956	protein_coding	luc7 n_terminus domain-containing protein [BLAST2GO] | LUC7 N_terminus domain-containing protein [AT5G51410] && - && PF03194:LUC7 N_terminus	-
Rs547450	160.364	105.035	222.144	1335.24	1872.67	1040.82	162.515	1416.24	-3.11747	3.84158e-31	1.41073e-29	Rs547450	R7	308742	310297	-	732	protein_coding	uncharacterized protein [BLAST2GO] | Best-Hit: Encodes a protein involved in salt tolerance, names SIS (Salt Induced Serine rich). [AT5G02020] && - && -	-
Rs282450	3.36429	3.42506	4.20728	266.861	183.291	208.359	3.66554	219.504	-5.88606	3.8535e-31	1.41364e-29	Rs282450	R5	42217454	42219045	+	1155	protein_coding	brix domain-containing protein [BLAST2GO] | Ribosomal RNA processing Brix domain protein [AT3G15460] && - && PF04427:Brix domain	-
Rs143520	262.414	368.765	258.327	1272.94	1135.63	1179.72	296.502	1196.1	-2.01519	3.89445e-31	1.42719e-29	Rs143520	R3	26576995	26579162	+	1577	protein_coding	diaminopimelate decarboxylase [BLAST2GO] | Best-Hit: Pyridoxal-dependent decarboxylase family protein [AT5G11880] && Q94A94.1 RecName: Full=Diaminopimelate decarboxylase 2, chloroplastic; Short=DAP decarboxylase 2; Short=DAPDC 2; Flags: Precursor && PF02784:Pyridoxal-dependent decarboxylase, pyridoxal binding domain|PF00278:Pyridoxal-dependent decarboxylase, C-terminal sheet domain	-
Rs423380	1.12143	0	1.68291	942.848	898.029	939.083	0.93478	926.653	-9.83657	3.92154e-31	1.43562e-29	Rs423380	R8	9792146	9795198	-	2410	protein_coding	nad h dehydrogenase s [BLAST2GO] | NAD(P)H dehydrogenase (quinone)s [AT4G35760] && Q8L540.1 RecName: Full=Thiol-disulfide oxidoreductase LTO1; AltName: Full=Protein LUMEN THIOL OXIDOREDUCTASE 1; AltName: Full=Vitamin K reductase; Flags: Precursor && PF07884:Vitamin K epoxide reductase family	-
Rs462630	338.672	266.013	323.119	0.92983	4.84897	0	309.268	1.92627	7.33354	3.99881e-31	1.4624e-29	Rs462630	R9	10438611	10440824	+	1500	protein_coding	protein arginine n-methyltransferase prmt10-like [BLAST2GO] | protein arginine methyltransferase 10 [AT1G04870] && - && PF05185:PRMT5 arginine-N-methyltransferase	-
Rs209160	2195.76	3138.5	2717.9	270.581	387.918	558.559	2684.05	405.686	2.72646	4.23694e-31	1.54788e-29	Rs209160	R4	41317389	41318333	-	945	protein_coding	uncharacterized protein [BLAST2GO] | Best-Hit: unknown protein [AT2G42760] && - && -	-
Rs143590	102.05	93.6184	58.0604	495.599	488.776	556.602	84.5763	513.659	-2.61514	4.29887e-31	1.56889e-29	Rs143590	R3	26607185	26608888	+	657	protein_coding	nadh dehydrogenase [BLAST2GO] | NADH-ubiquinone oxidoreductase 20 kDa subunit, mitochondrial [AT5G11770] && - && PF01058:NADH ubiquinone oxidoreductase, 20 Kd subunit	-
Rs422900	0	0	0	2537.51	2597.11	2611.82	0	2582.15	-13.7412	4.4107e-31	1.60804e-29	Rs422900	R8	10055538	10058920	+	2360	protein_coding	ubiquitin-associated ts-n domain-containing protein [BLAST2GO] | ubiquitin-associated (UBA)/TS-N domain-containing protein / octicosapeptide/Phox/Bemp1 (PB1) domain-containing protein [AT4G24690] && - && PF00569:Zinc finger, ZZ type|PF16158:Ig-like domain from next to BRCA1 gene|PF00564:PB1 domain	ZZ
Rs404420	2423.41	2429.51	1563.42	327.3	453.864	451.934	2138.78	411.032	2.3792	5.21173e-31	1.89812e-29	Rs404420	R7	1656421	1658088	-	1668	protein_coding	prephenate dehydratase family protein [BLAST2GO] | arogenate dehydratase 5 [AT5G22630] && - && PF00800:Prephenate dehydratase	-
Rs018250	1444.4	1245.58	1824.27	278.019	218.204	354.112	1504.75	283.445	2.40921	5.51767e-31	2.00748e-29	Rs018250	R1	9936641	9937176	-	536	protein_coding	ethylene-responsive transcription factor erf020-like [BLAST2GO] | Integrase-type DNA-binding superfamily protein [AT1G22810] && O80542.1 RecName: Full=Ethylene-responsive transcription factor ERF019 && PF00847:AP2 domain	AP2
Rs532410	756.964	694.146	468.691	3005.21	2894.84	4206.31	639.934	3368.78	-2.39804	5.53401e-31	2.01135e-29	Rs532410	RUS00269	72435	73381	-	947	protein_coding	ethylene responsive element binding factor 4 [BLAST2GO] | ethylene responsive element binding factor 4 [AT3G15210] && O80340.1 RecName: Full=Ethylene-responsive transcription factor 4; Short=AtERF4; AltName: Full=Ethylene-responsive element-binding factor 4; Short=EREBP-4; AltName: Full=Protein RELATED TO APETALA2 5 && PF00847:AP2 domain	AP2
Rs553440	11.2143	3.42506	11.7804	172.019	207.536	206.403	8.80657	195.319	-4.43414	5.54612e-31	2.01369e-29	Rs553440	RUS00577	28037	30796	-	2657	protein_coding	rna recognition motif-containing protein [BLAST2GO] | RNA-binding (RRM/RBD/RNP motifs) family protein [AT2G33435] && - && -	-
Rs479670	2.24286	0	4.20728	282.668	287.059	247.487	2.15004	272.405	-6.85667	5.55349e-31	2.01429e-29	Rs479670	R9	22894072	22898750	-	2516	protein_coding	vacuolar protein sorting-associated protein 51 homolog [BLAST2GO] | Vps51/Vps67 family (components of vesicular transport) protein [AT4G02030] && - && PF08700:Vps51/Vps67	-
Rs532710	0	0	0	2418.49	2422.55	2889.64	0	2576.89	-13.7382	5.7936e-31	2.09923e-29	Rs532710	R9	10048991	10051228	+	1764	protein_coding	tryptophan synthase beta-subunit [BLAST2GO] | Best-Hit: tryptophan synthase beta-subunit 2 [AT4G27070] && - && PF00291:Pyridoxal-phosphate dependent enzyme	PALP
Rs287180	1.12143	4.56675	8.41455	245.475	205.596	175.1	4.70091	208.724	-5.38586	6.06022e-31	2.19359e-29	Rs287180	R5	43838465	43848143	+	930	protein_coding	vacuolar protein sorting protein [BLAST2GO] | Best-Hit: SNF7 family protein [AT3G10640] && Q54JK4.1 RecName: Full=Charged multivesicular body protein 5; AltName: Full=Vacuolar protein-sorting-associated protein 60 && PF03357:Snf7	ESCRT-III
Rs389170	264.657	213.496	266.741	0.92983	0	6.84748	248.298	2.59244	6.60033	6.10442e-31	2.20733e-29	Rs389170	R7	3055475	3057450	-	1213	protein_coding	uncharacterized protein [BLAST2GO] | Best-Hit: unknown protein [AT5G18130] && - && -	-
Rs049850	26.9143	55.9427	32.8168	304.984	355.914	426.5	38.5579	362.466	-3.242	6.13703e-31	2.21685e-29	Rs049850	R2	37117885	37124230	+	1033	protein_coding	hydroxyproline-rich glycoprotein family protein [BLAST2GO] | hydroxyproline-rich glycoprotein family protein [AT4G25620] && - && -	-
Rs062810	11.2143	5.70844	7.5731	161.79	193.959	191.729	8.16528	182.493	-4.48773	6.47536e-31	2.33668e-29	Rs062810	R2	31790612	31793199	-	1532	protein_coding	alpha-amylase-like protein [BLAST2GO] | alpha-amylase-like [AT4G25000] && - && PF07821:Alpha-amylase C-terminal beta-sheet domain|PF00128:Alpha amylase, catalytic domain	-
Rs219570	198.493	228.338	164.925	8.36847	15.5167	7.82569	197.252	10.5703	4.22175	6.51467e-31	2.34795e-29	Rs219570	R5	255705	257357	-	912	protein_coding	polypyrimidine tract-binding protein 1 [BLAST2GO] | polypyrimidine tract-binding protein 1 [AT3G01150] && - && PF13893:RNA recognition motif. (a.k.a. RRM, RBD, or RNP domain)	-
Rs579370	1226.84	2555.1	1183.09	190.615	207.536	185.86	1655.01	194.67	3.08722	6.51987e-31	2.34795e-29	Rs579370	RUS01540	4190	7470	+	1545	protein_coding	isocitrate dehydrogenase [BLAST2GO] | cytosolic NADP+-dependent isocitrate dehydrogenase [AT1G65930] && Q9SRZ6.1 RecName: Full=Cytosolic isocitrate dehydrogenase [NADP] && PF00180:Isocitrate/isopropylmalate dehydrogenase	-
novel.6236	2405.46	2539.11	2351.03	0	0.969794	0.978211	2431.87	0.649335	11.8931	6.584e-31	2.36863e-29	-	RUS02292	5730	7243	-	989	-	-	-
novel.7741	0	0	0	3252.55	2367.27	2302.71	0	2640.84	-13.7737	6.72994e-31	2.41868e-29	-	RUS08729	15	1674	+	1198	-	PF00155:Aminotransferase class I and II	Aminotran_1_2
Rs045080	1555.42	1544.7	1612.23	560.688	597.393	614.317	1570.78	590.799	1.41115	7.25585e-31	2.60503e-29	Rs045080	R2	41119276	41123201	-	2781	protein_coding	disease resistance protein adr1-like 1 [BLAST2GO] | Best-Hit: ADR1-like 1 [AT4G33300] && Q9SZA7.3 RecName: Full=Probable disease resistance protein At4g33300 && PF00931:NB-ARC domain|PF05659:Arabidopsis broad-spectrum mildew resistance protein RPW8	NB-ARC
Rs360950	3945.19	4419.47	2957.71	12764.7	13900.1	13454.3	3774.13	13373	-1.82556	7.39384e-31	2.65189e-29	Rs360950	R6	50234889	50236387	+	1164	protein_coding	chlorophyll a-b binding protein chloroplastic-like [BLAST2GO] | light harvesting complex photosystem II [AT2G40100] && Q9S7W1.1 RecName: Full=Chlorophyll a-b binding protein CP29.3, chloroplastic; AltName: Full=LHCB4.3; AltName: Full=LHCII protein 4.3; Flags: Precursor && PF00504:Chlorophyll A-B binding protein	-
Rs434480	1056.39	990.985	1141.85	365.423	336.519	324.766	1063.08	342.236	1.63564	8.27563e-31	2.96514e-29	Rs434480	R8	26089036	26091542	+	1923	protein_coding	cytochrome c biogenesis protein chloroplastic-like [BLAST2GO] | cytochrome c biogenesis protein family [AT1G49380] && - && PF05140:ResB-like family	-
Rs316740	582.022	611.945	411.472	0.92983	2.90938	0	535.146	1.27974	8.70768	8.52815e-31	3.05253e-29	Rs316740	R6	17207023	17209408	-	1162	protein_coding	20s proteasome beta subunit pbb2 [BLAST2GO] | N-terminal nucleophile aminohydrolases (Ntn hydrolases) superfamily protein [AT3G27430] && - && PF00227:Proteasome subunit	Proteasome
Rs133810	248.957	222.629	278.522	974.462	881.543	828.545	250.036	894.85	-1.83628	8.68168e-31	3.10434e-29	Rs133810	R3	21374583	21376523	+	1863	protein_coding	rks1 [BLAST2GO] | Protein kinase superfamily protein [AT3G57710] && Q8LGB6.1 RecName: Full=Non-functional pseudokinase ZED1; AltName: Full=Protein HOPZ-ETI-DEFICIENT 1 && -	-
Rs195750	182.793	174.678	224.669	6.50881	12.6073	14.6732	194.047	11.2631	4.11534	9.10031e-31	3.25074e-29	Rs195750	R4	32603812	32605047	+	1078	protein_coding	chaperone protein dnaj-related protein [BLAST2GO] | chaperone protein dnaJ-related [AT2G24395] && - && -	-
Rs004960	257.929	562.852	286.095	24.1756	9.69794	19.5642	368.959	17.8126	4.36842	9.54262e-31	3.4053e-29	Rs004960	R1	2548319	2550035	+	1127	protein_coding	gilt domain-containing protein [BLAST2GO] | Thioredoxin superfamily protein [AT1G07080] && - && PF03227:Gamma interferon inducible lysosomal thiol reductase (GILT)	-
Rs276110	10.0929	15.9836	8.41455	228.738	205.596	166.296	11.497	200.21	-4.14989	1.04642e-30	3.7304e-29	Rs276110	R5	36408350	36411651	-	893	protein_coding	hpp integral membrane domain-containing protein [BLAST2GO] | Integral membrane HPP family protein [AT5G62720] && - && PF04982:HPP family	-
Rs282130	272.507	301.406	291.143	21.3861	38.7918	42.0631	288.352	34.0803	3.08465	1.06719e-30	3.79635e-29	Rs282130	R5	41968425	41970932	+	2166	protein_coding	mar-binding filament-like protein 1-1-like [BLAST2GO] | MAR binding filament-like protein 1 [AT3G16000] && Q9LW85.2 RecName: Full=MAR-binding filament-like protein 1 && -	-
Rs257990	412.686	353.923	350.887	1419.85	1166.66	1191.46	372.499	1259.32	-1.7586	1.06812e-30	3.79635e-29	Rs257990	R5	26936336	26940940	-	2970	protein_coding	protein flug-like [BLAST2GO] | glutamate-ammonia ligases [AT3G53180] && P38094.1 RecName: Full=Protein fluG && PF00120:Glutamine synthetase, catalytic domain|PF04909:Amidohydrolase	Amidohydro_2
novel.573	2138.56	2254.83	2493.23	0	0	0	2295.54	0	13.668	1.06814e-30	3.79635e-29	-	R2	30586908	30587689	+	519	-	-	-
novel.1486	34.7643	49.0926	17.6706	371.002	422.83	321.831	33.8425	371.888	-3.48484	1.14933e-30	4.08083e-29	-	R4	4319869	4321446	+	868	-	PF01029:NusB family	-
novel.6289	1.12143	0	0	4859.29	4456.2	4612.27	0.37381	4642.59	-13.6258	1.32313e-30	4.69319e-29	-	RUS02459	1	1429	+	841	-	PF00291:Pyridoxal-phosphate dependent enzyme	PALP
novel.1548	6.72857	3.42506	12.6218	176.668	317.123	221.076	7.59182	238.289	-4.90844	1.33674e-30	4.73673e-29	-	R4	10216343	10218781	+	1375	-	PF00549:CoA-ligase|PF02629:CoA binding domain	CoA_binding
Rs352190	1115.82	1237.59	1114.93	244.545	270.573	358.025	1156.11	291.048	1.99033	1.5395e-30	5.44975e-29	Rs352190	R6	43925283	43927180	-	1486	protein_coding	glucan endo- -beta-glucosidase [BLAST2GO] | Glycosyl hydrolase superfamily protein [AT2G27500] && Q9ZQG9.2 RecName: Full=Glucan endo-1,3-beta-glucosidase 14; AltName: Full=(1->3)-beta-glucan endohydrolase 14; Short=(1->3)-beta-glucanase 14; AltName: Full=Beta-1,3-endoglucanase 14; Short=Beta-1,3-glucanase 14; Flags: Precursor && PF00332:Glycosyl hydrolases family 17	Glyco_hydro_17
Rs195890	174.943	208.929	214.571	683.425	868.935	839.305	199.481	797.222	-1.99644	1.54867e-30	5.47673e-29	Rs195890	R4	36332155	36334364	+	1799	protein_coding	udp-glucoronosyl udp-glucosyl transferase family protein [BLAST2GO] | UDP-Glycosyltransferase superfamily protein [AT2G31790] && Q9SKC1.1 RecName: Full=UDP-glycosyltransferase 74C1 && PF00201:UDP-glucoronosyl and UDP-glucosyl transferase	UDPGT
Rs414970	84.1072	154.128	96.7673	644.372	686.614	888.216	111.667	739.734	-2.73208	1.63042e-30	5.76004e-29	Rs414970	R8	4640495	4642579	+	1482	protein_coding	f-box family protein [BLAST2GO] | F-box/RNI-like superfamily protein [AT1G21410] && Q9LPL4.1 RecName: Full=F-box protein SKP2A; AltName: Full=FBL5-like protein; Short=AtFBL5; AltName: Full=SKP2-like protein 1; Short=AtSKP2;1 && PF00646:F-box domain	F-box
Rs195220	51.5857	29.6839	44.5971	293.826	289.968	312.049	41.9556	298.615	-2.8263	1.69738e-30	5.99062e-29	Rs195220	R4	32932345	32934306	-	1093	protein_coding	calcineurin b-like protein-interacting protein kinase [BLAST2GO] | CBL-interacting protein kinase 16 [AT2G25090] && - && PF00069:Protein kinase domain|PF03822:NAF domain	Pkinase
novel.6187	293.814	355.065	180.913	22.3159	12.6073	14.6732	276.597	16.5321	4.05787	1.70158e-30	5.99948e-29	-	RUS02136	1	1334	+	662	-	PF01592:NifU-like N terminal domain	-
Rs558730	3.36429	4.56675	3.36582	205.492	196.868	181.947	3.76562	194.769	-5.7077	2.10032e-30	7.39799e-29	Rs558730	RUS00512	9388	11177	+	1406	protein_coding	methionine adenosyltransferase 2 subunit beta-like [BLAST2GO] | NAD(P)-binding Rossmann-fold superfamily protein [AT4G00560] && - && PF04321:RmlD substrate binding domain	-
Rs105040	102.05	107.319	125.377	517.915	559.571	447.043	111.582	508.176	-2.18206	2.15028e-30	7.56642e-29	Rs105040	R2	8644666	8648227	-	2844	protein_coding	probable anion transporter chloroplastic-like [BLAST2GO] | Major facilitator superfamily protein [AT4G00370] && - && -	-
novel.4714	2437.99	1936.3	2213.03	0	0	0	2195.77	0	13.6036	2.3417e-30	8.23179e-29	-	R8	28172159	28173404	-	1246	-	-	-
Rs390930	121.114	73.068	80.7797	500.249	485.867	515.517	91.654	500.544	-2.45345	2.482e-30	8.71632e-29	Rs390930	R7	555564	557291	+	1406	protein_coding	60s ribosomal [BLAST2GO] | Ribosomal protein L4/L1 family [AT3G09630] && - && PF00573:Ribosomal protein L4/L1 family|PF14374:60S ribosomal protein L4 C-terminal domain	-
Rs459580	23.55	34.2506	24.4022	209.212	275.422	280.747	27.4009	255.127	-3.2273	2.59088e-30	9.08966e-29	Rs459580	R9	7730746	7735747	-	3169	protein_coding	villin 4 isoform 2 [BLAST2GO] | villin, putative [AT5G57320] && Q9LVC6.1 RecName: Full=Villin-5 && PF00626:Gelsolin repeat|PF02209:Villin headpiece domain	-
Rs154550	431.75	473.801	360.143	57.6495	61.097	87.0608	421.898	68.6024	2.6204	2.60462e-30	9.12883e-29	Rs154550	R4	2994643	2998018	-	3203	protein_coding	double clp-n motif-containing p-loop nucleoside triphosphate hydrolases superfamily protein [BLAST2GO] | Double Clp-N motif-containing P-loop nucleoside triphosphate hydrolases superfamily protein [AT4G30350] && - && -	-
Rs582240	2160.99	2468.33	2140.66	1.85966	0	0	2256.66	0.619887	11.7858	2.69631e-30	9.44083e-29	Rs582240	RUS01647	108	1596	+	1489	protein_coding	scarecrow-like protein 13-like [BLAST2GO] | SCARECROW-like 13 [AT4G17230] && Q9M0M5.2 RecName: Full=Scarecrow-like protein 13; Short=AtSCL13; AltName: Full=GRAS family protein 24; Short=AtGRAS-24 && PF03514:GRAS domain family	GRAS
novel.3320	61.6786	81.0599	48.8044	415.634	353.005	445.086	63.8476	404.575	-2.67577	2.80139e-30	9.79905e-29	-	R6	50265632	50273042	+	561	-	PF03911:Sec61beta family	-
Rs313320	561.836	897.367	610.055	81.8251	66.9158	121.298	689.753	90.013	2.93792	2.8515e-30	9.96446e-29	Rs313320	R6	15487780	15490238	-	1377	protein_coding	cysteine synthase d2 [BLAST2GO] | cysteine synthase D2 [AT5G28020] && - && PF00291:Pyridoxal-phosphate dependent enzyme	PALP
Rs061580	421.657	419	334.058	1448.68	1276.25	1247.22	391.571	1324.05	-1.76065	2.92463e-30	1.02099e-28	Rs061580	R2	32494785	32497096	+	2312	protein_coding	pentatricopeptide repeat-containing protein chloroplastic-like [BLAST2GO] | pentatricopeptide (PPR) repeat-containing protein [AT4G16390] && Q8GWE0.3 RecName: Full=Pentatricopeptide repeat-containing protein At4g16390, chloroplastic; AltName: Full=Chloroplastic RNA-binding protein P67; Flags: Precursor && PF13041:PPR repeat family|PF12854:PPR repeat|PF01535:PPR repeat	PPR
Rs450740	3183.74	2758.32	2511.74	1007.01	890.271	894.085	2817.93	930.454	1.59813	2.95627e-30	1.03102e-28	Rs450740	R9	1677264	1680166	-	1724	protein_coding	pdi-like 1-1 isoform 2 [BLAST2GO] | PDI-like 1-2 [AT1G77510] && Q9SRG3.1 RecName: Full=Protein disulfide isomerase-like 1-2; Short=AtPDIL1-2; AltName: Full=Protein disulfide-isomerase 2; Short=PDI 2; AltName: Full=Protein disulfide-isomerase 6; Short=AtPDI6; Flags: Precursor && PF13848:Thioredoxin-like domain|PF00085:Thioredoxin	-
novel.293	0	0	0	3004.28	2169.43	2022.94	0	2398.88	-13.6351	2.98255e-30	1.03916e-28	-	R1	9505443	9510360	-	2004	-	-	-
Rs223610	1.12143	2.28338	3.36582	266.861	224.992	333.57	2.25688	275.141	-6.86687	3.08942e-30	1.07534e-28	Rs223610	R5	2696446	2697529	+	1084	protein_coding	glycine-rich protein [AT3G06780] && - && -	-
Rs201250	2617.41	1770.76	2254.26	0	0	0	2214.14	0	13.6156	3.22525e-30	1.12151e-28	Rs201250	R4	37264190	37267290	-	2284	protein_coding	probable ubiquitin-conjugating enzyme e2 24-like [BLAST2GO] | phosphate 2 [AT2G33770] && Q8VY10.1 RecName: Full=Probable ubiquitin-conjugating enzyme E2 24; AltName: Full=AtPHO2; AltName: Full=E2 ubiquitin-conjugating enzyme 24; AltName: Full=Ubiquitin carrier protein 24; AltName: Full=Ubiquitin-protein ligase 24 && PF00179:Ubiquitin-conjugating enzyme	UQ_con
Rs226790	299.421	317.389	370.24	1049.78	1219.03	1062.34	329.017	1110.38	-1.75184	3.24206e-30	1.12625e-28	Rs226790	R5	4811628	4817619	+	2798	protein_coding	letm1-like protein [BLAST2GO] | LETM1-like protein [AT3G11560] && - && PF07766:LETM1-like protein	-
Rs012220	4167.23	4615.85	4452.98	1640.22	1856.19	1603.29	4412.02	1699.9	1.37603	3.30792e-30	1.148e-28	Rs012220	R1	6538369	6540375	+	1479	protein_coding	nad h dehydrogenase subunit 48 [BLAST2GO] | NDH-dependent cyclic electron flow 1 [AT1G15980] && - && -	-
Rs538720	300.543	247.746	335.741	1099.06	1113.32	979.189	294.677	1063.86	-1.8487	3.37746e-30	1.17099e-28	Rs538720	RUS00267	71074	75137	-	2639	protein_coding	protein executer chloroplastic-like [BLAST2GO] | Protein of unknown function (DUF3506) [AT4G33630] && - && PF12014:Domain of unknown function (DUF3506)	-
novel.6605	239.986	172.395	219.62	20.4563	19.3959	16.6296	210.667	18.8272	3.48361	3.4076e-30	1.18028e-28	-	RUS03361	1	1125	+	785	-	PF01212:Beta-eliminating lyase	Beta_elim_lyase
novel.2809	113.264	133.578	136.316	482.582	518.84	543.885	127.719	515.102	-2.009	3.90887e-30	1.35258e-28	-	R5	32366720	32369296	-	2326	-	PF18511:F-box|PF18791:Transport inhibitor response 1 protein domain	-
Rs536410	335.307	318.531	235.607	41.8424	40.7313	32.281	296.482	38.2849	2.94944	4.21146e-30	1.45586e-28	Rs536410	R5	29527797	29530739	+	2579	protein_coding	uncharacterized protein [BLAST2GO] | Best-Hit: unknown protein [AT3G56870] && - && -	-
Rs295290	617.907	609.661	482.154	132.036	135.771	138.906	569.908	135.571	2.07005	4.35051e-30	1.50246e-28	Rs295290	R6	4464357	4468585	-	2885	protein_coding	uncharacterized protein [BLAST2GO] | Kinase-related protein of unknown function (DUF1296) [AT3G13990] && Q8VZS6.1 RecName: Full=GBF-interacting protein 1 && PF06972:Protein of unknown function (DUF1296)	-
novel.7228	484.457	460.1	488.885	109.72	128.013	95.8647	477.814	111.199	2.10355	4.37742e-30	1.51027e-28	-	RUS05752	1117	3288	-	1779	-	-	-
novel.5407	0	0	0	2368.28	2196.58	2073.81	0	2212.89	-13.5186	4.41883e-30	1.52307e-28	-	RUS00216	16153	17165	-	1013	-	-	-
Rs419870	261.293	254.596	214.571	1.85966	0.969794	3.91284	243.487	2.24743	6.76385	5.11063e-30	1.75981e-28	Rs419870	R8	9072990	9076906	-	3519	protein_coding	tir-nbs-lrr class disease resistance protein [BLAST2GO] | Disease resistance protein (TIR-NBS-LRR class) family [AT2G14080] && F4J339.1 RecName: Full=Probable disease resistance protein RPP1; AltName: Full=Protein RECOGNITION OF PERONOSPORA PARASITICA 1 && PF01582:TIR domain|PF00931:NB-ARC domain	TIR
novel.3931	5103.62	2956.97	4948.6	0	0.969794	0	4336.4	0.323265	13.6236	5.37878e-30	1.85034e-28	-	R7	13562406	13563749	+	1239	-	-	-
Rs311480	534.922	587.969	631.091	166.44	153.227	154.557	584.661	158.075	1.88771	5.5273e-30	1.89958e-28	Rs311480	R6	13319610	13323650	+	2150	protein_coding	copine-like protein bonzai 1 [BLAST2GO] | Best-Hit: Calcium-dependent phospholipid-binding Copine family protein [AT5G61900] && Q941L3.2 RecName: Full=Protein BONZAI 1; AltName: Full=COPINE 1 && PF07002:Copine|PF00168:C2 domain	C2
Rs355830	641.457	836.857	599.958	104.141	158.076	126.189	692.757	129.469	2.41956	5.93035e-30	2.03613e-28	Rs355830	R6	46798905	46800743	-	962	protein_coding	glutathione peroxidase [BLAST2GO] | glutathione peroxidase 2 [AT2G31570] && O04922.1 RecName: Full=Probable glutathione peroxidase 2 && PF00255:Glutathione peroxidase	GSHPx
Rs102600	0	0	0	2229.73	1781.51	2993.33	0	2334.86	-13.5959	6.01261e-30	2.06237e-28	Rs102600	R2	1293320	1294473	+	1154	protein_coding	hypothetical protein BBA_01712 [Beauveria bassiana ARSEF 2860] [EJP69747] && - && -	-
Rs259310	297.179	278.572	269.266	15.8071	28.124	40.1067	281.672	28.0126	3.33413	6.56236e-30	2.24875e-28	Rs259310	R5	27793736	27795999	-	2264	protein_coding	receptor lectin kinase [BLAST2GO] | Best-Hit: Concanavalin A-like lectin protein kinase family protein [AT3G53810] && - && PF00139:Legume lectin domain|PF00069:Protein kinase domain	Pkinase
Rs394340	4111.16	3401.09	4388.19	0	0	0.978211	3966.81	0.32607	13.4952	6.5961e-30	2.25813e-28	Rs394340	R7	6593556	6602065	+	1651	protein_coding	mate efflux family protein [BLAST2GO] | MATE efflux family protein [AT5G44050] && Q9FNC1.1 RecName: Full=Protein DETOXIFICATION 28; Short=AtDTX28; AltName: Full=Multidrug and toxic compound extrusion protein 28; Short=MATE protein 28 && PF01554:MatE	MatE
Rs064320	164.85	175.82	185.12	10.2281	2.90938	9.78211	175.263	7.63988	4.51651	6.67352e-30	2.28242e-28	Rs064320	R2	30579879	30584659	+	2410	protein_coding	plant adhesion molecule 1 [BLAST2GO] | Best-Hit: plant adhesion molecule 1 [AT5G15930] && Q96CN4.1 RecName: Full=EVI5-like protein; AltName: Full=Ecotropic viral integration site 5-like protein && PF00566:Rab-GTPase-TBC domain	TBC
Rs519070	173.821	149.561	199.425	4.64915	5.81876	3.91284	174.269	4.79359	5.18621	6.88157e-30	2.3513e-28	Rs519070	R5	11592207	11593049	-	843	protein_coding	Best-Hit: proline-rich family protein [AT3G22070] && - && -	-
Rs321030	4.48572	1.14169	7.5731	176.668	193.959	183.904	4.40017	184.843	-5.30537	6.94113e-30	2.36936e-28	Rs321030	R6	20028302	20029027	-	504	protein_coding	calcium-dependent lipid-binding domain-containing protein [BLAST2GO] | Best-Hit: Calcium-dependent lipid-binding (CaLB domain) family protein [AT5G47710] && Q9FIK8.1 RecName: Full=Protein C2-DOMAIN ABA-RELATED 11; Contains: RecName: Full=Protein C2-DOMAIN ABA-RELATED 11, N-terminally processed && PF00168:C2 domain	C2
Rs381770	149.15	244.321	188.486	7.43864	8.72815	11.7385	193.986	9.30177	4.38515	7.11239e-30	2.42548e-28	Rs381770	R7	15342706	15344829	-	1049	protein_coding	protein tify 10a [BLAST2GO] | TIFY domain/Divergent CCT motif family protein [AT1G74950] && Q9S7M2.1 RecName: Full=Protein TIFY 10B; AltName: Full=Jasmonate ZIM domain-containing protein 2 && PF06200:tify domain|PF09425:Divergent CCT motif	Zim
novel.6082	155.879	155.27	202.791	5.57898	5.81876	7.82569	171.313	6.40781	4.74613	7.36711e-30	2.50993e-28	-	RUS01876	6207	8473	+	599	-	-	-
Rs230110	28.0357	9.1335	13.4633	246.405	248.267	215.206	16.8775	236.626	-3.82298	7.65322e-30	2.60489e-28	Rs230110	R5	6586185	6587872	+	886	protein_coding	ribosomal protein l18ae family protein [BLAST2GO] | Ribosomal protein L18ae family [AT3G14595] && Q8L9S1.2 RecName: Full=60S ribosomal protein L18a-like protein && -	-
Rs021780	301.664	415.574	271.79	46.4915	39.7616	45.9759	329.676	44.0763	2.9005	7.79915e-30	2.65201e-28	Rs021780	R1	11842362	11843989	-	1628	protein_coding	transducin family protein [BLAST2GO] | Transducin/WD40 repeat-like superfamily protein [AT1G24530] && - && -	-
Rs545680	195.129	147.278	183.437	7.43864	2.90938	7.82569	175.281	6.0579	4.8529	7.99525e-30	2.71608e-28	Rs545680	RUS00340	104327	113752	-	6735	protein_coding	p-loop containing nucleoside triphosphate hydrolases superfamily protein [BLAST2GO] | P-loop containing nucleoside triphosphate hydrolases superfamily protein [AT1G16800] && Q00416.2 RecName: Full=Helicase SEN1; AltName: Full=tRNA-splicing endonuclease positive effector && PF13086:AAA domain|PF13087:AAA domain	-
novel.5143	475.486	533.168	465.325	79.9654	118.315	75.3223	491.326	91.2008	2.42949	8.09941e-30	2.74882e-28	-	R9	22675600	22678321	-	1898	-	PF04043:Plant invertase/pectin methylesterase inhibitor|PF01095:Pectinesterase	-
Rs093770	130.086	126.727	181.754	1081.39	764.198	1616	146.189	1153.87	-2.97607	9.13006e-30	3.09424e-28	Rs093770	R2	9687211	9688661	+	1359	protein_coding	uncharacterized protein [BLAST2GO] | Best-Hit: unknown protein [AT5G50360] && - && -	-
novel.7083	429.507	520.61	422.411	0.92983	2.90938	0	457.509	1.27974	8.48238	9.13467e-30	3.09424e-28	-	RUS05100	2237	3384	-	816	-	PF07059:Protein of unknown function (DUF1336)	-
Rs534260	20.1857	11.4169	7.5731	212.001	194.929	192.708	13.0586	199.879	-3.97331	9.40692e-30	3.18341e-28	Rs534260	R2	10501604	10510118	+	2164	protein_coding	polycomb group protein embryonic flower 2 [BLAST2GO] | VEFS-Box of polycomb protein [AT5G51230] && Q8L6Y4.2 RecName: Full=Polycomb group protein EMBRYONIC FLOWER 2 && PF09733:VEFS-Box of polycomb protein	-
Rs320100	331.943	421.283	368.557	1245.97	1157.93	1141.57	373.928	1181.83	-1.66077	9.87071e-30	3.33717e-28	Rs320100	R6	19425196	19426546	-	1160	protein_coding	f-box protein skip28-like [BLAST2GO] | RNI-like superfamily protein [AT2G01620] && - && -	-
novel.3083	1225.72	1229.6	1273.96	459.336	381.129	433.348	1243.09	424.604	1.54972	9.9187e-30	3.35019e-28	-	R6	17805175	17807502	+	1780	-	PF00067:Cytochrome P450	p450
novel.5395	208.586	163.261	319.753	4.64915	0.969794	5.86927	230.533	3.8294	5.91325	1.04039e-29	3.51071e-28	-	RUS00199	60458	61597	+	1140	-	PF13966:zinc-binding in reverse transcriptase	-
Rs153410	14281.4	13908	14476.4	5446.02	6391.91	5880.03	14221.9	5905.98	1.26792	1.19625e-29	4.03281e-28	Rs153410	R2	13070558	13071266	-	709	protein_coding	14 kda proline-rich protein [BLAST2GO] | Bifunctional inhibitor/lipid-transfer protein/seed storage 2S albumin superfamily protein [AT1G62510] && P14009.1 RecName: Full=14 kDa proline-rich protein DC2.15; Flags: Precursor && PF14547:Hydrophobic seed protein	-
novel.4016	2857.4	2185.19	2824.77	668.548	708.919	852.022	2622.45	743.163	1.81959	1.21577e-29	4.09472e-28	-	R7	24084890	24088897	+	2013	-	PF00479:Glucose-6-phosphate dehydrogenase, NAD binding domain|PF02781:Glucose-6-phosphate dehydrogenase, C-terminal domain	G6PD_C
Rs427490	419.414	518.326	405.581	76.2461	32.973	45.9759	447.774	51.7317	3.11001	1.30081e-29	4.37697e-28	Rs427490	R8	18411940	18413877	-	1282	protein_coding	caffeic acid 3-o-methyltransferase [BLAST2GO] | O-methyltransferase family protein [AT1G33030] && - && PF00891:O-methyltransferase|PF08100:Dimerisation domain	-
novel.5811	263.536	146.136	227.193	1.85966	3.87918	5.86927	212.288	3.86937	5.78888	1.31368e-29	4.41606e-28	-	RUS01058	5102	13965	-	1734	-	-	-
novel.5803	678.464	658.754	656.335	175.738	206.566	155.536	664.518	179.28	1.88993	1.32964e-29	4.46546e-28	-	RUS01039	6283	11346	-	2756	-	PF07766:LETM1-like protein	-
Rs054070	128.964	97.0435	160.718	784.777	594.484	688.661	128.909	689.307	-2.4112	1.35637e-29	4.55006e-28	Rs054070	R2	23938030	23942015	+	2540	protein_coding	vernalization insensitive 3 [BLAST2GO] | Fibronectin type III domain-containing protein [AT5G57380] && Q9FIE3.2 RecName: Full=Protein VERNALIZATION INSENSITIVE 3 && PF07227:PHD - plant homeodomain finger protein	-
Rs362750	1790.92	2150.94	1846.99	0	0	0	1929.62	0	13.4169	1.3574e-29	4.55006e-28	Rs362750	R6	51647846	51648620	-	697	protein_coding	50s ribosomal protein chloroplastic-like [BLAST2GO] | Ribosomal protein L31 [AT1G75350] && - && PF01197:Ribosomal protein L31	-
Rs063630	0	0	0	1923.82	2154.88	2018.05	0	2032.25	-13.3957	1.42917e-29	4.78608e-28	Rs063630	R2	31719586	31721212	+	1627	protein_coding	Unknown protein && - && -	-
novel.179	7.85	10.2752	9.25601	169.229	156.137	182.925	9.12707	169.43	-4.21365	1.47232e-29	4.92593e-28	-	R1	24992158	24994537	+	1818	-	-	-
Rs409280	1798.77	2174.92	1799.87	0	0	0	1924.52	0	13.413	1.48096e-29	4.95014e-28	Rs409280	R8	1843784	1844803	-	697	protein_coding	60s ribosomal protein l21 [BLAST2GO] | Best-Hit: Translation protein SH3-like family protein [AT1G09690] && Q43291.2 RecName: Full=60S ribosomal protein L21-1 && PF01157:Ribosomal protein L21e	-
Rs196370	626.879	638.204	549.47	137.615	126.073	171.187	604.851	144.958	2.06039	1.61372e-29	5.38883e-28	Rs196370	R4	33449092	33451999	-	2182	protein_coding	calmodulin-binding protein [BLAST2GO] | calmodulin-binding family protein [AT2G26190] && - && -	-
novel.7374	1297.49	1296.96	599.116	6917.01	7266.67	6601.95	1064.52	6928.54	-2.70372	1.74357e-29	5.81694e-28	-	RUS06476	526	1891	+	718	-	PF14159:CAAD domains of cyanobacterial aminoacyl-tRNA synthetase	-
Rs442660	176.064	173.537	164.925	3.71932	3.87918	3.91284	171.509	3.83711	5.48208	1.78847e-29	5.96112e-28	Rs442660	R8	22604584	22606336	-	1276	protein_coding	prostaglandin e synthase 2-like [BLAST2GO] | Glutathione S-transferase family protein [AT5G42150] && - && PF13417:Glutathione S-transferase, N-terminal domain|PF14497:Glutathione S-transferase, C-terminal domain	-
Rs324460	2368.46	3119.09	2558.87	603.46	704.07	842.24	2682.14	716.59	1.90427	1.846e-29	6.14707e-28	Rs324460	R6	21323915	21326163	-	1775	protein_coding	abscisic acid 8 -hydroxylase 1 [BLAST2GO] | cytochrome P450, family 707, subfamily A, polypeptide 3 [AT5G45340] && Q9FH76.1 RecName: Full=Abscisic acid 8'-hydroxylase 3; Short=ABA 8'-hydroxylase 3; AltName: Full=Cytochrome P450 707A3 && PF00067:Cytochrome P450	p450
Rs309320	2025.3	1617.77	2076.71	0	0	0	1906.59	0	13.4002	1.88454e-29	6.2695e-28	Rs309320	R6	11896220	11898143	+	1337	protein_coding	peroxidase [BLAST2GO] | Peroxidase superfamily protein [AT5G66390] && - && PF00141:Peroxidase	-
novel.4814	2080.25	1864.38	1699.74	0	0	0	1881.46	0	13.3802	1.95973e-29	6.51352e-28	-	R9	12986416	12987693	+	1278	-	-	-
Rs017320	626.879	721.547	881.004	172.019	185.231	183.904	743.143	180.384	2.04434	1.97706e-29	6.56496e-28	Rs017320	R1	9635259	9637136	+	1422	protein_coding	probable protein phosphatase 2c 10-like [BLAST2GO] | phytochrome-associated protein phosphatase type 2C [AT1G22280] && Q9LME4.1 RecName: Full=Probable protein phosphatase 2C 9; Short=AtPP2C09; AltName: Full=Phytochrome-associated protein phosphatase 2C; Short=PAPP2C && PF00481:Protein phosphatase 2C	PP2C
Rs238000	1.12143	6.85013	2.52437	185.036	194.929	216.185	3.49864	198.716	-5.8696	2.21429e-29	7.3458e-28	Rs238000	R5	11837691	11841111	+	2730	protein_coding	topoisomerase ii-associated protein pat1 [BLAST2GO] | Topoisomerase II-associated protein PAT1 [AT3G22270] && - && -	-
Rs201120	2084.74	2488.88	1714.89	290.107	396.646	507.692	2096.17	398.148	2.39645	2.28158e-29	7.56194e-28	Rs201120	R4	37203993	37206353	-	2361	protein_coding	type receptor kinase [BLAST2GO] | Protein kinase superfamily protein [AT2G33580] && - && PF00069:Protein kinase domain	Pkinase
novel.256	811.914	633.637	789.285	166.44	207.536	156.514	744.945	176.83	2.07548	2.39041e-29	7.9152e-28	-	R1	5430626	5433366	-	2277	-	PF00258:Flavodoxin	-
Rs482010	198.493	215.779	224.669	24.1756	26.1844	14.6732	212.98	21.6777	3.29526	2.45394e-29	8.11797e-28	Rs482010	R9	24755798	24759686	-	2149	protein_coding	protein mitochondrial-like [BLAST2GO] | Protein of unknown function (DUF1640) [AT2G16460] && - && PF07798:Protein of unknown function (DUF1640)	-
Rs555270	1390.57	2914.73	1982.47	0	0	0	2095.92	0	13.5363	2.50419e-29	8.27645e-28	Rs555270	R4	41685267	41685905	+	482	protein_coding	trypsin inhibitor 2 [BLAST2GO] | Best-Hit: Scorpion toxin-like knottin superfamily protein [AT2G43535] && P26780.2 RecName: Full=Defensin-like protein 2; AltName: Full=MTI-2; AltName: Full=Trypsin inhibitor 2; Flags: Precursor && PF00537:Scorpion toxin-like domain	-
Rs022070	4.48572	1.14169	0.841455	243.615	283.18	324.766	2.15629	283.854	-7.12041	2.52072e-29	8.3233e-28	Rs022070	R1	12843386	12847195	-	1574	protein_coding	TRICHOME BIREFRINGENCE-LIKE 38 [AT1G29050] && - && PF13839:GDSL/SGNH-like Acyl-Esterase family found in Pmr5 and Cas1p|PF14416:PMR5 N terminal Domain	-
Rs349060	23.55	30.8256	11.7804	252.914	232.751	319.875	22.052	268.513	-3.6392	2.60642e-29	8.59828e-28	Rs349060	R6	41242212	41243322	-	1111	protein_coding	uncharacterized protein [BLAST2GO] | Best-Hit: unknown protein [AT2G22790] && - && -	-
Rs174730	75.1357	91.335	75.731	436.09	367.552	370.742	80.7339	391.461	-2.28138	2.86306e-29	9.4361e-28	Rs174730	R4	14854131	14857256	+	3029	protein_coding	tetratricopeptide repeat domain-containing protein [BLAST2GO] | Tetratricopeptide repeat (TPR)-like superfamily protein [AT3G27960] && - && PF13424:Tetratricopeptide repeat	-
Rs128090	506.886	558.285	515.812	81.8251	70.795	125.211	526.994	92.6103	2.50932	3.21432e-29	1.05839e-27	Rs128090	R3	17278913	17281174	+	1362	protein_coding	uridine nucleosidase 1-like [BLAST2GO] | uridine-ribohydrolase 1 [AT2G36310] && - && PF01156:Inosine-uridine preferring nucleoside hydrolase	-
novel.6368	4.48572	1.14169	0	336.599	323.911	321.831	1.8758	327.447	-7.58881	3.25833e-29	1.07188e-27	-	RUS02623	3972	6954	-	2336	-	PF08159:NUC153 domain	-
novel.5795	459.786	553.719	580.604	138.545	123.164	124.233	531.37	128.647	2.0469	3.41906e-29	1.12371e-27	-	RUS01025	4107	5439	-	978	-	PF01106:NifU-like domain	-
novel.5958	1215.63	946.459	1364.84	314.283	312.274	270.964	1175.64	299.174	1.97515	3.6882e-29	1.21104e-27	-	RUS01424	6000	13621	+	2269	-	PF03004:Plant transposase (Ptta/En/Spm family)	-
novel.5829	1672.05	2169.21	1649.25	0	0	0	1830.17	0	13.3404	3.74262e-29	1.22777e-27	-	RUS01089	11875	15232	-	2689	-	PF02928:C5HC2 zinc finger|PF02373:JmjC domain, hydroxylase|PF02375:jmjN domain	JmjC
novel.4481	393.622	430.416	398.008	90.1935	104.738	84.1262	407.349	93.0191	2.13033	4.0983e-29	1.34321e-27	-	R8	243666	246050	-	1398	-	PF01145:SPFH domain / Band 7 family	-
novel.5484	298.3	195.229	309.656	13.9475	29.0938	12.7167	267.728	18.586	3.85169	4.40083e-29	1.44103e-27	-	RUS00328	1	3716	+	2480	-	PF03109:ABC1 family	ABC1
Rs375210	0	3.42506	5.04873	214.791	191.049	209.337	2.8246	205.059	-6.08638	4.45203e-29	1.45644e-27	Rs375210	R7	17223991	17226956	+	1445	protein_coding	2-dehydro-3-deoxyphosphooctonate aldolase 1 [BLAST2GO] | Best-Hit: Aldolase superfamily protein [AT1G16340] && Q9AV97.2 RecName: Full=2-dehydro-3-deoxyphosphooctonate aldolase 1; AltName: Full=3-deoxy-D-manno-octulosonic acid 8-phosphate synthase; AltName: Full=KDO-8-phosphate synthase 1; Short=AtkdsA1; Short=KDO 8-P synthase; Short=KDOPS; AltName: Full=Phospho-2-dehydro-3-deoxyoctonate aldolase …	-
novel.3323	661.643	562.852	776.663	165.51	167.774	149.666	667.053	160.983	2.05231	4.48385e-29	1.4655e-27	-	R6	50911935	50913678	+	1336	-	PF01198:Ribosomal protein L31e	Ribosomal_L31e
novel.6319	155.879	73.068	128.743	768.04	760.319	690.617	119.23	739.658	-2.63035	4.54972e-29	1.48565e-27	-	RUS02524	2457	5367	-	1857	-	PF02167:Cytochrome C1 family	-
Rs430470	5.60714	0	6.73164	253.844	193.959	166.296	4.11293	204.699	-5.56072	4.69584e-29	1.53195e-27	Rs430470	R8	12862400	12866200	+	2147	protein_coding	sec14-like 3 protein [BLAST2GO] | Sec14p-like phosphatidylinositol transfer family protein [AT4G34580] && - && PF03765:CRAL/TRIO, N-terminal domain|PF00650:CRAL/TRIO domain	CRAL_TRIO_N
Rs126170	215.314	211.212	173.34	13.9475	19.3959	6.84748	199.955	13.3969	3.89629	4.82701e-29	1.57329e-27	Rs126170	R3	13672272	13674450	+	1239	protein_coding	transcription factor iib [BLAST2GO] | transcription factor IIB [AT2G41630] && P48512.1 RecName: Full=Transcription initiation factor IIB-1; AltName: Full=General transcription factor TFIIB-1; Short=AtTFIIB1 && PF00382:Transcription factor TFIIB repeat|PF08271:TFIIB zinc-binding	TFIIB_Zn_Ribbon
Rs409340	3508.95	3288.06	3276.63	0	0	0.978211	3357.88	0.32607	13.2545	4.8767e-29	1.58803e-27	Rs409340	R8	1869233	1871942	-	1821	protein_coding	#NAME? [BLAST2GO] | Phosphoglycerate mutase, 2,3-bisphosphoglycerate-independent [AT1G09780] && O04499.3 RecName: Full=2,3-bisphosphoglycerate-independent phosphoglycerate mutase 1; Short=BPG-independent PGAM 1; Short=Phosphoglyceromutase 1; AltName: Full=PGAM-I 1 && PF06415:BPG-independent PGAM N-terminus (iPGM_N)|PF01676:Metalloenzyme superfamily	-
Rs274590	4030.42	3377.11	3564.4	1399.39	1399.41	1457.53	3657.31	1418.78	1.36609	5.07662e-29	1.65161e-27	Rs274590	R5	37284156	37287742	+	2346	protein_coding	poly -binding protein [BLAST2GO] | poly(A) binding protein 2 [AT4G34110] && - && PF00076:RNA recognition motif. (a.k.a. RRM, RBD, or RNP domain)|PF00658:Poly-adenylate binding protein, unique domain	RRM_1
Rs282570	528.193	513.76	473.739	131.106	120.254	143.797	505.231	131.719	1.93872	5.47638e-29	1.78002e-27	Rs282570	R5	42133917	42136360	-	2119	protein_coding	gtp pyrophosphokinase-like [BLAST2GO] | Ca2+-activated RelA/spot homolog [AT3G17470] && Q84R11.1 RecName: Full=Probable GTP diphosphokinase CRSH, chloroplastic; AltName: Full=Calcium-activated RelA/Spot homolog; Short=AtCRSH; AltName: Full=ppGpp synthetase CRSH; Flags: Precursor && PF04607:Region found in RelA / SpoT proteins|PF13328:HD domain|PF13499:EF-hand domain pair	-
novel.5800	3.36429	1.14169	1.68291	277.089	319.062	232.814	2.06296	276.322	-7.08705	6.31465e-29	2.05061e-27	-	RUS01035	8855	15687	-	3248	-	PF00071:Ras family	Ras
Rs397230	272.507	278.572	212.047	874.97	926.153	1084.84	254.375	961.987	-1.92302	6.47855e-29	2.1019e-27	Rs397230	R7	5052054	5054328	+	2135	protein_coding	swi snf complex component snf12 homolog [BLAST2GO] | SWIB/MDM2 domain superfamily protein [AT5G14170] && Q9FMT4.1 RecName: Full=SWI/SNF complex component SNF12 homolog && PF02201:SWIB/MDM2 domain	-
Rs006870	648.186	598.245	555.36	142.264	178.442	146.732	600.597	155.813	1.94611	6.48806e-29	2.10263e-27	Rs006870	R1	3593623	3596789	+	2491	protein_coding	cinnamyl-alcohol dehydrogenase family [BLAST2GO] | Best-Hit: NAD(P)-binding Rossmann-fold superfamily protein [AT1G09480] && Q500U8.1 RecName: Full=Tetraketide alpha-pyrone reductase 1; AltName: Full=Protein DIHYDROFLAVONOL 4-REDUCTASE-LIKE 1 && -	-
novel.1705	3475.31	3074.57	2881.98	1123.23	1120.11	1236.46	3143.95	1159.94	1.4383	6.49269e-29	2.10263e-27	-	R4	33613940	33621250	+	5467	-	PF01061:ABC-2 type transporter|PF00005:ABC transporter|PF08370:Plant PDR ABC transporter associated|PF14510:ABC-transporter N-terminal	ABC2_membrane
Rs127130	474.364	576.552	420.728	105.071	66.9158	87.0608	490.548	86.3491	2.50362	6.88484e-29	2.22759e-27	Rs127130	R3	15062786	15064226	-	918	protein_coding	actin bundler lim family protein wlim2b [BLAST2GO] | Best-Hit: GATA type zinc finger transcription factor family protein [AT2G39900] && - && PF00412:LIM domain	LIM
Rs285780	255.686	250.03	217.095	761.531	949.428	833.436	240.937	848.132	-1.81831	7.10427e-29	2.29648e-27	Rs285780	R5	44568288	44573916	+	1572	protein_coding	lipoamide acyltransferase component of branched-chain alpha-keto acid dehydrogenase mitochondrial-like [BLAST2GO] | 2-oxoacid dehydrogenases acyltransferase family protein [AT3G06850] && - && PF00364:Biotin-requiring enzyme|PF02817:e3 binding domain|PF00198:2-oxoacid dehydrogenases acyltransferase (catalytic domain)	Biotin_lipoyl
Rs344070	4.48572	0	0.841455	336.599	355.914	288.572	1.77572	327.028	-7.59089	7.127e-29	2.30173e-27	Rs344070	R6	38424511	38426658	-	1311	protein_coding	serine threonine-protein kinase-like protein [BLAST2GO] | Best-Hit: geminivirus rep interacting kinase 1 [AT3G45240] && - && PF00069:Protein kinase domain	Pkinase
Rs144970	87.4714	92.4767	58.0604	436.09	588.665	436.282	79.3362	487.012	-2.62862	7.38907e-29	2.38419e-27	Rs144970	R3	27266460	27267241	+	782	protein_coding	ferredoxin thioredoxin reductase subunit a (variable subunit) 2 [BLAST2GO] | Best-Hit: ferredoxin/thioredoxin reductase subunit A (variable subunit) 2 [AT5G08410] && P80680.1 RecName: Full=Ferredoxin-thioredoxin reductase, variable chain; Short=FTR-V; AltName: Full=Ferredoxin-thioredoxin reductase subunit A; Short=FTR-A && PF02941:Ferredoxin thioredoxin reductase variable alpha chain	-
Rs165710	28.0357	36.534	26.0851	251.984	209.476	270.964	30.2183	244.141	-3.02462	7.48595e-29	2.41325e-27	Rs165710	R4	9314229	9315406	+	793	protein_coding	uncharacterized protein [BLAST2GO] | Best-Hit: unknown protein [AT3G51010] && - && -	-
novel.2260	5754.05	4886.43	5588.1	13660.1	14167.7	12742.2	5409.53	13523.3	-1.32178	7.97911e-29	2.56989e-27	-	R5	10156760	10166713	+	6142	-	PF05183:RNA dependent RNA polymerase	-
novel.6017	41.4929	50.2343	40.3898	249.194	280.27	313.028	44.039	280.831	-2.67826	8.04714e-29	2.58944e-27	-	RUS01655	10783	14890	+	3531	-	-	-
novel.7344	172.7	186.095	159.035	14.8773	12.6073	14.6732	172.61	14.0526	3.61649	8.9248e-29	2.86924e-27	-	RUS06309	1526	3066	+	944	-	PF08507:COPI associated protein	-
Rs452280	549.5	609.661	670.64	95.7725	36.8522	84.1262	609.934	72.2503	3.07675	1.02355e-28	3.28763e-27	Rs452280	R9	2848998	2850742	-	1550	protein_coding	glycolipid transfer protein [BLAST2GO] | Glycolipid transfer protein (GLTP) family protein [AT4G39670] && - && PF08718:Glycolipid transfer protein (GLTP)	-
Rs161930	244.471	144.994	176.706	838.707	904.818	836.371	188.724	859.965	-2.18914	1.0734e-28	3.44463e-27	Rs161930	R4	7307859	7310906	-	2215	protein_coding	at4g18560 f28j12_220 [BLAST2GO] | Tetratricopeptide repeat (TPR)-like superfamily protein [AT4G18570] && - && -	-
novel.2714	17.9429	19.4087	6.73164	219.44	188.14	224.01	14.6944	210.53	-3.88759	1.07883e-28	3.4589e-27	-	R5	21725768	21727154	-	614	-	PF10203:Cytochrome c oxidase assembly protein PET191	-
Rs504680	1509.44	1607.5	1799.03	501.178	496.535	359.982	1638.66	452.565	1.85643	1.11486e-28	3.57117e-27	Rs504680	R5	32650591	32654060	-	2219	protein_coding	g protein alpha subunit [BLAST2GO] | G protein alpha subunit 1 [AT2G26300] && - && PF00503:G-protein alpha subunit	G-alpha
Rs556140	150.271	213.496	212.047	4.64915	1.93959	2.93463	191.938	3.17446	5.91087	1.13145e-28	3.62105e-27	Rs556140	RUS00592	1257	4472	-	1549	protein_coding	pci domain-containing protein 2-like [BLAST2GO] | proteasome family protein [AT2G19560] && - && PF01399:PCI domain	-
Rs443060	529.314	457.817	498.983	1304.55	1441.11	1389.06	495.371	1378.24	-1.47592	1.14612e-28	3.66468e-27	Rs443060	R8	19379347	19383048	-	1901	protein_coding	clathrin assembly protein at5g35200-like [BLAST2GO] | ENTH/ANTH/VHS superfamily protein [AT5G35200] && Q9LHS0.1 RecName: Full=Putative clathrin assembly protein At5g35200 && PF07651:ANTH domain	-
Rs587620	283.721	258.022	211.205	36.2634	34.9126	29.3463	250.983	33.5074	2.90166	1.15722e-28	3.69682e-27	Rs587620	RUS01934	2	2221	-	1487	protein_coding	hrd1-like protein [BLAST2GO] | RING/U-box superfamily protein [AT1G65040] && - && PF13639:Ring finger domain	-
novel.5985	5.60714	5.70844	1.68291	168.299	228.871	170.209	4.33283	189.126	-5.52389	1.17046e-28	3.73576e-27	-	RUS01566	1195	2575	+	693	-	-	-
Rs200920	571.929	573.127	533.483	1422.64	1601.13	1476.12	559.513	1499.96	-1.42358	1.2117e-28	3.8639e-27	Rs200920	R4	37102416	37106752	-	1936	protein_coding	u-box protein mac3b [BLAST2GO] | MOS4-associated complex 3B [AT2G33340] && - && PF00400:WD domain, G-beta repeat|PF08606:Prp19/Pso4-like	WD40
novel.6493	0	0	0	1836.41	1898.86	1545.57	0	1760.28	-13.1885	1.26524e-28	4.031e-27	-	RUS02940	1	715	-	715	-	-	-
Rs325680	187.279	199.795	164.925	656.46	604.182	653.445	184	638.029	-1.7979	1.28347e-28	4.08538e-27	Rs325680	R6	23598296	23602054	+	3442	protein_coding	uncharacterized protein [BLAST2GO] | Protein of unknown function (DUF810) [AT2G20010] && - && PF05664:Plant family of unknown function (DUF810)	-
Rs388620	266.9	232.904	316.387	32.5441	28.124	44.0195	272.064	34.8959	2.96606	1.30263e-28	4.14265e-27	Rs388620	R7	9222572	9224799	+	1574	protein_coding	tom1-like protein 2-like [BLAST2GO] | Target of Myb protein 1 [AT1G76970] && - && PF00790:VHS domain|PF03127:GAT domain	-
Rs497900	1631.68	1655.45	1549.96	0	0	0	1612.36	0	13.1577	1.38442e-28	4.39879e-27	Rs497900	R9	35741845	35744747	-	1473	protein_coding	atp phosphoribosyl transferase [BLAST2GO] | Best-Hit: ATP phosphoribosyl transferase 1 [AT1G58080] && Q9S762.1 RecName: Full=ATP phosphoribosyltransferase 1, chloroplastic; Short=ATP-PRTase 1; Short=AtATP-PRT1; Flags: Precursor && PF08029:HisG, C-terminal domain|PF01634:ATP phosphoribosyltransferase	-
Rs294240	236.621	223.771	166.608	6.50881	0.969794	0.978211	209	2.81894	6.1849	1.3904e-28	4.41385e-27	Rs294240	R6	2640643	2644952	-	2764	protein_coding	defective in exine formation protein dex1 [BLAST2GO] | defective in exine formation protein (DEX1) [AT3G09090] && - && PF13517:Repeat domain in Vibrio, Colwellia, Bradyrhizobium and Shewanella	-
Rs158140	590.993	703.28	584.811	172.019	154.197	179.991	626.361	168.736	1.89134	1.42231e-28	4.51108e-27	Rs158140	R4	5013304	5016102	+	1750	protein_coding	argininosuccinate synthase [BLAST2GO] | arginosuccinate synthase family [AT4G24830] && Q9SZX3.3 RecName: Full=Argininosuccinate synthase, chloroplastic; AltName: Full=Citrulline--aspartate ligase; Flags: Precursor && PF00764:Arginosuccinate synthase	-
Rs315920	566.322	928.192	770.773	0	6.78856	1.95642	755.096	2.91499	8.02862	1.42577e-28	4.51801e-27	Rs315920	R6	16551215	16551832	-	618	protein_coding	protein ralf-like 27 [BLAST2GO] | ralf-like 27 [AT3G29780] && Q9LH43.1 RecName: Full=Protein RALF-like 27; Flags: Precursor && -	-
Rs174650	20.1857	15.9836	18.512	185.036	195.898	178.034	18.2271	186.323	-3.35168	1.49267e-28	4.72576e-27	Rs174650	R4	14767172	14768992	-	1535	protein_coding	nodulin 21 -like transporter family protein [BLAST2GO] | Best-Hit: nodulin MtN21 /EamA-like transporter family protein [AT3G28070] && - && PF00892:EamA-like transporter family	DUF6
novel.3552	13.4571	12.5586	12.6218	191.545	212.385	149.666	12.8792	184.532	-3.84258	1.49625e-28	4.73287e-27	-	R6	24127626	24130056	-	1775	-	-	-
Rs256310	4373.57	4301.88	4133.23	1551.89	1515.79	1834.15	4269.56	1633.94	1.38572	1.50081e-28	4.74304e-27	Rs256310	R5	26492634	26493841	+	1208	protein_coding	src2-like protein [BLAST2GO] | soybean gene regulated by cold-2 [AT1G09070] && O04023.1 RecName: Full=Protein SRC2 homolog; Short=AtSRC2 && PF00168:C2 domain	C2
Rs173060	1581.21	1947.72	1433	0	0	0	1653.98	0	13.1942	1.53513e-28	4.84718e-27	Rs173060	R4	13616928	13618475	-	1403	protein_coding	uncharacterized protein [BLAST2GO] | Protein of unknown function (DUF760) [AT5G48590] && Q9LVJ0.1 RecName: Full=UV-B-induced protein At3g17800, chloroplastic; Flags: Precursor && PF05542:Protein of unknown function (DUF760)	-
Rs167770	1752.79	1598.36	1409.44	419.353	420.891	540.951	1586.86	460.398	1.78496	1.61195e-28	5.0852e-27	Rs167770	R4	10165248	10182478	+	14447	protein_coding	zinc finger family protein [BLAST2GO] | Zinc finger, C3HC4 type (RING finger) family protein [AT5G23110] && Q9NZJ4.2 RecName: Full=Sacsin; AltName: Full=DnaJ homolog subfamily C member 29; Short=DNAJC29 && PF13920:Zinc finger, C3HC4 type (RING finger)	-
Rs102350	699.772	571.986	634.457	98.562	96.0096	158.47	635.405	117.681	2.43385	1.71808e-28	5.41517e-27	Rs102350	R2	1564639	1566791	-	1230	protein_coding	monoglyceride lipase-like [BLAST2GO] | alpha/beta-Hydrolases superfamily protein [AT1G77420] && Q9C942.1 RecName: Full=Caffeoylshikimate esterase; AltName: Full=Lysophospholipase 2; Short=LysoPL2 && PF12146:Serine aminopeptidase, S33	-
Rs451060	0	0	0	1745.29	1523.55	1813.6	0	1694.15	-13.1332	1.99684e-28	6.28817e-27	Rs451060	R9	3771533	3774146	+	1113	protein_coding	protein tify 7 [BLAST2GO] | TIFY domain/Divergent CCT motif family protein [AT1G70700] && Q8W4J8.2 RecName: Full=Protein TIFY 7; AltName: Full=Jasmonate ZIM domain-containing protein 9 && PF09425:Divergent CCT motif|PF06200:tify domain	Zim
novel.5702	2.24286	3.42506	2.52437	221.3	198.808	193.686	2.73076	204.598	-6.23922	2.02703e-28	6.37758e-27	-	RUS00796	689	4227	+	2323	-	PF08646:Replication factor-A C terminal domain	-
novel.5683	392.5	417.858	370.24	0	2.90938	0.978211	393.533	1.29586	8.26454	2.09191e-28	6.57583e-27	-	RUS00760	656	2468	+	1216	-	PF00177:Ribosomal protein S7p/S5e	-
Rs128450	275.871	258.022	245.705	26.0352	18.4261	41.0849	259.866	28.5154	3.18895	2.11812e-28	6.65232e-27	Rs128450	R3	17453738	17455348	+	1611	protein_coding	spotted leaf [BLAST2GO] | plant U-box 23 [AT2G35930] && Q84TG3.1 RecName: Full=E3 ubiquitin-protein ligase PUB23; AltName: Full=Plant U-box protein 23; AltName: Full=U-box domain-containing protein 23 && PF04564:U-box domain	U-box
Rs238580	0	0	0	1347.32	1934.74	2017.07	0	1766.38	-13.1933	2.1398e-28	6.71444e-27	Rs238580	R5	12262829	12263972	-	831	protein_coding	Unknown protein && - && -	-
Rs166940	233.257	170.112	249.071	24.1756	21.3355	18.586	217.48	21.3657	3.34802	2.17258e-28	6.81126e-27	Rs166940	R5	17532680	17536113	-	2795	protein_coding	endonuclease or glycosyl hydrolase with c2h2-type zinc finger domain [BLAST2GO] | Best-Hit: Putative endonuclease or glycosyl hydrolase [AT3G62210] && - && PF01936:NYN domain	DUF88
Rs011490	846.679	1604.07	1019.84	138.545	213.355	145.753	1156.86	165.884	2.80191	2.19318e-28	6.86977e-27	Rs011490	R1	5623249	5624021	+	773	protein_coding	pho1-like protein [BLAST2GO] | EXS (ERD1/XPR1/SYG1) family protein [AT1G14040] && - && PF03105:SPX domain	SPX
Rs061040	401.472	431.558	366.033	1132.53	1225.82	1385.15	399.688	1247.83	-1.64419	2.20221e-28	6.89195e-27	Rs061040	R2	32759503	32761813	-	1665	protein_coding	peroxisomal acyl-coenzyme a oxidase 1 [BLAST2GO] | acyl-CoA oxidase 1 [AT4G16760] && O65202.1 RecName: Full=Peroxisomal acyl-coenzyme A oxidase 1; Short=AOX 1; AltName: Full=Long-chain acyl-CoA oxidase; Short=AtCX1 && PF14749:Acyl-coenzyme A oxidase N-terminal|PF02770:Acyl-CoA dehydrogenase, middle domain	-
Rs005450	4.48572	2.28338	0	259.423	253.116	248.466	2.25636	253.668	-6.95402	2.22972e-28	6.97187e-27	Rs005450	R1	2837757	2838292	+	536	protein_coding	histone h4 [BLAST2GO] | Best-Hit: Histone superfamily protein [AT5G59970] && - && PF15511:Centromere kinetochore component CENP-T histone fold	-
Rs204770	1446.64	1960.28	1305.94	0	7.75835	6.84748	1570.95	4.86861	8.34239	2.24586e-28	7.01613e-27	Rs204770	R4	38754709	38756315	+	992	protein_coding	cell number regulator 8-like [BLAST2GO] | PLAC8 family protein [AT2G37110] && - && PF04749:PLAC8 family	-
novel.5941	281.479	206.646	270.107	26.0352	36.8522	33.2592	252.744	32.0489	2.98224	2.50891e-28	7.831e-27	-	RUS01390	8463	15388	-	3140	-	PF02736:Myosin N-terminal SH3-like domain|PF00063:Myosin head (motor domain)	Myosin_head
novel.473	257.929	130.152	256.644	9.2983	4.84897	2.93463	214.908	5.69397	5.22969	2.59269e-28	8.08534e-27	-	R2	14819622	14820917	+	1060	-	-	-
Rs127070	2286.59	1639.46	2079.24	620.197	489.746	556.602	2001.76	555.515	1.84936	2.61901e-28	8.16023e-27	Rs127070	R3	15027025	15029137	+	1254	protein_coding	60s acidic ribosomal protein p0 [BLAST2GO] | Ribosomal protein L10 family protein [AT2G40010] && - && PF00428:60s Acidic ribosomal protein|PF00466:Ribosomal protein L10	-
novel.6819	448.572	358.49	531.8	83.6847	91.1606	82.1697	446.287	85.6717	2.3833	2.67916e-28	8.34031e-27	-	RUS04107	904	3400	-	1966	-	PF00534:Glycosyl transferases group 1|PF08288:PIGA (GPI anchor biosynthesis)	Glycos_transf_1
Rs342850	3133.27	3412.51	3088.14	848.935	832.083	498.888	3211.31	726.635	2.14357	2.71335e-28	8.4393e-27	Rs342850	R6	37426072	37429371	-	1536	protein_coding	peroxidase [BLAST2GO] | Best-Hit: peroxidase CB [AT3G49120] && Q9SMU8.1 RecName: Full=Peroxidase 34; Short=Atperox P34; AltName: Full=ATPCb; Flags: Precursor && PF00141:Peroxidase	-
novel.5543	403.714	487.501	475.422	89.2637	44.6105	74.344	455.546	69.4061	2.71324	2.73198e-28	8.48979e-27	-	RUS00452	14683	16225	+	1127	-	PF14299:Phloem protein 2|PF12937:F-box-like	-
novel.5818	1.12143	0	0	3489.65	2901.62	3200.71	0.37381	3197.33	-13.0877	2.75096e-28	8.54127e-27	-	RUS01072	17161	18755	-	1000	-	PF11833:Protein CHAPERONE-LIKE PROTEIN OF POR1-like	-
Rs406080	1715.79	2085.86	1597.08	509.547	607.091	543.885	1799.58	553.508	1.70057	2.78477e-28	8.63866e-27	Rs406080	R8	189266	191051	+	1455	protein_coding	protochlorophyllide reductase c [BLAST2GO] | protochlorophyllide oxidoreductase C [AT1G03630] && O48741.1 RecName: Full=Protochlorophyllide reductase C, chloroplastic; Short=PCR C; AltName: Full=NADPH-protochlorophyllide oxidoreductase C; Short=POR C; Flags: Precursor && PF00106:short chain dehydrogenase	adh_short
Rs174000	1519.54	1802.73	1753.59	0	1.93959	0	1691.95	0.646529	11.3701	2.87448e-28	8.90913e-27	Rs174000	R4	14259567	14260932	-	1246	protein_coding	at3g29240 mxo21_9 [BLAST2GO] | Protein of unknown function (DUF179) [AT3G29240] && - && PF02622:Uncharacterized ACR, COG1678	-
Rs346000	227.65	224.913	263.375	20.4563	36.8522	20.5424	238.646	25.9503	3.20406	2.95456e-28	9.14931e-27	Rs346000	R6	39494250	39495373	+	1045	protein_coding	octicosapeptide phox bem1p domain-containing protein [BLAST2GO] | Octicosapeptide/Phox/Bem1p family protein [AT3G48240] && - && PF00564:PB1 domain	-
Rs151520	275.871	222.629	268.424	837.777	995.009	835.392	255.642	889.393	-1.79711	3.0793e-28	9.52723e-27	Rs151520	R4	1515752	1517535	+	1538	protein_coding	80A08_14 [Brassica rapa subsp. pekinensis] [AAZ67599] && - && -	-
Rs365450	10168	10710.2	10919.6	4431.57	4916.86	4677.81	10599.2	4675.41	1.18087	3.14425e-28	9.7197e-27	Rs365450	R6	53136804	53145057	-	2388	protein_coding	cytochrome family subfamily polypeptide 1 [BLAST2GO] | cytochrome P450, family 709, subfamily B, polypeptide 2 [AT2G46950] && F4IK45.1 RecName: Full=Cytochrome P450 709B2 && PF00010:Helix-loop-helix DNA-binding domain|PF00067:Cytochrome P450	p450
Rs501720	1075.45	1125.7	1040.04	397.967	319.062	336.505	1080.4	351.178	1.62047	3.27139e-28	1.01039e-26	Rs501720	RUS00165	89243	92584	-	1336	protein_coding	phosphoglucan phosphatase dsp4 [BLAST2GO] | dual specificity protein phosphatase (DsPTP1) family protein [AT3G52180] && Q9FEB5.1 RecName: Full=Phosphoglucan phosphatase DSP4, chloroplastic; AltName: Full=AtPTPKIS1; AltName: Full=Dual specificity protein phosphatase 4; AltName: Full=Protein STARCH-EXCESS 4; Short=AtSEX4; Flags: Precursor && PF00782:Dual specificity phosphatase, catalytic domain	DSPc
Rs351640	0	0	0	1624.41	2076.33	1397.86	0	1699.54	-13.1378	3.28975e-28	1.01517e-26	Rs351640	R6	43508726	43510593	+	1052	protein_coding	aldose 1-epimerase family protein [BLAST2GO] | Galactose mutarotase-like superfamily protein [AT5G66530] && - && PF01263:Aldose 1-epimerase	Aldose_epim
Rs145260	16.8214	33.109	21.8778	213.861	218.204	229.88	23.9361	220.648	-3.21252	3.30232e-28	1.01816e-26	Rs145260	R3	27416064	27420065	+	3403	protein_coding	myosin heavy chain-like protein [BLAST2GO] | Best-Hit: myosin heavy chain-related [AT5G07890] && - && -	-
Rs415390	30.2786	37.6757	31.1338	219.44	298.697	239.662	33.0294	252.599	-2.93915	3.32073e-28	1.02295e-26	Rs415390	R8	4961192	4963438	-	1755	protein_coding	ccch-type zinc finger protein c3h69 [BLAST2GO] | zinc finger (CCCH-type/C3HC4-type RING finger) family protein [AT3G08505] && E0X9N4.1 RecName: Full=Zinc finger CCCH domain-containing protein 69; Short=AtC3H69 && PF13639:Ring finger domain	-
Rs181170	4.48572	7.99182	14.3047	158.071	229.841	190.751	8.92742	192.888	-4.37773	3.39015e-28	1.04342e-26	Rs181170	R4	18667577	18669697	-	1433	protein_coding	transcription factor bhlh71 [BLAST2GO] | beta HLH protein 71 [AT5G46690] && - && PF00010:Helix-loop-helix DNA-binding domain	HLH
Rs386730	358.857	522.893	367.716	0	2.90938	0.978211	416.489	1.29586	8.34572	3.45167e-28	1.06143e-26	Rs386730	R7	10355698	10357566	+	1292	protein_coding	protein tify 10a [BLAST2GO] | TIFY domain/Divergent CCT motif family protein [AT1G74950] && Q9S7M2.1 RecName: Full=Protein TIFY 10B; AltName: Full=Jasmonate ZIM domain-containing protein 2 && PF09425:Divergent CCT motif|PF06200:tify domain	Zim
Rs384290	2.24286	4.56675	3.36582	164.58	204.627	181.947	3.39181	183.718	-5.76243	3.46645e-28	1.06505e-26	Rs384290	R7	12160073	12173449	-	3399	protein_coding	protein hypersensitive to excess boron 1 [BLAST2GO] | ARM repeat superfamily protein [AT1G64960] && - && PF12422:Condensin II non structural maintenance of chromosomes subunit	-
Rs520760	176.064	166.686	153.986	668.548	862.147	600.622	165.579	710.439	-2.1032	3.82036e-28	1.17277e-26	Rs520760	RUS00360	32127	39761	-	1553	protein_coding	sap domain-containing protein [BLAST2GO] | SAP domain-containing protein [AT5G66840] && Q338N2.2 RecName: Full=Zinc finger CCCH domain-containing protein 62; Short=OsC3H62 && -	-
Rs420470	1367.02	1548.13	1598.76	0	0	0	1504.64	0	13.0585	4.02066e-28	1.23319e-26	Rs420470	R8	8486667	8488646	-	1168	protein_coding	haloacid dehalogenase-like hydrolase family protein [BLAST2GO] | Haloacid dehalogenase-like hydrolase (HAD) superfamily protein [AT4G39970] && - && PF13419:Haloacid dehalogenase-like hydrolase	-
novel.7945	206.343	211.212	234.766	29.7546	13.5771	17.6078	217.44	20.3132	3.41603	4.0375e-28	1.23728e-26	-	RUS10392	296	2094	+	1299	-	PF16100:RecQ-mediated genome instability protein 2	-
novel.3185	198.493	139.286	216.254	1.85966	3.87918	4.89106	184.678	3.5433	5.71537	4.36836e-28	1.33751e-26	-	R6	35929985	35932274	+	804	-	-	-
Rs475280	1499.35	1525.3	1421.22	0	0	0	1481.95	0	13.036	4.44785e-28	1.36067e-26	Rs475280	R9	18358995	18360414	+	1420	protein_coding	2-keto-3-deoxy-l-rhamnonate aldolase-like [BLAST2GO] | Phosphoenolpyruvate carboxylase family protein [AT4G10750] && - && PF03328:HpcH/HpaI aldolase/citrate lyase family	-
Rs150820	468.757	434.983	454.386	94.8427	61.097	102.712	452.709	86.2173	2.39225	4.45421e-28	1.36144e-26	Rs150820	R4	1181324	1183640	+	1936	protein_coding	senescence dehydration-associated protein [BLAST2GO] | Senescence/dehydration-associated protein-related [AT4G35985] && F4JNX2.1 RecName: Full=Senescence/dehydration-associated protein At4g35985, chloroplastic; Flags: Precursor && PF06911:Senescence-associated protein	-
novel.5910	0	0	0	1481.22	1806.73	1516.23	0	1601.39	-13.0519	4.6556e-28	1.42177e-26	-	RUS01306	10403	13084	-	2092	-	-	-
Rs181880	1340.11	1441.95	1756.96	0	0	0	1513.01	0	13.0669	4.74879e-28	1.44898e-26	Rs181880	R4	19356956	19358655	+	893	protein_coding	28 kda heat- and acid-stable phosphoprotein [BLAST2GO] | Best-Hit: CONTAINS InterPro DOMAIN/s: Casein kinase substrate, phosphoprotein PP28 (InterPro:IPR019380) [AT5G46020] && - && PF10252:Casein kinase substrate phosphoprotein PP28	-
Rs587910	0	0	0	1881.05	1422.69	1537.75	0	1613.83	-13.0632	4.92093e-28	1.50021e-26	Rs587910	RUS01895	4839	6525	+	859	protein_coding	glutathione peroxidase [BLAST2GO] | glutathione peroxidase 6 [AT4G11600] && - && PF00255:Glutathione peroxidase	GSHPx
Rs124980	220.921	246.605	249.912	724.338	929.063	926.366	239.146	859.922	-1.84499	5.08728e-28	1.54958e-26	Rs124980	R3	13088530	13090595	-	1420	protein_coding	phytochrome interacting factor 4 [BLAST2GO] | phytochrome interacting factor 4 [AT2G43010] && - && PF00010:Helix-loop-helix DNA-binding domain	HLH
Rs476410	445.207	517.185	412.313	1569.55	1305.34	1437.97	458.235	1437.62	-1.65151	5.10891e-28	1.55483e-26	Rs476410	R9	19211673	19215207	-	2615	protein_coding	eukaryotic translation initiation factor 3 subunit a-like [BLAST2GO] | eukaryotic translation initiation factor 3A [AT4G11420] && Q9LD55.1 RecName: Full=Eukaryotic translation initiation factor 3 subunit A; Short=eIF3a; AltName: Full=Eukaryotic translation initiation factor 3 large subunit; AltName: Full=Eukaryotic translation initiation factor 3 subunit 10; AltName: Full=eIF-3-theta; AltName: Fu…	-
Rs472540	170.457	181.528	215.413	662.969	740.923	645.619	189.133	683.17	-1.84824	5.18756e-28	1.57741e-26	Rs472540	R9	15445329	15447080	+	1026	protein_coding	structural maintenance of chromosomes protein 4-like [BLAST2GO] | structural maintenance of chromosome 3 [AT5G48600] && Q9FJL0.1 RecName: Full=Structural maintenance of chromosomes protein 4; Short=AtSMC4; Short=SMC protein 4; Short=SMC-4; AltName: Full=Chromosome-associated protein C; Short=AtCAP-C && PF02463:RecF/RecN/SMC N terminal domain	SMC_N
Rs426270	0	0	0	1597.45	1478.94	1610.14	0	1562.17	-13.0162	5.36101e-28	1.62875e-26	Rs426270	R8	12215188	12218167	-	2043	protein_coding	serine carboxypeptidase-like 43 [BLAST2GO] | serine carboxypeptidase-like 42 [AT5G42240] && Q9FH05.1 RecName: Full=Serine carboxypeptidase-like 42; Flags: Precursor && PF00450:Serine carboxypeptidase	Peptidase_S10
novel.1370	153.636	324.239	203.632	1641.15	1200.61	1425.25	227.169	1422.34	-2.6483	5.68215e-28	1.72484e-26	-	R3	23136306	23137154	-	430	-	-	-
Rs380980	22.4286	14.8419	31.9753	219.44	225.962	293.463	23.0819	246.288	-3.38797	6.04692e-28	1.83399e-26	Rs380980	R7	15517602	15519288	+	1334	protein_coding	probable salt tolerance-like protein at1g75540-like [BLAST2GO] | salt tolerance homolog2 [AT1G75540] && - && PF00643:B-box zinc finger	zf-B_box
Rs258550	2431.26	2016.22	2169.27	507.687	699.221	699.421	2205.58	635.443	1.79563	6.31561e-28	1.91384e-26	Rs258550	R5	27377597	27379306	-	1710	protein_coding	prephenate dehydratase family protein [BLAST2GO] | arogenate dehydratase 4 [AT3G44720] && - && PF00800:Prephenate dehydratase	-
Rs452160	4567.58	3554.08	4149.22	1136.25	1454.69	1332.32	4090.29	1307.76	1.64528	6.48269e-28	1.96279e-26	Rs452160	R9	1938820	1943649	+	3030	protein_coding	alpha-amylase chloroplastic-like [BLAST2GO] | alpha-amylase-like 3 [AT1G69830] && Q94A41.1 RecName: Full=Alpha-amylase 3, chloroplastic; Short=AtAMY3; AltName: Full=1,4-alpha-D-glucan glucanohydrolase; Flags: Precursor && PF07821:Alpha-amylase C-terminal beta-sheet domain|PF00128:Alpha amylase, catalytic domain	-
Rs288990	376.8	422.425	362.667	89.2637	61.097	81.1915	387.297	77.1841	2.3252	6.68582e-28	2.02243e-26	Rs288990	R5	45763482	45772534	-	609	protein_coding	cystathionine gamma-synthase [BLAST2GO] | Pyridoxal phosphate (PLP)-dependent transferases superfamily protein [AT3G01120] && - && PF01053:Cys/Met metabolism PLP-dependent enzyme	Cys_Met_Meta_PP
Rs584230	569.686	666.746	513.288	1637.43	1817.39	1821.43	583.24	1758.75	-1.59425	6.6911e-28	2.02243e-26	Rs584230	RUS01431	8391	10177	+	821	protein_coding	dihydrolipoamide succinyltransferase [BLAST2GO] | Dihydrolipoamide succinyltransferase [AT5G55070] && Q9FLQ4.1 RecName: Full=Dihydrolipoyllysine-residue succinyltransferase component of 2-oxoglutarate dehydrogenase complex 1, mitochondrial; AltName: Full=2-oxoglutarate dehydrogenase complex component E2-1; Short=OGDC-E2-1; AltName: Full=Dihydrolipoamide succinyltransferase component of 2-oxogluta…	Biotin_lipoyl
Rs127330	151.393	196.37	162.401	10.2281	4.84897	12.7167	170.055	9.26462	4.19696	6.72694e-28	2.03152e-26	Rs127330	R3	15319288	15321654	+	2042	protein_coding	jacalin-related lectin 22 [BLAST2GO] | jacalin-related lectin 22 [AT2G39310] && O80950.1 RecName: Full=Jacalin-related lectin 22; AltName: Full=Myrosinase-binding protein-like At2g39310 && PF01419:Jacalin-like lectin domain	-
novel.1467	19.0643	26.2588	18.512	197.124	185.231	205.424	21.2784	195.926	-3.21447	6.75354e-28	2.03782e-26	-	R4	2398624	2401461	+	2016	-	PF00155:Aminotransferase class I and II	Aminotran_1_2
Rs144060	317.364	325.381	343.314	75.3162	65.946	73.3658	328.686	71.5427	2.20024	7.06298e-28	2.12937e-26	Rs144060	RUS07198	6207	7588	+	575	protein_coding	agmatine deiminase [BLAST2GO] | porphyromonas-type peptidyl-arginine deiminase family protein [AT5G08170] && - && PF04371:Porphyromonas-type peptidyl-arginine deiminase	-
novel.197	234.379	246.605	221.303	0.92983	0.969794	3.91284	234.095	1.93749	6.92978	7.29857e-28	2.19852e-26	-	R1	8025	9992	-	1126	-	PF17780:OCRE domain	-
Rs316970	244.471	305.972	299.558	44.6318	37.822	52.8234	283.334	45.0924	2.65267	7.36634e-28	2.21705e-26	Rs316970	R6	17026906	17029838	-	1371	protein_coding	nodulin 21 -like transporter family protein [BLAST2GO] | nodulin MtN21 /EamA-like transporter family protein [AT3G28100] && - && PF00892:EamA-like transporter family	DUF6
novel.47	7.85	2.28338	5.89019	141.334	189.11	179.013	5.34119	169.819	-4.97533	7.43055e-28	2.23447e-26	-	R1	4549469	4552725	+	2739	-	PF01453:D-mannose binding lectin|PF07714:Protein tyrosine kinase|PF00954:S-locus glycoprotein domain|PF08276:PAN-like domain|PF11883:Domain of unknown function (DUF3403)	Pkinase_Tyr
novel.4115	3.36429	0	0	742.934	695.342	542.907	1.12143	660.395	-9.34152	8.98904e-28	2.70084e-26	-	R7	9142869	9145291	-	817	-	PF00005:ABC transporter	ABC_tran
Rs559210	930.786	981.852	809.48	258.493	304.515	271.943	907.373	278.317	1.70417	9.11815e-28	2.7373e-26	Rs559210	RUS00854	2801	5513	+	2427	protein_coding	probably inactive leucine-rich repeat receptor-like protein kinase at5g48380-like [BLAST2GO] | BAK1-interacting receptor-like kinase 1 [AT5G48380] && Q9ASS4.1 RecName: Full=Probably inactive leucine-rich repeat receptor-like protein kinase At5g48380; Flags: Precursor && PF07714:Protein tyrosine kinase|PF08263:Leucine rich repeat N-terminal domain	Pkinase_Tyr
Rs565540	0	0	0	1561.18	1511.91	1426.23	0	1499.78	-12.9574	9.33899e-28	2.80122e-26	Rs565540	RUS00954	36742	38088	-	758	protein_coding	60s ribosomal protein l18a [BLAST2GO] | Ribosomal protein L18ae/LX family protein [AT2G34480] && - && PF01775:Ribosomal L18ae/LX protein domain	-
Rs345470	180.55	195.229	183.437	1.85966	2.90938	2.93463	186.405	2.56789	6.18702	9.36446e-28	2.80648e-26	Rs345470	R6	39165223	39167141	-	1171	protein_coding	alpha beta-hydrolases superfamily protein [BLAST2GO] | Best-Hit: alpha/beta-Hydrolases superfamily protein [AT1G29840] && - && PF12695:Alpha/beta hydrolase family	-
Rs555360	2.24286	0	0.841455	672.267	636.185	592.796	1.0281	633.749	-9.2861	9.59026e-28	2.87172e-26	Rs555360	R4	9630000	9630643	-	644	protein_coding	60s ribosomal protein l26 [BLAST2GO] | Translation protein SH3-like family protein [AT3G49910] && - && PF00467:KOW motif|PF16906:Ribosomal proteins L26 eukaryotic, L24P archaeal	KOW
Rs185470	24.6714	43.3841	26.0851	248.265	235.66	257.27	31.3802	247.065	-2.98974	1.005e-27	3.00683e-26	Rs185470	R4	22589293	22591528	-	2236	protein_coding	protein transport protein sec23-like [BLAST2GO] | Sec23/Sec24 protein transport family protein [AT5G43670] && Q4PE39.1 RecName: Full=Protein transport protein SEC23 && PF04811:Sec23/Sec24 trunk domain|PF04815:Sec23/Sec24 helical domain|PF08033:Sec23/Sec24 beta-sandwich domain|PF00626:Gelsolin repeat	-
Rs056660	2246.22	2460.34	2153.28	410.985	509.142	702.356	2286.61	540.827	2.08023	1.07039e-27	3.19977e-26	Rs056660	R2	36783893	36785146	+	1254	protein_coding	mitochondrial uncoupling protein 5-like [BLAST2GO] | dicarboxylate carrier 2 [AT4G24570] && Q9SB52.1 RecName: Full=Mitochondrial uncoupling protein 4; Short=AtPUMP4; AltName: Full=Mitochondrial dicarboxylate carrier 2 && PF00153:Mitochondrial carrier protein	Mito_carr
Rs108340	284.843	239.755	261.693	23.2458	44.6105	26.4117	262.097	31.4227	3.06228	1.07332e-27	3.20582e-26	Rs108340	R3	1838970	1841408	+	2218	protein_coding	outer arm dynein light chain 1 isoform 1 [BLAST2GO] | Outer arm dynein light chain 1 protein [AT4G03260] && - && PF13855:Leucine rich repeat	-
Rs491390	894.9	1414.55	881.845	133.896	192.019	212.272	1063.77	179.396	2.56805	1.09087e-27	3.25549e-26	Rs491390	R9	29912818	29917172	+	1535	protein_coding	pectate lyase [BLAST2GO] | Pectin lyase-like superfamily protein [AT5G48900] && Q93WF1.1 RecName: Full=Probable pectate lyase 20; Flags: Precursor && PF00544:Pectate lyase	-
novel.4183	0	0	0	1462.62	1447.9	1519.16	0	1476.56	-12.9349	1.11993e-27	3.33938e-26	-	R7	18416806	18417912	-	526	-	PF01667:Ribosomal protein S27	-
Rs166060	897.143	826.582	962.625	146.913	251.177	182.925	895.45	193.672	2.21016	1.12329e-27	3.34658e-26	Rs166060	R4	9485798	9487318	-	1130	protein_coding	ndh-dependent cyclic electron flow 1 [BLAST2GO] | NDH-dependent cyclic electron flow 1 [AT1G64770] && Q94AQ8.1 RecName: Full=Photosynthetic NDH subunit of subcomplex B 2, chloroplastic; Short=Protein PnsB2; AltName: Full=NAD(P)H DEHYDROGENASE SUBUNIT 45; AltName: Full=NDH-DEPENDENT CYCLIC ELECTRON FLOW 2; Flags: Precursor && -	-
novel.3937	1607.01	1177.08	1490.22	0	0	0	1424.77	0	12.9798	1.18352e-27	3.52307e-26	-	R7	14646249	14655141	+	2836	-	PF00098:Zinc knuckle|PF14223:gag-polypeptide of LTR copia-type	zf-CCHC
Rs179000	1018.26	790.048	833.041	268.721	259.905	249.444	880.449	259.357	1.76273	1.19582e-27	3.55669e-26	Rs179000	R4	17684197	17687589	-	2028	protein_coding	clathrin assembly protein [BLAST2GO] | ENTH/ANTH/VHS superfamily protein [AT2G01600] && Q8LBH2.2 RecName: Full=Putative clathrin assembly protein At2g01600 && PF07651:ANTH domain	-
Rs113890	4.48572	3.42506	16.8291	238.037	187.17	203.468	8.24663	209.558	-4.57502	1.20092e-27	3.56886e-26	Rs113890	R3	11604798	11606180	+	962	protein_coding	eukaryotic initiation factor 3 gamma subunit family protein [BLAST2GO] | eukaryotic initiation factor 3 gamma subunit family protein [AT2G45730] && - && PF04189:Gcd10p family	-
Rs389160	195.129	205.504	154.828	2.78949	4.84897	0.978211	185.153	2.87222	6.00627	1.20451e-27	3.57651e-26	Rs389160	R7	3059260	3061260	-	1431	protein_coding	5 -adenylylsulfate reductase-like 7 [BLAST2GO] | APR-like 7 [AT5G18120] && Q84JN1.1 RecName: Full=5'-adenylylsulfate reductase-like 7; AltName: Full=Adenosine 5'-phosphosulfate reductase-like 7; Short=APR-like 7; Short=AtAPRL7; Flags: Precursor && -	-
Rs360130	1351.32	1065.2	1652.62	227.808	241.479	345.309	1356.38	271.532	2.32176	1.24963e-27	3.70738e-26	Rs360130	R6	49585017	49587325	+	1759	protein_coding	wrky transcription factor 33 [BLAST2GO] | WRKY DNA-binding protein 33 [AT2G38470] && Q8S8P5.2 RecName: Full=Probable WRKY transcription factor 33; AltName: Full=WRKY DNA-binding protein 33 && PF03106:WRKY DNA -binding domain	WRKY
Rs419840	5.60714	1.14169	4.20728	251.054	281.24	136.95	3.65204	223.081	-5.91164	1.25964e-27	3.73393e-26	Rs419840	R8	9216907	9220378	+	2553	protein_coding	uncharacterized protein [BLAST2GO] | Protein of unknown function, DUF547 [AT4G37080] && - && PF14389:Leucine-zipper of ternary complex factor MIP1|PF04784:Protein of unknown function, DUF547	-
Rs565170	185.036	163.261	216.254	0.92983	7.75835	0.978211	188.184	3.22213	5.87958	1.27904e-27	3.78827e-26	Rs565170	RUS00843	23278	24385	-	1108	protein_coding	uncharacterized protein [BLAST2GO] | Best-Hit: unknown protein [AT4G34560] && - && -	-
Rs309480	210.829	204.362	188.486	28.8247	18.4261	21.5206	201.226	22.9238	3.12991	1.29953e-27	3.84573e-26	Rs309480	R6	12612808	12616620	+	2672	protein_coding	beta-xylosidase alpha-l-arabinofuranosidase 2-like [BLAST2GO] | beta-D-xylosidase 4 [AT5G64570] && - && PF00933:Glycosyl hydrolase family 3 N terminal domain|PF14310:Fibronectin type III-like domain|PF01915:Glycosyl hydrolase family 3 C-terminal domain	Glyco_hydro_3_C
Rs230720	1462.34	1576.67	1503.68	0	0	1.95642	1514.23	0.652141	11.2097	1.37634e-27	4.06964e-26	Rs230720	R5	6956591	6961542	+	2879	protein_coding	arm repeat superfamily protein [BLAST2GO] | ARM repeat superfamily protein [AT3G15180] && - && -	-
Rs065050	11.2143	5.70844	5.89019	172.948	184.261	139.884	7.6043	165.698	-4.46765	1.37986e-27	4.07663e-26	Rs065050	R2	30120639	30121383	+	745	protein_coding	hypothetical protein 23.t00068 [Brassica oleracea] [ABD65627] && - && -	-
Rs395700	1751.67	1327.78	1734.24	467.705	528.538	464.65	1604.56	486.964	1.72081	1.3954e-27	4.1191e-26	Rs395700	R7	5862266	5867576	+	2902	protein_coding	rho gtpase activation protein with ph domain [BLAST2GO] | Rho GTPase activation protein (RhoGAP) with PH domain [AT5G12150] && Q9FMP8.1 RecName: Full=Rho GTPase-activating protein 6; AltName: Full=Rho-type GTPase-activating protein 6 && PF00169:PH domain|PF14389:Leucine-zipper of ternary complex factor MIP1|PF00620:RhoGAP domain	RhoGAP
Rs011970	1205.54	1156.53	1040.04	2719.75	2828.89	2963	1134.03	2837.21	-1.3239	1.41112e-27	4.16203e-26	Rs011970	R1	6659708	6662331	+	1877	protein_coding	inosine monophosphate dehydrogenase [BLAST2GO] | Aldolase-type TIM barrel family protein [AT1G16350] && - && PF00478:IMP dehydrogenase / GMP reductase domain	-
novel.73	0	0	0	1526.78	1387.78	1443.84	0	1452.8	-12.9115	1.44744e-27	4.2656e-26	-	R1	8508497	8509649	+	1153	-	-	-
novel.2709	22.4286	12.5586	12.6218	166.44	201.717	203.468	15.8697	190.542	-3.60153	1.53401e-27	4.51696e-26	-	R5	21210530	21213611	-	2578	-	PF01590:GAF domain|PF00989:PAS fold|PF00360:Phytochrome region|PF08446:PAS fold	GAF
Rs073100	0	0	0	1391.96	1493.48	1443.84	0	1443.09	-12.9018	1.55068e-27	4.56226e-26	Rs073100	R2	19377147	19380186	+	1750	protein_coding	phosphoglucosamine mutase family protein [BLAST2GO] | phosphoglucosamine mutase family protein [AT5G17530] && - && PF02878:Phosphoglucomutase/phosphomannomutase, alpha/beta/alpha domain I|PF02880:Phosphoglucomutase/phosphomannomutase, alpha/beta/alpha domain III|PF02879:Phosphoglucomutase/phosphomannomutase, alpha/beta/alpha domain II	PGM_PMM_II
Rs345460	148.029	186.095	142.206	3.71932	3.87918	7.82569	158.777	5.1414	4.95309	1.67305e-27	4.91818e-26	Rs345460	R6	39160893	39163847	-	2597	protein_coding	wall-associated receptor kinase-like 8 [BLAST2GO] | Wall-associated kinase family protein [AT1G16260] && Q9SA25.1 RecName: Full=Wall-associated receptor kinase-like 8; Flags: Precursor && PF07714:Protein tyrosine kinase|PF13947:Wall-associated receptor kinase galacturonan-binding|PF08488:Wall-associated kinase	Pkinase_Tyr
Rs543790	0	0	0	1445.89	1372.26	1485.9	0	1434.68	-12.8934	1.69247e-27	4.97114e-26	Rs543790	RUS00053	41036	42426	-	1270	protein_coding	at3g29240 mxo21_9 [BLAST2GO] | Protein of unknown function (DUF179) [AT3G29240] && - && PF02622:Uncharacterized ACR, COG1678	-
novel.885	257.929	164.403	232.242	14.8773	24.2449	12.7167	218.191	17.2796	3.66024	1.79914e-27	5.28006e-26	-	R2	31757132	31760014	-	2883	-	PF08263:Leucine rich repeat N-terminal domain|PF13855:Leucine rich repeat	LRRNT_2
Rs167860	1979.32	3808.67	1909.26	0	0	0	2565.75	0	13.8281	1.83415e-27	5.37835e-26	Rs167860	R4	10091436	10094705	+	1743	protein_coding	methylthioalkylmalate synthase [BLAST2GO] | methylthioalkylmalate synthase 1 [AT5G23010] && Q9FG67.1 RecName: Full=Methylthioalkylmalate synthase 1, chloroplastic; AltName: Full=2-isopropylmalate synthase 3; Flags: Precursor && PF00682:HMGL-like	HMGL-like
Rs354390	3784.82	4638.68	3695.67	798.724	899.969	1272.65	4039.72	990.449	2.02817	1.87537e-27	5.49465e-26	Rs354390	R6	46093803	46095400	-	1517	protein_coding	protein phosphatase 2c [BLAST2GO] | Best-Hit: Protein phosphatase 2C family protein [AT2G30020] && O80871.1 RecName: Full=Probable protein phosphatase 2C 25; Short=AtPP2C25; AltName: Full=Protein phosphatase AP2C1 && PF00481:Protein phosphatase 2C	PP2C
Rs541660	0	0	0	1391.03	1611.8	1323.52	0	1442.11	-12.9008	1.88886e-27	5.52961e-26	Rs541660	R7	24783972	24788320	+	3530	protein_coding	map3k epsilon protein kinase [BLAST2GO] && - && -	-
Rs271510	4044.99	5204.96	3470.16	820.11	999.858	1213.96	4240.04	1011.31	2.06777	1.96431e-27	5.74572e-26	Rs271510	R5	39035068	39036626	+	1559	protein_coding	u-box domain-containing protein [BLAST2GO] | CYS, MET, PRO, and GLY protein 2 [AT5G64660] && - && PF04564:U-box domain	U-box
Rs456580	222.043	196.37	193.535	22.3159	9.69794	22.4989	203.983	18.1709	3.48616	1.99707e-27	5.83673e-26	Rs456580	R9	5817874	5820187	-	1377	protein_coding	dna binding protein [BLAST2GO] | Core-2/I-branching beta-1,6-N-acetylglucosaminyltransferase family protein [AT1G73810] && - && PF02485:Core-2/I-Branching enzyme	-
Rs204120	1164.04	1318.65	1110.72	273.37	135.771	239.662	1197.8	216.268	2.4687	2.01566e-27	5.88618e-26	Rs204120	R4	39265634	39270646	-	2721	protein_coding	amp deaminase [BLAST2GO] | AMP deaminase, putative / myoadenylate deaminase, putative [AT2G38280] && - && PF00962:Adenosine/AMP deaminase	-
Rs545270	81.8643	33.109	82.4626	557.898	537.266	475.411	65.812	523.525	-2.98221	2.11374e-27	6.16752e-26	Rs545270	RUS00509	9869	10881	+	575	protein_coding	autophagy-related protein 8f [BLAST2GO] | Ubiquitin-like superfamily protein [AT4G16520] && Q8VYK7.1 RecName: Full=Autophagy-related protein 8f; AltName: Full=Autophagy-related ubiquitin-like modifier ATG8f; Short=AtAPG8f; Short=Protein autophagy 8f; Flags: Precursor && PF02991:Autophagy protein Atg8 ubiquitin like	-
Rs216880	169.336	188.379	158.194	16.7369	11.6375	16.6296	171.969	15.0014	3.51636	2.14624e-27	6.25719e-26	Rs216880	R4	48565755	48568935	+	1674	protein_coding	integrin-linked protein kinase family protein [BLAST2GO] | Integrin-linked protein kinase family [AT3G58760] && - && PF07714:Protein tyrosine kinase|PF12796:Ankyrin repeats (3 copies)	Pkinase_Tyr
novel.1213	174.943	164.403	160.718	13.9475	15.5167	16.6296	166.688	15.3646	3.4402	2.22944e-27	6.49439e-26	-	R3	28605320	28607893	+	1879	-	-	-
Rs212840	1595.79	1814.14	1749.39	649.021	672.067	693.552	1719.77	671.547	1.35685	2.28501e-27	6.65078e-26	Rs212840	R4	43696645	43699077	+	1565	protein_coding	alpha beta fold family protein [BLAST2GO] | alpha/beta-Hydrolases superfamily protein [AT4G12830] && - && PF00561:alpha/beta hydrolase fold	Abhydrolase_1
novel.5078	0	0	0	1352.9	1861.03	1235.48	0	1483.14	-12.9413	2.32001e-27	6.7471e-26	-	R9	9809559	9821392	-	11673	-	PF02902:Ulp1 protease family, C-terminal catalytic domain|PF09331:Domain of unknown function (DUF1985)|PF04434:SWIM zinc finger|PF10551:MULE transposase domain|PF03108:MuDR family transposase	Peptidase_C48
Rs193890	584.264	544.585	504.873	102.281	152.258	123.255	544.574	125.931	2.11268	2.322e-27	6.74736e-26	Rs193890	R4	32134589	32136351	+	1586	protein_coding	wrky dna-binding protein 15 [BLAST2GO] | WRKY DNA-binding protein 15 [AT2G23320] && O22176.1 RecName: Full=Probable WRKY transcription factor 15; AltName: Full=WRKY DNA-binding protein 15 && PF03106:WRKY DNA -binding domain|PF10533:Plant zinc cluster domain	WRKY
Rs124400	763.693	909.925	877.638	228.738	276.391	205.424	850.419	236.851	1.84444	2.45746e-27	7.1351e-26	Rs124400	R3	12197182	12197974	-	535	protein_coding	acyl carrier protein mitochondrial-like [BLAST2GO] | mitochondrial acyl carrier protein 1 [AT2G44620] && P53665.1 RecName: Full=Acyl carrier protein 1, mitochondrial; AltName: Full=MtACP-1; Short=ACP; AltName: Full=NADH-ubiquinone oxidoreductase 9.6 kDa subunit; Flags: Precursor && PF00550:Phosphopantetheine attachment site	PP-binding
novel.5086	75.1357	58.2261	30.2924	446.318	896.09	529.212	54.5514	623.873	-3.5289	2.86112e-27	8.30031e-26	-	R9	10791144	10792099	-	956	-	-	-
Rs045540	10.0929	5.70844	6.73164	177.598	136.741	164.339	7.51098	159.559	-4.41856	2.9662e-27	8.59808e-26	Rs045540	R2	40871422	40872941	+	1323	protein_coding	gata transcription factor 9 [BLAST2GO] | GATA transcription factor 9 [AT4G32890] && O82632.1 RecName: Full=GATA transcription factor 9 && PF00320:GATA zinc finger	GATA
Rs487130	197.371	200.937	166.608	657.39	600.303	692.574	188.306	650.089	-1.7916	3.03918e-27	8.80243e-26	Rs487130	R9	28882868	28885252	-	1627	protein_coding	flavin-containing monooxygenase fmo gs-ox-like 4 [BLAST2GO] | Flavin-binding monooxygenase family protein [AT1G62600] && - && PF00743:Flavin-binding monooxygenase-like	FMO-like
Rs041040	426.143	368.765	498.983	96.7023	93.1002	73.3658	431.297	87.7228	2.2987	3.13022e-27	9.05869e-26	Rs041040	R2	42813399	42815894	-	1147	protein_coding	mrg family protein [BLAST2GO] | MRG family protein [AT4G37280] && Q94C32.1 RecName: Full=Protein MRG1; AltName: Full=MRG family protein 1; AltName: Full=Morf Related Gene 1 && PF11717:RNA binding activity-knot of a chromodomain|PF05712:MRG	-
novel.6369	35.8857	41.1008	31.1338	224.089	231.781	261.182	36.0401	239.017	-2.73903	3.13359e-27	9.06102e-26	-	RUS02624	1	2609	-	2083	-	-	-
Rs192370	155.879	151.845	137.157	5.57898	4.84897	8.8039	148.293	6.41062	4.53373	3.27397e-27	9.4592e-26	Rs192370	R4	31652531	31654423	-	1782	protein_coding	cytochrome p450 71b2 [BLAST2GO] | cytochrome P450, family 71, subfamily B, polypeptide 2 [AT1G13080] && O65788.2 RecName: Full=Cytochrome P450 71B2 && PF00067:Cytochrome P450	p450
novel.7335	153.636	170.112	179.23	1.85966	5.81876	1.95642	167.659	3.21162	5.71311	3.28536e-27	9.48436e-26	-	RUS06267	2090	2942	-	581	-	PF05514:HR-like lesion-inducing	-
Rs449630	25.7929	15.9836	15.9876	185.036	201.717	185.86	19.2547	190.871	-3.32216	3.30374e-27	9.52965e-26	Rs449630	R9	157144	158554	-	1411	protein_coding	atofp14 ofp14 [BLAST2GO] | ovate family protein 14 [AT1G79960] && Q9S7T5.1 RecName: Full=Transcription repressor OFP14; AltName: Full=Ovate family protein 14; Short=AtOFP14 && PF04844:Transcriptional repressor, ovate	-
Rs011370	127.843	126.727	126.218	482.582	499.444	430.413	126.93	470.813	-1.89146	3.32171e-27	9.57367e-26	Rs011370	R1	5663239	5666564	+	2141	protein_coding	probable apyrase 3 [BLAST2GO] | GDA1/CD39 nucleoside phosphatase family protein [AT1G14230] && - && PF01150:GDA1/CD39 (nucleoside phosphatase) family	-
Rs306690	1.12143	0	0.841455	1643.94	1549.73	1392.97	0.654295	1528.88	-11.1425	3.36467e-27	9.68959e-26	Rs306690	R6	10567435	10568208	-	674	protein_coding	bet v i allergen family protein [BLAST2GO] | Best-Hit: MLP-like protein 31 [AT1G70840] && Q9SSK9.1 RecName: Full=MLP-like protein 28 && PF00407:Pathogenesis-related protein Bet v I family	-
Rs124880	31.4	53.6593	36.1826	289.177	358.824	257.27	40.414	301.757	-2.90737	3.44955e-27	9.92594e-26	Rs124880	R3	13181770	13183926	-	1513	protein_coding	uncharacterized protein [BLAST2GO] | Best-Hit: FUNCTIONS IN: molecular_function unknown [AT2G42780] && - && PF06881:RNA polymerase II transcription factor SIII (Elongin) subunit A	Elongin_A
Rs151280	0	0	0	1355.69	1278.19	1464.38	0	1366.09	-12.8227	3.50155e-27	1.00674e-25	Rs151280	R4	1646041	1647279	-	1239	protein_coding	bzip transcription factor atb2 [BLAST2GO] | G-box binding factor 6 [AT4G34590] && - && PF00170:bZIP transcription factor	bZIP_1
novel.1229	316.243	360.773	290.302	1005.15	982.401	933.213	322.439	973.587	-1.59706	3.50568e-27	1.00711e-25	-	R3	1343623	1345615	-	1121	-	PF04969:CS domain	-
Rs230840	39.25	46.8092	37.024	235.247	308.395	256.291	41.0277	266.644	-2.70657	3.56883e-27	1.02442e-25	Rs230840	R5	6981258	6983177	-	1075	protein_coding	e3 sumo-protein ligase mms21-like [BLAST2GO] | RING/U-box superfamily protein [AT3G15150] && Q8GYH7.1 RecName: Full=E3 SUMO-protein ligase MMS21; AltName: Full=MMS21 homolog; Short=AtMMS21; AltName: Full=Protein HIGH PLOIDY 2 && PF11789:Zinc-finger of the MIZ type in Nse subunit	-
novel.7141	1131.52	1378.02	1348.85	0	0	0	1286.13	0	12.8321	3.72086e-27	1.06719e-25	-	RUS05318	421	2874	-	638	-	-	-
Rs532460	1310.95	1100.59	1511.25	0	0	0	1307.6	0	12.8565	3.73542e-27	1.0705e-25	Rs532460	RUS00269	45880	47799	-	1388	protein_coding	Unknown protein && - && -	-
Rs486090	512.493	639.345	553.678	0	1.93959	0.978211	568.505	0.9726	9.21089	3.87766e-27	1.11036e-25	Rs486090	RUS01620	1454	4246	+	1680	protein_coding	succinyl- ligase [BLAST2GO] | ATP citrate lyase (ACL) family protein [AT2G20420] && - && PF00549:CoA-ligase|PF08442:ATP-grasp domain	-
novel.1343	0	0	0	1356.62	1291.77	1398.84	0	1349.08	-12.8046	3.89369e-27	1.11405e-25	-	R3	19886410	19887948	-	1539	-	-	-
novel.1811	214.193	343.648	176.706	1582.57	1393.59	1172.88	244.849	1383.01	-2.50214	3.91611e-27	1.11956e-25	-	R4	48530634	48531749	+	799	-	PF00673:ribosomal L5P family C-terminus|PF00281:Ribosomal protein L5	-
novel.7435	253.443	200.937	224.669	0.92983	3.87918	0.978211	226.35	1.92907	6.88242	3.92439e-27	1.12102e-25	-	RUS06811	305	2669	-	1337	-	PF17777:Insertion domain in 60S ribosomal protein L10P|PF00466:Ribosomal protein L10|PF00428:60s Acidic ribosomal protein	-
Rs105690	936.393	763.789	1037.51	159.931	240.509	221.076	912.566	207.172	2.14067	3.94171e-27	1.12506e-25	Rs105690	R3	854614	855455	+	842	protein_coding	systemic acquired resistance regulator protein nimin-1-like protein [BLAST2GO] | systemic acquired resistance (SAR) regulator protein NIMIN-1-related [AT4G01895] && - && PF15699:NPR1 interacting	-
Rs280370	160.364	52.5177	94.243	894.497	830.144	908.758	102.375	877.799	-3.10099	4.08169e-27	1.16407e-25	Rs280370	R5	41216161	41219948	+	1969	protein_coding	t-complex protein 1 subunit alpha-like [BLAST2GO] | T-complex protein 1 alpha subunit [AT3G20050] && P28769.1 RecName: Full=T-complex protein 1 subunit alpha; Short=TCP-1-alpha; AltName: Full=CCT-alpha; AltName: Full=Chaperonin CCT1 && PF00118:TCP-1/cpn60 chaperonin family	-
novel.2775	422.779	457.817	516.653	117.159	122.194	123.255	465.75	120.869	1.94788	4.17609e-27	1.19003e-25	-	R5	28940079	28941656	-	889	-	PF00160:Cyclophilin type peptidyl-prolyl cis-trans isomerase/CLD	Pro_isomerase
Rs592210	0	0	0	1244.11	1407.17	1392.97	0	1348.09	-12.8035	4.18641e-27	1.19201e-25	Rs592210	RUS01631	6302	9348	-	1565	protein_coding	rna-binding protein [BLAST2GO] | RNA-binding protein [AT5G46250] && Q94A38.1 RecName: Full=La-related protein 6A; Short=AtLARP6a && PF05383:La domain|PF00076:RNA recognition motif. (a.k.a. RRM, RBD, or RNP domain)	RRM_1
Rs208060	164.85	245.463	194.376	19.5264	21.3355	19.5642	201.563	20.142	3.32248	4.21796e-27	1.20003e-25	Rs208060	R4	40007838	40010614	-	1572	protein_coding	dna polymerase delta small subunit [BLAST2GO] | DNA polymerase delta small subunit [AT2G42120] && O48520.2 RecName: Full=DNA polymerase delta small subunit && PF04042:DNA polymerase alpha/epsilon subunit B	-
Rs462380	1300.86	1446.52	1100.62	0	0	0	1282.67	0	12.8272	4.43376e-27	1.26041e-25	Rs462380	R9	36790636	36791339	-	704	protein_coding	calcium-binding protein pbp1-like [BLAST2GO] | Best-Hit: Calcium-binding EF-hand family protein [AT4G27280] && Q9LSQ6.1 RecName: Full=Calcium-binding protein PBP1; AltName: Full=KIC-related protein 2; AltName: Full=PINOID-binding protein 1 && PF13833:EF-hand domain pair	-
novel.3382	306.15	333.373	274.314	55.7898	64.9762	58.6927	304.612	59.8196	2.34709	4.46848e-27	1.26926e-25	-	R6	2322940	2323928	-	698	-	PF00071:Ras family	Ras
Rs539750	9557.94	7885.64	9113.8	2334.8	2784.28	3276.03	8852.46	2798.37	1.6616	4.55617e-27	1.29313e-25	Rs539750	R6	41707128	41709765	+	2137	protein_coding	inositol-3-phosphate synthase [BLAST2GO] | myo-inositol-1-phosphate synthase 2 [AT2G22240] && - && PF01658:Myo-inositol-1-phosphate synthase|PF07994:Myo-inositol-1-phosphate synthase	-
novel.6716	620.15	755.798	674.006	211.071	208.506	185.86	683.318	201.812	1.75902	4.93409e-27	1.39927e-25	-	RUS03684	295	2772	+	1451	-	PF06026:Ribose 5-phosphate isomerase A (phosphoriboisomerase A)	Rib_5-P_isom_A
Rs108010	1.12143	2.28338	1.68291	302.195	282.21	246.509	1.69591	276.971	-7.35535	5.02596e-27	1.42418e-25	Rs108010	R3	1631844	1632756	+	661	protein_coding	Unknown protein && - && -	-
novel.6356	264.657	261.447	245.705	768.04	955.247	797.242	257.27	840.176	-1.70857	5.0972e-27	1.44321e-25	-	RUS02605	477	3041	+	1823	-	PF00781:Diacylglycerol kinase catalytic domain	-
Rs590140	35.8857	39.9591	33.6582	309.633	227.902	234.771	36.501	257.435	-2.8239	5.20527e-27	1.47263e-25	Rs590140	RUS01823	7830	10630	+	2014	protein_coding	exostosin family protein [BLAST2GO] | Exostosin family protein [AT5G16890] && Q6DBG8.1 RecName: Full=Probable arabinosyltransferase ARAD1; AltName: Full=Arabinan alpha-1,5-arabinosyltransferase; AltName: Full=L-Arabinosyltransferase; AltName: Full=Protein ARABINAN DEFICIENT 1 && PF03016:Exostosin family	-
Rs449610	127.843	79.9182	90.0357	521.635	610.97	448.999	99.2656	527.201	-2.41177	5.28375e-27	1.49364e-25	Rs449610	R9	153590	156248	+	1289	protein_coding	regulator of telomere elongation helicase 1-like [BLAST2GO] | RAD3-like DNA-binding helicase protein [AT1G79950] && P0C928.1 RecName: Full=Regulator of telomere elongation helicase 1 && PF13307:Helicase C-terminal domain	-
Rs139080	6.72857	4.56675	0.841455	265.002	199.778	145.753	4.04559	203.511	-5.74644	5.33012e-27	1.50555e-25	Rs139080	R3	24194903	24195527	+	548	protein_coding	tubulin alpha-3 [BLAST2GO] | Best-Hit: tubulin alpha-5 [AT5G19780] && Q56WH1.2 RecName: Full=Tubulin alpha-3 chain >B9DHQ0.2 RecName: Full=Tubulin alpha-5 chain && PF00091:Tubulin/FtsZ family, GTPase domain	Tubulin
Rs221390	670.614	874.533	720.286	168.299	187.17	223.032	755.144	192.834	1.96955	5.53697e-27	1.56211e-25	Rs221390	RUS04801	251	2542	-	1138	protein_coding	prenylyltransferase-like protein [BLAST2GO] | Protein prenylyltransferase superfamily protein [AT3G04830] && Q6TGY8.1 RecName: Full=ER membrane protein complex subunit 2; AltName: Full=Tetratricopeptide repeat protein 35; Short=TPR repeat protein 35 && -	-
novel.2871	3258.87	2911.3	3386.86	1031.18	1266.55	1197.33	3185.68	1165.02	1.45162	5.53921e-27	1.56211e-25	-	R5	39223213	39225612	-	2043	-	PF00925:GTP cyclohydrolase II|PF00926:3,4-dihydroxy-2-butanone 4-phosphate synthase	DHBP_synthase
Rs105600	5201.19	6404.87	4675.12	15195.3	16889.9	15445	5427.06	15843.4	-1.54589	5.55423e-27	1.5651e-25	Rs105600	R3	787790	789172	-	1383	protein_coding	s-adenosylmethionine synthetase [BLAST2GO] | S-adenosylmethionine synthetase 2 [AT4G01850] && - && PF02773:S-adenosylmethionine synthetase, C-terminal domain|PF00438:S-adenosylmethionine synthetase, N-terminal domain|PF02772:S-adenosylmethionine synthetase, central domain	-
Rs430700	3160.19	2985.51	3383.49	1172.52	1335.41	1097.55	3176.4	1201.83	1.40242	5.6826e-27	1.6e-25	Rs430700	R8	12432693	12436917	-	2349	protein_coding	serine carboxypeptidase-like 20 [BLAST2GO] | serine carboxypeptidase-like 20 [AT4G12910] && - && PF00450:Serine carboxypeptidase	Peptidase_S10
novel.5397	337.55	194.087	318.912	30.6844	34.9126	23.4771	283.516	29.6913	3.25605	5.73533e-27	1.61356e-25	-	RUS00201	15456	19867	+	2923	-	PF00149:Calcineurin-like phosphoesterase	Metallophos
Rs380380	772.664	686.155	877.638	2159.07	2692.15	2329.12	778.819	2393.44	-1.61828	6.07489e-27	1.70773e-25	Rs380380	R7	16221526	16224012	-	2318	protein_coding	at1g19700 [BLAST2GO] | Best-Hit: BEL1-like homeodomain 3 [AT1G75410] && Q9FWS9.1 RecName: Full=BEL1-like homeodomain protein 3; Short=BEL1-like protein 3 && PF05920:Homeobox KN domain|PF07526:Associated with HOX	POX
Rs163900	963.307	740.956	833.041	3088.9	4102.23	2671.49	845.768	3287.54	-1.95871	6.10911e-27	1.71599e-25	Rs163900	R4	7993990	7996456	+	2210	protein_coding	beta-amylase chloroplastic-like [BLAST2GO] | chloroplast beta-amylase [AT4G17090] && O23553.3 RecName: Full=Beta-amylase 3, chloroplastic; AltName: Full=1,4-alpha-D-glucan maltohydrolase; AltName: Full=Beta-amylase 8; AltName: Full=Chloroplast beta-amylase; Short=CT-BMY; Flags: Precursor && PF01373:Glycosyl hydrolase family 14	-
Rs584970	1036.2	923.626	905.406	345.897	312.274	293.463	955.077	317.211	1.58931	6.5066e-27	1.82619e-25	Rs584970	R6	48008090	48010739	-	1742	protein_coding	bifunctional purine biosynthesis [BLAST2GO] | AICARFT/IMPCHase bienzyme family protein [AT2G35040] && Q8RC55.1 RecName: Full=Bifunctional purine biosynthesis protein PurH; Includes: RecName: Full=Phosphoribosylaminoimidazolecarboxamide formyltransferase; AltName: Full=AICAR transformylase; Includes: RecName: Full=IMP cyclohydrolase; AltName: Full=ATIC; AltName: Full=IMP synthase; AltName: Full=In…	-
Rs281920	1882.88	1871.23	1516.3	275.23	385.978	489.106	1756.8	383.438	2.19606	6.78263e-27	1.90215e-25	Rs281920	R5	41859929	41861314	-	1386	protein_coding	ring zinc finger [BLAST2GO] | TOXICOS EN LEVADURA 2 [AT3G16720] && - && PF13639:Ring finger domain	-
Rs293770	71.7714	69.643	63.1091	306.844	369.492	313.028	68.1745	329.788	-2.27815	6.83103e-27	1.9142e-25	Rs293770	R6	2523266	2527621	-	2822	protein_coding	defective in exine formation protein dex1 [BLAST2GO] | defective in exine formation protein (DEX1) [AT3G09090] && - && PF13517:Repeat domain in Vibrio, Colwellia, Bradyrhizobium and Shewanella	-
Rs180440	3532.5	4669.5	3391.06	861.023	1225.82	941.039	3864.36	1009.29	1.93678	6.96384e-27	1.94988e-25	Rs180440	R4	18042808	18045608	+	1962	protein_coding	tonoplast dicarboxylate transporter-like [BLAST2GO] | tonoplast dicarboxylate transporter [AT5G47560] && Q8LG88.2 RecName: Full=Tonoplast dicarboxylate transporter; Short=AttDT; AltName: Full=Sodium-dicarboxylate cotransporter-like; Short=AtSDAT; AltName: Full=Vacuolar malate transporter && PF00939:Sodium:sulfate symporter transmembrane region	Na_sulph_symp
novel.5452	273.629	244.321	310.497	831.268	893.18	876.477	276.149	866.975	-1.64691	8.52684e-27	2.38563e-25	-	RUS00291	200	3379	+	2544	-	PF04146:YT521-B-like domain	YTH
Rs310420	74.0143	51.376	53.8531	303.125	419.921	341.396	59.7478	354.814	-2.57418	8.77171e-27	2.4522e-25	Rs310420	R6	12726330	12728001	+	1348	protein_coding	Best-Hit: unknown protein [AT5G64230] && - && -	-
Rs456460	43.7357	49.0926	57.219	274.3	317.123	263.139	50.0158	284.854	-2.50127	8.87759e-27	2.47984e-25	Rs456460	R9	5759841	5762256	-	2064	protein_coding	ethylene insensitive 3-like 3 [BLAST2GO] | ETHYLENE-INSENSITIVE3-like 3 [AT1G73730] && O23116.1 RecName: Full=ETHYLENE INSENSITIVE 3-like 3 protein && PF04873:Ethylene insensitive 3	EIN3
Rs394370	400.35	568.561	329.85	1749.01	1971.59	1779.37	432.92	1833.32	-2.08517	9.15674e-27	2.55579e-25	Rs394370	R7	6580245	6581954	+	1029	protein_coding	14-3-3-like protein gf14 lambda [BLAST2GO] | G-box regulating factor 6 [AT5G10450] && - && PF00244:14-3-3 protein	-
Rs278480	351.007	318.531	507.397	56.7196	22.3053	37.172	392.312	38.7323	3.33928	9.41856e-27	2.6268e-25	Rs278480	R5	40351129	40351972	-	571	protein_coding	transmembrane emp24 domain-containing protein p24beta3-like [BLAST2GO] | emp24/gp25L/p24 family/GOLD family protein [AT3G22845] && - && PF01105:emp24/gp25L/p24 family/GOLD	-
Rs529850	856.772	856.266	841.455	57.6495	58.1876	152.601	851.498	89.4794	3.25187	1.00799e-26	2.80902e-25	Rs529850	RUS00174	83995	85921	-	1561	protein_coding	wrky transcription factor 41 [BLAST2GO] | WRKY family transcription factor [AT4G11070] && Q8H0Y8.2 RecName: Full=Probable WRKY transcription factor 41; AltName: Full=WRKY DNA-binding protein 41 && PF03106:WRKY DNA -binding domain	WRKY
Rs562740	0	0	0	1266.43	1176.36	1335.26	0	1259.35	-12.7053	1.03286e-26	2.87607e-25	Rs562740	RUS00721	3962	5363	-	1402	protein_coding	cax-interacting protein 4 [BLAST2GO] | CAX interacting protein 4 [AT2G28910] && Q84Y18.2 RecName: Full=CAX-interacting protein 4 && PF13917:Zinc knuckle	-
[truncated: 9,733 more rows]
