# Supplementary material for: Development of SNP and InDel markers by genome resequencing and transcriptome sequencing in radish (Raphanus sativus L.)
Source: BMC Genomics. 2023 Aug 8;24:445. doi: 10.1186/s12864-023-09528-6 (PMC10408230; doi:10.1186/s12864-023-09528-6)
Supplement: Supplementary file 6 — Additional file 6: Supplement Table S9. The enriched GO terms of DEGs between two radish cultivars. [file 12864_2023_9528_MOESM6_ESM.xlsx]

## Sheet: Sheet1
Supplement Table S9. The enriched GO terms of DEGs between two radish cultivars.
Category	GOID	Description	GeneRatio	BgRatio	pvalue	padj	geneID	geneName	Count
MF	GO:0005506	iron ion binding	115/4650	404/21022	0.00151584	0.0939821	Rs109500/novel.138/Rs105860/novel.5368/Rs288460/Rs317080/Rs313190/Rs199140/Rs150150/Rs347640/novel.2231/novel.6187/novel.3083/Rs324460/novel.5795/Rs365450/Rs192370/Rs317930/novel.154/Rs317090/Rs318070/Rs097550/Rs150130/Rs350850/Rs105740/Rs008850/Rs352350/novel.2720/Rs193380/novel.5414/Rs148330/Rs318120/Rs131400/novel.7756/Rs429670/Rs366980/Rs612180/Rs438280/Rs055080/Rs174240/Rs149380/Rs108370/Rs0…	Rs109500/-/Rs105860/-/Rs288460/Rs317080/Rs313190/Rs199140/Rs150150/Rs347640/-/-/-/Rs324460/-/Rs365450/Rs192370/Rs317930/-/Rs317090/Rs318070/Rs097550/Rs150130/Rs350850/Rs105740/Rs008850/Rs352350/-/Rs193380/-/Rs148330/Rs318120/Rs131400/-/Rs429670/Rs366980/Rs612180/Rs438280/Rs055080/Rs174240/Rs149380/Rs108370/Rs062310/-/-/-/Rs109530/Rs175160/Rs149400/Rs037570/Rs149600/Rs510290/Rs352880/Rs057980/Rs35…	115
MF	GO:0016705	oxidoreductase activity, acting on paired donors, with incorporation or reduction of molecular oxygen	107/4650	398/21022	0.0135032	0.2548	Rs109500/novel.5368/Rs288460/Rs317080/Rs313190/Rs199140/Rs150150/Rs347640/novel.2231/novel.3083/Rs324460/Rs365450/Rs487130/Rs192370/Rs041550/Rs317930/novel.154/Rs317090/Rs318070/Rs150130/Rs350850/novel.7169/Rs008850/Rs352350/Rs270070/novel.6637/Rs168380/novel.5414/novel.1355/Rs299930/Rs318120/novel.7269/Rs131400/Rs429670/Rs366980/Rs612180/Rs055080/Rs174240/Rs149380/Rs062310/Rs135610/novel.5416/no…	Rs109500/-/Rs288460/Rs317080/Rs313190/Rs199140/Rs150150/Rs347640/-/-/Rs324460/Rs365450/Rs487130/Rs192370/Rs041550/Rs317930/-/Rs317090/Rs318070/Rs150130/Rs350850/-/Rs008850/Rs352350/Rs270070/-/Rs168380/-/-/Rs299930/Rs318120/-/Rs131400/Rs429670/Rs366980/Rs612180/Rs055080/Rs174240/Rs149380/Rs062310/Rs135610/-/-/Rs109530/Rs175160/Rs149400/Rs149600/Rs510290/Rs352880/Rs498110/Rs355870/Rs492590/Rs041100…	107
BP	GO:0009056	catabolic process	102/3133	342/13373	0.00345023	0.420929	Rs581680/Rs355210/novel.680/Rs316680/Rs451820/Rs139630/novel.3237/novel.7581/Rs513560/Rs144770/Rs125440/Rs460740/Rs316740/Rs409340/Rs163900/novel.6960/Rs228040/Rs045210/Rs216770/Rs179630/Rs399990/novel.7093/novel.5654/Rs126160/Rs140820/Rs400020/Rs153790/Rs352010/novel.6459/novel.897/Rs155160/Rs352270/novel.7511/novel.4444/Rs377660/Rs240850/Rs375030/Rs096090/Rs438260/Rs175240/Rs256650/Rs467680/nov…	Rs581680/Rs355210/-/Rs316680/Rs451820/Rs139630/-/-/Rs513560/Rs144770/Rs125440/Rs460740/Rs316740/Rs409340/Rs163900/-/Rs228040/Rs045210/Rs216770/Rs179630/Rs399990/-/-/Rs126160/Rs140820/Rs400020/Rs153790/Rs352010/-/-/Rs155160/Rs352270/-/-/Rs377660/Rs240850/Rs375030/Rs096090/Rs438260/Rs175240/Rs256650/Rs467680/-/Rs139610/Rs303220/Rs377720/Rs485410/-/Rs014150/Rs004420/Rs568500/Rs466240/Rs584900/Rs2753…	102
BP	GO:1901575	organic substance catabolic process	95/3133	319/13373	0.00486372	0.47297	Rs581680/Rs355210/novel.680/Rs316680/Rs451820/Rs139630/novel.3237/novel.7581/Rs513560/Rs144770/Rs125440/Rs316740/Rs409340/Rs163900/novel.6960/Rs228040/Rs045210/Rs216770/Rs179630/Rs399990/novel.7093/novel.5654/Rs126160/Rs140820/Rs400020/Rs352010/novel.6459/novel.897/Rs155160/Rs352270/novel.7511/novel.4444/Rs240850/Rs375030/Rs096090/Rs438260/Rs175240/Rs256650/novel.7760/Rs139610/Rs303220/Rs377720/R…	Rs581680/Rs355210/-/Rs316680/Rs451820/Rs139630/-/-/Rs513560/Rs144770/Rs125440/Rs316740/Rs409340/Rs163900/-/Rs228040/Rs045210/Rs216770/Rs179630/Rs399990/-/-/Rs126160/Rs140820/Rs400020/Rs352010/-/-/Rs155160/Rs352270/-/-/Rs240850/Rs375030/Rs096090/Rs438260/Rs175240/Rs256650/-/Rs139610/Rs303220/Rs377720/Rs485410/-/Rs014150/Rs004420/Rs568500/Rs584900/Rs275300/Rs414420/Rs275320/Rs195260/-/-/-/Rs357900/…	95
MF	GO:0140098	catalytic activity, acting on RNA	87/4650	328/21022	0.0326675	0.457345	Rs261700/Rs416640/novel.7510/Rs135330/novel.2260/novel.7565/Rs169680/novel.4414/novel.385/novel.1373/Rs475880/novel.6049/novel.1076/novel.6858/novel.2351/novel.5678/novel.6231/Rs144120/Rs460440/Rs398200/novel.1980/novel.4303/Rs389510/Rs153980/Rs169900/Rs249510/novel.7124/Rs512040/Rs437440/novel.6318/novel.4244/novel.1755/novel.5790/Rs565900/novel.999/Rs132920/novel.5514/Rs560720/novel.6180/Rs4864…	Rs261700/Rs416640/-/Rs135330/-/-/Rs169680/-/-/-/Rs475880/-/-/-/-/-/-/Rs144120/Rs460440/Rs398200/-/-/Rs389510/Rs153980/Rs169900/Rs249510/-/Rs512040/Rs437440/-/-/-/-/Rs565900/-/Rs132920/-/Rs560720/-/Rs486470/-/Rs168720/-/-/-/Rs258440/-/Rs295320/-/-/Rs383640/Rs177680/-/Rs045530/-/Rs084320/-/Rs008770/-/Rs456720/-/-/Rs213440/Rs141300/-/-/Rs315020/Rs559300/-/Rs252200/Rs015200/Rs207560/Rs427400/-/-/-/-/…	87
MF	GO:0043531	ADP binding	73/4650	244/21022	0.00265379	0.143136	Rs420480/novel.3936/novel.5242/novel.364/Rs291090/Rs431800/novel.5567/Rs324680/Rs045080/Rs419870/novel.5244/novel.4390/Rs494630/Rs354650/novel.1878/Rs161250/novel.6163/Rs529360/Rs582700/novel.5546/novel.6444/Rs389030/Rs383520/novel.5561/Rs494610/novel.4580/novel.5548/Rs532060/Rs230070/Rs353140/Rs456050/Rs089770/Rs099480/Rs416210/Rs382920/Rs181000/Rs382950/Rs099560/Rs545550/Rs501250/Rs433140/Rs181…	Rs420480/-/-/-/Rs291090/Rs431800/-/Rs324680/Rs045080/Rs419870/-/-/Rs494630/Rs354650/-/Rs161250/-/Rs529360/Rs582700/-/-/Rs389030/Rs383520/-/Rs494610/-/-/Rs532060/Rs230070/Rs353140/Rs456050/Rs089770/Rs099480/Rs416210/Rs382920/Rs181000/Rs382950/Rs099560/Rs545550/Rs501250/Rs433140/Rs181010/Rs485350/Rs130880/Rs354750/Rs449160/-/Rs111490/Rs143740/Rs455970/Rs496270/Rs487170/Rs160440/Rs351520/Rs174990/Rs…	73
MF	GO:0016614	oxidoreductase activity, acting on CH-OH group of donors	65/4650	242/21022	0.0460201	0.493302	Rs496540/Rs230980/Rs285270/Rs261460/Rs103610/Rs066610/Rs499350/Rs142880/Rs430600/Rs579370/novel.4016/novel.7848/Rs147550/Rs163980/Rs280730/Rs567740/Rs391600/Rs163020/Rs126160/Rs383000/Rs044490/novel.5481/novel.5180/Rs397740/novel.6685/novel.3826/Rs141170/Rs449570/Rs052710/Rs448420/novel.5730/Rs380680/Rs336160/novel.306/Rs579160/Rs495820/Rs562000/Rs357470/Rs020560/novel.5920/Rs125770/Rs406630/Rs49…	Rs496540/Rs230980/Rs285270/Rs261460/Rs103610/Rs066610/Rs499350/Rs142880/Rs430600/Rs579370/-/-/Rs147550/Rs163980/Rs280730/Rs567740/Rs391600/Rs163020/Rs126160/Rs383000/Rs044490/-/-/Rs397740/-/-/Rs141170/Rs449570/Rs052710/Rs448420/-/Rs380680/Rs336160/-/Rs579160/Rs495820/Rs562000/Rs357470/Rs020560/-/Rs125770/Rs406630/Rs499340/Rs258360/Rs009600/Rs160900/Rs051880/Rs152690/Rs403530/Rs201810/Rs072850/Rs5…	65
BP	GO:0051186	cofactor metabolic process	65/3133	229/13373	0.0460332	0.758811	Rs291530/Rs236920/novel.680/novel.138/Rs105860/Rs168990/novel.3237/novel.7581/Rs365500/Rs513560/Rs144770/novel.6187/novel.5795/novel.6716/Rs105600/Rs179900/novel.7848/Rs361830/Rs216770/Rs179630/novel.7093/Rs470250/novel.5654/Rs105740/Rs468620/Rs127710/Rs540130/novel.1346/Rs155260/novel.5180/Rs179890/novel.7511/Rs281610/novel.7756/Rs303220/Rs108370/novel.6229/Rs014150/novel.7623/Rs275300/Rs037570/…	Rs291530/Rs236920/-/-/Rs105860/Rs168990/-/-/Rs365500/Rs513560/Rs144770/-/-/-/Rs105600/Rs179900/-/Rs361830/Rs216770/Rs179630/-/Rs470250/-/Rs105740/Rs468620/Rs127710/Rs540130/-/Rs155260/-/Rs179890/-/Rs281610/-/Rs303220/Rs108370/-/Rs014150/-/Rs275300/Rs037570/Rs275320/Rs286590/Rs320630/Rs037060/Rs108510/-/Rs431330/Rs204590/Rs564200/Rs301730/Rs026250/Rs098610/Rs048770/Rs376590/Rs304200/Rs450010/Rs388…	65
BP	GO:0070647	protein modification by small protein conjugation or removal	53/3133	167/13373	0.00838662	0.517606	Rs202680/novel.4573/Rs345670/Rs286070/Rs164930/Rs260300/novel.3199/Rs188710/Rs022880/Rs128450/Rs271510/Rs095000/Rs047270/novel.7079/Rs139290/Rs422050/Rs052260/Rs406950/novel.5113/Rs286090/Rs445470/Rs458860/Rs418870/Rs560510/Rs054910/Rs077720/novel.4514/Rs260280/novel.5652/Rs563620/Rs251770/novel.7246/Rs195530/Rs191290/novel.6708/Rs553250/Rs302710/Rs113760/Rs423830/Rs334030/Rs023100/Rs266930/Rs286…	Rs202680/-/Rs345670/Rs286070/Rs164930/Rs260300/-/Rs188710/Rs022880/Rs128450/Rs271510/Rs095000/Rs047270/-/Rs139290/Rs422050/Rs052260/Rs406950/-/Rs286090/Rs445470/Rs458860/Rs418870/Rs560510/Rs054910/Rs077720/-/Rs260280/-/Rs563620/Rs251770/-/Rs195530/Rs191290/-/Rs553250/Rs302710/Rs113760/Rs423830/Rs334030/Rs023100/Rs266930/Rs286080/Rs000610/Rs311330/Rs520280/Rs434870/Rs286100/Rs042970/-/Rs574190/-/R…	53
MF	GO:0016616	oxidoreductase activity, acting on the CH-OH group of donors, NAD or NADP as acceptor	46/4650	155/21022	0.016927	0.306097	Rs496540/Rs230980/Rs285270/Rs103610/Rs066610/Rs499350/Rs142880/Rs430600/Rs579370/novel.4016/novel.7848/Rs147550/Rs163980/Rs280730/Rs163020/Rs126160/Rs383000/Rs044490/novel.5481/novel.5180/Rs397740/novel.6685/novel.3826/Rs141170/Rs449570/Rs448420/novel.5730/Rs380680/Rs336160/novel.306/Rs579160/novel.5920/Rs125770/Rs406630/Rs499340/Rs009600/Rs152690/Rs564480/Rs009590/Rs328460/Rs534900/Rs504660/nove…	Rs496540/Rs230980/Rs285270/Rs103610/Rs066610/Rs499350/Rs142880/Rs430600/Rs579370/-/-/Rs147550/Rs163980/Rs280730/Rs163020/Rs126160/Rs383000/Rs044490/-/-/Rs397740/-/-/Rs141170/Rs449570/Rs448420/-/Rs380680/Rs336160/-/Rs579160/-/Rs125770/Rs406630/Rs499340/Rs009600/Rs152690/Rs564480/Rs009590/Rs328460/Rs534900/Rs504660/-/-/Rs585390/Rs101460	46
MF	GO:0042578	phosphoric ester hydrolase activity	43/4650	141/21022	0.0126871	0.250283	Rs202430/Rs202540/Rs458250/Rs261620/Rs501720/Rs148170/Rs007330/Rs438820/Rs045210/novel.1313/Rs226600/Rs542020/Rs455180/Rs438830/Rs585080/Rs560860/Rs271220/Rs440090/Rs297390/Rs229690/Rs458200/Rs619730/Rs322330/novel.7026/novel.6247/Rs258180/Rs351120/Rs007300/novel.3410/Rs455930/novel.3941/Rs420370/Rs484160/Rs149810/Rs013510/novel.3354/Rs206570/novel.5156/Rs166350/Rs421200/Rs469480/Rs289410/Rs431500	Rs202430/Rs202540/Rs458250/Rs261620/Rs501720/Rs148170/Rs007330/Rs438820/Rs045210/-/Rs226600/Rs542020/Rs455180/Rs438830/Rs585080/Rs560860/Rs271220/Rs440090/Rs297390/Rs229690/Rs458200/Rs619730/Rs322330/-/-/Rs258180/Rs351120/Rs007300/-/Rs455930/-/Rs420370/Rs484160/Rs149810/Rs013510/-/Rs206570/-/Rs166350/Rs421200/Rs469480/Rs289410/Rs431500	43
MF	GO:0004842	ubiquitin-protein transferase activity	40/4650	125/21022	0.0067289	0.224642	Rs202680/Rs345670/Rs286070/Rs164930/Rs260300/novel.3199/Rs188710/Rs022880/Rs128450/Rs271510/Rs095000/Rs143700/Rs267830/Rs052260/Rs300780/Rs286090/Rs586080/Rs445470/Rs418870/Rs560510/Rs433840/Rs260280/Rs563620/Rs191290/novel.6708/Rs553250/Rs302710/Rs113760/Rs423830/Rs334030/Rs023100/Rs286080/Rs000610/Rs311330/Rs520280/Rs434870/Rs286100/Rs042970/Rs218930/novel.5331	Rs202680/Rs345670/Rs286070/Rs164930/Rs260300/-/Rs188710/Rs022880/Rs128450/Rs271510/Rs095000/Rs143700/Rs267830/Rs052260/Rs300780/Rs286090/Rs586080/Rs445470/Rs418870/Rs560510/Rs433840/Rs260280/Rs563620/Rs191290/-/Rs553250/Rs302710/Rs113760/Rs423830/Rs334030/Rs023100/Rs286080/Rs000610/Rs311330/Rs520280/Rs434870/Rs286100/Rs042970/Rs218930/-	40
MF	GO:0019787	ubiquitin-like protein transferase activity	40/4650	125/21022	0.0067289	0.224642	Rs202680/Rs345670/Rs286070/Rs164930/Rs260300/novel.3199/Rs188710/Rs022880/Rs128450/Rs271510/Rs095000/Rs143700/Rs267830/Rs052260/Rs300780/Rs286090/Rs586080/Rs445470/Rs418870/Rs560510/Rs433840/Rs260280/Rs563620/Rs191290/novel.6708/Rs553250/Rs302710/Rs113760/Rs423830/Rs334030/Rs023100/Rs286080/Rs000610/Rs311330/Rs520280/Rs434870/Rs286100/Rs042970/Rs218930/novel.5331	Rs202680/Rs345670/Rs286070/Rs164930/Rs260300/-/Rs188710/Rs022880/Rs128450/Rs271510/Rs095000/Rs143700/Rs267830/Rs052260/Rs300780/Rs286090/Rs586080/Rs445470/Rs418870/Rs560510/Rs433840/Rs260280/Rs563620/Rs191290/-/Rs553250/Rs302710/Rs113760/Rs423830/Rs334030/Rs023100/Rs286080/Rs000610/Rs311330/Rs520280/Rs434870/Rs286100/Rs042970/Rs218930/-	40
MF	GO:0051536	iron-sulfur cluster binding	39/4650	111/21022	0.00115362	0.0939821	Rs057930/novel.5353/novel.138/Rs105860/novel.4636/Rs108310/Rs175290/Rs143590/novel.6187/novel.5795/Rs395390/Rs522220/Rs362030/Rs481150/Rs470250/Rs567740/Rs105740/Rs468620/Rs352580/Rs569070/Rs287140/Rs381510/novel.7756/Rs068190/novel.7623/Rs037570/Rs037060/Rs065770/novel.1262/Rs431330/Rs062560/novel.6124/Rs113510/Rs258360/Rs115360/Rs142730/Rs352210/Rs473510/Rs142720	Rs057930/-/-/Rs105860/-/Rs108310/Rs175290/Rs143590/-/-/Rs395390/Rs522220/Rs362030/Rs481150/Rs470250/Rs567740/Rs105740/Rs468620/Rs352580/Rs569070/Rs287140/Rs381510/-/Rs068190/-/Rs037570/Rs037060/Rs065770/-/Rs431330/Rs062560/-/Rs113510/Rs258360/Rs115360/Rs142730/Rs352210/Rs473510/Rs142720	39
MF	GO:0051540	metal cluster binding	39/4650	111/21022	0.00115362	0.0939821	Rs057930/novel.5353/novel.138/Rs105860/novel.4636/Rs108310/Rs175290/Rs143590/novel.6187/novel.5795/Rs395390/Rs522220/Rs362030/Rs481150/Rs470250/Rs567740/Rs105740/Rs468620/Rs352580/Rs569070/Rs287140/Rs381510/novel.7756/Rs068190/novel.7623/Rs037570/Rs037060/Rs065770/novel.1262/Rs431330/Rs062560/novel.6124/Rs113510/Rs258360/Rs115360/Rs142730/Rs352210/Rs473510/Rs142720	Rs057930/-/-/Rs105860/-/Rs108310/Rs175290/Rs143590/-/-/Rs395390/Rs522220/Rs362030/Rs481150/Rs470250/Rs567740/Rs105740/Rs468620/Rs352580/Rs569070/Rs287140/Rs381510/-/Rs068190/-/Rs037570/Rs037060/Rs065770/-/Rs431330/Rs062560/-/Rs113510/Rs258360/Rs115360/Rs142730/Rs352210/Rs473510/Rs142720	39
BP	GO:0006952	defense response	38/3133	92/13373	0.000101983	0.0311048	Rs261650/Rs259100/Rs098400/Rs479080/Rs555270/Rs306690/Rs105690/Rs288030/novel.6360/Rs590130/Rs568450/Rs415680/Rs178340/Rs287390/Rs334110/Rs127080/Rs423670/Rs415660/Rs106290/Rs179470/Rs334580/Rs248770/Rs332980/Rs319240/novel.1112/Rs019910/Rs361900/novel.5903/Rs334150/Rs328660/Rs294630/Rs320220/Rs319250/Rs451220/Rs001290/Rs423680/Rs274410/Rs098450	Rs261650/Rs259100/Rs098400/Rs479080/Rs555270/Rs306690/Rs105690/Rs288030/-/Rs590130/Rs568450/Rs415680/Rs178340/Rs287390/Rs334110/Rs127080/Rs423670/Rs415660/Rs106290/Rs179470/Rs334580/Rs248770/Rs332980/Rs319240/-/Rs019910/Rs361900/-/Rs334150/Rs328660/Rs294630/Rs320220/Rs319250/Rs451220/Rs001290/Rs423680/Rs274410/Rs098450	38
BP	GO:0016052	carbohydrate catabolic process	35/3133	103/13373	0.00960173	0.517606	Rs581680/Rs355210/novel.680/Rs139630/novel.3237/novel.7581/Rs513560/Rs144770/Rs409340/Rs163900/Rs216770/Rs179630/Rs399990/novel.7093/novel.5654/Rs400020/novel.897/novel.7511/Rs240850/Rs438260/Rs139610/Rs303220/novel.6229/Rs275300/Rs275320/Rs564200/Rs304200/Rs388300/novel.3122/novel.7951/novel.1857/Rs393310/novel.4808/novel.7917/Rs205650	Rs581680/Rs355210/-/Rs139630/-/-/Rs513560/Rs144770/Rs409340/Rs163900/Rs216770/Rs179630/Rs399990/-/-/Rs400020/-/-/Rs240850/Rs438260/Rs139610/Rs303220/-/Rs275300/Rs275320/Rs564200/Rs304200/Rs388300/-/-/-/Rs393310/-/-/Rs205650	35
BP	GO:0032446	protein modification by small protein conjugation	34/3133	102/13373	0.0144251	0.517606	Rs202680/Rs345670/Rs286070/Rs164930/Rs260300/novel.3199/Rs188710/Rs022880/Rs128450/Rs271510/Rs095000/Rs139290/Rs052260/Rs286090/Rs445470/Rs418870/Rs560510/Rs260280/Rs563620/Rs191290/novel.6708/Rs553250/Rs302710/Rs113760/Rs423830/Rs334030/Rs023100/Rs286080/Rs000610/Rs311330/Rs520280/Rs434870/Rs286100/Rs042970	Rs202680/Rs345670/Rs286070/Rs164930/Rs260300/-/Rs188710/Rs022880/Rs128450/Rs271510/Rs095000/Rs139290/Rs052260/Rs286090/Rs445470/Rs418870/Rs560510/Rs260280/Rs563620/Rs191290/-/Rs553250/Rs302710/Rs113760/Rs423830/Rs334030/Rs023100/Rs286080/Rs000610/Rs311330/Rs520280/Rs434870/Rs286100/Rs042970	34
MF	GO:0015238	drug transmembrane transporter activity	34/4650	116/21022	0.0425	0.493302	Rs129040/Rs132610/novel.5050/Rs304760/novel.7518/Rs576520/Rs011770/novel.126/Rs394340/Rs151090/Rs115660/novel.5936/novel.7880/Rs119740/novel.7627/Rs012630/Rs305600/Rs054520/Rs338580/Rs037320/Rs486690/Rs115650/Rs394320/Rs529280/novel.7718/Rs516840/Rs389480/Rs040560/Rs286380/Rs529940/Rs237610/Rs385260/Rs304750/Rs144230	Rs129040/Rs132610/-/Rs304760/-/Rs576520/Rs011770/-/Rs394340/Rs151090/Rs115660/-/-/Rs119740/-/Rs012630/Rs305600/Rs054520/Rs338580/Rs037320/Rs486690/Rs115650/Rs394320/Rs529280/-/Rs516840/Rs389480/Rs040560/Rs286380/Rs529940/Rs237610/Rs385260/Rs304750/Rs144230	34
BP	GO:0016567	protein ubiquitination	33/3133	100/13373	0.0183737	0.579363	Rs202680/Rs345670/Rs286070/Rs164930/Rs260300/novel.3199/Rs188710/Rs022880/Rs128450/Rs271510/Rs095000/Rs052260/Rs286090/Rs445470/Rs418870/Rs560510/Rs260280/Rs563620/Rs191290/novel.6708/Rs553250/Rs302710/Rs113760/Rs423830/Rs334030/Rs023100/Rs286080/Rs000610/Rs311330/Rs520280/Rs434870/Rs286100/Rs042970	Rs202680/Rs345670/Rs286070/Rs164930/Rs260300/-/Rs188710/Rs022880/Rs128450/Rs271510/Rs095000/Rs052260/Rs286090/Rs445470/Rs418870/Rs560510/Rs260280/Rs563620/Rs191290/-/Rs553250/Rs302710/Rs113760/Rs423830/Rs334030/Rs023100/Rs286080/Rs000610/Rs311330/Rs520280/Rs434870/Rs286100/Rs042970	33
BP	GO:0072524	pyridine-containing compound metabolic process	33/3133	107/13373	0.0473495	0.758811	Rs291530/Rs236920/novel.680/novel.3237/novel.7581/Rs513560/Rs144770/novel.6716/Rs179900/Rs216770/Rs179630/novel.7093/Rs470250/novel.5654/Rs468620/novel.5180/Rs179890/novel.7511/Rs303220/novel.6229/Rs275300/Rs275320/Rs320630/Rs564200/Rs301730/Rs098610/Rs304200/Rs450010/Rs388300/Rs393310/novel.4808/novel.7917/Rs205650	Rs291530/Rs236920/-/-/-/Rs513560/Rs144770/-/Rs179900/Rs216770/Rs179630/-/Rs470250/-/Rs468620/-/Rs179890/-/Rs303220/-/Rs275300/Rs275320/Rs320630/Rs564200/Rs301730/Rs098610/Rs304200/Rs450010/Rs388300/Rs393310/-/-/Rs205650	33
BP	GO:0019362	pyridine nucleotide metabolic process	32/3133	100/13373	0.0309329	0.758811	Rs291530/Rs236920/novel.680/novel.3237/novel.7581/Rs513560/Rs144770/novel.6716/Rs179900/Rs216770/Rs179630/novel.7093/Rs470250/novel.5654/Rs468620/novel.5180/Rs179890/novel.7511/Rs303220/novel.6229/Rs275300/Rs275320/Rs320630/Rs564200/Rs098610/Rs304200/Rs450010/Rs388300/Rs393310/novel.4808/novel.7917/Rs205650	Rs291530/Rs236920/-/-/-/Rs513560/Rs144770/-/Rs179900/Rs216770/Rs179630/-/Rs470250/-/Rs468620/-/Rs179890/-/Rs303220/-/Rs275300/Rs275320/Rs320630/Rs564200/Rs098610/Rs304200/Rs450010/Rs388300/Rs393310/-/-/Rs205650	32
BP	GO:0046496	nicotinamide nucleotide metabolic process	32/3133	100/13373	0.0309329	0.758811	Rs291530/Rs236920/novel.680/novel.3237/novel.7581/Rs513560/Rs144770/novel.6716/Rs179900/Rs216770/Rs179630/novel.7093/Rs470250/novel.5654/Rs468620/novel.5180/Rs179890/novel.7511/Rs303220/novel.6229/Rs275300/Rs275320/Rs320630/Rs564200/Rs098610/Rs304200/Rs450010/Rs388300/Rs393310/novel.4808/novel.7917/Rs205650	Rs291530/Rs236920/-/-/-/Rs513560/Rs144770/-/Rs179900/Rs216770/Rs179630/-/Rs470250/-/Rs468620/-/Rs179890/-/Rs303220/-/Rs275300/Rs275320/Rs320630/Rs564200/Rs098610/Rs304200/Rs450010/Rs388300/Rs393310/-/-/Rs205650	32
BP	GO:0006733	oxidoreduction coenzyme metabolic process	32/3133	102/13373	0.0403323	0.758811	Rs291530/Rs236920/novel.680/novel.3237/novel.7581/Rs513560/Rs144770/novel.6716/Rs179900/Rs216770/Rs179630/novel.7093/Rs470250/novel.5654/Rs468620/novel.5180/Rs179890/novel.7511/Rs303220/novel.6229/Rs275300/Rs275320/Rs320630/Rs564200/Rs098610/Rs304200/Rs450010/Rs388300/Rs393310/novel.4808/novel.7917/Rs205650	Rs291530/Rs236920/-/-/-/Rs513560/Rs144770/-/Rs179900/Rs216770/Rs179630/-/Rs470250/-/Rs468620/-/Rs179890/-/Rs303220/-/Rs275300/Rs275320/Rs320630/Rs564200/Rs098610/Rs304200/Rs450010/Rs388300/Rs393310/-/-/Rs205650	32
BP	GO:0006790	sulfur compound metabolic process	28/3133	80/13373	0.0126018	0.517606	novel.138/Rs105860/Rs138280/Rs365500/novel.6187/novel.5795/Rs105600/Rs105740/Rs352580/Rs127710/Rs540130/Rs155260/Rs281610/novel.4055/novel.7756/novel.1049/Rs108370/novel.7623/Rs037570/Rs240580/Rs037060/Rs108510/Rs431330/Rs204590/Rs048770/Rs040070/Rs220900/Rs155270	-/Rs105860/Rs138280/Rs365500/-/-/Rs105600/Rs105740/Rs352580/Rs127710/Rs540130/Rs155260/Rs281610/-/-/-/Rs108370/-/Rs037570/Rs240580/Rs037060/Rs108510/Rs431330/Rs204590/Rs048770/Rs040070/Rs220900/Rs155270	28
MF	GO:0016791	phosphatase activity	27/4650	80/21022	0.0111584	0.242136	Rs202430/Rs202540/Rs261620/Rs501720/Rs148170/Rs007330/Rs438820/Rs045210/Rs226600/Rs542020/Rs455180/Rs438830/Rs585080/Rs560860/Rs271220/Rs440090/Rs619730/Rs322330/Rs258180/Rs007300/Rs455930/Rs420370/Rs484160/Rs013510/novel.5156/Rs166350/Rs469480	Rs202430/Rs202540/Rs261620/Rs501720/Rs148170/Rs007330/Rs438820/Rs045210/Rs226600/Rs542020/Rs455180/Rs438830/Rs585080/Rs560860/Rs271220/Rs440090/Rs619730/Rs322330/Rs258180/Rs007300/Rs455930/Rs420370/Rs484160/Rs013510/-/Rs166350/Rs469480	27
MF	GO:0051287	NAD binding	25/4650	67/21022	0.00337527	0.143136	Rs066610/Rs499350/Rs430600/Rs280730/Rs126160/Rs383000/Rs044490/novel.3826/Rs449570/Rs010760/novel.5730/Rs380680/Rs336160/novel.306/Rs413010/Rs579160/novel.5920/Rs125770/Rs499340/Rs009600/Rs152690/Rs009590/Rs534900/novel.7034/Rs585390	Rs066610/Rs499350/Rs430600/Rs280730/Rs126160/Rs383000/Rs044490/-/Rs449570/Rs010760/-/Rs380680/Rs336160/-/Rs413010/Rs579160/-/Rs125770/Rs499340/Rs009600/Rs152690/Rs009590/Rs534900/-/Rs585390	25
MF	GO:0004540	ribonuclease activity	25/4650	81/21022	0.0424706	0.493302	novel.1373/novel.1076/novel.6858/novel.6231/novel.1980/novel.1755/novel.5790/novel.999/novel.5514/novel.5416/novel.904/novel.6299/Rs258440/novel.5306/novel.157/novel.1669/novel.2932/novel.554/Rs213440/novel.6619/novel.4724/novel.3496/novel.5060/Rs141740/novel.4007	-/-/-/-/-/-/-/-/-/-/-/-/Rs258440/-/-/-/-/-/Rs213440/-/-/-/-/Rs141740/-	25
CC	GO:0005783	endoplasmic reticulum	25/1154	78/4975	0.0451426	0.866272	novel.1479/Rs153610/novel.6154/Rs589870/Rs256620/novel.101/Rs012170/Rs345590/Rs400350/Rs497520/Rs388110/Rs161030/novel.4600/novel.3749/Rs371160/Rs473770/Rs219370/novel.3901/novel.2182/Rs147790/novel.5779/novel.6726/Rs339300/Rs454790/Rs006130	-/Rs153610/-/Rs589870/Rs256620/-/Rs012170/Rs345590/Rs400350/Rs497520/Rs388110/Rs161030/-/-/Rs371160/Rs473770/Rs219370/-/-/Rs147790/-/-/Rs339300/Rs454790/Rs006130	25
MF	GO:0004521	endoribonuclease activity	24/4650	69/21022	0.0108684	0.242136	novel.1373/novel.1076/novel.6858/novel.6231/novel.1980/novel.1755/novel.5790/novel.999/novel.5514/novel.5416/novel.904/novel.6299/Rs258440/novel.5306/novel.157/novel.1669/novel.2932/novel.554/Rs213440/novel.6619/novel.4724/novel.3496/novel.5060/novel.4007	-/-/-/-/-/-/-/-/-/-/-/-/Rs258440/-/-/-/-/-/Rs213440/-/-/-/-/-	24
MF	GO:0019783	ubiquitin-like protein-specific protease activity	24/4650	74/21022	0.0262838	0.39335	novel.4573/Rs047270/novel.7079/Rs140820/novel.6459/Rs422050/Rs406950/novel.5113/Rs458860/novel.7760/Rs054910/Rs077720/novel.4514/novel.5652/Rs251770/novel.7246/Rs195530/novel.6460/Rs050870/Rs266930/novel.6036/Rs574190/novel.7180/Rs577900	-/Rs047270/-/Rs140820/-/Rs422050/Rs406950/-/Rs458860/-/Rs054910/Rs077720/-/-/Rs251770/-/Rs195530/-/Rs050870/Rs266930/-/Rs574190/-/Rs577900	24
MF	GO:0036459	thiol-dependent ubiquitinyl hydrolase activity	24/4650	74/21022	0.0262838	0.39335	novel.4573/Rs047270/novel.7079/Rs140820/novel.6459/Rs422050/Rs406950/novel.5113/Rs458860/novel.7760/Rs054910/Rs077720/novel.4514/novel.5652/Rs251770/novel.7246/Rs195530/novel.6460/Rs050870/Rs266930/novel.6036/Rs574190/novel.7180/Rs577900	-/Rs047270/-/Rs140820/-/Rs422050/Rs406950/-/Rs458860/-/Rs054910/Rs077720/-/-/Rs251770/-/Rs195530/-/Rs050870/Rs266930/-/Rs574190/-/Rs577900	24
MF	GO:0101005	ubiquitinyl hydrolase activity	24/4650	74/21022	0.0262838	0.39335	novel.4573/Rs047270/novel.7079/Rs140820/novel.6459/Rs422050/Rs406950/novel.5113/Rs458860/novel.7760/Rs054910/Rs077720/novel.4514/novel.5652/Rs251770/novel.7246/Rs195530/novel.6460/Rs050870/Rs266930/novel.6036/Rs574190/novel.7180/Rs577900	-/Rs047270/-/Rs140820/-/Rs422050/Rs406950/-/Rs458860/-/Rs054910/Rs077720/-/-/Rs251770/-/Rs195530/-/Rs050870/Rs266930/-/Rs574190/-/Rs577900	24
MF	GO:0016891	endoribonuclease activity, producing 5'-phosphomonoesters	23/4650	57/21022	0.00147733	0.0939821	novel.1076/novel.6858/novel.6231/novel.1980/novel.1755/novel.5790/novel.999/novel.5514/novel.5416/novel.904/novel.6299/Rs258440/novel.5306/novel.157/novel.1669/novel.2932/novel.554/Rs213440/novel.6619/novel.4724/novel.3496/novel.5060/novel.4007	-/-/-/-/-/-/-/-/-/-/-/Rs258440/-/-/-/-/-/Rs213440/-/-/-/-/-	23
MF	GO:0016893	endonuclease activity, active with either ribo- or deoxyribonucleic acids and producing 5'-phosphomonoesters	23/4650	57/21022	0.00147733	0.0939821	novel.1076/novel.6858/novel.6231/novel.1980/novel.1755/novel.5790/novel.999/novel.5514/novel.5416/novel.904/novel.6299/Rs258440/novel.5306/novel.157/novel.1669/novel.2932/novel.554/Rs213440/novel.6619/novel.4724/novel.3496/novel.5060/novel.4007	-/-/-/-/-/-/-/-/-/-/-/Rs258440/-/-/-/-/-/Rs213440/-/-/-/-/-	23
CC	GO:0005576	extracellular region	23/1154	67/4975	0.0247	0.866272	Rs555270/novel.1758/Rs155060/novel.6048/novel.6576/novel.3756/Rs459250/novel.6157/novel.1759/Rs459240/novel.4411/Rs058080/Rs361900/novel.3471/Rs428050/Rs424660/Rs047730/Rs275220/novel.7060/Rs155070/novel.6615/Rs358860/Rs127720	Rs555270/-/Rs155060/-/-/-/Rs459250/-/-/Rs459240/-/Rs058080/Rs361900/-/Rs428050/Rs424660/Rs047730/Rs275220/-/Rs155070/-/Rs358860/Rs127720	23
CC	GO:0031984	organelle subcompartment	23/1154	69/4975	0.0347235	0.866272	novel.1479/Rs153610/Rs589870/Rs012170/Rs400350/Rs175110/Rs161030/Rs271800/novel.4600/Rs271820/novel.3749/Rs371160/Rs473770/Rs219370/novel.3901/Rs147790/novel.5779/novel.6726/Rs339300/Rs316710/Rs125160/Rs517570/Rs316770	-/Rs153610/Rs589870/Rs012170/Rs400350/Rs175110/Rs161030/Rs271800/-/Rs271820/-/Rs371160/Rs473770/Rs219370/-/Rs147790/-/-/Rs339300/Rs316710/Rs125160/Rs517570/Rs316770	23
BP	GO:0009607	response to biotic stimulus	22/3133	46/13373	0.000250044	0.0508422	Rs098400/Rs306690/Rs105690/Rs288030/Rs568450/Rs415680/Rs334110/Rs423670/Rs415660/Rs179470/Rs334580/Rs319240/Rs019910/Rs334150/Rs294630/Rs320220/Rs319250/Rs451220/Rs001290/Rs423680/Rs274410/Rs098450	Rs098400/Rs306690/Rs105690/Rs288030/Rs568450/Rs415680/Rs334110/Rs423670/Rs415660/Rs179470/Rs334580/Rs319240/Rs019910/Rs334150/Rs294630/Rs320220/Rs319250/Rs451220/Rs001290/Rs423680/Rs274410/Rs098450	22
MF	GO:0004523	RNA-DNA hybrid ribonuclease activity	21/4650	41/21022	4.13085e-05	0.0179279	novel.1076/novel.6858/novel.6231/novel.1980/novel.1755/novel.5790/novel.999/novel.5514/novel.5416/novel.904/novel.6299/novel.5306/novel.157/novel.1669/novel.2932/novel.554/novel.6619/novel.4724/novel.3496/novel.5060/novel.4007	-/-/-/-/-/-/-/-/-/-/-/-/-/-/-/-/-/-/-/-/-	21
MF	GO:0016701	oxidoreductase activity, acting on single donors with incorporation of molecular oxygen	21/4650	59/21022	0.0125231	0.250283	Rs412870/Rs571590/Rs069810/Rs282900/Rs069590/Rs271110/Rs230040/Rs297980/Rs096100/Rs216760/novel.3468/novel.5898/Rs303930/novel.1262/novel.4140/Rs263540/Rs115360/novel.3122/novel.3201/novel.1857/Rs216940	Rs412870/Rs571590/Rs069810/Rs282900/Rs069590/Rs271110/Rs230040/Rs297980/Rs096100/Rs216760/-/-/Rs303930/-/-/Rs263540/Rs115360/-/-/-/Rs216940	21
MF	GO:0004674	protein serine/threonine kinase activity	17/4650	44/21022	0.00972386	0.242136	Rs339310/Rs214160/novel.47/Rs345460/Rs448800/novel.3031/novel.4133/Rs448790/novel.5001/Rs589220/Rs448760/Rs440010/Rs008720/Rs448770/Rs103040/novel.909/Rs375300	Rs339310/Rs214160/-/Rs345460/Rs448800/-/-/Rs448790/-/Rs589220/Rs448760/Rs440010/Rs008720/Rs448770/Rs103040/-/Rs375300	17
MF	GO:0016762	xyloglucan:xyloglucosyl transferase activity	17/4650	49/21022	0.0299197	0.432838	Rs155060/novel.6048/novel.6576/Rs459250/novel.6157/Rs459240/novel.4411/Rs058080/Rs428050/Rs424660/Rs047730/Rs275220/novel.7060/Rs155070/novel.6615/Rs358860/Rs127720	Rs155060/-/-/Rs459250/-/Rs459240/-/Rs058080/Rs428050/Rs424660/Rs047730/Rs275220/-/Rs155070/-/Rs358860/Rs127720	17
CC	GO:0048046	apoplast	17/1154	49/4975	0.0447145	0.866272	Rs155060/novel.6048/novel.6576/Rs459250/novel.6157/Rs459240/novel.4411/Rs058080/Rs428050/Rs424660/Rs047730/Rs275220/novel.7060/Rs155070/novel.6615/Rs358860/Rs127720	Rs155060/-/-/Rs459250/-/Rs459240/-/Rs058080/Rs428050/Rs424660/Rs047730/Rs275220/-/Rs155070/-/Rs358860/Rs127720	17
BP	GO:1901136	carbohydrate derivative catabolic process	16/3133	40/13373	0.0142915	0.517606	Rs125440/Rs228040/Rs045210/Rs126160/Rs155160/novel.5449/Rs357900/Rs125770/Rs326090/novel.3324/Rs556150/Rs125460/Rs001220/Rs125490/Rs612510/Rs585390	Rs125440/Rs228040/Rs045210/Rs126160/Rs155160/-/Rs357900/Rs125770/Rs326090/-/Rs556150/Rs125460/Rs001220/Rs125490/Rs612510/Rs585390	16
CC	GO:0033177	proton-transporting two-sector ATPase complex, proton-transporting domain	16/1154	44/4975	0.0331529	0.866272	novel.5839/novel.7905/novel.7303/Rs414240/Rs148750/Rs151380/Rs155190/novel.1009/novel.6599/Rs541420/Rs551640/Rs430370/novel.4599/Rs274230/novel.1465/Rs424140	-/-/-/Rs414240/Rs148750/Rs151380/Rs155190/-/-/Rs541420/Rs551640/Rs430370/-/Rs274230/-/Rs424140	16
BP	GO:0015074	DNA integration	13/3133	16/13373	1.69211e-06	0.00103219	novel.364/novel.1095/novel.4357/novel.6695/novel.7133/novel.6885/novel.5024/novel.1090/novel.6015/novel.5239/novel.6457/novel.89/novel.3456	-/-/-/-/-/-/-/-/-/-/-/-/-	13
MF	GO:0016160	amylase activity	13/4650	24/21022	0.000611911	0.0939821	Rs452090/Rs355210/Rs139630/Rs062810/Rs452160/Rs163900/Rs399990/Rs400020/novel.897/Rs240850/Rs438260/Rs139610/novel.7951	Rs452090/Rs355210/Rs139630/Rs062810/Rs452160/Rs163900/Rs399990/Rs400020/-/Rs240850/Rs438260/Rs139610/-	13
BP	GO:0016226	iron-sulfur cluster assembly	12/3133	31/13373	0.0411712	0.758811	novel.138/Rs105860/novel.6187/novel.5795/Rs105740/novel.7756/Rs108370/novel.7623/Rs037570/Rs037060/Rs108510/Rs431330	-/Rs105860/-/-/Rs105740/-/Rs108370/-/Rs037570/Rs037060/Rs108510/Rs431330	12
BP	GO:0031163	metallo-sulfur cluster assembly	12/3133	31/13373	0.0411712	0.758811	novel.138/Rs105860/novel.6187/novel.5795/Rs105740/novel.7756/Rs108370/novel.7623/Rs037570/Rs037060/Rs108510/Rs431330	-/Rs105860/-/-/Rs105740/-/Rs108370/-/Rs037570/Rs037060/Rs108510/Rs431330	12
BP	GO:0044282	small molecule catabolic process	11/3133	27/13373	0.034091	0.758811	Rs581680/Rs409340/Rs155160/Rs096090/Rs004420/Rs051020/Rs326090/Rs556150/novel.3122/novel.1857/Rs500810	Rs581680/Rs409340/Rs155160/Rs096090/Rs004420/Rs051020/Rs326090/Rs556150/-/-/Rs500810	11
MF	GO:0016161	beta-amylase activity	10/4650	19/21022	0.003491	0.143136	Rs355210/Rs139630/Rs163900/Rs399990/Rs400020/novel.897/Rs240850/Rs438260/Rs139610/novel.7951	Rs355210/Rs139630/Rs163900/Rs399990/Rs400020/-/Rs240850/Rs438260/Rs139610/-	10
BP	GO:0000272	polysaccharide catabolic process	10/3133	19/13373	0.00542753	0.47297	Rs355210/Rs139630/Rs163900/Rs399990/Rs400020/novel.897/Rs240850/Rs438260/Rs139610/novel.7951	Rs355210/Rs139630/Rs163900/Rs399990/Rs400020/-/Rs240850/Rs438260/Rs139610/-	10
MF	GO:0004743	pyruvate kinase activity	10/4650	21/21022	0.0086119	0.233598	novel.7581/Rs513560/Rs144770/Rs216770/Rs275300/Rs275320/Rs564200/Rs304200/Rs393310/novel.4808	-/Rs513560/Rs144770/Rs216770/Rs275300/Rs275320/Rs564200/Rs304200/Rs393310/-	10
MF	GO:0030955	potassium ion binding	10/4650	21/21022	0.0086119	0.233598	novel.7581/Rs513560/Rs144770/Rs216770/Rs275300/Rs275320/Rs564200/Rs304200/Rs393310/novel.4808	-/Rs513560/Rs144770/Rs216770/Rs275300/Rs275320/Rs564200/Rs304200/Rs393310/-	10
MF	GO:0031420	alkali metal ion binding	10/4650	21/21022	0.0086119	0.233598	novel.7581/Rs513560/Rs144770/Rs216770/Rs275300/Rs275320/Rs564200/Rs304200/Rs393310/novel.4808	-/Rs513560/Rs144770/Rs216770/Rs275300/Rs275320/Rs564200/Rs304200/Rs393310/-	10
BP	GO:0009628	response to abiotic stimulus	9/3133	18/13373	0.0125686	0.517606	novel.7776/Rs017080/novel.6006/Rs381210/novel.2709/Rs101610/Rs016090/Rs007680/Rs281800	-/Rs017080/-/Rs381210/-/Rs101610/Rs016090/Rs007680/Rs281800	9
BP	GO:0006739	NADP metabolic process	9/3133	19/13373	0.0189955	0.579363	Rs291530/Rs236920/novel.6716/Rs179900/novel.5180/Rs179890/Rs320630/Rs098610/Rs450010	Rs291530/Rs236920/-/Rs179900/-/Rs179890/Rs320630/Rs098610/Rs450010	9
CC	GO:0030684	preribosome	9/1154	20/4975	0.0256962	0.866272	Rs128950/novel.3772/Rs364610/novel.3258/novel.3255/Rs370540/novel.7126/Rs108640/Rs574820	Rs128950/-/Rs364610/-/-/Rs370540/-/Rs108640/Rs574820	9
BP	GO:0019682	glyceraldehyde-3-phosphate metabolic process	8/3133	15/13373	0.0115703	0.517606	Rs291530/novel.6716/Rs179900/novel.5180/Rs179890/Rs044620/Rs320630/Rs098610	Rs291530/-/Rs179900/-/Rs179890/Rs044620/Rs320630/Rs098610	8
BP	GO:1901264	carbohydrate derivative transport	8/3133	16/13373	0.0184536	0.579363	Rs452280/Rs128810/novel.4871/Rs128750/novel.4861/novel.4872/Rs452290/novel.4862	Rs452280/Rs128810/-/Rs128750/-/-/Rs452290/-	8
BP	GO:0001101	response to acid chemical	8/3133	17/13373	0.0278276	0.758811	novel.7776/Rs017080/novel.6006/Rs381210/Rs101610/Rs016090/Rs093230/Rs562850	-/Rs017080/-/Rs381210/Rs101610/Rs016090/Rs093230/Rs562850	8
BP	GO:1901700	response to oxygen-containing compound	8/3133	17/13373	0.0278276	0.758811	novel.7776/Rs017080/novel.6006/Rs381210/Rs101610/Rs016090/Rs093230/Rs562850	-/Rs017080/-/Rs381210/Rs101610/Rs016090/Rs093230/Rs562850	8
BP	GO:0006595	polyamine metabolic process	8/3133	18/13373	0.0400348	0.758811	Rs144060/Rs145110/Rs393020/Rs126440/novel.7494/Rs141000/Rs096890/Rs400170	Rs144060/Rs145110/Rs393020/Rs126440/-/Rs141000/Rs096890/Rs400170	8
BP	GO:0006596	polyamine biosynthetic process	8/3133	18/13373	0.0400348	0.758811	Rs144060/Rs145110/Rs393020/Rs126440/novel.7494/Rs141000/Rs096890/Rs400170	Rs144060/Rs145110/Rs393020/Rs126440/-/Rs141000/Rs096890/Rs400170	8
BP	GO:0097164	ammonium ion metabolic process	8/3133	18/13373	0.0400348	0.758811	Rs144060/Rs145110/Rs393020/Rs126440/novel.7494/Rs141000/Rs096890/Rs400170	Rs144060/Rs145110/Rs393020/Rs126440/-/Rs141000/Rs096890/Rs400170	8
MF	GO:0016679	oxidoreductase activity, acting on diphenols and related substances as donors	8/4650	19/21022	0.0407387	0.493302	Rs108310/novel.7574/novel.2716/Rs065770/Rs054830/Rs142730/Rs279290/Rs142720	Rs108310/-/-/Rs065770/Rs054830/Rs142730/Rs279290/Rs142720	8
BP	GO:0015931	nucleobase-containing compound transport	7/3133	10/13373	0.00233413	0.355954	novel.7880/novel.4871/novel.4861/novel.4872/novel.4967/novel.1593/novel.4862	-/-/-/-/-/-/-	7
MF	GO:0003968	RNA-directed 5'-3' RNA polymerase activity	7/4650	11/21022	0.00362788	0.143136	novel.2260/novel.4414/Rs475880/novel.6049/novel.4415/novel.4416/novel.6050	-/-/Rs475880/-/-/-/-	7
BP	GO:0006098	pentose-phosphate shunt	7/3133	12/13373	0.00981994	0.517606	Rs291530/novel.6716/Rs179900/novel.5180/Rs179890/Rs320630/Rs098610	Rs291530/-/Rs179900/-/Rs179890/Rs320630/Rs098610	7
BP	GO:0051156	glucose 6-phosphate metabolic process	7/3133	12/13373	0.00981994	0.517606	Rs291530/novel.6716/Rs179900/novel.5180/Rs179890/Rs320630/Rs098610	Rs291530/-/Rs179900/-/Rs179890/Rs320630/Rs098610	7
CC	GO:0044454	nuclear chromosome part	7/1154	14/4975	0.025754	0.866272	novel.7655/Rs496230/Rs114040/Rs569990/Rs365660/Rs416410/Rs269240	-/Rs496230/Rs114040/Rs569990/Rs365660/Rs416410/Rs269240	7
CC	GO:0000139	Golgi membrane	7/1154	15/4975	0.0388334	0.866272	Rs175110/Rs271800/Rs271820/Rs316710/Rs125160/Rs517570/Rs316770	Rs175110/Rs271800/Rs271820/Rs316710/Rs125160/Rs517570/Rs316770	7
BP	GO:0009605	response to external stimulus	7/3133	15/13373	0.0409839	0.758811	novel.2709/Rs105690/Rs288030/Rs007680/Rs281800/Rs286430/Rs001290	-/Rs105690/Rs288030/Rs007680/Rs281800/Rs286430/Rs001290	7
MF	GO:0004751	ribose-5-phosphate isomerase activity	6/4650	10/21022	0.0106667	0.242136	Rs291530/novel.6716/Rs179900/Rs179890/Rs320630/Rs098610	Rs291530/-/Rs179900/Rs179890/Rs320630/Rs098610	6
BP	GO:0009052	pentose-phosphate shunt, non-oxidative branch	6/3133	10/13373	0.0142471	0.517606	Rs291530/novel.6716/Rs179900/Rs179890/Rs320630/Rs098610	Rs291530/-/Rs179900/Rs179890/Rs320630/Rs098610	6
MF	GO:0016717	oxidoreductase activity, acting on paired donors, with oxidation of a pair of donors resulting in the reduction of molecular oxygen to two molecules of water	6/4650	11/21022	0.0191133	0.319046	novel.7169/novel.6637/novel.1355/novel.3262/novel.6263/novel.4065	-/-/-/-/-/-	6
MF	GO:0019208	phosphatase regulator activity	6/4650	11/21022	0.0191133	0.319046	novel.5104/novel.2653/novel.2265/novel.5521/Rs112480/novel.1143	-/-/-/-/Rs112480/-	6
MF	GO:0004129	cytochrome-c oxidase activity	6/4650	13/21022	0.0472842	0.493302	Rs282370/Rs302130/Rs282350/Rs156050/novel.7023/novel.2993	Rs282370/Rs302130/Rs282350/Rs156050/-/-	6
MF	GO:0015002	heme-copper terminal oxidase activity	6/4650	13/21022	0.0472842	0.493302	Rs282370/Rs302130/Rs282350/Rs156050/novel.7023/novel.2993	Rs282370/Rs302130/Rs282350/Rs156050/-/-	6
MF	GO:0015932	nucleobase-containing compound transmembrane transporter activity	6/4650	13/21022	0.0472842	0.493302	novel.7880/novel.4871/Rs012630/novel.4861/novel.4872/novel.4862	-/-/Rs012630/-/-/-	6
MF	GO:0016675	oxidoreductase activity, acting on a heme group of donors	6/4650	13/21022	0.0472842	0.493302	Rs282370/Rs302130/Rs282350/Rs156050/novel.7023/novel.2993	Rs282370/Rs302130/Rs282350/Rs156050/-/-	6
MF	GO:0016676	oxidoreductase activity, acting on a heme group of donors, oxygen as acceptor	6/4650	13/21022	0.0472842	0.493302	Rs282370/Rs302130/Rs282350/Rs156050/novel.7023/novel.2993	Rs282370/Rs302130/Rs282350/Rs156050/-/-	6
MF	GO:1901505	carbohydrate derivative transmembrane transporter activity	6/4650	13/21022	0.0472842	0.493302	novel.7880/novel.4871/Rs012630/novel.4861/novel.4872/novel.4862	-/-/Rs012630/-/-/-	6
MF	GO:0004602	glutathione peroxidase activity	5/4650	10/21022	0.0488756	0.493302	Rs355830/Rs587910/novel.6625/Rs154370/Rs125330	Rs355830/Rs587910/-/Rs154370/Rs125330	5
MF	GO:0016814	hydrolase activity, acting on carbon-nitrogen (but not peptide) bonds, in cyclic amidines	5/4650	10/21022	0.0488756	0.493302	Rs584970/Rs155160/Rs326090/Rs025400/Rs556150	Rs584970/Rs155160/Rs326090/Rs025400/Rs556150	5
