# Supplementary material for: Development of SNP and InDel markers by genome resequencing and transcriptome sequencing in radish (Raphanus sativus L.)
Source: BMC Genomics. 2023 Aug 8;24:445. doi: 10.1186/s12864-023-09528-6 (PMC10408230; doi:10.1186/s12864-023-09528-6)
Supplement: Supplementary file 7 — Additioanl file 7: Supplement Table S10. The information of SNPs between two radish cultivars in transcriptome data. [file 12864_2023_9528_MOESM7_ESM.xlsx]

## Sheet: Sheet1
Supplement Table S10. The information of SNPs between two radish cultivars in transcriptome data.
CHROM	POS	REF	ALT	Genotype (XHT1,XHT2,XHT3,YZH1,YZH2,YZH3)	Depth (XHT1,XHT2,XHT3,YZH1,YZH2,YZH3)	Depth (XHT1,XHT2,XHT3,YZH1,YZH2,YZH3)
R1	75819	C	G	1/1:1/1:1/1:1/1:1/1:1/1	0,17:0,18:0,16:0,14:0,15:0,21	17:18:16:14:15:21
R1	76338	A	G	1/1:1/1:1/1:1/1:1/1:1/1	0,23:0,13:0,21:0,13:0,15:0,19	23:13:21:13:15:19
R1	76410	C	G	1/1:1/1:1/1:1/1:1/1:1/1	0,18:0,18:0,20:0,13:0,13:0,12	18:18:20:13:13:12
R1	76743	T	C	1/1:1/1:1/1:1/1:1/1:1/1	0,21:0,28:0,20:0,11:0,15:0,23	21:28:20:11:15:23
R1	76779	A	G	1/1:1/1:1/1:./.:1/1:1/1	0,16:0,15:0,20:0:0,14:0,18	16:15:20:0:14:18
R1	76782	T	C	1/1:1/1:1/1:./.:1/1:1/1	0,16:0,15:0,20:0:0,14:0,18	16:15:20:0:14:18
R1	77065	G	C	1/1:1/1:1/1:./.:1/1:1/1	0,13:0,14:0,21:0:0,13:0,21	13:14:21:0:13:21
R1	77124	G	A	1/1:1/1:1/1:./.:1/1:1/1	0,14:0,15:0,16:0:0,15:0,16	14:15:16:0:15:16
R1	77609	A	G	1/1:1/1:1/1:./.:1/1:1/1	0,15:0,17:0,15:0:0,15:0,11	15:17:15:0:15:11
R1	78237	A	G	./.:./.:1/1:1/1:./.:1/1	0:0:0,14:0,17:0:0,18	0:0:14:17:0:18
R1	103666	A	G	1/1:1/1:1/1:1/1:1/1:1/1	0,23:0,26:0,19:0,21:0,16:0,14	23:26:19:21:16:14
R1	164303	C	G	1/1:1/1:1/1:1/1:1/1:1/1	0,33:0,29:0,32:0,33:0,40:0,70	33:29:32:33:40:70
R1	164857	T	G	1/1:1/1:1/1:1/1:1/1:1/1	0,33:0,39:0,37:0,30:0,31:0,22	33:39:37:30:31:22
R1	164978	A	G	1/1:1/1:1/1:1/1:1/1:1/1	0,28:0,27:0,24:0,23:0,27:0,16	28:27:24:23:27:16
R1	170490	T	C	1/1:1/1:1/1:1/1:1/1:1/1	0,13:0,9:0,11:0,17:0,12:0,14	13:9:11:17:12:14
R1	170631	A	G	1/1:1/1:1/1:1/1:1/1:1/1	0,30:0,24:2,22:0,36:0,37:0,29	30:24:24:36:37:29
R1	170657	T	G	1/1:1/1:1/1:1/1:1/1:1/1	0,29:0,24:1,22:0,36:0,37:0,29	29:24:23:36:37:29
R1	174915	G	T	1/1:1/1:1/1:1/1:./.:1/1	0,22:0,23:0,18:0,22:0:0,42	22:23:18:22:0:42
R1	185685	A	T	1/1:1/1:1/1:1/1:1/1:1/1	0,179:1,200:3,164:0,163:0,144:1,223	179:201:167:163:144:224
R1	185789	C	G	1/1:1/1:1/1:1/1:1/1:1/1	1,195:0,237:0,144:0,169:0,119:0,206	196:237:144:169:119:206
R1	185913	G	A	1/1:1/1:1/1:1/1:1/1:1/1	0,145:0,159:0,132:0,143:0,97:0,168	145:159:132:143:97:168
R1	186726	G	C	1/1:1/1:1/1:1/1:1/1:1/1	0,149:0,163:0,167:0,172:0,145:0,190	149:163:167:172:145:190
R1	187077	T	C	1/1:1/1:1/1:1/1:1/1:1/1	0,36:0,38:0,29:0,27:0,33:0,51	36:38:29:27:33:51
R1	188455	T	C	./.:1/1:./.:./.:./.:./.	0:0,9:0:0:0:0	0:9:0:0:0:0
R1	195184	T	G	1/1:1/1:1/1:1/1:1/1:1/1	0,21:0,30:0,17:0,23:0,28:2,23	21:30:17:23:28:25
R1	195250	C	A	./.:1/1:./.:1/1:1/1:1/1	0:0,14:0:0,10:0,12:0,11	0:14:0:10:12:11
R1	196550	A	T	./.:1/1:./.:./.:./.:./.	0:0,10:0:0:0:0	0:10:0:0:0:0
R1	234218	T	G	1/1:1/1:1/1:1/1:./.:1/1	0,12:0,19:0,12:0,7:0:0,12	12:19:12:7:0:12
R1	257666	A	T	1/1:1/1:1/1:./.:1/1:1/1	0,47:0,66:0,57:0:0,70:1,77	47:66:57:0:70:78
R1	258289	G	T	1/1:1/1:1/1:1/1:1/1:1/1	0,59:0,62:0,47:0,69:0,66:0,102	59:62:47:69:66:102
R1	258373	C	T	1/1:1/1:1/1:1/1:1/1:1/1	3,75:3,71:4,50:0,93:0,100:0,145	78:74:54:93:100:145
R1	258658	A	T	1/1:1/1:1/1:1/1:1/1:1/1	1,42:0,50:1,43:0,56:0,58:0,66	43:50:44:56:58:66
R1	260069	G	A	1/1:1/1:1/1:1/1:1/1:1/1	0,51:0,44:0,43:0,75:0,67:0,122	51:44:43:75:67:122
R1	261720	A	C	1/1:1/1:1/1:1/1:1/1:1/1	0,38:0,41:0,45:0,69:0,60:0,106	38:41:45:69:60:106
R1	273375	C	T	./.:1/1:./.:./.:./.:./.	0:0,14:0:0:0:0	0:14:0:0:0:0
R1	273376	G	C	./.:1/1:./.:./.:./.:./.	0:0,14:0:0:0:0	0:14:0:0:0:0
R1	279515	T	A	1/1:1/1:1/1:1/1:1/1:1/1	0,40:0,46:0,44:0,89:0,126:0,81	40:46:44:89:126:81
R1	280526	A	G	1/1:1/1:1/1:1/1:1/1:1/1	0,1001:0,897:1,1183:3,672:0,521:0,672	1001:897:1184:675:521:672
R1	288017	T	C	1/1:1/1:1/1:1/1:./.:1/1	0,18:0,22:0,15:0,20:0:0,16	18:22:15:20:0:16
R1	305864	T	G	./.:1/1:./.:./.:./.:./.	0:0,15:0:0:0:0	0:15:0:0:0:0
R1	305921	G	A	./.:1/1:./.:./.:./.:./.	0:0,17:0:0:0:0	0:17:0:0:0:0
R1	305922	G	A	./.:1/1:./.:./.:./.:./.	0:0,17:0:0:0:0	0:17:0:0:0:0
R1	316169	G	A	1/1:1/1:1/1:1/1:1/1:1/1	0,62:0,46:0,54:0,48:0,45:0,71	62:46:54:48:45:71
R1	316484	C	T	1/1:1/1:1/1:1/1:1/1:1/1	0,79:0,65:0,72:0,62:0,53:0,82	79:65:72:62:53:82
R1	316496	C	T	1/1:1/1:1/1:1/1:1/1:1/1	0,79:0,66:0,77:0,63:0,56:0,85	79:66:77:63:56:85
R1	316772	A	T	1/1:1/1:1/1:1/1:1/1:1/1	1,99:0,72:0,118:2,107:0,110:3,136	100:72:118:109:110:139
R1	317073	C	T	1/1:1/1:1/1:1/1:1/1:1/1	1,58:1,41:0,57:1,54:0,49:2,53	59:42:57:55:49:55
R1	317222	A	T	./.:./.:1/1:./.:./.:1/1	0:0:0,51:0:0:0,55	0:0:51:0:0:55
R1	317234	C	T	./.:./.:1/1:./.:./.:1/1	0:0:0,53:0:0:0,60	0:0:53:0:0:60
R1	317558	A	G	1/1:1/1:1/1:1/1:1/1:1/1	0,46:0,51:0,57:0,45:0,67:0,70	46:51:57:45:67:70
R1	317599	A	C	1/1:1/1:1/1:1/1:1/1:1/1	0,21:0,29:0,23:0,19:0,29:0,27	21:29:23:19:29:27
R1	319247	T	A	1/1:1/1:1/1:1/1:1/1:1/1	0,101:0,135:0,101:0,102:0,101:0,89	101:135:101:102:101:89
R1	319272	T	C	1/1:1/1:1/1:1/1:1/1:1/1	0,129:0,174:0,133:0,135:0,130:0,110	129:174:133:135:130:110
R1	319310	G	C	1/1:1/1:1/1:1/1:1/1:1/1	0,168:0,202:0,156:0,153:0,142:0,118	168:202:156:153:142:118
R1	319352	C	T	1/1:1/1:1/1:1/1:1/1:1/1	0,193:0,213:0,182:0,158:0,175:0,149	193:213:182:158:175:149
R1	319490	T	C	1/1:1/1:1/1:1/1:1/1:1/1	0,157:0,194:0,162:0,132:0,133:0,124	157:194:162:132:133:124
R1	319493	G	C	1/1:1/1:1/1:1/1:1/1:1/1	0,157:0,194:0,162:0,132:0,133:0,124	157:194:162:132:133:124
R1	319570	G	A	1/1:1/1:1/1:1/1:1/1:1/1	0,131:0,151:0,116:0,96:0,106:0,116	131:151:116:96:106:116
R1	319635	C	A	1/1:1/1:1/1:1/1:1/1:1/1	0,65:0,84:0,56:0,49:0,56:0,64	65:84:56:49:56:64
R1	319677	T	C	1/1:1/1:1/1:1/1:1/1:1/1	0,30:0,37:0,22:0,24:0,28:0,30	30:37:22:24:28:30
R1	319995	G	T	1/1:1/1:1/1:1/1:1/1:1/1	0,40:0,27:0,40:0,27:0,17:0,67	40:27:40:27:17:67
R1	320033	T	A	1/1:1/1:1/1:1/1:1/1:1/1	0,55:0,46:0,59:0,36:0,27:0,85	55:46:59:36:27:85
R1	320414	C	T	1/1:1/1:1/1:1/1:1/1:./.	0,96:0,99:0,129:0,102:0,114:0	96:99:129:102:114:0
R1	320604	T	C	1/1:1/1:1/1:1/1:1/1:1/1	0,80:0,103:0,100:0,100:0,80:0,99	80:103:100:100:80:99
R1	321009	T	C	1/1:1/1:1/1:1/1:1/1:1/1	0,66:0,77:0,70:0,69:0,60:0,77	66:77:70:69:60:77
R1	321042	A	G	1/1:1/1:1/1:1/1:1/1:1/1	0,55:0,63:0,57:0,62:0,39:0,77	55:63:57:62:39:77
R1	321464	T	G	1/1:1/1:1/1:1/1:1/1:1/1	0,54:0,84:0,65:0,64:0,71:0,126	54:84:65:64:71:126
R1	321467	G	T	1/1:1/1:1/1:1/1:1/1:1/1	0,54:0,84:0,65:0,64:0,71:0,126	54:84:65:64:71:126
R1	328831	A	G	1/1:1/1:1/1:./.:1/1:1/1	0,10:0,17:0,12:0:0,10:0,23	10:17:12:0:10:23
R1	328843	G	A	1/1:1/1:1/1:1/1:1/1:1/1	0,13:0,21:0,14:0,10:0,11:0,28	13:21:14:10:11:28
R1	329211	C	G	1/1:./.:1/1:1/1:1/1:1/1	0,10:0:0,18:0,27:0,13:0,16	10:0:18:27:13:16
R1	329271	C	A	./.:./.:1/1:1/1:1/1:1/1	0:0:0,15:0,25:0,17:0,25	0:0:15:25:17:25
R1	329792	A	C	1/1:1/1:1/1:./.:./.:1/1	0,16:0,20:0,17:0:0:0,22	16:20:17:0:0:22
R1	329863	A	G	./.:1/1:./.:./.:./.:./.	0:0,10:0:0:0:0	0:10:0:0:0:0
R1	332912	G	T	1/1:1/1:1/1:1/1:1/1:1/1	0,11:0,15:0,20:0,14:0,12:0,25	11:15:20:14:12:25
R1	332922	A	G	1/1:1/1:1/1:1/1:1/1:1/1	0,14:0,28:0,27:0,18:0,17:0,25	14:28:27:18:17:25
R1	332970	C	A	1/1:1/1:1/1:1/1:1/1:1/1	0,25:0,49:0,47:0,29:0,40:0,34	25:49:47:29:40:34
R1	333036	T	C	1/1:1/1:1/1:1/1:1/1:1/1	1,59:0,102:0,78:0,64:0,70:0,53	60:102:78:64:70:53
R1	333075	C	G	1/1:1/1:1/1:1/1:1/1:1/1	0,64:0,113:0,76:0,59:0,77:0,58	64:113:76:59:77:58
R1	333174	T	C	1/1:1/1:1/1:1/1:1/1:1/1	0,76:0,139:0,79:0,63:0,71:0,83	76:139:79:63:71:83
R1	333338	C	T	1/1:1/1:1/1:1/1:1/1:1/1	0,54:0,68:0,59:0,61:0,64:0,67	54:68:59:61:64:67
R1	333380	T	G	1/1:1/1:1/1:1/1:1/1:1/1	0,67:0,68:0,68:0,60:0,77:0,79	67:68:68:60:77:79
R1	333420	C	T	1/1:1/1:1/1:1/1:1/1:1/1	0,83:0,87:0,73:0,79:0,88:0,92	83:87:73:79:88:92
R1	333449	A	G	1/1:1/1:1/1:1/1:1/1:1/1	0,80:0,100:0,90:0,87:0,101:0,91	80:100:90:87:101:91
R1	333536	C	A	1/1:1/1:1/1:1/1:1/1:1/1	0,96:0,130:0,128:0,110:1,122:0,99	96:130:128:110:123:99
R1	333578	C	T	1/1:1/1:1/1:1/1:1/1:1/1	0,91:0,127:0,133:0,102:0,112:0,115	91:127:133:102:112:115
R1	335158	T	C	1/1:1/1:1/1:1/1:1/1:1/1	0,106:0,78:0,114:0,99:0,87:0,118	106:78:114:99:87:118
R1	336228	T	C	1/1:1/1:1/1:1/1:1/1:1/1	0,15:0,12:0,10:0,18:0,29:0,30	15:12:10:18:29:30
R1	336317	C	G	1/1:1/1:1/1:1/1:1/1:1/1	0,30:0,20:0,26:0,40:0,61:0,51	30:20:26:40:61:51
R1	336330	A	T	1/1:1/1:1/1:1/1:1/1:1/1	0,37:0,21:0,29:0,43:0,60:0,45	37:21:29:43:60:45
R1	336674	G	A	1/1:1/1:1/1:1/1:1/1:1/1	0,17:0,13:0,17:0,25:0,41:0,53	17:13:17:25:41:53
R1	336676	C	T	1/1:1/1:1/1:1/1:1/1:1/1	0,17:0,13:0,17:0,25:0,41:0,53	17:13:17:25:41:53
R1	336827	G	A	1/1:./.:1/1:1/1:1/1:1/1	0,14:0:0,10:0,23:0,33:0,26	14:0:10:23:33:26
R1	336836	G	C	1/1:./.:1/1:1/1:1/1:1/1	0,15:0:0,12:0,24:0,39:0,27	15:0:12:24:39:27
R1	336864	T	A	1/1:1/1:1/1:1/1:1/1:1/1	0,20:0,10:0,21:0,34:0,51:0,35	20:10:21:34:51:35
R1	336917	T	G	1/1:1/1:1/1:1/1:1/1:1/1	0,27:0,14:0,27:0,54:0,84:0,60	27:14:27:54:84:60
R1	336935	C	A	1/1:1/1:1/1:1/1:1/1:1/1	0,28:0,15:0,29:0,56:0,85:0,62	28:15:29:56:85:62
R1	336974	T	C	1/1:1/1:1/1:1/1:1/1:1/1	0,30:0,16:0,27:0,47:0,73:0,65	30:16:27:47:73:65
R1	336983	G	T	1/1:1/1:1/1:1/1:1/1:1/1	0,34:0,18:0,26:0,57:0,86:0,65	34:18:26:57:86:65
R1	337118	A	C	1/1:1/1:1/1:1/1:1/1:1/1	0,29:0,16:0,26:0,49:0,95:0,61	29:16:26:49:95:61
R1	337316	G	A	1/1:1/1:1/1:1/1:1/1:1/1	0,16:0,26:0,32:0,46:0,73:0,66	16:26:32:46:73:66
R1	337454	G	C	1/1:1/1:1/1:1/1:1/1:1/1	0,16:0,23:0,30:0,45:0,70:0,52	16:23:30:45:70:52
R1	338395	G	A	1/1:1/1:1/1:1/1:1/1:1/1	0,26:0,16:0,24:0,37:0,44:0,53	26:16:24:37:44:53
R1	338482	T	G	1/1:1/1:1/1:1/1:1/1:1/1	0,27:0,16:0,21:0,41:0,53:0,41	27:16:21:41:53:41
R1	338560	A	G	1/1:1/1:1/1:1/1:1/1:1/1	0,18:0,10:0,19:0,31:0,54:0,42	18:10:19:31:54:42
R1	338710	A	C	1/1:./.:1/1:1/1:1/1:1/1	0,11:0:0,13:0,11:0,17:0,27	11:0:13:11:17:27
R1	355446	C	A	1/1:1/1:1/1:1/1:1/1:1/1	0,34:0,44:0,30:0,41:0,25:0,41	34:44:30:41:25:41
R1	355454	T	C	1/1:1/1:1/1:1/1:1/1:1/1	0,51:0,53:0,42:0,58:1,35:0,61	51:53:42:58:36:61
R1	355605	G	A	1/1:1/1:1/1:1/1:1/1:1/1	0,246:0,273:0,321:0,335:0,362:0,396	246:273:321:335:362:396
R1	355694	T	G	1/1:1/1:1/1:1/1:1/1:1/1	0,313:0,363:0,371:0,423:0,407:0,531	313:363:371:423:407:531
R1	355723	C	T	1/1:1/1:1/1:1/1:1/1:1/1	0,310:0,361:0,354:0,399:0,410:0,557	310:361:354:399:410:557
R1	355751	C	T	1/1:1/1:1/1:1/1:1/1:1/1	0,316:0,346:0,351:0,418:0,391:0,494	316:346:351:418:391:494
R1	355793	T	G	1/1:1/1:1/1:1/1:1/1:1/1	0,276:0,254:0,301:0,358:0,317:0,474	276:254:301:358:317:474
R1	355795	C	T	1/1:1/1:1/1:1/1:1/1:1/1	0,276:0,254:0,301:0,358:0,317:0,474	276:254:301:358:317:474
R1	355856	G	T	1/1:1/1:1/1:1/1:1/1:1/1	0,307:0,313:0,316:2,383:0,317:0,388	307:313:316:385:317:388
R1	355919	G	C	1/1:1/1:1/1:1/1:1/1:1/1	0,301:0,319:0,301:0,383:0,349:0,456	301:319:301:383:349:456
R1	355934	G	A	1/1:1/1:1/1:1/1:1/1:1/1	0,284:0,310:0,293:0,362:0,353:0,452	284:310:293:362:353:452
R1	355955	T	G	1/1:1/1:1/1:1/1:1/1:1/1	1,276:0,288:0,286:0,364:0,342:0,438	277:288:286:364:342:438
R1	355996	A	G	1/1:1/1:1/1:1/1:1/1:1/1	0,262:0,289:0,278:1,345:0,315:0,457	262:289:278:346:315:457
R1	356018	A	G	1/1:1/1:1/1:1/1:1/1:1/1	0,269:0,294:0,281:0,332:0,326:0,440	269:294:281:332:326:440
R1	356195	C	G	1/1:1/1:1/1:1/1:1/1:1/1	0,231:0,253:0,276:0,303:0,317:0,376	231:253:276:303:317:376
R1	356264	A	G	1/1:1/1:1/1:1/1:1/1:1/1	0,251:0,290:0,255:0,310:0,309:0,392	251:290:255:310:309:392
R1	356282	A	G	1/1:1/1:1/1:1/1:1/1:1/1	0,238:0,281:0,260:0,304:0,300:0,386	238:281:260:304:300:386
R1	356333	A	G	1/1:1/1:1/1:1/1:1/1:1/1	0,237:0,284:0,230:0,276:0,256:0,322	237:284:230:276:256:322
R1	356399	T	A	1/1:1/1:1/1:1/1:1/1:1/1	0,147:0,182:0,142:0,185:0,162:0,220	147:182:142:185:162:220
R1	356411	G	A	1/1:1/1:1/1:1/1:1/1:1/1	0,138:0,168:0,131:0,171:0,147:0,193	138:168:131:171:147:193
R1	356513	A	C	1/1:1/1:1/1:1/1:1/1:1/1	0,25:0,29:0,23:0,29:0,44:0,39	25:29:23:29:44:39
R1	356600	A	T	1/1:1/1:1/1:1/1:1/1:1/1	0,64:1,81:0,68:0,87:0,115:1,129	64:82:68:87:115:130
R1	356926	C	T	1/1:1/1:1/1:1/1:1/1:1/1	0,30:0,36:0,25:0,32:0,24:0,46	30:36:25:32:24:46
R1	357047	T	A	1/1:1/1:./.:1/1:1/1:1/1	0,16:0,22:0:0,18:0,16:0,51	16:22:0:18:16:51
R1	357071	A	G	1/1:1/1:./.:1/1:1/1:1/1	0,13:0,20:0:0,16:0,15:0,43	13:20:0:16:15:43
R1	359476	A	G	1/1:1/1:1/1:1/1:1/1:1/1	0,37:0,38:0,39:0,51:0,33:0,63	37:38:39:51:33:63
R1	359508	G	T	1/1:1/1:1/1:1/1:1/1:1/1	0,45:0,53:0,45:0,61:0,47:0,78	45:53:45:61:47:78
R1	360195	C	A	1/1:1/1:1/1:1/1:1/1:1/1	0,63:0,50:0,65:0,65:0,47:0,53	63:50:65:65:47:53
R1	360225	T	C	1/1:1/1:1/1:1/1:1/1:1/1	0,70:0,56:0,69:0,75:0,48:0,55	70:56:69:75:48:55
R1	360249	T	C	1/1:1/1:1/1:1/1:1/1:1/1	0,63:0,60:0,71:0,69:0,49:0,58	63:60:71:69:49:58
R1	360284	A	G	1/1:1/1:1/1:1/1:1/1:1/1	0,62:0,59:0,69:0,71:0,51:0,71	62:59:69:71:51:71
R1	360448	A	G	1/1:1/1:1/1:1/1:1/1:1/1	0,56:0,63:2,54:0,54:0,40:0,71	56:63:56:54:40:71
R1	360466	T	C	1/1:1/1:1/1:1/1:1/1:1/1	0,56:0,66:2,50:0,52:0,43:0,78	56:66:52:52:43:78
R1	360680	A	G	1/1:1/1:1/1:1/1:1/1:1/1	0,38:0,53:0,45:0,54:0,39:0,55	38:53:45:54:39:55
R1	360683	T	A	1/1:1/1:1/1:1/1:1/1:1/1	0,38:0,53:0,45:0,54:0,39:0,55	38:53:45:54:39:55
R1	361080	C	T	1/1:1/1:1/1:1/1:1/1:1/1	0,17:0,25:0,19:0,19:0,19:0,25	17:25:19:19:19:25
R1	361170	T	A	1/1:1/1:1/1:1/1:1/1:1/1	0,26:0,26:0,22:0,28:0,10:0,28	26:26:22:28:10:28
R1	361590	G	A	./.:./.:1/1:1/1:1/1:1/1	0:0:0,11:0,40:0,24:0,42	0:0:11:40:24:42
R1	361951	G	A	./.:1/1:./.:./.:./.:./.	0:0,14:0:0:0:0	0:14:0:0:0:0
R1	363340	A	G	1/1:1/1:1/1:1/1:1/1:1/1	0,23:0,27:0,12:0,32:0,14:0,34	23:27:12:32:14:34
R1	364156	A	G	1/1:1/1:1/1:1/1:1/1:1/1	0,37:0,51:0,40:0,49:0,54:0,48	37:51:40:49:54:48
R1	366247	A	G	1/1:1/1:1/1:1/1:1/1:1/1	0,53:0,67:0,58:0,58:0,45:0,55	53:67:58:58:45:55
R1	366844	C	T	1/1:1/1:1/1:1/1:1/1:1/1	0,42:0,86:0,46:0,56:0,40:0,72	42:86:46:56:40:72
R1	366930	T	C	1/1:1/1:1/1:1/1:1/1:1/1	0,49:0,85:0,34:0,58:0,38:0,61	49:85:34:58:38:61
R1	367135	A	C	1/1:1/1:1/1:1/1:1/1:1/1	0,52:1,57:0,38:0,54:0,33:0,54	52:58:38:54:33:54
R1	367711	T	C	1/1:1/1:1/1:1/1:1/1:1/1	0,32:0,67:0,48:0,47:0,49:0,75	32:67:48:47:49:75
R1	367849	G	C	1/1:1/1:./.:1/1:1/1:1/1	0,40:0,49:0:0,49:0,48:0,50	40:49:0:49:48:50
R1	367866	G	C	1/1:1/1:./.:1/1:1/1:1/1	0,40:0,43:0:0,48:0,46:0,44	40:43:0:48:46:44
R1	368162	G	A	1/1:1/1:1/1:1/1:1/1:1/1	0,75:0,101:0,83:0,83:0,66:0,93	75:101:83:83:66:93
R1	369112	T	A	./.:1/1:1/1:./.:./.:1/1	0:0,10:0,16:0:0:0,10	0:10:16:0:0:10
R1	369175	A	T	1/1:1/1:1/1:1/1:./.:1/1	0,19:0,23:0,21:0,12:0:0,24	19:23:21:12:0:24
R1	369231	A	G	1/1:1/1:1/1:1/1:1/1:1/1	0,22:0,30:0,25:0,18:0,11:0,21	22:30:25:18:11:21
R1	369405	G	A	1/1:1/1:1/1:1/1:1/1:1/1	0,24:0,39:0,25:0,25:0,15:0,22	24:39:25:25:15:22
R1	369458	C	T	1/1:1/1:1/1:1/1:1/1:1/1	0,25:0,39:0,32:0,21:0,17:0,33	25:39:32:21:17:33
R1	369479	T	G	1/1:1/1:1/1:1/1:1/1:1/1	0,28:0,41:0,36:0,22:0,23:0,34	28:41:36:22:23:34
R1	369510	C	G	1/1:1/1:1/1:1/1:1/1:1/1	0,30:0,36:0,37:0,25:0,26:0,31	30:36:37:25:26:31
R1	369547	C	A	1/1:1/1:1/1:1/1:1/1:1/1	0,27:0,36:0,39:0,23:0,24:0,31	27:36:39:23:24:31
R1	369896	G	C	1/1:1/1:1/1:1/1:1/1:1/1	0,35:0,33:2,31:0,28:0,10:0,23	35:33:33:28:10:23
R1	370030	C	G	1/1:1/1:1/1:1/1:./.:1/1	0,29:0,19:0,15:0,19:0:0,13	29:19:15:19:0:13
R1	373007	T	C	./.:0/1:./.:./.:./.:./.	0:8,3:0:0:0:0	0:11:0:0:0:0
R1	373125	T	C	./.:0/1:0/1:./.:./.:./.	0:4,8:11,2:0:0:0	0:12:13:0:0:0
R1	438291	A	T	1/1:1/1:1/1:1/1:1/1:1/1	0,77:0,55:0,66:0,83:0,61:0,107	77:55:66:83:61:107
R1	439544	C	A	1/1:1/1:1/1:1/1:1/1:1/1	0,144:0,165:0,163:0,144:0,131:0,197	144:165:163:144:131:197
R1	440093	G	A	1/1:1/1:1/1:1/1:1/1:1/1	0,88:0,121:0,90:0,100:0,94:0,170	88:121:90:100:94:170
R1	440382	G	A	1/1:1/1:1/1:1/1:1/1:1/1	0,215:0,239:0,200:0,201:0,146:0,247	215:239:200:201:146:247
R1	443667	C	T	1/1:1/1:1/1:1/1:1/1:1/1	0,330:0,387:0,307:0,266:0,225:0,289	330:387:307:266:225:289
R1	448389	C	G	1/1:1/1:1/1:1/1:1/1:1/1	0,142:0,155:0,145:0,49:0,65:0,60	142:155:145:49:65:60
R1	448574	T	G	1/1:1/1:1/1:1/1:1/1:1/1	0,97:0,121:0,109:0,55:0,42:0,53	97:121:109:55:42:53
R1	448580	G	A	1/1:1/1:1/1:1/1:1/1:1/1	0,98:0,123:0,109:0,57:0,43:0,52	98:123:109:57:43:52
R1	448616	A	G	1/1:1/1:1/1:1/1:1/1:1/1	0,116:0,138:0,136:0,69:0,47:0,68	116:138:136:69:47:68
R1	449021	G	A	1/1:1/1:1/1:1/1:1/1:1/1	0,111:0,182:0,152:0,60:0,55:0,58	111:182:152:60:55:58
R1	453494	T	C	1/1:1/1:1/1:1/1:./.:1/1	0,14:0,16:0,24:0,13:0:0,20	14:16:24:13:0:20
R1	453920	A	G	1/1:1/1:1/1:1/1:1/1:1/1	0,29:0,16:0,18:0,27:0,25:0,31	29:16:18:27:25:31
R1	454640	A	G	1/1:1/1:1/1:1/1:1/1:1/1	0,29:0,21:0,20:0,11:0,17:0,13	29:21:20:11:17:13
R1	454775	G	A	1/1:1/1:1/1:1/1:1/1:1/1	0,17:0,11:0,14:0,12:0,22:0,21	17:11:14:12:22:21
R1	454838	A	G	./.:1/1:./.:./.:./.:./.	0:0,16:0:0:0:0	0:16:0:0:0:0
R1	454877	C	A	1/1:1/1:./.:1/1:./.:1/1	0,11:0,20:0:0,23:0:0,19	11:20:0:23:0:19
R1	454904	T	A	1/1:1/1:./.:1/1:1/1:1/1	0,10:0,23:0:0,26:0,11:0,22	10:23:0:26:11:22
R1	455054	A	G	1/1:1/1:./.:1/1:1/1:1/1	0,18:0,19:0:0,22:0,16:0,24	18:19:0:22:16:24
R1	455093	G	A	1/1:1/1:./.:1/1:1/1:1/1	0,14:0,14:0:0,21:0,13:0,29	14:14:0:21:13:29
R1	488155	A	G	./.:./.:1/1:1/1:1/1:1/1	0:0:0,10:0,31:0,22:0,26	0:0:10:31:22:26
R1	488330	T	C	1/1:1/1:1/1:1/1:1/1:1/1	0,13:0,17:0,12:0,33:0,34:0,29	13:17:12:33:34:29
R1	488413	G	T	1/1:1/1:1/1:1/1:1/1:1/1	0,23:0,20:0,19:0,22:0,34:0,36	23:20:19:22:34:36
R1	488448	T	G	1/1:1/1:1/1:1/1:1/1:1/1	0,19:0,20:0,23:0,17:0,27:0,38	19:20:23:17:27:38
R1	488668	C	T	1/1:1/1:1/1:1/1:1/1:1/1	0,19:0,24:0,12:0,20:0,23:0,37	19:24:12:20:23:37
R1	488764	C	G	1/1:1/1:./.:1/1:1/1:1/1	0,10:0,14:0:0,15:0,13:0,33	10:14:0:15:13:33
R1	489552	C	T	1/1:1/1:1/1:1/1:1/1:1/1	0,44:0,46:0,45:0,42:0,36:0,50	44:46:45:42:36:50
R1	490599	A	G	1/1:1/1:1/1:1/1:1/1:1/1	0,44:0,24:0,22:0,20:0,32:0,47	44:24:22:20:32:47
R1	490648	T	A	1/1:1/1:1/1:1/1:1/1:1/1	0,37:0,20:0,14:0,16:0,28:0,46	37:20:14:16:28:46
R1	490673	A	T	1/1:1/1:1/1:1/1:1/1:1/1	0,40:0,29:0,12:0,24:0,38:0,45	40:29:12:24:38:45
R1	490734	C	T	1/1:1/1:1/1:1/1:1/1:1/1	0,45:0,28:0,12:0,26:0,33:0,45	45:28:12:26:33:45
R1	491038	T	G	1/1:1/1:1/1:1/1:1/1:1/1	0,45:0,25:0,28:0,36:0,44:0,48	45:25:28:36:44:48
R1	496779	A	C	1/1:1/1:1/1:1/1:1/1:1/1	0,47:0,29:0,28:0,40:0,42:0,52	47:29:28:40:42:52
R1	496846	C	G	1/1:1/1:1/1:1/1:1/1:1/1	0,24:0,15:0,16:0,16:0,21:0,35	24:15:16:16:21:35
R1	496865	G	C	1/1:1/1:1/1:1/1:1/1:1/1	0,21:0,12:0,12:0,13:0,17:0,28	21:12:12:13:17:28
R1	498795	T	C	1/1:1/1:1/1:1/1:1/1:1/1	0,115:0,100:0,94:0,180:0,192:0,350	115:100:94:180:192:350
R1	498823	A	G	1/1:1/1:1/1:1/1:1/1:1/1	0,153:0,129:0,121:1,222:0,262:0,426	153:129:121:223:262:426
R1	498897	A	G	1/1:1/1:1/1:1/1:1/1:1/1	0,220:0,185:0,155:0,285:0,273:0,479	220:185:155:285:273:479
R1	499784	T	C	1/1:1/1:1/1:1/1:1/1:1/1	0,82:0,68:0,58:0,110:0,102:0,149	82:68:58:110:102:149
R1	500657	T	A	1/1:1/1:1/1:1/1:1/1:1/1	0,78:0,73:0,64:0,111:0,106:0,157	78:73:64:111:106:157
R1	500832	G	A	1/1:1/1:1/1:1/1:1/1:1/1	0,45:0,43:0,43:0,58:0,59:0,87	45:43:43:58:59:87
R1	500889	A	G	1/1:1/1:1/1:1/1:1/1:1/1	0,106:0,119:0,86:0,146:0,146:0,174	106:119:86:146:146:174
R1	500925	C	T	1/1:1/1:1/1:1/1:1/1:1/1	0,144:0,154:0,102:0,189:0,228:0,284	144:154:102:189:228:284
R1	500931	T	C	1/1:1/1:1/1:1/1:1/1:1/1	0,144:0,152:0,100:0,188:0,228:0,284	144:152:100:188:228:284
R1	501083	A	G	1/1:1/1:1/1:1/1:1/1:1/1	0,56:0,50:0,55:0,58:0,62:0,78	56:50:55:58:62:78
R1	508852	T	G	1/1:1/1:1/1:1/1:1/1:1/1	0,17:0,12:0,28:0,17:0,23:0,21	17:12:28:17:23:21
R1	508915	A	C	1/1:1/1:1/1:1/1:1/1:1/1	0,42:0,49:0,65:0,40:0,52:0,59	42:49:65:40:52:59
R1	510048	C	T	./.:./.:1/1:./.:1/1:./.	0:0:0,15:0:0,12:0	0:0:15:0:12:0
R1	523961	A	T	1/1:1/1:1/1:1/1:1/1:1/1	0,26:0,51:0,27:0,16:0,12:0,32	26:51:27:16:12:32
R1	524192	A	G	1/1:1/1:1/1:./.:1/1:1/1	0,25:0,49:0,27:0:0,15:0,14	25:49:27:0:15:14
R1	524201	C	G	1/1:1/1:1/1:./.:1/1:1/1	0,24:0,49:0,28:0:0,17:0,16	24:49:28:0:17:16
R1	524231	G	T	1/1:1/1:1/1:./.:1/1:1/1	0,23:0,50:0,28:0:0,16:0,25	23:50:28:0:16:25
R1	524593	T	A	1/1:1/1:1/1:./.:./.:1/1	0,11:0,19:0,17:0:0:0,11	11:19:17:0:0:11
R1	524618	A	G	1/1:1/1:1/1:./.:./.:1/1	0,11:0,16:0,11:0:0:0,11	11:16:11:0:0:11
R1	524783	G	A	1/1:1/1:1/1:1/1:1/1:1/1	0,33:0,31:0,35:0,29:0,20:0,27	33:31:35:29:20:27
R1	527445	C	T	1/1:1/1:1/1:1/1:1/1:1/1	0,28:0,32:0,38:0,48:0,36:0,44	28:32:38:48:36:44
R1	527686	T	G	./.:1/1:./.:./.:./.:./.	0:0,32:0:0:0:0	0:32:0:0:0:0
R1	528020	C	T	1/1:1/1:1/1:1/1:./.:./.	2,32:2,30:0,24:0,12:0:0	34:32:24:12:0:0
R1	528182	G	A	1/1:1/1:1/1:1/1:1/1:1/1	0,47:0,49:0,31:0,14:0,10:0,23	47:49:31:14:10:23
R1	528185	G	A	1/1:1/1:1/1:1/1:1/1:1/1	0,47:0,49:0,31:0,14:0,10:0,23	47:49:31:14:10:23
R1	679262	A	G	1/1:1/1:1/1:1/1:1/1:1/1	5,238:7,218:5,181:5,163:3,152:6,276	243:225:186:168:155:282
R1	679678	T	C	1/1:1/1:1/1:1/1:1/1:1/1	0,430:0,466:0,388:0,424:1,414:2,494	430:466:388:424:415:496
R1	680167	C	G	1/1:1/1:1/1:1/1:1/1:1/1	0,206:0,204:0,212:1,214:0,206:1,401	206:204:212:215:206:402
R1	680217	G	C	1/1:1/1:1/1:1/1:1/1:1/1	0,496:0,531:0,516:0,495:0,465:0,668	496:531:516:495:465:668
R1	716189	A	G	1/1:1/1:1/1:./.:./.:1/1	0,15:0,17:0,19:0:0:0,22	15:17:19:0:0:22
R1	720220	A	T	1/1:1/1:1/1:1/1:1/1:1/1	0,45:0,41:0,19:0,21:0,14:0,44	45:41:19:21:14:44
R1	723893	G	C	1/1:1/1:1/1:1/1:./.:1/1	0,23:0,13:0,24:0,13:0:0,17	23:13:24:13:0:17
R1	724791	C	G	1/1:1/1:1/1:1/1:1/1:1/1	0,41:0,37:0,35:0,31:0,27:0,39	41:37:35:31:27:39
R1	724866	A	T	1/1:1/1:1/1:1/1:1/1:1/1	0,36:0,34:0,34:0,30:0,22:0,25	36:34:34:30:22:25
R1	724931	G	C	1/1:1/1:1/1:1/1:1/1:1/1	0,19:0,22:0,16:0,20:0,13:0,23	19:22:16:20:13:23
R1	734479	C	T	1/1:1/1:1/1:1/1:1/1:1/1	0,22:0,21:0,27:0,11:0,21:0,24	22:21:27:11:21:24
R1	734506	A	G	1/1:1/1:1/1:1/1:1/1:1/1	0,31:0,35:0,37:0,13:0,30:0,31	31:35:37:13:30:31
R1	734758	G	A	1/1:1/1:1/1:1/1:1/1:1/1	0,70:0,70:0,69:0,42:0,52:0,62	70:70:69:42:52:62
R1	734967	T	C	1/1:1/1:1/1:1/1:1/1:1/1	0,44:0,41:0,45:0,41:0,32:0,54	44:41:45:41:32:54
R1	734988	T	C	1/1:1/1:1/1:1/1:1/1:1/1	0,46:0,47:0,53:0,45:0,34:0,62	46:47:53:45:34:62
R1	735214	A	G	1/1:1/1:1/1:1/1:1/1:1/1	0,81:0,64:0,70:0,59:0,52:0,79	81:64:70:59:52:79
R1	735403	A	G	1/1:1/1:1/1:1/1:1/1:1/1	0,37:0,41:0,51:0,40:0,53:0,46	37:41:51:40:53:46
R1	735406	C	T	1/1:1/1:1/1:1/1:1/1:1/1	0,37:0,41:0,51:0,41:0,54:0,46	37:41:51:41:54:46
R1	735490	T	C	1/1:1/1:1/1:1/1:1/1:1/1	0,60:0,66:0,78:0,49:0,44:0,63	60:66:78:49:44:63
R1	735663	T	A	1/1:1/1:1/1:1/1:1/1:1/1	0,45:0,46:0,50:0,44:0,43:0,48	45:46:50:44:43:48
R1	735711	T	C	./.:1/1:1/1:1/1:1/1:1/1	0:0,21:0,22:0,27:0,20:0,20	0:21:22:27:20:20
R1	735713	T	C	./.:1/1:1/1:1/1:1/1:1/1	0:0,21:0,22:0,27:0,20:0,20	0:21:22:27:20:20
R1	736328	A	G	1/1:./.:./.:1/1:./.:1/1	0,10:0:0:0,10:0:0,16	10:0:0:10:0:16
R1	736337	A	G	1/1:./.:./.:1/1:./.:1/1	0,10:0:0:0,10:0:0,17	10:0:0:10:0:17
R1	743945	A	G	1/1:1/1:1/1:1/1:1/1:1/1	0,264:0,250:0,312:0,298:0,288:0,376	264:250:312:298:288:376
R1	743960	T	A	1/1:1/1:1/1:1/1:1/1:1/1	0,265:0,260:0,344:0,312:0,296:0,418	265:260:344:312:296:418
R1	744194	A	G	1/1:1/1:1/1:1/1:1/1:1/1	0,246:0,214:0,225:0,227:0,227:0,286	246:214:225:227:227:286
R1	744436	A	G	1/1:1/1:1/1:1/1:1/1:1/1	0,186:0,132:0,164:0,149:0,162:0,203	186:132:164:149:162:203
R1	744595	G	T	1/1:1/1:1/1:1/1:1/1:1/1	0,147:0,120:0,120:0,117:0,109:0,103	147:120:120:117:109:103
R1	744613	A	G	1/1:1/1:1/1:1/1:1/1:1/1	0,182:0,145:0,151:0,138:0,137:0,143	182:145:151:138:137:143
R1	744850	C	A	1/1:1/1:1/1:1/1:1/1:1/1	0,69:0,61:0,89:0,66:0,68:0,94	69:61:89:66:68:94
R1	745582	G	T	1/1:1/1:1/1:1/1:1/1:1/1	0,42:0,50:0,27:0,35:0,24:0,30	42:50:27:35:24:30
R1	745603	C	A	1/1:1/1:1/1:1/1:1/1:1/1	0,86:0,93:0,72:0,62:0,54:0,59	86:93:72:62:54:59
R1	745619	T	C	1/1:1/1:1/1:1/1:1/1:1/1	0,101:0,116:0,81:0,72:0,69:0,85	101:116:81:72:69:85
R1	745640	A	G	1/1:1/1:1/1:1/1:1/1:1/1	0,127:0,141:0,111:0,96:0,89:0,99	127:141:111:96:89:99
R1	745829	A	C	1/1:1/1:1/1:1/1:1/1:1/1	0,147:0,152:1,142:0,128:0,136:0,140	147:152:143:128:136:140
R1	745868	C	T	1/1:1/1:1/1:1/1:1/1:1/1	0,156:0,158:0,152:0,129:0,137:0,145	156:158:152:129:137:145
R1	745901	G	T	1/1:1/1:1/1:1/1:1/1:1/1	0,133:0,136:0,120:0,103:0,114:0,128	133:136:120:103:114:128
R1	746315	A	G	1/1:1/1:1/1:./.:./.:1/1	0,12:0,12:0,13:0:0:0,17	12:12:13:0:0:17
R1	746357	G	A	1/1:1/1:1/1:1/1:1/1:1/1	0,24:0,16:0,27:0,19:0,23:0,46	24:16:27:19:23:46
R1	746366	T	C	1/1:1/1:1/1:1/1:1/1:1/1	0,24:0,16:0,27:0,18:0,23:0,46	24:16:27:18:23:46
R1	753485	C	T	1/1:1/1:1/1:1/1:1/1:1/1	0,47:0,56:0,84:0,80:0,64:0,114	47:56:84:80:64:114
R1	753536	T	G	1/1:1/1:1/1:1/1:1/1:1/1	0,76:0,93:0,129:0,117:0,95:0,146	76:93:129:117:95:146
R1	753541	C	A	1/1:1/1:1/1:1/1:1/1:1/1	0,76:0,93:0,130:0,117:0,95:0,146	76:93:130:117:95:146
R1	753630	G	C	1/1:1/1:1/1:1/1:1/1:1/1	0,92:0,88:0,150:0,117:0,99:0,132	92:88:150:117:99:132
R1	753979	A	G	1/1:1/1:1/1:1/1:1/1:1/1	0,46:0,43:0,53:2,43:0,44:0,61	46:43:53:45:44:61
R1	754035	A	T	1/1:1/1:1/1:1/1:1/1:1/1	0,51:0,43:0,54:0,48:0,44:0,60	51:43:54:48:44:60
R1	754038	C	G	1/1:1/1:1/1:1/1:1/1:1/1	0,51:0,43:0,54:0,48:0,44:0,60	51:43:54:48:44:60
R1	754164	C	T	1/1:1/1:1/1:1/1:1/1:1/1	0,58:0,68:0,65:0,41:0,53:0,68	58:68:65:41:53:68
R1	754326	G	A	1/1:1/1:1/1:1/1:1/1:1/1	0,72:0,76:0,82:0,50:0,45:0,78	72:76:82:50:45:78
R1	754332	A	G	1/1:1/1:1/1:1/1:1/1:1/1	0,74:0,80:0,84:0,52:0,47:0,80	74:80:84:52:47:80
R1	754697	G	A	1/1:1/1:1/1:1/1:1/1:1/1	0,57:0,47:0,62:0,41:0,58:0,38	57:47:62:41:58:38
R1	754715	C	T	1/1:1/1:1/1:1/1:1/1:1/1	0,70:0,57:0,91:0,52:0,70:0,45	70:57:91:52:70:45
R1	754749	A	G	1/1:1/1:1/1:1/1:1/1:1/1	0,100:0,77:0,142:0,76:0,96:0,86	100:77:142:76:96:86
R1	754807	G	A	1/1:1/1:1/1:1/1:1/1:1/1	0,127:0,91:0,167:0,94:0,113:0,125	127:91:167:94:113:125
R1	757093	T	C	./.:./.:1/1:./.:./.:1/1	0:0:0,15:0:0:0,10	0:0:15:0:0:10
R1	757102	A	T	./.:1/1:1/1:./.:./.:1/1	0:0,10:0,16:0:0:0,11	0:10:16:0:0:11
R1	761632	T	C	1/1:1/1:1/1:1/1:1/1:1/1	0,61:0,77:0,127:0,15:0,32:0,16	61:77:127:15:32:16
R1	762289	C	T	./.:1/1:./.:./.:./.:./.	0:0,10:0:0:0:0	0:10:0:0:0:0
R1	794973	G	C	1/1:1/1:1/1:1/1:1/1:1/1	0,19:0,30:0,23:0,16:0,18:0,24	19:30:23:16:18:24
R1	795711	G	A	1/1:1/1:1/1:1/1:1/1:1/1	0,76:0,62:0,70:0,68:0,88:0,78	76:62:70:68:88:78
R1	795816	T	C	1/1:1/1:1/1:1/1:1/1:1/1	0,162:0,164:0,149:0,139:0,212:0,244	162:164:149:139:212:244
R1	796155	G	T	1/1:1/1:1/1:1/1:1/1:1/1	0,25:0,24:0,28:0,30:0,21:0,20	25:24:28:30:21:20
R1	812804	A	C	1/1:1/1:1/1:1/1:1/1:1/1	1,241:0,217:0,191:0,236:0,240:1,347	242:217:191:236:240:348
R1	887427	G	A	0/1:0/1:0/1:0/1:0/1:0/1	721,243:506,254:623,324:418,76:490,133:605,100	964:760:947:494:623:705
R1	887436	T	C	0/1:0/1:0/1:0/1:0/1:./.	824,262:571,271:710,362:487,78:565,137:0	1086:842:1072:565:702:0
R1	887526	G	A	./.:0/1:0/1:./.:./.:./.	0:805,228:1008,285:0:0:0	0:1033:1293:0:0:0
R1	887631	T	C	1/1:1/1:1/1:1/1:1/1:1/1	1,1111:1,777:0,946:0,702:0,718:0,858	1112:778:946:702:718:858
R1	908602	T	C	./.:./.:1/1:1/1:1/1:1/1	0:0:0,13:0,11:0,15:0,40	0:0:13:11:15:40
R1	908612	A	T	1/1:1/1:1/1:1/1:1/1:1/1	0,18:0,15:0,22:0,15:0,20:0,40	18:15:22:15:20:40
R1	908664	T	C	1/1:1/1:1/1:1/1:1/1:1/1	0,104:0,101:0,89:0,46:0,54:0,91	104:101:89:46:54:91
R1	908693	C	T	1/1:1/1:1/1:1/1:1/1:1/1	0,164:0,155:0,128:0,65:0,70:0,105	164:155:128:65:70:105
R1	908708	G	A	1/1:1/1:1/1:1/1:1/1:1/1	0,174:0,168:0,140:0,66:0,72:0,110	174:168:140:66:72:110
R1	908736	A	G	1/1:1/1:1/1:1/1:1/1:1/1	0,230:0,215:0,180:0,83:0,89:0,118	230:215:180:83:89:118
R1	908746	G	T	1/1:1/1:1/1:1/1:1/1:1/1	0,232:0,220:0,188:0,84:0,92:0,129	232:220:188:84:92:129
R1	908830	G	A	1/1:1/1:1/1:1/1:1/1:1/1	0,228:0,233:0,216:0,99:0,99:0,158	228:233:216:99:99:158
R1	908905	C	T	1/1:1/1:1/1:1/1:1/1:1/1	0,252:0,230:0,214:0,91:0,99:0,135	252:230:214:91:99:135
R1	908917	G	C	1/1:1/1:1/1:1/1:1/1:1/1	0,242:0,203:0,196:0,86:0,86:0,120	242:203:196:86:86:120
R1	908956	C	G	1/1:1/1:1/1:1/1:1/1:1/1	0,233:0,187:0,182:0,77:0,82:0,109	233:187:182:77:82:109
R1	909004	G	A	1/1:1/1:1/1:1/1:1/1:1/1	0,238:0,169:0,190:0,85:0,76:0,110	238:169:190:85:76:110
R1	909019	T	A	1/1:1/1:1/1:1/1:1/1:1/1	0,200:0,142:0,168:0,78:0,68:0,97	200:142:168:78:68:97
R1	909088	T	G	1/1:1/1:1/1:1/1:1/1:1/1	0,101:0,61:0,98:0,34:0,30:0,42	101:61:98:34:30:42
R1	909112	C	T	1/1:1/1:./.:1/1:1/1:1/1	0,54:0,25:0:0,22:0,14:0,23	54:25:0:22:14:23
R1	913233	T	C	1/1:1/1:1/1:1/1:1/1:1/1	0,89:0,83:0,141:0,19:0,43:0,36	89:83:141:19:43:36
R1	914235	A	G	1/1:1/1:1/1:1/1:1/1:1/1	0,75:0,44:0,51:0,34:0,22:0,27	75:44:51:34:22:27
R1	937292	A	T	1/1:1/1:1/1:1/1:1/1:1/1	0,26:0,10:0,19:0,15:0,16:0,35	26:10:19:15:16:35
R1	937398	T	A	1/1:1/1:1/1:1/1:1/1:1/1	0,51:0,21:0,48:0,35:0,24:0,52	51:21:48:35:24:52
R1	937428	A	G	1/1:1/1:1/1:1/1:1/1:1/1	0,59:0,26:0,63:0,53:0,34:0,62	59:26:63:53:34:62
R1	937581	A	G	1/1:1/1:1/1:1/1:1/1:1/1	0,53:0,30:0,51:0,47:0,35:0,51	53:30:51:47:35:51
R1	937587	G	A	1/1:1/1:1/1:1/1:1/1:1/1	0,54:0,30:0,51:0,47:0,35:0,51	54:30:51:47:35:51
R1	937658	A	G	1/1:1/1:1/1:1/1:1/1:1/1	0,60:0,36:0,51:0,49:0,27:0,60	60:36:51:49:27:60
R1	938023	G	A	1/1:1/1:1/1:1/1:1/1:1/1	0,76:0,50:0,71:0,27:0,14:0,26	76:50:71:27:14:26
R1	938029	G	C	1/1:1/1:1/1:1/1:1/1:1/1	0,76:0,50:0,71:0,26:0,14:0,26	76:50:71:26:14:26
R1	939392	C	T	1/1:1/1:1/1:1/1:1/1:1/1	0,37:0,35:0,32:0,34:0,36:0,54	37:35:32:34:36:54
R1	940034	T	C	./.:1/1:1/1:./.:1/1:./.	0:0,57:0,57:0:0,68:0	0:57:57:0:68:0
R1	940048	A	G	./.:1/1:1/1:./.:1/1:./.	0:0,66:0,67:0:0,79:0	0:66:67:0:79:0
R1	940108	G	A	1/1:1/1:1/1:1/1:1/1:1/1	0,73:0,77:0,64:0,67:0,79:0,56	73:77:64:67:79:56
R1	940123	T	C	1/1:1/1:1/1:1/1:1/1:1/1	0,70:0,72:0,57:0,63:0,69:0,55	70:72:57:63:69:55
R1	941189	A	G	1/1:1/1:1/1:1/1:1/1:1/1	0,18:0,13:0,30:0,28:0,17:0,11	18:13:30:28:17:11
R1	981295	T	C	1/1:1/1:1/1:1/1:1/1:1/1	0,18:0,17:0,14:0,17:0,10:0,19	18:17:14:17:10:19
R1	981525	C	T	1/1:1/1:./.:./.:./.:1/1	0,14:1,14:0:0:0:0,14	14:15:0:0:0:14
R1	1017932	A	C	1/1:./.:1/1:1/1:1/1:./.	0,15:0:0,17:0,13:0,12:0	15:0:17:13:12:0
R1	1089003	C	T	1/1:1/1:1/1:1/1:1/1:1/1	0,115:0,127:0,108:0,107:0,100:0,110	115:127:108:107:100:110
R1	1089033	T	A	1/1:1/1:1/1:1/1:1/1:1/1	0,119:0,136:0,122:0,109:0,109:1,139	119:136:122:109:109:140
R1	1089310	G	A	1/1:1/1:1/1:1/1:1/1:1/1	0,98:0,89:0,118:0,78:0,103:0,119	98:89:118:78:103:119
R1	1089367	C	T	1/1:1/1:1/1:1/1:1/1:1/1	0,93:0,84:0,117:0,73:0,100:0,137	93:84:117:73:100:137
R1	1092140	C	T	1/1:1/1:1/1:./.:./.:1/1	0,17:0,37:0,15:0:0:0,26	17:37:15:0:0:26
R1	1092167	C	T	1/1:1/1:1/1:1/1:1/1:1/1	0,25:0,30:0,22:0,12:0,16:0,34	25:30:22:12:16:34
R1	1092201	T	C	1/1:1/1:1/1:1/1:1/1:1/1	0,29:0,37:0,30:0,18:0,20:0,41	29:37:30:18:20:41
R1	1129824	G	T	1/1:1/1:1/1:1/1:1/1:1/1	0,17:0,27:0,12:0,16:0,10:0,21	17:27:12:16:10:21
R1	1129868	C	T	1/1:1/1:1/1:1/1:./.:1/1	0,20:0,24:0,13:0,16:0:0,26	20:24:13:16:0:26
R1	1129892	C	T	1/1:1/1:1/1:1/1:1/1:1/1	0,24:0,32:0,16:0,20:0,12:0,34	24:32:16:20:12:34
R1	1166413	A	G	./.:1/1:1/1:./.:./.:1/1	0:0,15:0,15:0:0:0,14	0:15:15:0:0:14
R1	1215757	G	A	1/1:./.:1/1:1/1:1/1:1/1	0,16:0:0,25:0,15:0,13:0,19	16:0:25:15:13:19
R1	1215811	G	A	1/1:1/1:1/1:1/1:1/1:1/1	0,20:0,13:0,36:0,23:0,16:0,28	20:13:36:23:16:28
R1	1215814	A	G	1/1:1/1:1/1:1/1:1/1:1/1	0,20:0,13:0,36:0,23:0,16:0,28	20:13:36:23:16:28
R1	1215850	C	A	1/1:1/1:1/1:1/1:1/1:1/1	0,26:0,17:0,36:0,25:0,19:0,32	26:17:36:25:19:32
R1	1215892	A	C	1/1:1/1:1/1:1/1:1/1:1/1	0,27:0,22:0,32:0,22:0,16:0,25	27:22:32:22:16:25
R1	1215900	C	T	1/1:1/1:1/1:1/1:1/1:1/1	0,29:0,22:0,32:0,26:0,16:0,29	29:22:32:26:16:29
R1	1215955	G	C	1/1:1/1:1/1:1/1:1/1:1/1	0,38:0,23:0,26:0,31:0,21:0,27	38:23:26:31:21:27
R1	1215985	C	T	1/1:1/1:1/1:1/1:1/1:1/1	0,36:0,24:0,22:0,30:0,21:0,29	36:24:22:30:21:29
R1	1216956	A	G	./.:1/1:1/1:./.:./.:1/1	0:0,23:0,19:0:0:0,20	0:23:19:0:0:20
R1	1216957	G	A	./.:1/1:1/1:./.:./.:1/1	0:0,23:0,19:0:0:0,20	0:23:19:0:0:20
R1	1217284	T	C	1/1:1/1:1/1:1/1:1/1:1/1	0,24:0,24:0,14:0,12:0,16:0,30	24:24:14:12:16:30
R1	1217296	T	G	1/1:1/1:1/1:1/1:1/1:1/1	0,23:0,23:0,14:0,13:0,15:0,31	23:23:14:13:15:31
R1	1217528	A	C	./.:1/1:./.:1/1:./.:1/1	0:0,10:0:0,10:0:0,10	0:10:0:10:0:10
R1	1217532	C	A	./.:1/1:./.:1/1:./.:1/1	0:0,10:0:0,10:0:1,10	0:10:0:10:0:11
R1	1218659	C	T	1/1:1/1:1/1:1/1:1/1:1/1	0,18:0,12:0,11:0,18:0,10:0,11	18:12:11:18:10:11
R1	1218809	G	A	./.:1/1:./.:./.:./.:./.	0:0,10:0:0:0:0	0:10:0:0:0:0
R1	1219241	C	A	1/1:./.:./.:1/1:./.:1/1	0,11:0:0:0,13:0:0,11	11:0:0:13:0:11
R1	1219421	C	A	1/1:1/1:1/1:1/1:1/1:1/1	0,14:0,11:0,20:0,19:0,14:0,16	14:11:20:19:14:16
R1	1219484	A	G	1/1:./.:1/1:1/1:1/1:1/1	0,18:0:0,16:0,19:0,12:0,18	18:0:16:19:12:18
R1	1219544	C	G	1/1:1/1:1/1:1/1:1/1:1/1	0,18:0,11:0,12:0,11:0,14:0,14	18:11:12:11:14:14
R1	1219568	A	C	1/1:./.:1/1:1/1:1/1:1/1	0,14:0:0,12:0,11:0,12:0,13	14:0:12:11:12:13
R1	1220425	C	A	./.:./.:1/1:./.:./.:1/1	0:0:0,11:0:0:0,11	0:0:11:0:0:11
R1	1220431	C	T	./.:./.:1/1:./.:./.:1/1	0:0:0,11:0:0:0,11	0:0:11:0:0:11
R1	1223851	A	G	1/1:1/1:1/1:1/1:1/1:1/1	0,22:0,14:0,13:0,28:0,16:0,22	22:14:13:28:16:22
R1	1223864	A	G	1/1:1/1:1/1:1/1:1/1:1/1	0,21:0,16:0,12:0,28:0,14:0,20	21:16:12:28:14:20
R1	1242317	G	T	1/1:1/1:1/1:./.:1/1:1/1	0,39:0,46:0,40:0:0,13:0,12	39:46:40:0:13:12
R1	1247521	T	C	./.:1/1:./.:./.:./.:./.	0:0,19:0:0:0:0	0:19:0:0:0:0
R1	1274369	C	T	1/1:1/1:1/1:1/1:1/1:1/1	0,87:0,85:0,85:0,64:0,62:0,97	87:85:85:64:62:97
R1	1277668	G	T	1/1:1/1:1/1:1/1:1/1:1/1	0,43:0,45:0,45:0,52:0,47:0,46	43:45:45:52:47:46
R1	1279039	T	A	1/1:1/1:1/1:1/1:1/1:1/1	0,44:0,38:0,41:0,47:0,19:0,40	44:38:41:47:19:40
R1	1279738	A	G	1/1:1/1:1/1:1/1:1/1:1/1	0,12:0,12:0,11:0,26:1,10:0,36	12:12:11:26:11:36
R1	1294301	T	A	1/1:1/1:1/1:1/1:1/1:1/1	0,52:0,61:0,46:0,53:0,58:0,61	52:61:46:53:58:61
R1	1306888	A	G	1/1:1/1:1/1:1/1:1/1:1/1	0,14:0,12:0,14:0,17:0,12:0,37	14:12:14:17:12:37
R1	1307061	A	C	1/1:1/1:1/1:1/1:1/1:1/1	0,23:0,28:0,28:0,27:0,16:0,45	23:28:28:27:16:45
R1	1307064	C	G	1/1:1/1:1/1:1/1:1/1:1/1	0,21:0,28:0,28:0,27:0,16:0,44	21:28:28:27:16:44
R1	1307331	G	T	1/1:1/1:1/1:1/1:1/1:1/1	0,25:0,31:0,33:0,42:0,26:0,19	25:31:33:42:26:19
R1	1307362	C	A	1/1:1/1:1/1:1/1:1/1:1/1	0,25:0,26:0,31:0,34:0,27:0,22	25:26:31:34:27:22
R1	1307424	G	A	1/1:1/1:1/1:1/1:1/1:1/1	0,23:0,22:0,29:0,31:0,30:0,23	23:22:29:31:30:23
R1	1307481	T	C	1/1:1/1:1/1:1/1:1/1:1/1	0,19:0,14:0,16:0,32:0,28:0,23	19:14:16:32:28:23
R1	1307486	A	C	1/1:1/1:1/1:1/1:1/1:1/1	0,19:0,14:0,16:0,32:0,29:0,23	19:14:16:32:29:23
R1	1307635	C	A	1/1:1/1:1/1:1/1:1/1:1/1	0,20:0,19:0,22:0,25:0,25:0,26	20:19:22:25:25:26
R1	1307684	A	G	1/1:1/1:1/1:1/1:1/1:1/1	0,20:0,24:0,30:0,20:0,33:0,30	20:24:30:20:33:30
R1	1307883	G	A	1/1:1/1:1/1:1/1:1/1:1/1	0,34:0,36:0,38:0,21:0,21:0,39	34:36:38:21:21:39
R1	1308050	T	C	1/1:1/1:1/1:1/1:1/1:1/1	0,28:0,37:0,33:0,24:0,29:0,41	28:37:33:24:29:41
R1	1308126	A	T	1/1:1/1:1/1:1/1:1/1:1/1	0,27:0,43:0,27:0,20:0,27:0,32	27:43:27:20:27:32
R1	1308128	A	T	1/1:1/1:1/1:1/1:1/1:1/1	0,27:0,43:0,27:0,20:0,27:0,32	27:43:27:20:27:32
R1	1308314	A	G	1/1:1/1:1/1:1/1:1/1:1/1	0,34:0,41:0,37:0,21:1,28:0,41	34:41:37:21:29:41
R1	1308344	C	T	1/1:1/1:1/1:1/1:1/1:1/1	0,44:0,56:0,49:0,23:0,22:0,43	44:56:49:23:22:43
R1	1308360	G	A	1/1:1/1:1/1:1/1:1/1:1/1	0,47:0,57:0,54:0,25:0,25:0,43	47:57:54:25:25:43
R1	1308443	T	G	1/1:1/1:1/1:1/1:1/1:1/1	0,34:0,46:0,39:0,23:0,19:0,36	34:46:39:23:19:36
R1	1308446	G	C	1/1:1/1:1/1:1/1:1/1:1/1	0,34:0,46:0,39:0,23:0,18:0,36	34:46:39:23:18:36
R1	1308866	T	C	1/1:1/1:1/1:1/1:1/1:1/1	0,43:0,37:0,40:0,30:0,26:0,46	43:37:40:30:26:46
R1	1309164	T	C	1/1:1/1:1/1:1/1:1/1:1/1	0,35:0,43:0,43:0,38:0,37:0,56	35:43:43:38:37:56
R1	1309356	G	C	1/1:1/1:1/1:1/1:1/1:1/1	0,28:0,42:0,38:0,32:0,30:0,49	28:42:38:32:30:49
R1	1309788	C	T	1/1:1/1:1/1:1/1:1/1:1/1	0,49:0,61:0,49:0,45:0,32:0,61	49:61:49:45:32:61
R1	1309806	C	T	1/1:1/1:1/1:1/1:1/1:1/1	0,44:0,59:0,46:0,42:0,38:0,54	44:59:46:42:38:54
R1	1309994	T	G	1/1:1/1:1/1:1/1:1/1:1/1	0,32:0,41:0,42:0,28:0,32:0,50	32:41:42:28:32:50
R1	1310001	A	G	1/1:1/1:1/1:1/1:1/1:1/1	0,31:0,41:0,40:0,27:0,28:0,50	31:41:40:27:28:50
R1	1310571	C	G	1/1:1/1:1/1:1/1:1/1:1/1	0,52:0,53:0,34:0,49:0,44:0,63	52:53:34:49:44:63
R1	1310809	G	A	1/1:1/1:1/1:1/1:./.:./.	0,59:0,63:0,65:0,43:0:0	59:63:65:43:0:0
R1	1311148	A	G	1/1:1/1:1/1:./.:1/1:./.	0,56:0,31:0,16:0:0,10:0	56:31:16:0:10:0
R1	1311228	A	G	1/1:1/1:1/1:1/1:1/1:1/1	0,37:0,32:0,38:0,18:0,19:0,54	37:32:38:18:19:54
R1	1311283	G	A	1/1:1/1:1/1:1/1:1/1:1/1	0,23:0,19:0,26:0,11:0,14:0,28	23:19:26:11:14:28
R1	1312079	G	A	1/1:1/1:1/1:1/1:1/1:1/1	0,20:0,17:0,20:0,25:0,18:0,28	20:17:20:25:18:28
R1	1312150	T	C	1/1:1/1:1/1:1/1:1/1:1/1	0,11:0,13:0,13:0,16:0,15:0,20	11:13:13:16:15:20
R1	1312151	C	T	1/1:1/1:1/1:1/1:1/1:1/1	0,11:0,13:0,13:0,16:0,15:0,20	11:13:13:16:15:20
R1	1312309	T	C	1/1:1/1:1/1:1/1:1/1:1/1	0,12:0,16:0,13:0,15:0,14:0,22	12:16:13:15:14:22
R1	1312777	C	T	1/1:1/1:1/1:1/1:./.:1/1	0,13:0,18:0,24:0,11:0:0,38	13:18:24:11:0:38
R1	1312859	T	C	./.:1/1:1/1:./.:./.:1/1	0:0,16:0,19:0:0:0,31	0:16:19:0:0:31
R1	1312900	A	G	./.:1/1:1/1:1/1:./.:1/1	0:0,16:0,11:0,10:0:0,24	0:16:11:10:0:24
R1	1312906	A	G	./.:1/1:1/1:./.:./.:1/1	0:0,16:0,10:0:0:0,22	0:16:10:0:0:22
R1	1312941	C	G	./.:1/1:1/1:1/1:./.:1/1	0:0,18:0,12:0,12:0:0,21	0:18:12:12:0:21
R1	1313075	A	G	./.:1/1:1/1:1/1:./.:1/1	0:0,15:0,10:0,11:0:0,21	0:15:10:11:0:21
R1	1313095	A	G	./.:1/1:1/1:1/1:1/1:1/1	0:0,14:0,12:0,13:0,12:0,28	0:14:12:13:12:28
R1	1313551	G	T	1/1:1/1:1/1:1/1:1/1:1/1	0,11:0,23:0,17:0,17:0,14:0,33	11:23:17:17:14:33
R1	1313660	C	T	1/1:1/1:1/1:1/1:1/1:1/1	0,24:0,22:0,18:0,15:0,14:0,19	24:22:18:15:14:19
R1	1313773	G	A	1/1:./.:1/1:1/1:./.:1/1	0,12:0:0,14:0,10:0:0,14	12:0:14:10:0:14
R1	1313890	A	G	1/1:1/1:1/1:1/1:1/1:1/1	0,20:0,16:0,26:0,17:0,16:0,32	20:16:26:17:16:32
R1	1313928	T	A	1/1:1/1:1/1:1/1:1/1:1/1	0,19:0,25:0,24:0,17:0,19:0,22	19:25:24:17:19:22
R1	1313977	G	A	1/1:1/1:1/1:1/1:1/1:1/1	0,19:0,25:0,20:0,22:0,21:0,24	19:25:20:22:21:24
R1	1314128	C	A	1/1:1/1:1/1:1/1:1/1:1/1	0,22:0,26:0,10:0,29:0,23:0,29	22:26:10:29:23:29
R1	1314158	A	G	1/1:1/1:1/1:1/1:1/1:1/1	0,26:0,26:0,16:0,38:0,23:0,34	26:26:16:38:23:34
R1	1314203	C	T	1/1:1/1:1/1:1/1:1/1:1/1	0,23:0,28:0,17:0,40:0,28:0,31	23:28:17:40:28:31
R1	1314236	G	C	1/1:1/1:1/1:1/1:1/1:1/1	0,17:0,19:0,19:0,37:0,22:0,32	17:19:19:37:22:32
R1	1314257	T	C	1/1:1/1:1/1:1/1:1/1:1/1	0,22:0,28:0,22:0,39:0,22:0,26	22:28:22:39:22:26
R1	1314326	C	A	1/1:1/1:1/1:1/1:1/1:1/1	0,21:0,28:0,37:1,32:0,27:0,34	21:28:37:33:27:34
R1	1314341	T	C	1/1:1/1:1/1:1/1:1/1:1/1	0,22:0,30:0,36:1,33:0,24:0,35	22:30:36:34:24:35
R1	1314377	T	G	1/1:1/1:1/1:1/1:1/1:1/1	0,22:0,27:0,39:0,28:0,28:0,37	22:27:39:28:28:37
R1	1314434	T	C	1/1:1/1:1/1:1/1:1/1:1/1	0,17:0,36:0,39:0,24:0,26:0,26	17:36:39:24:26:26
R1	1315090	A	C	1/1:1/1:1/1:1/1:1/1:1/1	0,14:0,17:0,20:0,16:0,12:0,27	14:17:20:16:12:27
R1	1315232	A	C	1/1:1/1:1/1:1/1:1/1:1/1	0,31:0,26:0,42:1,31:0,25:0,39	31:26:42:32:25:39
R1	1315555	T	C	1/1:1/1:1/1:1/1:1/1:1/1	0,16:0,22:0,14:0,17:0,13:0,18	16:22:14:17:13:18
R1	1315759	T	C	1/1:1/1:1/1:1/1:1/1:1/1	0,28:0,32:0,24:0,23:0,21:0,20	28:32:24:23:21:20
R1	1315772	A	G	1/1:1/1:1/1:1/1:1/1:1/1	0,28:0,34:0,26:0,28:0,23:0,23	28:34:26:28:23:23
R1	1364066	T	C	./.:1/1:./.:./.:./.:./.	0:0,16:0:0:0:0	0:16:0:0:0:0
R1	1373639	C	T	./.:1/1:./.:./.:./.:./.	0:0,15:0:0:0:0	0:15:0:0:0:0
R1	1373683	A	G	./.:1/1:./.:./.:./.:./.	0:0,11:0:0:0:0	0:11:0:0:0:0
R1	1379672	G	T	1/1:1/1:1/1:./.:1/1:./.	0,18:0,15:0,23:0:0,11:0	18:15:23:0:11:0
R1	1379678	A	G	1/1:1/1:1/1:./.:1/1:./.	0,17:0,15:0,23:0:0,11:0	17:15:23:0:11:0
R1	1379753	C	T	1/1:1/1:1/1:./.:1/1:./.	0,20:0,17:0,32:0:0,10:0	20:17:32:0:10:0
R1	1379777	C	T	1/1:1/1:1/1:./.:1/1:1/1	0,22:0,14:0,25:0:0,12:0,10	22:14:25:0:12:10
R1	1380329	T	G	1/1:1/1:1/1:./.:1/1:1/1	0,26:0,13:0,33:0:0,13:0,10	26:13:33:0:13:10
R1	1380440	C	T	1/1:1/1:1/1:./.:1/1:./.	0,27:0,26:0,30:0:0,14:0	27:26:30:0:14:0
R1	1380572	C	T	1/1:1/1:1/1:1/1:1/1:./.	0,28:0,25:0,26:0,12:0,11:0	28:25:26:12:11:0
R1	1380626	A	G	1/1:1/1:1/1:./.:1/1:./.	0,15:0,22:0,13:0:0,11:0	15:22:13:0:11:0
R1	1380660	C	T	1/1:1/1:1/1:./.:1/1:./.	0,11:0,16:0,15:0:0,10:0	11:16:15:0:10:0
R1	1380746	C	T	1/1:1/1:1/1:./.:1/1:./.	0,14:0,13:0,17:0:0,10:0	14:13:17:0:10:0
R1	1380829	C	G	1/1:1/1:./.:./.:1/1:./.	0,12:0,14:0:0:0,10:0	12:14:0:0:10:0
R1	1415617	G	A	1/1:1/1:1/1:1/1:1/1:1/1	0,30:0,22:0,32:0,13:0,11:0,20	30:22:32:13:11:20
R1	1415630	C	T	1/1:1/1:1/1:1/1:1/1:1/1	0,27:0,18:0,31:0,12:0,11:0,20	27:18:31:12:11:20
R1	1457273	T	G	1/1:1/1:1/1:1/1:1/1:1/1	0,61:0,58:0,63:0,56:0,55:0,74	61:58:63:56:55:74
R1	1538430	C	T	1/1:1/1:./.:1/1:1/1:1/1	0,13:0,14:0:0,15:0,11:0,19	13:14:0:15:11:19
R1	1538467	C	T	1/1:1/1:1/1:1/1:1/1:1/1	0,24:0,19:0,20:2,27:0,20:1,35	24:19:20:29:20:36
R1	1538866	T	C	1/1:1/1:1/1:1/1:1/1:1/1	0,62:0,49:0,47:0,59:0,66:0,69	62:49:47:59:66:69
R1	1538902	A	G	1/1:1/1:1/1:1/1:1/1:1/1	0,43:0,36:0,34:0,39:0,42:0,45	43:36:34:39:42:45
R1	1538989	A	G	1/1:1/1:1/1:1/1:1/1:1/1	0,32:0,18:0,17:0,25:0,47:0,49	32:18:17:25:47:49
R1	1539003	C	A	1/1:1/1:1/1:1/1:1/1:1/1	0,35:0,21:1,14:0,31:2,53:2,45	35:21:15:31:55:47
R1	1539079	C	G	1/1:1/1:1/1:1/1:1/1:1/1	0,38:0,34:0,17:0,43:0,66:0,61	38:34:17:43:66:61
R1	1539478	T	C	1/1:1/1:1/1:1/1:1/1:1/1	0,47:0,46:0,30:0,56:0,49:0,48	47:46:30:56:49:48
R1	1539576	C	A	1/1:1/1:1/1:1/1:1/1:1/1	0,41:0,26:0,22:0,41:0,32:0,40	41:26:22:41:32:40
R1	1539577	C	T	1/1:1/1:1/1:1/1:1/1:1/1	0,41:0,27:0,22:0,42:0,32:0,42	41:27:22:42:32:42
R1	1539615	T	C	1/1:1/1:1/1:1/1:1/1:1/1	0,42:0,29:0,36:0,44:0,37:0,48	42:29:36:44:37:48
R1	1539621	A	G	1/1:1/1:1/1:1/1:1/1:1/1	0,42:0,27:0,32:0,40:0,34:0,50	42:27:32:40:34:50
R1	1539672	A	T	1/1:1/1:1/1:1/1:1/1:1/1	0,57:0,50:0,46:0,59:0,58:0,61	57:50:46:59:58:61
R1	1539732	G	A	1/1:1/1:1/1:1/1:1/1:1/1	0,77:0,70:0,55:0,83:0,78:0,84	77:70:55:83:78:84
R1	1539840	T	A	1/1:1/1:1/1:1/1:1/1:1/1	0,78:0,64:0,60:0,108:0,89:0,93	78:64:60:108:89:93
R1	1539881	T	G	1/1:1/1:1/1:1/1:1/1:1/1	0,67:0,54:0,56:0,103:0,80:0,76	67:54:56:103:80:76
R1	1539963	G	T	1/1:1/1:1/1:1/1:1/1:1/1	0,69:0,41:0,52:0,93:0,79:0,88	69:41:52:93:79:88
R1	1540479	G	T	1/1:1/1:1/1:1/1:1/1:1/1	0,69:0,52:0,56:0,81:0,79:0,83	69:52:56:81:79:83
R1	1540504	A	T	1/1:1/1:1/1:1/1:1/1:1/1	0,67:0,52:0,66:0,91:0,86:0,86	67:52:66:91:86:86
R1	1540779	C	G	1/1:1/1:1/1:1/1:1/1:1/1	0,71:0,80:0,79:0,94:0,102:0,119	71:80:79:94:102:119
R1	1540936	G	A	1/1:1/1:1/1:1/1:1/1:1/1	0,42:0,47:0,44:0,45:0,47:0,45	42:47:44:45:47:45
R1	1540960	A	G	1/1:1/1:1/1:1/1:1/1:1/1	0,36:0,36:0,34:0,37:0,40:0,46	36:36:34:37:40:46
R1	1541054	A	C	1/1:1/1:1/1:1/1:1/1:1/1	0,54:0,23:0,47:0,50:0,81:0,86	54:23:47:50:81:86
R1	1541068	T	C	1/1:1/1:1/1:1/1:1/1:1/1	0,66:0,26:0,57:0,62:0,91:0,92	66:26:57:62:91:92
R1	1544347	C	G	1/1:1/1:1/1:1/1:1/1:1/1	0,65:0,71:0,62:0,58:0,56:0,72	65:71:62:58:56:72
R1	1544704	C	A	1/1:1/1:1/1:1/1:1/1:1/1	0,49:0,48:1,51:0,47:0,40:0,48	49:48:52:47:40:48
R1	1544882	C	T	1/1:1/1:1/1:1/1:1/1:1/1	0,68:0,69:0,61:0,50:0,50:0,59	68:69:61:50:50:59
R1	1545036	C	T	1/1:1/1:1/1:1/1:1/1:1/1	0,52:0,41:0,47:0,47:0,51:0,50	52:41:47:47:51:50
R1	1545941	G	A	1/1:1/1:1/1:1/1:1/1:1/1	0,34:0,40:0,35:0,52:0,53:0,77	34:40:35:52:53:77
R1	1545979	T	C	1/1:1/1:1/1:1/1:1/1:1/1	0,22:0,29:0,27:0,57:0,51:0,99	22:29:27:57:51:99
R1	1546266	C	G	1/1:1/1:1/1:1/1:1/1:1/1	0,76:0,62:0,65:0,68:0,59:0,119	76:62:65:68:59:119
R1	1563195	G	A	1/1:1/1:1/1:1/1:1/1:1/1	0,59:0,68:0,62:0,54:0,48:0,47	59:68:62:54:48:47
R1	1563217	C	G	1/1:1/1:1/1:1/1:1/1:1/1	0,61:0,65:0,57:0,52:0,48:0,62	61:65:57:52:48:62
R1	1565653	T	A	1/1:1/1:1/1:1/1:1/1:1/1	0,82:0,82:0,66:0,51:0,66:0,63	82:82:66:51:66:63
R1	1566967	C	T	1/1:1/1:1/1:1/1:1/1:1/1	0,95:0,87:0,99:0,47:0,55:0,91	95:87:99:47:55:91
R1	1567018	T	A	1/1:1/1:1/1:1/1:1/1:1/1	0,67:0,68:0,71:0,38:0,42:0,63	67:68:71:38:42:63
R1	1567062	C	T	1/1:1/1:1/1:1/1:1/1:1/1	0,43:0,52:0,60:0,27:0,29:0,42	43:52:60:27:29:42
R1	1568015	A	T	1/1:1/1:1/1:./.:./.:1/1	0,16:0,11:0,17:0:0:0,22	16:11:17:0:0:22
R1	1568080	C	T	./.:./.:1/1:./.:./.:1/1	0:0:0,10:0:0:0,15	0:0:10:0:0:15
R1	1568256	G	C	1/1:1/1:1/1:1/1:./.:1/1	0,16:0,17:0,11:0,13:0:0,20	16:17:11:13:0:20
R1	1568292	A	G	1/1:1/1:1/1:1/1:1/1:1/1	0,13:0,16:0,10:0,14:0,10:0,24	13:16:10:14:10:24
R1	1568313	T	C	1/1:1/1:./.:1/1:./.:1/1	0,12:0,17:0:0,12:0:0,27	12:17:0:12:0:27
R1	1568355	G	A	1/1:1/1:1/1:./.:1/1:1/1	0,14:0,17:0,13:0:0,11:0,28	14:17:13:0:11:28
R1	1568361	T	G	1/1:1/1:1/1:./.:1/1:1/1	0,14:0,17:0,13:0:0,11:0,28	14:17:13:0:11:28
R1	1568415	G	A	1/1:1/1:./.:1/1:./.:1/1	0,11:0,19:0:0,15:0:0,27	11:19:0:15:0:27
R1	1568487	A	T	1/1:1/1:1/1:1/1:1/1:1/1	0,16:0,22:0,11:0,20:0,12:0,21	16:22:11:20:12:21
R1	1568535	C	T	1/1:1/1:1/1:1/1:1/1:1/1	0,20:0,16:0,18:0,15:0,11:0,14	20:16:18:15:11:14
R1	1568865	G	A	1/1:1/1:1/1:./.:1/1:./.	0,12:0,13:1,15:0:0,10:0	12:13:16:0:10:0
R1	1568868	A	G	1/1:1/1:1/1:./.:1/1:./.	0,12:0,13:0,15:0:0,10:0	12:13:15:0:10:0
R1	1569000	C	A	1/1:1/1:1/1:1/1:1/1:1/1	0,21:0,11:0,17:0,20:0,11:0,22	21:11:17:20:11:22
R1	1569084	C	T	1/1:./.:./.:1/1:./.:./.	0,10:0:0:0,15:0:0	10:0:0:15:0:0
R1	1569791	C	T	1/1:./.:1/1:./.:./.:1/1	0,12:0:0,10:0:0:0,13	12:0:10:0:0:13
R1	1570520	G	C	1/1:./.:1/1:1/1:1/1:1/1	0,23:0:0,15:0,16:0,13:0,12	23:0:15:16:13:12
R1	1570549	A	G	1/1:1/1:1/1:1/1:1/1:1/1	0,34:0,29:0,26:0,27:0,21:0,32	34:29:26:27:21:32
R1	1570992	T	C	1/1:1/1:1/1:1/1:1/1:1/1	0,54:0,73:0,61:0,49:0,21:0,70	54:73:61:49:21:70
R1	1604644	C	T	1/1:1/1:1/1:1/1:1/1:1/1	0,101:0,92:0,77:0,80:0,82:0,99	101:92:77:80:82:99
R1	1605066	G	A	1/1:1/1:1/1:1/1:1/1:1/1	0,37:0,36:0,34:0,37:0,36:0,42	37:36:34:37:36:42
R1	1606157	A	C	1/1:1/1:1/1:1/1:1/1:1/1	0,83:0,79:0,72:0,78:0,67:0,121	83:79:72:78:67:121
R1	1606169	A	G	1/1:1/1:1/1:1/1:1/1:1/1	0,96:0,102:0,89:0,103:0,96:0,166	96:102:89:103:96:166
R1	1607587	A	C	1/1:1/1:1/1:1/1:1/1:1/1	0,38:0,25:0,32:0,40:0,30:0,32	38:25:32:40:30:32
R1	1607608	G	A	1/1:1/1:1/1:1/1:1/1:1/1	0,76:0,52:0,57:0,67:0,64:0,89	76:52:57:67:64:89
R1	1607677	A	G	1/1:1/1:1/1:1/1:1/1:1/1	0,336:0,214:0,283:0,288:0,299:0,323	336:214:283:288:299:323
R1	1607695	G	A	1/1:1/1:1/1:1/1:1/1:1/1	0,423:0,286:0,341:0,357:0,373:1,415	423:286:341:357:373:416
R1	1608564	C	A	1/1:1/1:1/1:1/1:1/1:1/1	0,238:0,190:0,182:0,191:0,182:0,156	238:190:182:191:182:156
R1	1608567	A	G	1/1:1/1:1/1:1/1:1/1:1/1	0,238:0,190:0,182:0,191:0,182:0,156	238:190:182:191:182:156
R1	1609112	G	T	1/1:./.:1/1:1/1:1/1:1/1	0,18:0:0,15:0,18:0,10:0,19	18:0:15:18:10:19
R1	1609409	G	C	1/1:./.:./.:1/1:./.:1/1	0,14:0:0:0,17:0:0,11	14:0:0:17:0:11
R1	1609421	A	G	1/1:./.:1/1:1/1:./.:1/1	0,16:0:0,11:0,18:0:0,12	16:0:11:18:0:12
R1	1610152	G	T	1/1:1/1:1/1:1/1:1/1:1/1	0,122:0,96:0,119:0,100:0,128:0,115	122:96:119:100:128:115
R1	1610201	G	C	1/1:1/1:1/1:1/1:1/1:1/1	0,151:0,122:0,130:0,107:0,120:0,116	151:122:130:107:120:116
R1	1610226	T	C	1/1:1/1:1/1:1/1:1/1:1/1	0,130:0,102:0,109:0,103:0,131:0,126	130:102:109:103:131:126
R1	1610261	A	C	1/1:1/1:1/1:1/1:1/1:1/1	0,126:0,104:0,101:0,93:0,115:1,124	126:104:101:93:115:125
R1	1610339	C	T	1/1:1/1:1/1:1/1:1/1:1/1	0,116:0,102:0,91:0,80:0,85:0,110	116:102:91:80:85:110
R1	1610417	T	C	1/1:1/1:1/1:1/1:1/1:1/1	0,82:0,74:0,76:0,61:0,67:0,90	82:74:76:61:67:90
R1	1610475	G	A	1/1:1/1:1/1:1/1:1/1:1/1	0,47:0,34:0,49:0,42:0,45:0,71	47:34:49:42:45:71
R1	1610514	A	G	1/1:1/1:1/1:1/1:1/1:1/1	0,40:0,34:0,46:0,34:0,40:0,56	40:34:46:34:40:56
R1	1610529	A	C	1/1:1/1:1/1:1/1:1/1:1/1	0,37:0,32:0,39:0,29:0,33:0,49	37:32:39:29:33:49
R1	1610579	T	G	1/1:1/1:1/1:1/1:1/1:1/1	0,14:0,20:0,24:0,15:0,19:0,28	14:20:24:15:19:28
R1	1610606	T	A	./.:1/1:1/1:./.:1/1:1/1	0:0,13:0,14:0:0,14:0,18	0:13:14:0:14:18
R1	1620812	T	G	./.:./.:1/1:./.:1/1:1/1	0:0:0,12:0:0,12:0,12	0:0:12:0:12:12
R1	1620821	C	T	./.:./.:1/1:./.:1/1:1/1	0:0:0,12:0:0,13:0,14	0:0:12:0:13:14
R1	1620950	A	G	./.:./.:1/1:./.:1/1:1/1	0:0:0,10:0:0,13:0,14	0:0:10:0:13:14
R1	1621100	G	A	./.:./.:1/1:./.:1/1:./.	0:0:0,11:0:0,16:0	0:0:11:0:16:0
R1	1638181	A	T	1/1:1/1:1/1:1/1:1/1:1/1	0,68:0,60:0,66:0,70:0,76:0,103	68:60:66:70:76:103
R1	1638196	G	C	1/1:1/1:1/1:1/1:1/1:1/1	0,78:0,68:0,76:0,87:0,86:0,111	78:68:76:87:86:111
R1	1638322	G	C	1/1:1/1:1/1:1/1:1/1:1/1	0,74:0,56:0,73:0,68:0,77:0,110	74:56:73:68:77:110
R1	1638325	A	C	1/1:1/1:1/1:1/1:1/1:1/1	0,74:0,56:0,73:0,68:0,77:0,110	74:56:73:68:77:110
R1	1638783	C	T	1/1:1/1:1/1:1/1:1/1:1/1	0,21:0,13:0,14:0,20:0,20:0,17	21:13:14:20:20:17
R1	1638786	C	T	1/1:1/1:1/1:1/1:1/1:1/1	0,18:0,12:0,15:0,18:0,20:0,16	18:12:15:18:20:16
R1	1638822	A	T	1/1:1/1:1/1:1/1:1/1:1/1	0,27:0,17:0,36:0,18:0,27:0,42	27:17:36:18:27:42
R1	1639031	C	G	1/1:1/1:1/1:1/1:1/1:1/1	0,62:0,63:0,63:0,56:0,56:0,76	62:63:63:56:56:76
R1	1639121	C	T	1/1:1/1:1/1:1/1:1/1:1/1	0,82:0,77:0,83:0,77:0,73:0,90	82:77:83:77:73:90
R1	1639280	T	G	1/1:1/1:1/1:1/1:1/1:1/1	0,62:0,57:0,55:0,52:0,61:0,52	62:57:55:52:61:52
R1	1639334	G	T	1/1:./.:1/1:1/1:1/1:1/1	0,69:0:0,60:0,50:0,60:0,58	69:0:60:50:60:58
R1	1639355	C	T	1/1:./.:./.:1/1:1/1:1/1	0,62:0:0:0,41:0,47:0,55	62:0:0:41:47:55
R1	1639385	G	A	0/1:./.:./.:1/1:1/1:1/1	4,52:0:0:0,35:0,33:0,46	56:0:0:35:33:46
R1	1639391	A	T	0/1:./.:./.:1/1:1/1:1/1	4,52:0:0:0,35:0,32:0,46	56:0:0:35:32:46
R1	1644958	G	A	1/1:1/1:1/1:1/1:1/1:1/1	0,30:0,15:0,20:0,11:0,12:0,18	30:15:20:11:12:18
R1	1645281	T	C	1/1:1/1:1/1:1/1:1/1:1/1	0,85:0,58:0,95:0,53:0,54:0,62	85:58:95:53:54:62
R1	1645438	G	T	1/1:1/1:1/1:1/1:1/1:1/1	0,58:0,29:1,49:0,42:0,30:0,55	58:29:50:42:30:55
R1	1645478	G	A	1/1:1/1:1/1:1/1:1/1:1/1	0,43:0,18:0,36:0,31:0,20:0,47	43:18:36:31:20:47
R1	1645483	C	T	1/1:1/1:1/1:1/1:1/1:1/1	0,43:0,18:0,36:0,31:0,19:0,49	43:18:36:31:19:49
R1	1645532	C	T	1/1:1/1:1/1:1/1:1/1:1/1	0,49:0,31:0,37:0,31:0,20:0,56	49:31:37:31:20:56
R1	1645538	A	G	1/1:1/1:1/1:1/1:1/1:1/1	0,50:0,32:0,37:0,31:0,20:0,57	50:32:37:31:20:57
R1	1645604	A	G	1/1:1/1:1/1:1/1:1/1:1/1	0,50:0,46:0,46:0,34:0,30:0,65	50:46:46:34:30:65
R1	1645664	C	T	1/1:1/1:1/1:1/1:1/1:1/1	0,63:0,51:0,58:0,56:0,47:0,75	63:51:58:56:47:75
R1	1645682	A	G	1/1:1/1:1/1:1/1:1/1:1/1	0,63:0,49:0,65:0,51:0,52:0,70	63:49:65:51:52:70
R1	1645712	G	C	1/1:1/1:1/1:1/1:1/1:1/1	0,55:0,55:0,64:0,46:0,51:0,67	55:55:64:46:51:67
R1	1645757	A	C	1/1:1/1:1/1:1/1:1/1:1/1	0,56:0,55:0,71:0,47:0,54:0,81	56:55:71:47:54:81
R1	1645779	C	T	1/1:1/1:1/1:1/1:1/1:1/1	0,56:0,50:0,60:0,43:0,53:0,78	56:50:60:43:53:78
R1	1645825	A	G	1/1:1/1:1/1:1/1:1/1:1/1	0,64:0,56:0,63:0,54:0,45:0,68	64:56:63:54:45:68
R1	1645835	T	C	1/1:1/1:1/1:1/1:1/1:1/1	0,64:0,52:0,59:0,54:0,45:0,75	64:52:59:54:45:75
R1	1645904	A	G	1/1:1/1:1/1:1/1:1/1:1/1	0,56:1,42:0,41:0,51:0,33:0,55	56:43:41:51:33:55
R1	1645998	T	A	1/1:1/1:1/1:1/1:1/1:1/1	0,48:0,35:0,45:0,47:0,29:0,73	48:35:45:47:29:73
R1	1646138	C	T	1/1:1/1:1/1:1/1:1/1:1/1	0,46:0,36:0,49:0,58:0,29:0,59	46:36:49:58:29:59
R1	1646480	A	T	1/1:1/1:1/1:1/1:1/1:1/1	0,63:0,35:0,40:0,36:0,25:0,46	63:35:40:36:25:46
R1	1646498	G	A	1/1:1/1:1/1:1/1:1/1:1/1	0,58:0,35:0,39:0,33:0,28:0,47	58:35:39:33:28:47
R1	1646669	C	A	1/1:1/1:1/1:1/1:1/1:1/1	0,44:0,27:0,44:0,44:0,11:0,54	44:27:44:44:11:54
R1	1646672	G	A	1/1:1/1:1/1:1/1:1/1:1/1	0,44:0,27:0,44:0,44:0,11:0,54	44:27:44:44:11:54
R1	1646833	G	T	1/1:1/1:1/1:1/1:1/1:1/1	0,37:0,29:0,39:0,37:0,37:0,48	37:29:39:37:37:48
R1	1646855	G	T	1/1:1/1:1/1:1/1:1/1:1/1	0,42:0,29:0,39:0,33:0,38:0,43	42:29:39:33:38:43
R1	1647020	G	A	1/1:1/1:1/1:1/1:1/1:1/1	0,58:0,30:0,59:0,35:0,36:0,66	58:30:59:35:36:66
R1	1647173	G	A	1/1:1/1:1/1:1/1:1/1:1/1	0,24:0,33:0,37:0,27:0,17:0,51	24:33:37:27:17:51
R1	1647176	C	T	1/1:1/1:1/1:1/1:1/1:1/1	0,24:0,33:0,37:0,27:0,17:0,51	24:33:37:27:17:51
R1	1648610	A	C	./.:1/1:./.:./.:./.:./.	0:0,11:0:0:0:0	0:11:0:0:0:0
R1	1650520	A	T	./.:1/1:./.:./.:./.:./.	0:0,10:0:0:0:0	0:10:0:0:0:0
R1	1651345	C	G	./.:1/1:./.:./.:./.:./.	0:0,10:0:0:0:0	0:10:0:0:0:0
R1	1651357	T	C	./.:1/1:./.:./.:./.:./.	0:0,9:0:0:0:0	0:9:0:0:0:0
R1	1654542	T	C	1/1:1/1:1/1:1/1:1/1:1/1	0,38:0,45:0,30:0,25:0,21:0,17	38:45:30:25:21:17
R1	1654832	G	A	1/1:1/1:1/1:1/1:1/1:1/1	0,60:0,57:0,53:0,50:0,46:0,58	60:57:53:50:46:58
R1	1654844	C	A	1/1:1/1:1/1:1/1:1/1:1/1	0,63:0,58:0,53:0,56:0,47:0,56	63:58:53:56:47:56
R1	1655097	A	C	1/1:1/1:1/1:1/1:1/1:1/1	0,109:0,109:0,107:0,92:0,86:0,133	109:109:107:92:86:133
R1	1655103	C	A	1/1:1/1:1/1:1/1:1/1:1/1	0,114:0,111:0,108:0,90:0,87:0,138	114:111:108:90:87:138
R1	1655145	G	A	1/1:1/1:1/1:1/1:1/1:1/1	0,173:0,193:0,157:0,117:0,111:1,197	173:193:157:117:111:198
R1	1655160	C	T	1/1:1/1:1/1:1/1:1/1:1/1	1,182:0,214:0,167:0,125:0,116:0,219	183:214:167:125:116:219
R1	1655311	C	A	1/1:1/1:1/1:1/1:1/1:1/1	0,102:1,92:0,86:0,80:1,78:0,143	102:93:86:80:79:143
R1	1655341	A	T	1/1:1/1:1/1:1/1:1/1:1/1	0,218:0,200:0,189:0,153:0,159:0,317	218:200:189:153:159:317
R1	1655347	C	T	1/1:1/1:1/1:1/1:1/1:1/1	0,223:0,204:0,194:0,159:0,159:0,320	223:204:194:159:159:320
R1	1655389	C	A	1/1:1/1:1/1:1/1:1/1:1/1	0,393:0,461:0,325:0,253:0,255:0,401	393:461:325:253:255:401
R1	1655404	A	G	1/1:1/1:1/1:1/1:1/1:1/1	0,405:0,479:0,345:0,267:0,270:0,413	405:479:345:267:270:413
R1	1656006	A	G	1/1:1/1:1/1:1/1:1/1:1/1	0,150:0,222:0,200:0,136:0,168:0,206	150:222:200:136:168:206
R1	1656009	C	T	1/1:1/1:1/1:1/1:1/1:1/1	0,150:0,222:0,200:0,136:0,168:0,206	150:222:200:136:168:206
R1	1658187	A	C	1/1:./.:1/1:1/1:1/1:1/1	0,15:0:0,10:1,14:0,13:0,35	15:0:10:15:13:35
R1	1658364	T	C	1/1:./.:1/1:1/1:1/1:1/1	0,26:0:0,12:0,38:0,25:0,41	26:0:12:38:25:41
R1	1658672	T	C	1/1:./.:./.:1/1:1/1:1/1	0,17:0:0:0,27:0,27:0,39	17:0:0:27:27:39
R1	1658863	T	C	1/1:./.:./.:1/1:1/1:1/1	0,14:0:0:0,23:0,25:0,31	14:0:0:23:25:31
R1	1658890	C	T	1/1:./.:./.:1/1:1/1:1/1	0,13:0:0:0,26:0,27:0,37	13:0:0:26:27:37
R1	1658959	T	C	1/1:./.:./.:1/1:1/1:1/1	0,13:0:0:0,29:0,26:0,36	13:0:0:29:26:36
R1	1658990	C	T	1/1:./.:./.:1/1:1/1:1/1	0,14:0:0:0,32:0,25:0,41	14:0:0:32:25:41
R1	1658999	T	A	1/1:./.:./.:1/1:1/1:1/1	0,14:0:0:0,29:0,23:0,38	14:0:0:29:23:38
R1	1664116	T	C	1/1:./.:1/1:./.:./.:1/1	0,14:0:0,10:0:0:0,20	14:0:10:0:0:20
R1	1664122	C	A	1/1:./.:1/1:./.:./.:1/1	0,14:0:0,10:0:0:0,19	14:0:10:0:0:19
R1	1664550	G	T	1/1:1/1:1/1:1/1:1/1:1/1	0,35:0,32:0,34:0,24:0,26:0,39	35:32:34:24:26:39
R1	1664562	T	C	1/1:1/1:1/1:1/1:1/1:1/1	0,34:0,29:0,31:0,25:0,24:0,40	34:29:31:25:24:40
R1	1664598	G	A	1/1:1/1:1/1:1/1:1/1:1/1	0,37:0,35:0,34:0,25:0,32:0,41	37:35:34:25:32:41
R1	1664651	T	A	1/1:1/1:1/1:1/1:1/1:1/1	0,44:0,37:0,30:0,20:0,30:0,34	44:37:30:20:30:34
R1	1664717	C	A	1/1:1/1:1/1:1/1:1/1:1/1	0,47:0,32:0,42:0,23:0,34:0,31	47:32:42:23:34:31
R1	1664749	A	C	1/1:1/1:1/1:1/1:1/1:1/1	0,38:1,26:0,38:0,23:0,24:0,30	38:27:38:23:24:30
R1	1664762	T	C	1/1:1/1:1/1:1/1:1/1:1/1	0,37:0,23:0,40:0,22:0,23:0,29	37:23:40:22:23:29
R1	1664942	C	T	1/1:1/1:1/1:1/1:./.:1/1	0,11:0,18:0,17:0,12:0:0,27	11:18:17:12:0:27
R1	1664982	T	C	./.:./.:1/1:./.:./.:1/1	0:0:0,12:0:0:0,17	0:0:12:0:0:17
R1	1665207	A	C	1/1:1/1:./.:1/1:1/1:1/1	0,14:0,17:0:0,14:0,13:0,25	14:17:0:14:13:25
R1	1665228	A	G	1/1:1/1:./.:1/1:1/1:1/1	0,18:0,18:0:0,15:0,15:0,25	18:18:0:15:15:25
R1	1665249	G	A	1/1:1/1:./.:1/1:1/1:1/1	0,17:0,18:0:0,15:0,14:0,24	17:18:0:15:14:24
R1	1665546	T	G	1/1:1/1:1/1:1/1:1/1:1/1	0,19:0,24:0,29:0,20:1,20:0,20	19:24:29:20:21:20
R1	1665558	A	T	1/1:1/1:1/1:1/1:1/1:1/1	0,21:0,24:0,32:0,22:0,25:0,24	21:24:32:22:25:24
R1	1665594	G	A	1/1:1/1:1/1:1/1:1/1:1/1	0,19:0,26:0,26:0,25:0,25:0,26	19:26:26:25:25:26
R1	1665930	T	G	1/1:1/1:1/1:./.:./.:1/1	0,11:0,12:0,22:0:0:0,15	11:12:22:0:0:15
R1	1667748	T	A	1/1:1/1:1/1:1/1:1/1:1/1	0,18:0,29:0,11:0,15:0,17:0,19	18:29:11:15:17:19
R1	1667847	G	T	1/1:1/1:1/1:1/1:1/1:1/1	0,26:0,39:0,21:0,19:0,20:1,30	26:39:21:19:20:31
R1	1668051	C	T	1/1:./.:./.:./.:1/1:1/1	0,14:0:0:0:0,12:0,13	14:0:0:0:12:13
R1	1668123	C	G	1/1:./.:1/1:./.:1/1:1/1	0,20:0:0,12:0:0,17:0,23	20:0:12:0:17:23
R1	1668446	C	A	./.:1/1:./.:./.:./.:1/1	0:0,11:0:0:0:0,15	0:11:0:0:0:15
R1	1668447	T	G	./.:1/1:./.:./.:./.:1/1	0:0,11:0:0:0:0,15	0:11:0:0:0:15
R1	1668497	A	T	./.:1/1:1/1:./.:./.:1/1	0:0,15:0,15:0:0:0,22	0:15:15:0:0:22
R1	1668537	T	A	./.:1/1:./.:./.:./.:1/1	0:0,10:0:0:0:0,13	0:10:0:0:0:13
R1	1669025	A	G	1/1:1/1:1/1:1/1:1/1:1/1	0,19:0,22:0,10:0,15:0,17:0,20	19:22:10:15:17:20
R1	1669041	G	C	1/1:1/1:1/1:1/1:1/1:1/1	0,22:0,26:0,12:0,21:0,21:0,22	22:26:12:21:21:22
R1	1669278	G	A	1/1:1/1:1/1:1/1:1/1:1/1	0,28:0,38:0,18:0,21:0,18:0,22	28:38:18:21:18:22
R1	1669632	T	C	1/1:1/1:1/1:1/1:1/1:1/1	0,34:0,34:0,36:0,32:0,39:0,49	34:34:36:32:39:49
R1	1669760	C	T	1/1:1/1:1/1:1/1:1/1:1/1	0,31:0,31:0,33:0,31:0,35:0,39	31:31:33:31:35:39
R1	1670835	T	C	./.:./.:1/1:./.:./.:1/1	0:0:0,11:0:0:0,17	0:0:11:0:0:17
R1	1670869	T	A	./.:./.:1/1:./.:./.:1/1	0:0:0,11:0:0:0,16	0:0:11:0:0:16
R1	1680821	A	G	./.:./.:1/1:1/1:./.:./.	0:0:2,60:1,46:0:0	0:0:62:47:0:0
R1	1680830	A	T	0/1:0/1:./.:./.:0/1:0/1	11,2:12,2:0:0:6,3:10,3	13:14:0:0:9:13
R1	1691606	C	T	1/1:./.:1/1:1/1:./.:./.	0,15:0:0,12:0,10:0:0	15:0:12:10:0:0
R1	1691684	A	G	1/1:./.:1/1:1/1:./.:1/1	0,11:0:0,16:0,13:0:0,14	11:0:16:13:0:14
R1	1691729	G	A	1/1:1/1:1/1:1/1:./.:1/1	0,12:0,12:0,14:0,13:0:0,12	12:12:14:13:0:12
R1	1691852	G	A	./.:./.:1/1:1/1:./.:./.	0:0:0,12:0,11:0:0	0:0:12:11:0:0
R1	1691912	A	C	1/1:1/1:./.:1/1:./.:./.	0,10:0,14:0:0,14:0:0	10:14:0:14:0:0
R1	1710416	A	C	1/1:1/1:1/1:1/1:1/1:1/1	0,37:0,23:0,31:0,27:0,15:0,23	37:23:31:27:15:23
R1	1724241	A	G	1/1:1/1:1/1:1/1:1/1:1/1	0,329:0,306:0,280:0,262:0,252:0,289	329:306:280:262:252:289
R1	1724259	G	T	1/1:1/1:1/1:1/1:1/1:1/1	0,362:0,353:0,296:0,262:0,244:0,276	362:353:296:262:244:276
R1	1724310	T	A	1/1:1/1:1/1:1/1:1/1:1/1	0,338:0,312:0,292:0,254:0,239:0,285	338:312:292:254:239:285
R1	1724322	G	A	1/1:1/1:1/1:1/1:1/1:1/1	0,331:0,305:0,281:0,248:0,235:0,294	331:305:281:248:235:294
R1	1724364	G	A	1/1:1/1:1/1:1/1:1/1:1/1	0,357:0,308:0,280:0,257:0,232:0,272	357:308:280:257:232:272
R1	1724595	C	T	1/1:1/1:1/1:1/1:1/1:1/1	0,493:0,379:0,403:0,310:0,300:0,314	493:379:403:310:300:314
R1	1724968	T	G	1/1:1/1:1/1:1/1:1/1:1/1	0,27:0,19:0,19:0,16:0,14:0,21	27:19:19:16:14:21
R1	1724973	A	G	1/1:1/1:1/1:1/1:1/1:1/1	0,28:0,19:0,19:0,16:0,14:0,21	28:19:19:16:14:21
R1	1725165	T	G	1/1:1/1:1/1:1/1:1/1:1/1	0,22:0,19:0,29:0,16:0,14:0,28	22:19:29:16:14:28
R1	1725169	A	G	1/1:1/1:1/1:1/1:1/1:1/1	0,22:0,19:0,29:0,16:0,14:0,28	22:19:29:16:14:28
R1	1725217	G	A	1/1:1/1:1/1:./.:./.:1/1	0,13:0,16:0,23:0:0:0,25	13:16:23:0:0:25
R1	1725319	A	C	./.:./.:1/1:./.:./.:1/1	0:0:0,12:0:0:0,15	0:0:12:0:0:15
R1	1725355	A	T	1/1:1/1:1/1:1/1:1/1:1/1	0,17:0,25:0,24:0,13:0,16:0,23	17:25:24:13:16:23
R1	1725357	T	C	1/1:1/1:1/1:1/1:1/1:1/1	0,17:0,25:0,24:0,13:0,16:0,23	17:25:24:13:16:23
R1	1725641	T	C	1/1:1/1:1/1:1/1:1/1:1/1	0,23:0,43:0,28:0,26:0,22:0,40	23:43:28:26:22:40
R1	1725871	T	C	1/1:1/1:1/1:1/1:1/1:1/1	0,29:0,37:0,23:0,20:0,15:0,36	29:37:23:20:15:36
R1	1725890	G	A	1/1:1/1:1/1:1/1:1/1:1/1	0,32:0,37:0,27:0,22:0,16:0,34	32:37:27:22:16:34
R1	1726279	G	A	1/1:1/1:1/1:1/1:1/1:1/1	0,32:0,32:0,20:0,14:0,20:0,36	32:32:20:14:20:36
R1	1726312	A	G	1/1:1/1:1/1:1/1:1/1:1/1	0,33:0,37:0,22:0,20:0,20:0,35	33:37:22:20:20:35
R1	1726372	G	A	1/1:1/1:1/1:1/1:1/1:1/1	0,22:0,38:0,18:0,21:0,21:0,36	22:38:18:21:21:36
R1	1726743	C	T	1/1:1/1:1/1:1/1:1/1:1/1	0,13:0,39:0,15:0,23:0,19:0,30	13:39:15:23:19:30
R1	1727192	T	C	1/1:1/1:1/1:1/1:1/1:1/1	0,24:0,30:0,20:0,20:0,12:0,27	24:30:20:20:12:27
R1	1727265	C	A	1/1:1/1:1/1:1/1:1/1:1/1	0,21:0,37:0,17:0,18:0,18:0,30	21:37:17:18:18:30
R1	1727408	A	G	1/1:1/1:1/1:1/1:1/1:1/1	0,14:0,29:0,12:0,16:0,18:0,30	14:29:12:16:18:30
R1	1727796	C	T	./.:1/1:./.:./.:./.:1/1	0:0,14:0:0:0:0,23	0:14:0:0:0:23
R1	1728108	T	G	1/1:1/1:1/1:1/1:1/1:1/1	0,13:0,17:0,21:0,21:0,20:0,34	13:17:21:21:20:34
R1	1728111	G	C	1/1:1/1:1/1:1/1:1/1:1/1	0,13:0,17:0,21:0,21:0,20:0,34	13:17:21:21:20:34
R1	1728564	G	A	1/1:1/1:1/1:1/1:1/1:1/1	0,19:0,16:0,14:0,23:0,17:0,29	19:16:14:23:17:29
R1	1729990	C	G	1/1:1/1:1/1:1/1:1/1:1/1	0,32:0,38:0,42:0,26:0,39:0,40	32:38:42:26:39:40
R1	1730297	A	T	1/1:1/1:1/1:1/1:1/1:1/1	0,63:0,58:0,57:0,55:0,61:0,69	63:58:57:55:61:69
R1	1731341	G	C	1/1:1/1:1/1:1/1:1/1:1/1	0,15:0,15:0,12:0,12:0,10:0,21	15:15:12:12:10:21
R1	1731344	G	A	1/1:1/1:1/1:1/1:1/1:1/1	0,15:0,15:0,12:0,11:0,10:0,21	15:15:12:11:10:21
R1	1731736	A	G	1/1:1/1:./.:1/1:1/1:1/1	0,149:0,144:0:0,92:0,86:0,126	149:144:0:92:86:126
R1	1732326	A	G	1/1:1/1:1/1:1/1:1/1:1/1	0,44:0,41:0,46:0,41:0,40:0,46	44:41:46:41:40:46
R1	1732365	C	A	1/1:1/1:1/1:1/1:1/1:1/1	0,32:0,27:0,30:0,19:0,18:0,21	32:27:30:19:18:21
R1	1733023	G	A	1/1:1/1:1/1:1/1:1/1:1/1	0,77:0,67:0,73:0,58:0,67:0,97	77:67:73:58:67:97
R1	1733108	A	C	1/1:1/1:1/1:1/1:1/1:1/1	0,122:0,121:0,127:0,103:0,103:0,184	122:121:127:103:103:184
R1	1733327	C	T	1/1:1/1:1/1:1/1:1/1:1/1	0,248:0,210:0,212:0,186:0,191:0,202	248:210:212:186:191:202
R1	1733369	C	A	1/1:1/1:1/1:1/1:1/1:1/1	0,254:0,210:0,220:1,189:0,178:1,189	254:210:220:190:178:190
R1	1733498	G	C	1/1:1/1:1/1:1/1:1/1:1/1	0,198:0,167:0,168:0,149:0,135:0,218	198:167:168:149:135:218
R1	1764826	T	G	./.:1/1:./.:./.:./.:./.	0:0,14:0:0:0:0	0:14:0:0:0:0
R1	1766469	T	A	1/1:1/1:1/1:1/1:1/1:1/1	0,34:0,23:0,31:0,63:0,67:0,68	34:23:31:63:67:68
R1	1767045	G	C	1/1:1/1:1/1:1/1:1/1:1/1	0,38:0,29:0,30:0,65:0,64:0,13	38:29:30:65:64:13
R1	1767064	T	G	1/1:1/1:1/1:1/1:1/1:./.	0,44:0,30:0,28:0,67:0,73:0	44:30:28:67:73:0
R1	1845726	C	T	./.:1/1:./.:1/1:1/1:1/1	0:1,846:0:0,757:0,751:0,1145	0:847:0:757:751:1145
R1	1851087	G	C	1/1:1/1:1/1:1/1:./.:1/1	0,12:0,32:0,21:0,21:0:0,15	12:32:21:21:0:15
R1	1851111	G	C	1/1:1/1:1/1:1/1:1/1:1/1	0,15:0,33:0,21:0,21:0,12:0,16	15:33:21:21:12:16
R1	1851124	C	T	1/1:1/1:1/1:1/1:1/1:1/1	0,16:0,29:0,22:0,21:0,12:0,16	16:29:22:21:12:16
R1	1851209	A	T	1/1:1/1:1/1:1/1:1/1:1/1	0,26:0,34:0,25:0,24:0,13:0,25	26:34:25:24:13:25
R1	1851237	C	T	1/1:1/1:1/1:1/1:1/1:1/1	0,29:0,38:0,24:0,23:0,11:0,27	29:38:24:23:11:27
R1	1851297	G	A	1/1:1/1:1/1:1/1:1/1:1/1	0,33:0,26:0,22:0,15:0,13:0,23	33:26:22:15:13:23
R1	1851315	T	C	1/1:1/1:1/1:1/1:1/1:1/1	0,31:0,28:0,22:0,15:0,17:0,23	31:28:22:15:17:23
R1	1851333	A	C	1/1:1/1:1/1:1/1:1/1:1/1	0,29:0,29:0,19:0,14:0,17:0,22	29:29:19:14:17:22
R1	1851519	C	A	1/1:1/1:1/1:./.:1/1:1/1	0,19:0,27:0,28:0:0,14:0,17	19:27:28:0:14:17
R1	1851531	A	C	1/1:1/1:1/1:./.:1/1:1/1	0,20:0,26:0,27:0:0,11:0,20	20:26:27:0:11:20
R1	1851564	C	T	1/1:1/1:1/1:1/1:1/1:1/1	0,20:0,28:0,31:0,14:0,12:0,14	20:28:31:14:12:14
R1	1851612	C	G	1/1:1/1:1/1:1/1:1/1:1/1	0,22:0,27:0,29:0,15:0,15:0,20	22:27:29:15:15:20
R1	1851660	T	C	1/1:1/1:1/1:1/1:1/1:1/1	0,27:0,33:0,26:0,21:0,17:0,20	27:33:26:21:17:20
R1	1851714	G	A	1/1:1/1:1/1:1/1:1/1:1/1	0,28:0,40:0,25:0,16:0,15:0,25	28:40:25:16:15:25
R1	1851838	A	G	1/1:1/1:1/1:1/1:1/1:1/1	0,22:0,28:0,19:0,12:0,19:0,21	22:28:19:12:19:21
R1	1851933	G	T	1/1:1/1:1/1:1/1:1/1:1/1	0,17:0,30:0,23:0,16:0,10:0,22	17:30:23:16:10:22
R1	1851948	T	A	1/1:1/1:1/1:1/1:./.:1/1	0,20:0,30:0,22:0,15:0:0,21	20:30:22:15:0:21
R1	1851987	T	C	1/1:1/1:1/1:1/1:1/1:1/1	0,17:0,32:0,22:0,19:0,13:0,23	17:32:22:19:13:23
R1	1852121	G	A	1/1:1/1:1/1:1/1:1/1:1/1	0,14:0,37:0,26:0,15:0,22:0,18	14:37:26:15:22:18
R1	1852192	T	G	./.:1/1:./.:./.:1/1:./.	0:0,20:0:0:0,11:0	0:20:0:0:11:0
R1	1852194	C	A	./.:1/1:./.:./.:1/1:./.	0:0,20:0:0:0,11:0	0:20:0:0:11:0
R1	1852608	T	G	1/1:1/1:1/1:1/1:1/1:1/1	0,29:0,23:0,18:0,12:0,15:0,22	29:23:18:12:15:22
R1	1852761	T	A	1/1:1/1:1/1:1/1:./.:1/1	0,22:1,34:0,24:0,16:0:0,15	22:35:24:16:0:15
R1	1852894	T	C	1/1:1/1:1/1:1/1:1/1:1/1	0,28:0,26:0,21:0,16:0,12:0,14	28:26:21:16:12:14
R1	1852939	G	A	1/1:1/1:1/1:1/1:1/1:1/1	0,26:0,31:0,21:0,12:0,14:0,21	26:31:21:12:14:21
R1	1852969	A	G	1/1:1/1:1/1:1/1:1/1:1/1	0,33:0,39:0,20:0,17:0,13:0,23	33:39:20:17:13:23
R1	1853008	A	G	1/1:1/1:1/1:1/1:1/1:1/1	0,40:0,35:0,25:0,19:0,17:0,26	40:35:25:19:17:26
R1	1853023	G	A	1/1:1/1:1/1:1/1:1/1:1/1	0,42:0,36:0,22:0,22:0,14:0,26	42:36:22:22:14:26
R1	1853065	A	C	1/1:1/1:1/1:1/1:1/1:1/1	0,42:0,36:0,19:0,22:0,19:0,26	42:36:19:22:19:26
R1	1853150	A	C	1/1:1/1:1/1:1/1:1/1:1/1	0,40:0,35:0,18:0,18:0,15:0,24	40:35:18:18:15:24
R1	1853179	G	C	1/1:1/1:1/1:1/1:1/1:1/1	0,38:0,38:0,22:0,23:0,15:0,21	38:38:22:23:15:21
R1	1853293	C	T	1/1:1/1:1/1:1/1:1/1:1/1	0,41:0,42:0,29:0,23:0,16:0,20	41:42:29:23:16:20
R1	1853346	T	A	1/1:1/1:1/1:1/1:1/1:1/1	0,40:0,35:0,34:0,28:0,20:0,23	40:35:34:28:20:23
R1	1853382	G	C	1/1:1/1:1/1:1/1:1/1:1/1	0,44:0,41:0,37:0,23:0,22:0,19	44:41:37:23:22:19
R1	1853442	A	C	1/1:1/1:1/1:1/1:1/1:1/1	0,39:0,34:0,32:0,19:0,16:0,15	39:34:32:19:16:15
R1	1853460	A	T	1/1:1/1:1/1:1/1:1/1:./.	0,32:0,32:0,28:0,14:0,12:0	32:32:28:14:12:0
R1	1853571	A	C	1/1:1/1:1/1:1/1:1/1:1/1	0,37:0,45:0,39:0,23:0,13:0,17	37:45:39:23:13:17
R1	1853667	C	G	1/1:1/1:1/1:1/1:1/1:1/1	0,33:0,62:0,40:0,20:0,14:0,23	33:62:40:20:14:23
R1	1853710	C	T	1/1:1/1:1/1:1/1:1/1:1/1	0,35:0,67:0,32:0,20:0,14:0,28	35:67:32:20:14:28
R1	1853751	G	A	1/1:1/1:1/1:1/1:1/1:1/1	0,38:0,60:0,37:0,19:0,16:0,33	38:60:37:19:16:33
R1	1854513	A	T	1/1:./.:1/1:./.:1/1:./.	0,9:0:0,13:0:0,16:0	9:0:13:0:16:0
R1	1854549	C	T	1/1:1/1:1/1:1/1:1/1:1/1	0,13:0,13:0,20:0,10:0,23:0,15	13:13:20:10:23:15
R1	1854873	G	A	1/1:1/1:1/1:1/1:1/1:1/1	0,31:0,27:0,41:0,28:0,39:0,35	31:27:41:28:39:35
R1	1854886	C	T	1/1:1/1:1/1:1/1:./.:1/1	1,29:0,27:0,39:0,27:0:0,43	30:27:39:27:0:43
R1	1855259	A	G	1/1:1/1:1/1:1/1:1/1:1/1	0,21:0,20:0,32:0,25:0,36:0,43	21:20:32:25:36:43
R1	1857229	C	A	./.:./.:1/1:./.:./.:1/1	0:0:0,10:0:0:0,10	0:0:10:0:0:10
R1	1857244	T	C	./.:1/1:1/1:./.:./.:1/1	0:0,10:0,13:0:0:0,10	0:10:13:0:0:10
R1	1857282	A	G	./.:1/1:1/1:./.:./.:1/1	0:0,10:0,12:0:0:0,10	0:10:12:0:0:10
R1	1857325	G	A	./.:./.:1/1:./.:1/1:./.	0:0:0,14:0:0,9:0	0:0:14:0:9:0
R1	1915721	C	T	1/1:./.:./.:1/1:1/1:1/1	0,17:0:0:0,12:0,18:0,21	17:0:0:12:18:21
R1	1916776	T	A	1/1:./.:./.:1/1:1/1:1/1	0,17:0:0:0,15:0,13:0,31	17:0:0:15:13:31
R1	1943068	C	T	1/1:./.:1/1:1/1:1/1:1/1	0,56:0:0,15:0,51:0,85:0,109	56:0:15:51:85:109
R1	1943366	G	A	1/1:1/1:1/1:1/1:1/1:1/1	0,61:0,36:0,32:0,45:0,84:0,113	61:36:32:45:84:113
R1	1956926	A	T	1/1:1/1:1/1:./.:1/1:1/1	0,19:0,16:0,13:0:0,21:0,37	19:16:13:0:21:37
R1	1956935	T	C	1/1:1/1:1/1:./.:1/1:1/1	0,18:0,16:0,13:0:0,20:0,37	18:16:13:0:20:37
R1	1957599	C	A	1/1:1/1:1/1:1/1:1/1:1/1	0,52:0,51:0,50:0,41:0,56:0,49	52:51:50:41:56:49
R1	1957789	A	G	1/1:1/1:1/1:1/1:1/1:1/1	0,46:0,47:0,45:0,46:0,48:0,44	46:47:45:46:48:44
R1	1957816	C	T	1/1:1/1:1/1:1/1:1/1:1/1	0,45:0,50:0,57:0,50:0,53:0,47	45:50:57:50:53:47
R1	1958073	G	C	1/1:1/1:1/1:1/1:1/1:1/1	0,49:0,52:2,58:0,55:0,55:0,63	49:52:60:55:55:63
R1	1958079	C	T	1/1:1/1:1/1:1/1:1/1:1/1	0,48:0,51:2,59:0,55:0,55:0,64	48:51:61:55:55:64
R1	1958468	A	G	1/1:1/1:1/1:1/1:1/1:1/1	0,45:1,47:2,44:0,39:0,43:0,49	45:48:46:39:43:49
R1	1958501	G	A	1/1:1/1:1/1:1/1:1/1:1/1	0,43:0,59:0,43:0,37:0,45:0,56	43:59:43:37:45:56
R1	1958564	C	A	1/1:1/1:1/1:1/1:1/1:1/1	0,37:0,47:0,47:0,40:0,49:1,48	37:47:47:40:49:49
R1	1958865	G	A	1/1:1/1:1/1:1/1:1/1:1/1	0,40:0,12:0,50:0,50:0,53:0,51	40:12:50:50:53:51
R1	1959006	A	G	1/1:1/1:1/1:1/1:1/1:1/1	0,47:0,32:0,52:0,53:0,53:0,49	47:32:52:53:53:49
R1	1959057	T	A	1/1:1/1:1/1:1/1:1/1:1/1	0,67:0,32:0,64:0,53:0,54:0,42	67:32:64:53:54:42
R1	1959205	A	G	1/1:1/1:1/1:1/1:1/1:1/1	0,44:0,31:0,45:0,47:0,43:0,40	44:31:45:47:43:40
R1	1959408	A	G	1/1:1/1:1/1:1/1:1/1:1/1	0,48:0,48:0,48:0,49:0,44:0,50	48:48:48:49:44:50
R1	1959442	G	A	1/1:1/1:1/1:1/1:1/1:1/1	0,41:0,50:0,39:0,39:0,43:0,45	41:50:39:39:43:45
R1	1982068	T	C	1/1:1/1:1/1:1/1:./.:1/1	0,17:0,25:0,22:0,21:0:0,21	17:25:22:21:0:21
R1	1992899	C	T	1/1:1/1:1/1:./.:./.:1/1	0,18:0,18:0,15:0:0:0,15	18:18:15:0:0:15
R1	1993312	G	A	./.:1/1:1/1:1/1:1/1:./.	0:0,19:0,15:0,10:0,13:0	0:19:15:10:13:0
R1	1993488	A	C	1/1:1/1:1/1:1/1:1/1:./.	0,21:0,14:0,19:0,15:0,10:0	21:14:19:15:10:0
R1	1996631	C	T	1/1:1/1:1/1:1/1:1/1:1/1	0,40:0,59:0,48:0,48:0,53:0,91	40:59:48:48:53:91
R1	1997515	G	T	1/1:1/1:1/1:1/1:1/1:1/1	0,36:1,46:0,45:0,46:0,30:0,33	36:47:45:46:30:33
R1	1997802	C	A	./.:1/1:./.:./.:./.:./.	0:0,16:0:0:0:0	0:16:0:0:0:0
R1	1997811	T	C	./.:1/1:./.:./.:./.:./.	0:0,11:0:0:0:0	0:11:0:0:0:0
R1	2038657	C	T	./.:1/1:./.:./.:./.:./.	0:0,10:0:0:0:0	0:10:0:0:0:0
R1	2038989	T	C	1/1:1/1:1/1:1/1:1/1:1/1	0,131:0,113:0,122:0,34:0,25:0,45	131:113:122:34:25:45
R1	2052759	G	C	./.:1/1:./.:./.:./.:./.	0:0,11:0:0:0:0	0:11:0:0:0:0
R1	2072492	C	G	./.:1/1:./.:./.:./.:./.	0:0,11:0:0:0:0	0:11:0:0:0:0
R1	2075694	A	T	./.:1/1:./.:./.:./.:./.	0:0,15:0:0:0:0	0:15:0:0:0:0
R1	2078375	A	G	1/1:1/1:1/1:1/1:1/1:1/1	0,129:0,122:0,90:0,63:0,59:0,91	129:122:90:63:59:91
R1	2080202	T	G	1/1:1/1:1/1:1/1:1/1:1/1	0,135:0,138:0,110:1,106:0,117:0,167	135:138:110:107:117:167
R1	2080603	G	A	1/1:1/1:1/1:1/1:1/1:1/1	0,75:0,74:0,74:0,74:0,59:0,67	75:74:74:74:59:67
R1	2081870	G	C	1/1:1/1:1/1:1/1:1/1:1/1	0,70:0,63:0,56:0,62:0,62:0,79	70:63:56:62:62:79
R1	2081917	T	C	1/1:1/1:1/1:1/1:1/1:1/1	0,86:0,67:0,65:0,75:0,61:0,83	86:67:65:75:61:83
R1	2083402	A	C	1/1:1/1:1/1:1/1:1/1:1/1	0,57:0,56:0,68:0,50:0,39:1,50	57:56:68:50:39:51
R1	2083542	G	T	1/1:1/1:1/1:1/1:1/1:1/1	0,57:0,54:0,54:0,44:0,37:0,55	57:54:54:44:37:55
R1	2083554	T	G	1/1:1/1:1/1:1/1:1/1:1/1	0,62:1,54:0,59:0,53:0,36:0,56	62:55:59:53:36:56
R1	2083605	A	G	1/1:1/1:1/1:1/1:1/1:1/1	0,66:0,58:0,68:0,75:0,51:0,101	66:58:68:75:51:101
R1	2083624	T	A	1/1:1/1:1/1:1/1:1/1:1/1	0,74:0,68:0,69:0,80:0,57:0,116	74:68:69:80:57:116
R1	2084010	C	G	1/1:1/1:1/1:1/1:1/1:1/1	0,59:0,75:0,73:0,63:0,54:0,95	59:75:73:63:54:95
R1	2084152	T	G	1/1:1/1:1/1:1/1:1/1:1/1	0,51:0,43:0,50:0,53:0,57:0,54	51:43:50:53:57:54
R1	2085068	T	C	1/1:1/1:1/1:1/1:1/1:1/1	0,55:0,68:0,50:0,48:0,45:0,80	55:68:50:48:45:80
R1	2085205	A	G	1/1:1/1:1/1:1/1:1/1:1/1	0,48:0,54:0,53:0,50:0,34:0,52	48:54:53:50:34:52
R1	2085573	A	G	1/1:1/1:1/1:1/1:1/1:1/1	0,52:0,52:0,52:0,33:0,15:0,41	52:52:52:33:15:41
R1	2087068	T	A	1/1:1/1:1/1:1/1:1/1:./.	0,48:0,43:0,44:0,42:0,40:0	48:43:44:42:40:0
R1	2139436	T	G	1/1:./.:./.:1/1:1/1:1/1	0,10:0:0:0,14:0,11:0,23	10:0:0:14:11:23
R1	2139439	G	A	1/1:./.:./.:1/1:1/1:1/1	0,10:0:0:0,14:0,11:0,23	10:0:0:14:11:23
R1	2167036	A	C	./.:1/1:./.:./.:1/1:1/1	0:0,10:0:0:0,13:0,10	0:10:0:0:13:10
R1	2168843	G	A	1/1:1/1:1/1:1/1:1/1:1/1	0,41:0,54:0,64:0,37:0,31:0,52	41:54:64:37:31:52
R1	2169044	T	C	1/1:./.:1/1:1/1:1/1:1/1	0,55:0:0,51:0,26:0,31:0,65	55:0:51:26:31:65
R1	2169404	A	C	1/1:1/1:1/1:1/1:1/1:1/1	0,43:0,31:0,34:0,17:0,35:0,36	43:31:34:17:35:36
R1	2169434	T	C	1/1:1/1:1/1:1/1:1/1:1/1	0,38:0,36:0,40:0,16:0,37:0,37	38:36:40:16:37:37
R1	2191496	C	A	1/1:1/1:1/1:1/1:1/1:1/1	0,655:1,628:0,598:0,558:0,518:2,739	655:629:598:558:518:741
R1	2191840	T	C	1/1:1/1:1/1:1/1:1/1:1/1	0,545:0,475:0,477:0,531:0,588:0,751	545:475:477:531:588:751
R1	2191950	G	A	1/1:1/1:1/1:1/1:1/1:1/1	0,281:0,284:0,287:0,263:0,257:0,348	281:284:287:263:257:348
R1	2191954	C	T	1/1:1/1:1/1:1/1:1/1:1/1	0,281:0,284:0,287:0,263:0,257:0,348	281:284:287:263:257:348
R1	2200915	G	A	1/1:1/1:1/1:1/1:1/1:1/1	0,10:0,15:0,13:0,16:0,17:0,14	10:15:13:16:17:14
R1	2200928	C	T	1/1:1/1:1/1:1/1:1/1:1/1	0,17:0,20:0,21:0,23:0,28:1,29	17:20:21:23:28:30
R1	2201323	G	T	./.:1/1:1/1:1/1:./.:1/1	0:0,16:0,13:0,14:0:0,28	0:16:13:14:0:28
R1	2201361	A	T	./.:1/1:1/1:1/1:1/1:1/1	0:0,26:0,25:0,22:0,15:0,44	0:26:25:22:15:44
R1	2201711	T	A	./.:./.:1/1:./.:./.:1/1	0:0:0,12:0:0:0,22	0:0:12:0:0:22
R1	2202055	A	G	1/1:1/1:1/1:1/1:1/1:1/1	0,98:0,82:2,83:4,107:0,88:4,165	98:82:85:111:88:169
R1	2203052	T	A	1/1:1/1:1/1:1/1:./.:1/1	0,14:0,17:0,10:0,16:0:0,19	14:17:10:16:0:19
R1	2203062	C	T	1/1:1/1:1/1:1/1:./.:1/1	0,14:0,17:0,10:0,16:0:0,19	14:17:10:16:0:19
R1	2210303	G	C	./.:1/1:./.:./.:./.:./.	0:0,15:0:0:0:0	0:15:0:0:0:0
R1	2210393	C	T	1/1:1/1:1/1:1/1:1/1:1/1	0,88:0,94:0,87:0,97:1,91:0,122	88:94:87:97:92:122
R1	2210433	G	A	1/1:1/1:1/1:1/1:1/1:1/1	0,67:0,68:0,60:0,67:0,63:0,91	67:68:60:67:63:91
R1	2211998	C	A	1/1:1/1:1/1:1/1:1/1:1/1	0,28:0,28:0,45:0,22:0,24:0,33	28:28:45:22:24:33
R1	2212003	A	G	1/1:1/1:1/1:1/1:1/1:1/1	0,28:0,28:0,44:0,22:0,24:0,33	28:28:44:22:24:33
R1	2213078	G	T	1/1:1/1:1/1:1/1:1/1:1/1	0,32:0,27:0,30:0,33:0,28:0,51	32:27:30:33:28:51
R1	2213406	A	G	1/1:1/1:1/1:1/1:1/1:1/1	0,41:0,44:0,38:0,39:1,35:0,37	41:44:38:39:36:37
R1	2213659	G	A	1/1:1/1:1/1:1/1:1/1:1/1	0,37:0,47:0,43:0,50:0,34:0,53	37:47:43:50:34:53
R1	2213856	A	G	1/1:1/1:1/1:1/1:1/1:1/1	0,32:0,41:0,36:0,40:0,29:0,47	32:41:36:40:29:47
R1	2214172	T	A	./.:1/1:./.:./.:1/1:1/1	0:0,11:0:0:0,15:0,15	0:11:0:0:15:15
R1	2214663	T	C	1/1:1/1:1/1:1/1:1/1:1/1	0,41:0,39:0,54:1,44:0,43:0,59	41:39:54:45:43:59
R1	2215512	G	C	1/1:1/1:1/1:1/1:1/1:1/1	0,34:0,35:0,19:0,49:0,44:0,47	34:35:19:49:44:47
R1	2215530	C	T	1/1:1/1:1/1:1/1:1/1:1/1	0,46:0,54:0,30:0,63:0,56:0,63	46:54:30:63:56:63
R1	2215579	A	T	1/1:1/1:1/1:1/1:1/1:1/1	0,39:0,46:0,29:0,54:0,43:0,51	39:46:29:54:43:51
R1	2229873	G	A	1/1:1/1:1/1:1/1:1/1:1/1	0,44:0,36:0,57:0,53:0,38:0,64	44:36:57:53:38:64
R1	2230134	T	G	1/1:1/1:1/1:1/1:1/1:1/1	0,127:0,117:0,134:0,126:0,107:0,127	127:117:134:126:107:127
R1	2230188	A	C	1/1:1/1:1/1:1/1:1/1:1/1	0,142:0,122:0,155:0,136:0,118:0,188	142:122:155:136:118:188
R1	2230332	G	T	1/1:1/1:1/1:1/1:1/1:1/1	0,152:1,205:2,160:0,148:4,153:3,145	152:206:162:148:157:148
R1	2230374	G	C	1/1:1/1:1/1:1/1:1/1:1/1	0,140:0,174:0,147:0,131:0,143:0,182	140:174:147:131:143:182
R1	2248744	A	G	1/1:1/1:1/1:1/1:1/1:1/1	0,54:0,54:0,50:0,50:0,53:0,53	54:54:50:50:53:53
R1	2295924	T	C	1/1:1/1:1/1:1/1:1/1:1/1	0,28:0,29:0,38:0,42:0,44:0,86	28:29:38:42:44:86
R1	2295953	G	A	1/1:1/1:1/1:1/1:1/1:1/1	0,29:0,28:0,32:0,46:0,38:0,81	29:28:32:46:38:81
R1	2296185	T	G	1/1:./.:1/1:1/1:1/1:1/1	0,11:0:0,12:0,49:0,31:0,51	11:0:12:49:31:51
R1	2321044	T	C	1/1:1/1:1/1:1/1:1/1:1/1	0,32:0,29:0,39:0,71:0,54:0,158	32:29:39:71:54:158
R1	2321452	C	T	1/1:1/1:1/1:1/1:1/1:1/1	0,62:0,58:0,64:0,119:0,76:0,95	62:58:64:119:76:95
R1	2321957	A	G	1/1:1/1:1/1:1/1:1/1:1/1	0,46:0,45:0,41:0,47:0,41:0,48	46:45:41:47:41:48
R1	2322326	A	C	1/1:1/1:1/1:1/1:1/1:1/1	0,48:0,40:0,46:0,49:0,48:0,51	48:40:46:49:48:51
R1	2322351	G	A	1/1:1/1:1/1:1/1:1/1:1/1	0,56:0,49:0,58:0,65:0,51:0,61	56:49:58:65:51:61
R1	2341773	G	C	1/1:1/1:./.:1/1:./.:1/1	0,13:0,11:0:0,14:0:0,27	13:11:0:14:0:27
R1	2342136	C	G	1/1:1/1:./.:1/1:./.:1/1	0,12:0,17:0:0,17:0:0,18	12:17:0:17:0:18
R1	2342226	T	A	1/1:1/1:./.:1/1:./.:1/1	0,12:0,20:0:0,14:0:0,23	12:20:0:14:0:23
R1	2342227	G	A	1/1:1/1:./.:1/1:./.:1/1	0,12:0,20:0:0,14:0:0,23	12:20:0:14:0:23
R1	2342266	G	A	1/1:1/1:./.:1/1:./.:1/1	0,12:0,19:0:0,23:0:0,28	12:19:0:23:0:28
R1	2342283	T	C	1/1:1/1:./.:1/1:./.:1/1	0,11:0,17:0:0,24:0:0,29	11:17:0:24:0:29
R1	2342432	G	A	./.:1/1:./.:1/1:1/1:1/1	0:0,13:0:0,23:0,9:0,30	0:13:0:23:9:30
R1	2342486	G	T	./.:1/1:./.:1/1:./.:1/1	0:0,18:0:0,23:0:0,22	0:18:0:23:0:22
R1	2342561	C	G	1/1:1/1:./.:1/1:1/1:1/1	0,12:0,23:0:0,23:0,10:0,21	12:23:0:23:10:21
R1	2342577	T	G	1/1:1/1:./.:1/1:1/1:1/1	0,12:0,24:0:0,21:0,10:0,23	12:24:0:21:10:23
R1	2342756	A	G	./.:1/1:./.:./.:./.:1/1	0:0,17:0:0:0:0,15	0:17:0:0:0:15
R1	2342843	C	T	./.:1/1:./.:1/1:1/1:1/1	0:0,19:0:0,11:0,10:0,26	0:19:0:11:10:26
R1	2342915	A	T	1/1:1/1:1/1:1/1:1/1:1/1	0,17:0,29:0,14:0,20:0,14:0,30	17:29:14:20:14:30
R1	2342927	A	G	1/1:1/1:1/1:1/1:1/1:1/1	0,16:0,27:0,13:0,17:0,12:0,29	16:27:13:17:12:29
R1	2342961	A	G	1/1:1/1:1/1:1/1:1/1:1/1	0,12:0,21:0,13:0,12:0,10:0,20	12:21:13:12:10:20
R1	2344800	T	A	1/1:1/1:1/1:1/1:1/1:1/1	0,34:0,43:0,34:0,52:0,40:0,70	34:43:34:52:40:70
R1	2344827	G	A	1/1:1/1:1/1:1/1:1/1:1/1	0,83:0,89:0,72:0,101:0,81:0,138	83:89:72:101:81:138
R1	2344877	G	T	1/1:1/1:1/1:1/1:1/1:1/1	0,154:0,180:0,148:0,192:0,156:0,233	154:180:148:192:156:233
R1	2344989	C	T	1/1:1/1:1/1:1/1:1/1:1/1	0,246:0,236:0,309:0,322:0,267:0,448	246:236:309:322:267:448
R1	2344992	G	C	1/1:1/1:1/1:1/1:1/1:1/1	0,246:0,237:0,309:0,322:0,267:0,448	246:237:309:322:267:448
R1	2345366	A	T	1/1:1/1:1/1:1/1:1/1:1/1	0,42:0,45:0,96:0,46:0,36:0,58	42:45:96:46:36:58
R1	2345687	G	A	1/1:1/1:1/1:1/1:1/1:1/1	0,170:0,196:0,237:0,198:0,191:0,273	170:196:237:198:191:273
R1	2345714	A	G	1/1:1/1:1/1:1/1:1/1:1/1	0,167:0,196:0,227:0,202:0,191:0,278	167:196:227:202:191:278
R1	2345744	G	A	1/1:1/1:1/1:1/1:1/1:1/1	0,139:0,153:0,179:0,169:0,157:0,227	139:153:179:169:157:227
R1	2345789	A	T	1/1:1/1:1/1:1/1:1/1:1/1	0,88:0,94:0,115:0,112:0,101:0,162	88:94:115:112:101:162
R1	2345939	A	G	1/1:1/1:1/1:1/1:1/1:1/1	0,43:0,34:0,42:0,51:0,41:0,97	43:34:42:51:41:97
R1	2346059	C	G	1/1:1/1:1/1:1/1:1/1:1/1	0,23:0,13:0,21:0,25:0,16:0,13	23:13:21:25:16:13
R1	2346131	G	A	1/1:1/1:1/1:1/1:1/1:1/1	0,139:0,108:0,131:0,147:0,118:0,147	139:108:131:147:118:147
R1	2346245	C	T	1/1:1/1:1/1:1/1:1/1:1/1	0,161:0,152:0,145:0,199:0,148:0,201	161:152:145:199:148:201
R1	2346377	C	G	1/1:1/1:1/1:1/1:1/1:1/1	0,214:0,251:0,262:0,310:0,243:0,260	214:251:262:310:243:260
R1	2346449	C	A	1/1:1/1:1/1:1/1:1/1:1/1	0,262:0,265:1,310:1,335:1,276:1,344	262:265:311:336:277:345
R1	2346485	G	A	1/1:1/1:1/1:1/1:1/1:1/1	0,264:0,235:0,302:0,318:0,269:0,387	264:235:302:318:269:387
R1	2346548	T	A	1/1:1/1:1/1:1/1:1/1:1/1	0,231:0,192:0,286:0,287:0,240:0,360	231:192:286:287:240:360
R1	2346662	G	T	1/1:1/1:1/1:1/1:1/1:1/1	0,149:1,140:0,154:0,162:0,135:0,251	149:141:154:162:135:251
R1	2346701	G	A	1/1:1/1:1/1:1/1:1/1:1/1	0,187:0,163:0,174:0,201:0,135:0,224	187:163:174:201:135:224
R1	2346796	C	G	1/1:1/1:1/1:1/1:1/1:1/1	0,194:0,152:0,179:0,198:0,121:1,338	194:152:179:198:121:339
R1	2348261	C	T	1/1:./.:./.:./.:./.:1/1	0,12:0:0:0:0:0,14	12:0:0:0:0:14
R1	2382705	A	G	./.:1/1:./.:./.:./.:./.	0:0,11:0:0:0:0	0:11:0:0:0:0
R1	2392320	A	C	./.:1/1:./.:1/1:./.:1/1	0:0,21:0:0,21:0:0,23	0:21:0:21:0:23
R1	2392331	C	A	./.:1/1:./.:1/1:./.:1/1	0:0,20:0:0,21:0:0,23	0:20:0:21:0:23
R1	2392358	A	G	./.:1/1:./.:1/1:./.:1/1	0:0,16:0:0,15:0:0,24	0:16:0:15:0:24
R1	2394889	C	T	1/1:1/1:1/1:1/1:1/1:1/1	0,21:0,20:0,10:0,9:0,11:0,16	21:20:10:9:11:16
R1	2395602	G	A	1/1:1/1:1/1:1/1:./.:1/1	0,15:0,13:0,17:0,13:0:0,21	15:13:17:13:0:21
R1	2395707	A	C	1/1:1/1:1/1:1/1:1/1:1/1	0,83:2,85:0,133:2,31:0,27:0,96	83:87:133:33:27:96
R1	2395729	C	A	1/1:1/1:1/1:1/1:1/1:1/1	0,119:0,113:0,173:0,48:0,58:0,143	119:113:173:48:58:143
R1	2395778	A	G	1/1:1/1:1/1:1/1:1/1:1/1	0,142:0,137:2,186:0,55:0,70:0,99	142:137:188:55:70:99
R1	2396273	T	C	1/1:1/1:1/1:1/1:1/1:1/1	0,217:0,196:0,252:0,234:0,235:0,342	217:196:252:234:235:342
R1	2396512	G	C	1/1:1/1:1/1:1/1:1/1:1/1	0,218:0,262:0,201:0,234:0,209:0,252	218:262:201:234:209:252
R1	2396526	G	T	1/1:1/1:1/1:1/1:1/1:1/1	0,229:0,264:0,199:0,238:0,212:0,249	229:264:199:238:212:249
R1	2396590	G	T	1/1:1/1:1/1:1/1:1/1:1/1	0,254:0,261:1,223:0,197:0,229:0,222	254:261:224:197:229:222
R1	2396650	A	G	1/1:1/1:1/1:1/1:1/1:1/1	0,254:0,245:0,244:0,213:0,227:0,248	254:245:244:213:227:248
R1	2396725	A	T	1/1:1/1:1/1:1/1:1/1:1/1	0,258:0,290:0,279:0,227:0,250:0,239	258:290:279:227:250:239
R1	2396839	G	T	1/1:1/1:1/1:1/1:1/1:1/1	0,228:0,221:0,223:0,204:0,231:1,240	228:221:223:204:231:241
R1	2396863	G	T	1/1:1/1:1/1:1/1:1/1:1/1	0,219:0,200:0,208:0,209:1,218:0,236	219:200:208:209:219:236
R1	2396920	G	T	1/1:1/1:1/1:1/1:1/1:1/1	0,169:0,177:0,176:0,171:0,184:0,202	169:177:176:171:184:202
R1	2397764	A	G	1/1:1/1:1/1:1/1:./.:./.	0,11:0,10:0,24:0,11:0:0	11:10:24:11:0:0
R1	2397815	A	C	1/1:./.:1/1:1/1:1/1:1/1	0,11:0:0,22:0,13:0,14:0,14	11:0:22:13:14:14
R1	2405498	T	C	./.:0/1:0/1:0/1:0/1:0/1	0:41,11:52,12:32,20:33,12:37,41	0:52:64:52:45:78
R1	2405523	A	G	./.:0/1:0/1:0/1:0/1:0/1	0:55,11:71,12:46,20:44,12:44,41	0:66:83:66:56:85
R1	2411894	T	C	0/1:./.:./.:0/1:0/1:1/1	7,8:0:0:5,11:2,9:1,16	15:0:0:16:11:17
R1	2412531	G	C	1/1:1/1:1/1:1/1:1/1:1/1	0,22:0,26:0,19:0,12:0,14:0,20	22:26:19:12:14:20
R1	2412969	T	C	./.:0/1:./.:0/1:0/1:0/1	0:51,8:0:64,22:67,23:91,17	0:59:0:86:90:108
R1	2413983	T	C	./.:1/1:./.:./.:./.:1/1	0:0,12:0:0:0:0,11	0:12:0:0:0:11
R1	2415114	T	A	./.:1/1:./.:1/1:./.:./.	0:0,12:0:0,11:0:0	0:12:0:11:0:0
R1	2435896	T	A	1/1:./.:./.:1/1:1/1:1/1	0,10:0:0:0,19:0,12:1,30	10:0:0:19:12:31
R1	2435914	T	A	1/1:1/1:1/1:1/1:1/1:1/1	0,13:0,10:0,10:0,28:0,14:0,38	13:10:10:28:14:38
R1	2435932	C	T	1/1:1/1:1/1:1/1:1/1:1/1	0,14:0,13:0,12:0,31:0,18:0,42	14:13:12:31:18:42
R1	2436151	A	T	1/1:1/1:1/1:1/1:1/1:1/1	0,18:0,13:0,13:0,39:0,30:0,55	18:13:13:39:30:55
R1	2436616	G	C	1/1:./.:1/1:1/1:1/1:1/1	0,14:0:0,10:0,25:0,12:0,41	14:0:10:25:12:41
R1	2438015	G	A	1/1:1/1:1/1:1/1:1/1:1/1	0,28:0,16:0,17:0,19:0,20:0,39	28:16:17:19:20:39
R1	2438694	G	A	1/1:./.:./.:1/1:./.:1/1	0,16:0:0:0,34:0:0,25	16:0:0:34:0:25
R1	2439452	G	C	./.:./.:1/1:1/1:./.:1/1	0:0:0,11:0,21:0:0,25	0:0:11:21:0:25
R1	2439505	T	G	./.:1/1:./.:./.:./.:./.	0:0,10:0:0:0:0	0:10:0:0:0:0
R1	2440661	G	A	1/1:./.:./.:1/1:./.:1/1	0,12:0:0:0,18:0:0,19	12:0:0:18:0:19
R1	2442395	A	C	1/1:1/1:1/1:1/1:1/1:1/1	0,46:0,39:0,38:0,22:0,28:0,27	46:39:38:22:28:27
R1	2452077	G	C	1/1:1/1:./.:1/1:1/1:1/1	0,18:0,26:0:0,17:0,21:0,38	18:26:0:17:21:38
R1	2452392	T	C	1/1:1/1:1/1:1/1:1/1:1/1	0,24:0,17:0,30:0,24:0,12:0,31	24:17:30:24:12:31
R1	2469295	G	C	1/1:1/1:1/1:1/1:./.:./.	0,12:0,11:0,20:0,11:0:0	12:11:20:11:0:0
R1	2469720	A	G	1/1:1/1:1/1:./.:1/1:1/1	0,23:0,31:0,28:0:0,16:0,20	23:31:28:0:16:20
R1	2469888	T	A	1/1:1/1:1/1:1/1:1/1:1/1	0,26:0,24:0,27:0,13:0,13:0,19	26:24:27:13:13:19
R1	2469900	G	C	1/1:1/1:1/1:1/1:1/1:1/1	0,25:0,27:0,29:0,12:0,12:0,19	25:27:29:12:12:19
R1	2471048	C	A	1/1:1/1:1/1:./.:1/1:1/1	0,10:0,14:0,20:0:0,12:0,16	10:14:20:0:12:16
R1	2471806	A	G	1/1:1/1:1/1:1/1:./.:1/1	0,11:0,27:0,12:0,11:0:0,12	11:27:12:11:0:12
R1	2471824	A	G	1/1:1/1:1/1:1/1:./.:1/1	0,10:0,28:0,14:0,11:0:0,13	10:28:14:11:0:13
R1	2471887	G	A	1/1:1/1:1/1:./.:1/1:1/1	0,13:0,27:0,20:0:0,12:0,11	13:27:20:0:12:11
R1	2471910	G	A	1/1:1/1:1/1:./.:1/1:1/1	0,10:0,27:0,20:0:0,10:0,11	10:27:20:0:10:11
R1	2472028	G	A	1/1:1/1:1/1:1/1:./.:./.	0,16:0,20:0,19:0,10:0:0	16:20:19:10:0:0
R1	2472529	G	T	1/1:1/1:1/1:./.:1/1:1/1	0,19:0,16:0,20:0:0,10:0,13	19:16:20:0:10:13
R1	2472683	C	A	1/1:1/1:1/1:./.:./.:1/1	0,20:0,24:0,20:0:0:0,13	20:24:20:0:0:13
R1	2474602	C	T	1/1:1/1:1/1:1/1:./.:1/1	0,11:0,10:0,14:0,10:0:0,11	11:10:14:10:0:11
R1	2482055	C	A	1/1:1/1:1/1:1/1:1/1:1/1	0,19:0,11:0,24:0,12:0,20:0,36	19:11:24:12:20:36
R1	2482115	A	C	1/1:./.:1/1:./.:1/1:1/1	0,11:0:0,15:0:0,10:0,16	11:0:15:0:10:16
R1	2482328	A	C	1/1:./.:./.:./.:./.:1/1	0,11:0:0:0:0:0,14	11:0:0:0:0:14
R1	2483700	C	T	1/1:1/1:1/1:1/1:1/1:1/1	0,34:0,38:0,32:0,27:0,32:0,52	34:38:32:27:32:52
R1	2484750	G	A	1/1:1/1:1/1:1/1:1/1:1/1	0,18:0,21:0,10:0,17:0,24:0,38	18:21:10:17:24:38
R1	2485275	T	C	1/1:1/1:1/1:1/1:1/1:1/1	0,53:0,62:0,53:0,53:0,40:0,50	53:62:53:53:40:50
R1	2485341	C	A	1/1:1/1:1/1:1/1:1/1:1/1	0,70:1,94:1,83:1,57:0,42:0,56	70:95:84:58:42:56
R1	2485383	T	C	1/1:1/1:1/1:1/1:1/1:1/1	0,74:0,108:0,104:0,54:0,44:0,87	74:108:104:54:44:87
R1	2485970	C	T	1/1:1/1:1/1:0/1:0/1:0/1	0,68:0,71:0,56:28,8:41,9:43,8	68:71:56:36:50:51
R1	2486234	A	G	1/1:1/1:1/1:1/1:1/1:1/1	0,47:0,42:0,54:0,32:0,41:0,32	47:42:54:32:41:32
R1	2486393	A	G	1/1:1/1:1/1:1/1:1/1:1/1	0,47:0,70:0,65:0,24:0,24:0,33	47:70:65:24:24:33
R1	2486405	T	A	1/1:1/1:1/1:1/1:1/1:1/1	0,48:0,59:0,57:0,27:0,28:0,40	48:59:57:27:28:40
R1	2486468	G	A	1/1:1/1:1/1:1/1:1/1:1/1	0,55:0,77:0,65:0,40:0,41:0,53	55:77:65:40:41:53
R1	2486919	G	A	1/1:1/1:1/1:1/1:1/1:1/1	0,33:0,25:0,32:0,30:0,33:0,35	33:25:32:30:33:35
R1	2486934	T	C	1/1:1/1:1/1:1/1:1/1:1/1	0,30:0,23:0,26:0,27:0,31:0,32	30:23:26:27:31:32
R1	2488152	C	T	1/1:1/1:1/1:./.:1/1:1/1	0,51:0,53:0,41:0:0,13:0,17	51:53:41:0:13:17
R1	2488832	T	G	1/1:1/1:1/1:./.:1/1:1/1	0,27:0,18:0,28:0:0,12:0,16	27:18:28:0:12:16
R1	2489413	C	T	0/1:0/1:0/1:0/1:0/1:0/1	9,30:8,33:11,20:5,8:3,9:4,6	39:41:31:13:12:10
R1	2491609	T	C	1/1:1/1:1/1:./.:1/1:1/1	0,26:0,20:0,19:0:0,13:0,10	26:20:19:0:13:10
R1	2503027	T	G	1/1:1/1:1/1:./.:1/1:1/1	0,21:1,15:0,22:0:0,10:0,10	21:16:22:0:10:10
R1	2510980	A	G	1/1:1/1:1/1:1/1:1/1:./.	0,29:0,22:0,12:0,11:0,10:0	29:22:12:11:10:0
R1	2511246	G	C	1/1:1/1:1/1:1/1:1/1:1/1	0,177:0,137:0,156:0,111:0,116:0,117	177:137:156:111:116:117
R1	2511439	C	A	1/1:1/1:1/1:1/1:1/1:1/1	0,84:0,59:0,63:0,48:0,58:0,68	84:59:63:48:58:68
R1	2511577	G	A	1/1:1/1:1/1:1/1:1/1:1/1	0,58:0,55:0,61:0,40:0,57:0,70	58:55:61:40:57:70
R1	2511937	C	T	1/1:1/1:1/1:1/1:1/1:1/1	0,156:0,119:0,136:0,119:0,101:0,154	156:119:136:119:101:154
R1	2512075	C	T	1/1:1/1:1/1:1/1:1/1:1/1	0,150:0,88:0,165:0,106:0,103:0,125	150:88:165:106:103:125
R1	2512414	T	C	1/1:1/1:1/1:1/1:1/1:1/1	0,41:0,47:0,40:0,40:0,37:0,40	41:47:40:40:37:40
R1	2512447	C	A	1/1:1/1:1/1:1/1:1/1:1/1	0,44:0,57:0,45:0,38:0,44:0,47	44:57:45:38:44:47
R1	2512483	A	G	1/1:1/1:1/1:1/1:1/1:1/1	0,51:0,71:0,42:0,44:0,43:0,42	51:71:42:44:43:42
R1	2512486	A	G	1/1:1/1:1/1:1/1:1/1:1/1	0,51:0,71:0,42:0,44:0,43:0,42	51:71:42:44:43:42
R1	2512756	T	C	1/1:1/1:1/1:1/1:1/1:1/1	0,69:0,107:0,75:0,81:0,57:0,67	69:107:75:81:57:67
R1	2512783	G	C	1/1:1/1:1/1:1/1:1/1:1/1	0,68:0,109:0,78:0,80:0,56:0,68	68:109:78:80:56:68
R1	2512816	C	T	1/1:1/1:1/1:1/1:1/1:1/1	0,69:0,114:0,80:0,82:0,53:0,60	69:114:80:82:53:60
R1	2513319	T	A	1/1:1/1:1/1:1/1:1/1:1/1	0,97:0,95:0,103:0,81:0,60:0,106	97:95:103:81:60:106
R1	2513340	A	G	1/1:1/1:1/1:1/1:1/1:1/1	0,102:0,79:0,97:0,88:0,61:0,102	102:79:97:88:61:102
R1	2513693	A	G	1/1:1/1:1/1:1/1:1/1:1/1	1,60:0,56:0,51:0,43:0,47:0,59	61:56:51:43:47:59
R1	2513755	G	T	1/1:1/1:1/1:1/1:1/1:1/1	0,81:0,66:0,70:0,63:0,68:0,86	81:66:70:63:68:86
R1	2513903	T	G	1/1:1/1:1/1:1/1:1/1:1/1	0,55:0,48:0,55:0,46:0,55:0,54	55:48:55:46:55:54
R1	2513950	T	C	1/1:1/1:1/1:1/1:1/1:1/1	0,89:0,65:0,68:0,66:0,58:1,62	89:65:68:66:58:63
R1	2513972	C	T	1/1:1/1:1/1:1/1:1/1:1/1	0,91:0,69:0,74:0,70:0,60:0,79	91:69:74:70:60:79
R1	2514108	A	G	1/1:./.:1/1:1/1:1/1:1/1	0,54:0:0,42:0,53:0,45:0,54	54:0:42:53:45:54
R1	2514117	C	T	1/1:./.:1/1:1/1:1/1:1/1	0,58:0:0,47:0,55:0,48:0,52	58:0:47:55:48:52
R1	2514321	A	T	1/1:1/1:1/1:1/1:1/1:1/1	0,49:0,46:0,50:0,50:0,53:0,55	49:46:50:50:53:55
R1	2514484	A	G	1/1:1/1:1/1:1/1:1/1:1/1	0,49:0,51:0,39:0,42:0,47:0,46	49:51:39:42:47:46
R1	2514521	G	A	1/1:1/1:1/1:1/1:1/1:1/1	0,46:0,49:0,41:0,42:0,47:0,50	46:49:41:42:47:50
R1	2514779	A	G	./.:1/1:./.:./.:1/1:1/1	0:0,19:0:0:0,22:0,18	0:19:0:0:22:18
R1	2514785	A	G	./.:1/1:./.:./.:1/1:1/1	0:0,16:0:0:0,22:0,18	0:16:0:0:22:18
R1	2515017	G	A	1/1:./.:./.:1/1:./.:./.	0,10:0:0:0,13:0:0	10:0:0:13:0:0
R1	2515035	G	A	1/1:./.:./.:1/1:./.:./.	0,12:0:0:0,21:0:0	12:0:0:21:0:0
R1	2515464	C	G	1/1:1/1:1/1:1/1:1/1:1/1	0,47:0,43:0,31:0,41:0,30:0,46	47:43:31:41:30:46
R1	2515480	T	G	1/1:1/1:1/1:1/1:1/1:1/1	0,36:0,35:0,23:0,34:0,25:0,39	36:35:23:34:25:39
R1	2515509	A	G	1/1:1/1:1/1:1/1:1/1:1/1	0,27:0,26:0,16:0,20:0,19:0,29	27:26:16:20:19:29
R1	2515538	A	G	1/1:0/1:./.:1/1:./.:1/1	0,14:2,12:0:0,8:0:0,15	14:14:0:8:0:15
R1	2531329	A	T	1/1:1/1:1/1:1/1:1/1:1/1	0,36:0,36:0,51:0,108:0,154:0,180	36:36:51:108:154:180
R1	2531405	A	T	1/1:1/1:1/1:1/1:1/1:1/1	0,37:0,54:0,56:0,143:0,202:0,221	37:54:56:143:202:221
R1	2531408	A	G	1/1:1/1:1/1:1/1:1/1:1/1	0,37:0,54:0,56:0,143:0,202:0,221	37:54:56:143:202:221
R1	2531619	T	G	1/1:1/1:1/1:1/1:1/1:1/1	0,52:0,61:0,77:0,197:0,245:1,212	52:61:77:197:245:213
R1	2531728	C	A	1/1:1/1:1/1:1/1:1/1:1/1	0,47:0,61:0,76:0,203:0,238:0,215	47:61:76:203:238:215
R1	2531758	A	G	1/1:1/1:1/1:1/1:1/1:1/1	0,49:0,59:0,87:0,191:0,253:0,204	49:59:87:191:253:204
R1	2531767	G	A	1/1:1/1:1/1:1/1:1/1:1/1	0,48:0,65:0,84:0,184:0,233:0,205	48:65:84:184:233:205
R1	2531881	C	T	1/1:1/1:1/1:1/1:1/1:1/1	0,38:0,68:0,72:0,140:0,166:0,177	38:68:72:140:166:177
R1	2531923	A	G	1/1:1/1:1/1:1/1:1/1:1/1	0,37:0,63:0,70:0,141:0,163:0,186	37:63:70:141:163:186
R1	2532027	G	A	1/1:1/1:1/1:1/1:1/1:1/1	0,28:0,33:0,50:0,94:0,103:0,102	28:33:50:94:103:102
R1	2532058	T	C	1/1:1/1:1/1:1/1:1/1:1/1	0,18:0,17:0,27:0,54:0,66:0,61	18:17:27:54:66:61
R1	2532154	A	C	1/1:1/1:1/1:1/1:1/1:1/1	0,15:0,12:0,23:0,58:0,54:0,93	15:12:23:58:54:93
R1	2532295	C	G	1/1:1/1:1/1:1/1:1/1:1/1	0,36:0,48:0,49:0,123:0,148:0,112	36:48:49:123:148:112
R1	2534467	C	T	1/1:1/1:1/1:1/1:1/1:1/1	0,80:0,111:0,57:0,62:0,70:0,131	80:111:57:62:70:131
R1	2534493	C	T	1/1:1/1:1/1:1/1:1/1:1/1	0,108:0,166:0,87:0,77:0,87:0,152	108:166:87:77:87:152
R1	2534582	G	A	1/1:1/1:1/1:1/1:1/1:1/1	0,162:0,261:0,74:0,120:0,125:0,144	162:261:74:120:125:144
R1	2534622	C	T	1/1:1/1:./.:1/1:1/1:1/1	0,129:0,212:0:0,112:0,108:0,154	129:212:0:112:108:154
R1	2534625	C	A	1/1:1/1:./.:1/1:1/1:1/1	0,129:0,211:0:0,112:0,108:0,154	129:211:0:112:108:154
R1	2535108	T	C	1/1:1/1:1/1:1/1:1/1:1/1	0,51:0,50:0,46:0,47:0,49:0,45	51:50:46:47:49:45
R1	2535132	T	C	1/1:1/1:1/1:1/1:1/1:1/1	0,56:0,63:0,47:0,58:0,54:1,70	56:63:47:58:54:71
R1	2535165	C	G	1/1:1/1:1/1:1/1:1/1:1/1	0,76:0,73:0,65:0,66:0,62:0,89	76:73:65:66:62:89
R1	2535192	T	C	1/1:1/1:1/1:1/1:1/1:1/1	0,85:0,88:0,79:0,77:0,73:0,121	85:88:79:77:73:121
R1	2535376	A	G	1/1:1/1:1/1:1/1:1/1:1/1	0,42:0,42:0,48:0,37:0,42:0,33	42:42:48:37:42:33
R1	2535396	T	C	1/1:1/1:1/1:1/1:1/1:1/1	0,35:0,37:0,40:0,32:0,35:0,31	35:37:40:32:35:31
R1	2535438	C	T	1/1:1/1:1/1:1/1:1/1:1/1	0,23:0,23:0,26:0,18:0,22:0,16	23:23:26:18:22:16
R1	2535906	G	A	1/1:1/1:1/1:1/1:1/1:1/1	0,42:0,42:0,34:0,37:0,37:0,67	42:42:34:37:37:67
R1	2535924	G	A	1/1:1/1:1/1:1/1:1/1:1/1	0,62:0,64:0,52:0,62:0,58:0,94	62:64:52:62:58:94
R1	2535942	T	A	1/1:1/1:1/1:1/1:1/1:1/1	0,80:0,87:0,70:0,78:0,72:0,107	80:87:70:78:72:107
R1	2536091	C	A	1/1:1/1:1/1:1/1:1/1:1/1	0,53:0,53:0,53:0,49:0,51:0,53	53:53:53:49:51:53
R1	2536167	A	C	1/1:1/1:1/1:1/1:1/1:1/1	0,132:0,168:0,95:0,102:0,88:0,154	132:168:95:102:88:154
R1	2536262	T	C	1/1:1/1:1/1:1/1:1/1:1/1	0,49:0,56:0,50:0,53:0,48:0,56	49:56:50:53:48:56
R1	2541502	C	T	1/1:./.:1/1:1/1:1/1:1/1	0,14:0:0,15:0,19:0,19:0,29	14:0:15:19:19:29
R1	2541837	T	G	1/1:1/1:1/1:1/1:1/1:1/1	0,108:0,105:0,96:0,101:1,114:0,103	108:105:96:101:115:103
R1	2541883	G	A	1/1:1/1:1/1:1/1:1/1:1/1	0,171:0,146:0,139:0,160:0,172:0,178	171:146:139:160:172:178
R1	2582628	A	G	./.:1/1:./.:./.:./.:./.	0:0,82:0:0:0:0	0:82:0:0:0:0
R1	2629814	A	T	./.:1/1:./.:./.:./.:./.	0:0,29:0:0:0:0	0:29:0:0:0:0
R1	2637205	A	C	1/1:1/1:1/1:1/1:1/1:1/1	0,29:0,30:0,45:0,19:0,24:0,59	29:30:45:19:24:59
R1	2637948	C	G	1/1:1/1:1/1:1/1:1/1:1/1	0,73:0,72:0,66:0,57:0,64:0,75	73:72:66:57:64:75
R1	2639672	C	T	1/1:1/1:1/1:1/1:1/1:1/1	0,60:0,53:0,52:0,46:0,58:0,52	60:53:52:46:58:52
R1	2640025	T	C	1/1:1/1:1/1:1/1:1/1:1/1	0,50:0,49:0,58:0,42:0,56:0,52	50:49:58:42:56:52
R1	2643441	G	T	1/1:1/1:1/1:1/1:1/1:1/1	0,524:0,592:0,539:0,370:0,386:0,428	524:592:539:370:386:428
R1	2643459	C	T	1/1:1/1:1/1:1/1:1/1:1/1	0,566:0,641:0,594:0,382:0,388:0,393	566:641:594:382:388:393
R1	2643564	G	C	1/1:1/1:1/1:1/1:1/1:1/1	7,486:0,504:3,536:0,404:0,419:0,492	493:504:539:404:419:492
R1	2660532	G	A	./.:0/1:./.:./.:./.:./.	0:13,3:0:0:0:0	0:16:0:0:0:0
R1	2661757	A	G	1/1:1/1:1/1:1/1:1/1:1/1	0,29:0,40:0,52:0,52:0,43:0,47	29:40:52:52:43:47
R1	2684705	G	A	./.:1/1:./.:./.:./.:./.	0:0,11:0:0:0:0	0:11:0:0:0:0
R1	2684711	C	G	./.:1/1:./.:./.:./.:./.	0:0,11:0:0:0:0	0:11:0:0:0:0
R1	2685483	G	A	1/1:1/1:1/1:1/1:1/1:1/1	0,131:0,66:0,92:0,33:0,38:0,41	131:66:92:33:38:41
R1	2713663	C	T	1/1:1/1:1/1:./.:1/1:1/1	0,31:0,22:0,18:0:0,31:0,12	31:22:18:0:31:12
R1	2713666	T	C	1/1:1/1:1/1:./.:1/1:1/1	0,31:0,22:0,18:0:0,31:0,12	31:22:18:0:31:12
R1	2713786	G	A	1/1:1/1:1/1:1/1:1/1:1/1	0,45:0,29:0,28:0,23:0,45:0,19	45:29:28:23:45:19
R1	2713819	C	T	1/1:1/1:1/1:1/1:1/1:1/1	0,47:0,30:0,22:0,26:0,47:0,19	47:30:22:26:47:19
R1	2713822	A	G	1/1:1/1:1/1:1/1:1/1:1/1	0,47:0,30:0,22:0,26:0,48:0,19	47:30:22:26:48:19
R1	2713882	A	G	1/1:1/1:1/1:1/1:1/1:1/1	0,48:0,37:0,26:0,27:0,52:1,25	48:37:26:27:52:26
R1	2718375	T	G	0/1:0/1:0/1:1/1:./.:1/1	2,15:2,12:1,12:0,13:0:0,12	17:14:13:13:0:12
R1	2718578	C	T	0/1:0/1:./.:1/1:./.:1/1	4,12:5,13:0:0,11:0:0,14	16:18:0:11:0:14
R1	2718605	T	C	0/1:0/1:./.:1/1:./.:1/1	4,12:4,14:0:0,10:0:0,14	16:18:0:10:0:14
R1	2718623	T	C	0/1:0/1:./.:./.:1/1:1/1	4,9:5,14:0:0:0,10:0,17	13:19:0:0:10:17
R1	2718958	T	C	0/1:0/1:0/1:1/1:1/1:1/1	4,13:4,15:10,18:0,11:0,18:0,23	17:19:28:11:18:23
R1	2719011	C	T	0/1:0/1:0/1:1/1:1/1:1/1	3,17:3,11:11,12:0,15:0,13:0,26	20:14:23:15:13:26
R1	2719020	G	T	0/1:0/1:0/1:1/1:1/1:1/1	3,17:3,11:7,12:0,15:0,14:0,26	20:14:19:15:14:26
R1	2719214	T	C	0/1:0/1:0/1:1/1:./.:1/1	2,12:3,7:3,12:0,11:0:0,16	14:10:15:11:0:16
R1	2719246	G	T	0/1:./.:./.:./.:./.:1/1	1,11:0:0:0:0:0,14	12:0:0:0:0:14
R1	2719249	G	T	0/1:./.:./.:./.:./.:1/1	1,11:0:0:0:0:0,14	12:0:0:0:0:14
R1	2719291	C	A	1/1:./.:./.:./.:./.:1/1	0,13:0:0:0:0:0,17	13:0:0:0:0:17
R1	2722476	C	G	1/1:1/1:1/1:1/1:1/1:1/1	0,29:0,52:0,23:0,22:0,34:0,24	29:52:23:22:34:24
R1	2722902	C	G	1/1:1/1:1/1:1/1:1/1:1/1	0,42:0,36:0,35:0,18:0,26:0,26	42:36:35:18:26:26
R1	2723004	A	G	1/1:1/1:1/1:1/1:1/1:1/1	0,34:0,26:0,30:0,13:0,18:0,18	34:26:30:13:18:18
R1	2724444	C	T	1/1:1/1:1/1:1/1:1/1:1/1	0,66:0,77:0,59:0,33:0,41:0,43	66:77:59:33:41:43
R1	2724468	A	G	1/1:1/1:1/1:1/1:1/1:1/1	0,76:0,83:0,64:0,35:0,45:0,51	76:83:64:35:45:51
R1	2724813	A	G	1/1:1/1:./.:1/1:./.:./.	0,56:0,52:0:0,40:0:0	56:52:0:40:0:0
R1	2724822	T	C	1/1:1/1:./.:1/1:./.:./.	0,59:0,55:0:0,40:0:0	59:55:0:40:0:0
R1	2724867	A	T	1/1:1/1:1/1:1/1:1/1:1/1	0,61:0,68:0,52:0,57:0,32:0,50	61:68:52:57:32:50
R1	2725387	G	A	1/1:1/1:1/1:1/1:1/1:1/1	0,47:0,40:0,44:0,47:0,50:0,47	47:40:44:47:50:47
R1	2725390	A	G	1/1:1/1:1/1:1/1:1/1:1/1	0,47:0,40:0,44:0,47:0,50:0,47	47:40:44:47:50:47
R1	2725564	A	G	1/1:1/1:1/1:1/1:1/1:1/1	0,108:0,101:0,69:0,65:0,56:0,51	108:101:69:65:56:51
R1	2725882	A	G	1/1:1/1:1/1:1/1:1/1:1/1	0,56:0,53:0,62:0,45:0,47:0,62	56:53:62:45:47:62
R1	2725890	C	G	1/1:1/1:1/1:1/1:1/1:1/1	0,56:0,55:0,64:0,46:0,48:0,65	56:55:64:46:48:65
R1	2726006	T	C	1/1:1/1:1/1:1/1:1/1:1/1	0,62:0,78:0,83:0,46:0,51:0,75	62:78:83:46:51:75
R1	2727885	T	C	1/1:1/1:1/1:./.:./.:1/1	0,4:0,3:0,3:0:0:0,8	4:3:3:0:0:8
R1	2728247	C	T	1/1:1/1:1/1:1/1:./.:1/1	0,17:0,14:0,30:0,16:0:0,20	17:14:30:16:0:20
R1	2733102	G	A	1/1:1/1:1/1:1/1:1/1:1/1	0,45:0,36:0,44:0,26:0,27:0,47	45:36:44:26:27:47
R1	2733138	C	T	1/1:1/1:1/1:1/1:1/1:1/1	0,105:0,83:0,74:0,49:0,35:0,58	105:83:74:49:35:58
R1	2733300	T	C	1/1:1/1:1/1:1/1:1/1:1/1	0,161:0,153:0,145:0,117:0,103:0,201	161:153:145:117:103:201
R1	2733854	G	C	1/1:./.:./.:1/1:1/1:1/1	0,12:0:0:0,48:1,49:0,49	12:0:0:48:50:49
R1	2733870	C	T	1/1:1/1:./.:1/1:1/1:1/1	0,19:0,14:0:0,47:0,54:0,57	19:14:0:47:54:57
R1	2734003	G	A	1/1:1/1:1/1:1/1:1/1:1/1	0,101:0,90:0,97:0,78:0,78:0,114	101:90:97:78:78:114
R1	2734049	G	A	1/1:1/1:1/1:1/1:1/1:1/1	0,155:0,143:1,144:0,55:0,61:0,66	155:143:145:55:61:66
R1	2734162	C	T	1/1:1/1:1/1:1/1:1/1:1/1	0,67:0,67:0,75:0,34:0,26:0,32	67:67:75:34:26:32
R1	2780660	A	G	1/1:1/1:1/1:1/1:1/1:1/1	0,20:0,18:0,35:0,22:0,35:0,38	20:18:35:22:35:38
R1	2780733	A	C	1/1:1/1:1/1:1/1:1/1:1/1	0,14:0,11:0,27:0,20:0,36:0,47	14:11:27:20:36:47
R1	2780780	C	A	1/1:1/1:1/1:1/1:1/1:1/1	0,16:0,12:0,27:0,24:0,32:0,36	16:12:27:24:32:36
R1	2824077	C	T	1/1:1/1:1/1:0/1:1/1:0/1	0,56:0,32:0,46:5,36:0,28:15,36	56:32:46:41:28:51
R1	2824143	A	T	1/1:1/1:1/1:0/1:1/1:0/1	0,62:0,50:0,52:6,34:1,23:6,34	62:50:52:40:24:40
R1	2824274	G	A	1/1:1/1:1/1:0/1:0/1:0/1	0,45:0,57:0,47:7,32:3,16:6,42	45:57:47:39:19:48
R1	2825092	G	T	1/1:1/1:1/1:./.:0/1:./.	0,36:0,49:0,34:0:32,7:0	36:49:34:0:39:0
R1	2837953	G	A	1/1:1/1:1/1:1/1:1/1:./.	0,233:0,257:0,247:0,7:0,7:0	233:257:247:7:7:0
R1	2866377	A	C	./.:1/1:./.:./.:./.:./.	0:0,11:0:0:0:0	0:11:0:0:0:0
R1	2866789	A	C	./.:1/1:./.:./.:./.:./.	0:0,10:0:0:0:0	0:10:0:0:0:0
R1	2897970	A	G	./.:1/1:./.:./.:./.:./.	0:0,11:0:0:0:0	0:11:0:0:0:0
R1	2897994	G	A	./.:1/1:./.:./.:./.:./.	0:0,11:0:0:0:0	0:11:0:0:0:0
R1	2898018	A	G	./.:1/1:./.:./.:./.:./.	0:0,11:0:0:0:0	0:11:0:0:0:0
R1	2898386	A	G	./.:1/1:./.:./.:./.:./.	0:0,10:0:0:0:0	0:10:0:0:0:0
R1	2899567	C	T	1/1:1/1:1/1:1/1:1/1:1/1	0,26:0,15:0,11:0,26:0,21:0,40	26:15:11:26:21:40
R1	2950828	C	T	./.:1/1:1/1:1/1:./.:1/1	0:0,17:0,21:0,17:0:0,18	0:17:21:17:0:18
R1	2958512	C	T	1/1:1/1:1/1:1/1:1/1:1/1	0,23:0,25:0,15:0,27:0,14:0,32	23:25:15:27:14:32
R1	2958773	G	A	1/1:1/1:1/1:1/1:1/1:1/1	0,22:0,24:0,25:0,20:0,14:0,27	22:24:25:20:14:27
R1	2967089	G	A	./.:1/1:./.:./.:./.:./.	0:0,16:0:0:0:0	0:16:0:0:0:0
R1	2969352	G	A	1/1:1/1:1/1:1/1:1/1:1/1	2,2143:0,1407:1,1704:2,1331:1,1208:1,1442	2145:1407:1705:1333:1209:1443
R1	2969625	G	A	1/1:1/1:1/1:1/1:1/1:1/1	0,1351:0,1056:0,1117:0,873:0,823:0,951	1351:1056:1117:873:823:951
R1	2969664	C	T	1/1:1/1:1/1:1/1:1/1:1/1	1,1817:2,1427:0,1527:4,1156:7,1147:6,1385	1818:1429:1527:1160:1154:1391
R1	2969682	C	T	1/1:1/1:1/1:1/1:1/1:1/1	1,1862:0,1452:0,1504:0,1138:0,1116:1,1489	1863:1452:1504:1138:1116:1490
R1	2972960	T	C	1/1:1/1:1/1:1/1:1/1:1/1	0,46:0,36:0,40:0,23:0,33:0,42	46:36:40:23:33:42
R1	2976836	G	A	./.:0/1:./.:./.:./.:./.	0:11,4:0:0:0:0	0:15:0:0:0:0
R1	2976858	T	C	./.:0/1:./.:./.:./.:./.	0:13,4:0:0:0:0	0:17:0:0:0:0
R1	2977044	C	T	./.:0/1:./.:./.:./.:./.	0:7,3:0:0:0:0	0:10:0:0:0:0
R1	2983375	G	A	./.:./.:0/1:./.:./.:0/1	0:0:16,5:0:0:17,3	0:0:21:0:0:20
R1	2983397	T	C	./.:./.:0/1:./.:./.:0/1	0:0:15,5:0:0:18,3	0:0:20:0:0:21
R1	2993097	G	C	1/1:1/1:1/1:1/1:1/1:1/1	0,38:0,23:0,39:0,15:0,25:0,28	38:23:39:15:25:28
R1	2993133	T	C	1/1:1/1:1/1:1/1:1/1:1/1	0,42:0,27:0,38:0,19:0,24:0,29	42:27:38:19:24:29
R1	2993307	A	C	1/1:1/1:./.:1/1:1/1:1/1	0,20:0,10:0:0,26:0,22:0,29	20:10:0:26:22:29
R1	2993346	T	C	1/1:1/1:1/1:1/1:1/1:1/1	0,20:0,17:0,13:0,27:0,24:0,38	20:17:13:27:24:38
R1	3002836	A	G	1/1:1/1:1/1:1/1:./.:1/1	0,13:0,17:0,12:0,14:0:0,20	13:17:12:14:0:20
R1	3003248	C	G	./.:1/1:./.:./.:./.:./.	0:0,10:0:0:0:0	0:10:0:0:0:0
R1	3004326	C	T	./.:./.:1/1:./.:./.:0/1	0:0:0,15:0:0:11,4	0:0:15:0:0:15
R1	3006739	C	T	1/1:1/1:./.:1/1:1/1:1/1	0,13:0,17:0:0,10:0,7:0,12	13:17:0:10:7:12
R1	3007543	T	A	0/1:1/1:1/1:./.:1/1:1/1	1,10:0,9:0,18:0:0,10:0,11	11:9:18:0:10:11
R1	3007582	C	G	./.:./.:1/1:./.:./.:1/1	0:0:0,11:0:0:0,9	0:0:11:0:0:9
R1	3008525	A	G	0/1:0/1:0/1:./.:1/1:1/1	6,25:4,19:9,21:0:0,10:0,22	31:23:30:0:10:22
R1	3008697	C	G	1/1:./.:1/1:./.:./.:1/1	0,12:0:0,22:0:0:0,12	12:0:22:0:0:12
R1	3027586	A	G	1/1:1/1:1/1:1/1:1/1:1/1	0,16:0,23:0,23:0,16:0,18:0,32	16:23:23:16:18:32
R1	3027593	A	T	1/1:1/1:1/1:1/1:1/1:1/1	0,16:0,23:0,25:0,16:0,18:0,33	16:23:25:16:18:33
R1	3028238	C	T	1/1:1/1:1/1:1/1:1/1:1/1	0,50:0,47:0,51:0,50:0,50:0,49	50:47:51:50:50:49
R1	3028655	T	C	1/1:1/1:1/1:1/1:1/1:1/1	0,48:0,48:0,52:0,50:0,47:0,51	48:48:52:50:47:51
R1	3123933	G	C	1/1:1/1:1/1:./.:./.:1/1	0,12:0,12:0,13:0:0:0,11	12:12:13:0:0:11
R1	3183095	G	C	1/1:1/1:1/1:1/1:1/1:1/1	0,11:0,18:0,24:0,23:0,22:0,22	11:18:24:23:22:22
R1	3191466	T	C	1/1:1/1:1/1:1/1:./.:1/1	0,17:0,25:0,14:0,24:0:0,23	17:25:14:24:0:23
R1	3191511	G	A	1/1:1/1:1/1:1/1:./.:1/1	0,24:0,25:0,15:0,18:0:0,23	24:25:15:18:0:23
R1	3191514	A	G	1/1:1/1:1/1:1/1:./.:1/1	0,24:0,25:0,15:0,18:0:0,23	24:25:15:18:0:23
R1	3191577	G	A	1/1:1/1:1/1:1/1:1/1:1/1	0,21:0,20:0,21:0,14:0,15:0,30	21:20:21:14:15:30
R1	3191579	T	C	1/1:1/1:1/1:1/1:1/1:1/1	0,21:0,20:0,21:0,14:0,15:0,30	21:20:21:14:15:30
R1	3194092	C	A	1/1:1/1:1/1:1/1:1/1:1/1	0,108:0,109:0,79:0,86:0,75:0,89	108:109:79:86:75:89
R1	3194128	C	T	1/1:1/1:1/1:1/1:1/1:1/1	0,165:0,156:0,132:0,149:0,120:0,168	165:156:132:149:120:168
R1	3194185	A	G	1/1:1/1:1/1:1/1:1/1:1/1	0,263:0,256:0,227:0,188:0,165:0,230	263:256:227:188:165:230
R1	3194425	A	T	1/1:1/1:1/1:1/1:1/1:1/1	0,214:0,192:0,205:0,142:0,151:0,166	214:192:205:142:151:166
R1	3194437	A	T	1/1:1/1:1/1:1/1:1/1:1/1	0,198:1,188:0,184:0,134:0,140:0,165	198:189:184:134:140:165
R1	3194545	T	C	1/1:1/1:1/1:1/1:1/1:1/1	1,37:0,38:0,23:1,18:0,23:0,21	38:38:23:19:23:21
R1	3194844	C	G	1/1:1/1:1/1:1/1:./.:./.	0,17:0,13:0,14:0,11:0:0	17:13:14:11:0:0
R1	3194878	C	T	1/1:1/1:1/1:1/1:1/1:1/1	0,21:0,15:0,16:0,15:0,10:0,20	21:15:16:15:10:20
R1	3194908	G	A	1/1:1/1:1/1:1/1:1/1:1/1	0,21:0,15:0,16:0,15:0,10:0,20	21:15:16:15:10:20
R1	3195358	G	T	1/1:1/1:1/1:1/1:1/1:1/1	0,47:0,30:0,58:0,45:0,45:0,69	47:30:58:45:45:69
R1	3195372	C	G	1/1:1/1:1/1:1/1:1/1:1/1	0,56:0,43:0,64:0,53:0,49:0,72	56:43:64:53:49:72
R1	3195516	A	G	1/1:1/1:1/1:1/1:1/1:1/1	0,73:0,87:0,84:0,65:0,62:0,112	73:87:84:65:62:112
R1	3196363	T	C	1/1:1/1:1/1:1/1:1/1:1/1	0,79:0,70:0,61:0,62:0,55:0,85	79:70:61:62:55:85
R1	3196620	T	A	1/1:1/1:1/1:1/1:1/1:1/1	0,59:0,70:0,63:0,63:0,54:0,51	59:70:63:63:54:51
R1	3196921	C	T	1/1:1/1:1/1:1/1:1/1:1/1	0,81:0,92:0,95:0,89:0,66:0,77	81:92:95:89:66:77
R1	3197406	T	C	1/1:1/1:1/1:1/1:1/1:1/1	0,115:0,149:0,126:0,102:0,88:0,112	115:149:126:102:88:112
R1	3199935	G	A	1/1:./.:1/1:1/1:./.:./.	0,12:0:0,16:0,7:0:0	12:0:16:7:0:0
R1	3199994	T	C	1/1:./.:1/1:1/1:./.:./.	0,11:0:0,14:0,9:0:0	11:0:14:9:0:0
R1	3219517	G	T	1/1:1/1:1/1:1/1:1/1:1/1	0,61:0,73:0,64:0,57:0,64:0,79	61:73:64:57:64:79
R1	3228867	T	G	1/1:1/1:1/1:1/1:1/1:1/1	0,23:0,22:0,29:0,12:0,11:0,44	23:22:29:12:11:44
R1	3228907	C	T	1/1:1/1:1/1:1/1:1/1:1/1	0,31:0,33:0,34:0,20:0,12:0,49	31:33:34:20:12:49
R1	3228955	C	T	1/1:1/1:1/1:1/1:1/1:1/1	0,50:0,43:0,52:0,32:0,27:0,59	50:43:52:32:27:59
R1	3229189	G	T	1/1:1/1:1/1:1/1:1/1:1/1	0,54:0,57:0,65:0,53:0,47:0,64	54:57:65:53:47:64
R1	3229213	C	T	1/1:1/1:1/1:1/1:1/1:1/1	0,63:0,64:0,68:0,51:0,58:0,64	63:64:68:51:58:64
R1	3229570	C	T	1/1:1/1:1/1:1/1:1/1:1/1	0,60:0,73:0,55:0,45:0,49:0,48	60:73:55:45:49:48
R1	3229645	G	A	1/1:1/1:./.:1/1:1/1:1/1	0,68:0,73:0:0,33:0,44:0,40	68:73:0:33:44:40
R1	3230900	A	G	1/1:1/1:1/1:1/1:1/1:1/1	0,18:0,34:0,26:0,33:0,26:0,21	18:34:26:33:26:21
R1	3230927	C	T	1/1:1/1:1/1:1/1:1/1:1/1	0,28:0,49:0,41:0,47:0,38:0,34	28:49:41:47:38:34
R1	3230972	A	C	1/1:1/1:1/1:1/1:1/1:1/1	0,52:0,66:0,57:0,62:0,56:0,42	52:66:57:62:56:42
R1	3231059	G	T	1/1:1/1:1/1:1/1:1/1:1/1	0,60:0,58:0,55:0,56:0,56:0,35	60:58:55:56:56:35
R1	3231077	G	A	1/1:1/1:1/1:1/1:1/1:1/1	0,49:0,51:0,50:0,52:0,60:0,42	49:51:50:52:60:42
R1	3231094	C	T	1/1:1/1:1/1:1/1:1/1:1/1	0,41:0,45:0,48:0,46:0,52:0,38	41:45:48:46:52:38
R1	3231157	G	A	1/1:1/1:1/1:1/1:1/1:1/1	1,17:0,19:0,19:0,17:0,25:0,21	18:19:19:17:25:21
R1	3231528	G	A	1/1:1/1:1/1:./.:1/1:./.	0,13:0,10:0,11:0:0,13:0	13:10:11:0:13:0
R1	3231558	C	T	1/1:1/1:1/1:./.:1/1:./.	0,13:0,10:0,11:0:0,13:0	13:10:11:0:13:0
R1	3231591	C	A	1/1:1/1:1/1:./.:1/1:./.	0,13:0,10:0,11:0:0,13:0	13:10:11:0:13:0
R1	3231614	C	A	1/1:1/1:1/1:./.:1/1:./.	0,13:0,10:0,11:0:0,13:0	13:10:11:0:13:0
R1	3232160	G	A	1/1:1/1:1/1:1/1:1/1:1/1	0,9:0,11:0,10:0,18:0,16:0,22	9:11:10:18:16:22
R1	3236268	T	G	1/1:1/1:1/1:1/1:1/1:1/1	0,114:0,109:0,129:0,127:0,107:1,163	114:109:129:127:107:164
R1	3236739	A	G	1/1:1/1:1/1:1/1:1/1:1/1	0,68:0,65:0,67:0,70:0,50:0,71	68:65:67:70:50:71
R1	3236754	A	T	1/1:1/1:1/1:1/1:1/1:1/1	0,66:0,72:0,75:0,71:0,55:0,75	66:72:75:71:55:75
R1	3237287	C	G	1/1:1/1:1/1:1/1:1/1:1/1	0,96:0,107:0,100:1,99:0,83:0,99	96:107:100:100:83:99
R1	3237362	C	T	1/1:1/1:1/1:1/1:1/1:1/1	0,117:0,131:0,122:0,125:0,101:0,132	117:131:122:125:101:132
R1	3237364	A	G	1/1:1/1:1/1:1/1:1/1:1/1	0,117:0,131:0,122:0,125:0,101:0,132	117:131:122:125:101:132
R1	3237475	T	G	1/1:1/1:1/1:1/1:1/1:1/1	0,116:0,177:0,176:0,182:0,119:0,152	116:177:176:182:119:152
R1	3237527	T	C	1/1:1/1:1/1:1/1:1/1:1/1	0,124:0,168:0,176:0,127:0,94:0,115	124:168:176:127:94:115
R1	3237559	A	C	1/1:1/1:1/1:1/1:1/1:1/1	0,119:0,169:0,176:0,110:0,87:0,142	119:169:176:110:87:142
R1	3237644	G	A	1/1:1/1:1/1:1/1:1/1:1/1	0,98:0,121:0,122:0,91:0,81:0,149	98:121:122:91:81:149
R1	3241415	A	T	1/1:1/1:1/1:1/1:1/1:1/1	0,140:0,165:0,156:0,118:0,122:0,130	140:165:156:118:122:130
R1	3241436	G	A	1/1:1/1:1/1:1/1:1/1:1/1	0,163:0,184:0,199:0,132:0,143:0,202	163:184:199:132:143:202
R1	3241624	T	A	1/1:1/1:1/1:1/1:1/1:1/1	0,88:0,102:0,90:1,63:0,68:0,91	88:102:90:64:68:91
R1	3243588	C	A	1/1:1/1:1/1:1/1:1/1:1/1	0,139:0,123:0,149:0,88:0,97:0,115	139:123:149:88:97:115
R1	3246568	T	A	1/1:1/1:1/1:1/1:1/1:1/1	0,30:0,25:0,23:0,23:0,22:0,26	30:25:23:23:22:26
R1	3246725	A	G	1/1:1/1:1/1:1/1:1/1:1/1	0,17:0,10:0,12:0,30:0,28:0,37	17:10:12:30:28:37
R1	3247649	T	A	1/1:1/1:1/1:1/1:1/1:1/1	0,39:0,41:0,38:0,44:0,38:0,40	39:41:38:44:38:40
R1	3248010	A	T	1/1:1/1:1/1:1/1:1/1:1/1	0,76:0,89:0,80:0,129:0,145:0,173	76:89:80:129:145:173
R1	3265684	C	T	1/1:1/1:1/1:1/1:1/1:1/1	0,22:0,12:0,11:0,14:0,11:0,21	22:12:11:14:11:21
R1	3283956	G	C	1/1:1/1:1/1:1/1:1/1:./.	0,26:0,19:0,20:0,22:0,18:0	26:19:20:22:18:0
R1	3284260	C	A	1/1:1/1:1/1:1/1:./.:1/1	0,17:0,18:0,17:0,16:0:0,15	17:18:17:16:0:15
R1	3284596	C	G	1/1:1/1:1/1:1/1:1/1:1/1	0,17:0,14:0,19:0,10:0,10:0,12	17:14:19:10:10:12
R1	3284633	C	T	./.:1/1:1/1:./.:./.:1/1	0:0,17:0,23:0:0:0,12	0:17:23:0:0:12
R1	3284694	G	C	1/1:1/1:1/1:./.:1/1:1/1	0,10:0,15:0,22:0:0,11:0,15	10:15:22:0:11:15
R1	3284776	T	A	./.:./.:1/1:1/1:1/1:1/1	0:0:0,16:0,12:0,12:0,12	0:0:16:12:12:12
R1	3303216	A	C	1/1:1/1:1/1:1/1:1/1:1/1	0,38:0,19:0,28:0,25:0,29:1,31	38:19:28:25:29:32
R1	3303351	C	A	1/1:1/1:1/1:1/1:1/1:1/1	0,25:0,24:0,30:0,35:0,22:0,24	25:24:30:35:22:24
R1	3334323	C	T	./.:./.:1/1:./.:./.:1/1	0:0:0,10:0:0:0,13	0:0:10:0:0:13
R1	3334325	C	T	./.:./.:1/1:./.:./.:1/1	0:0:0,10:0:0:0,13	0:0:10:0:0:13
R1	3353566	A	G	./.:1/1:1/1:./.:1/1:1/1	0:0,16:0,11:0:0,9:0,10	0:16:11:0:9:10
R1	3353868	C	T	./.:1/1:1/1:./.:./.:1/1	0:0,30:0,14:0:0:0,12	0:30:14:0:0:12
R1	3353900	A	G	./.:1/1:1/1:./.:1/1:1/1	0:0,26:0,10:0:0,11:0,10	0:26:10:0:11:10
R1	3353956	C	T	./.:1/1:./.:./.:./.:./.	0:0,17:0:0:0:0	0:17:0:0:0:0
R1	3363708	C	T	1/1:1/1:1/1:1/1:1/1:./.	0,13:0,19:0,12:0,13:0,21:0	13:19:12:13:21:0
R1	3363710	C	T	1/1:1/1:1/1:1/1:1/1:./.	0,13:0,19:0,12:0,13:0,21:0	13:19:12:13:21:0
R1	3367780	T	G	1/1:1/1:1/1:1/1:1/1:1/1	0,49:0,55:0,40:0,22:0,47:0,33	49:55:40:22:47:33
R1	3367936	C	T	1/1:1/1:1/1:1/1:1/1:1/1	0,47:0,49:0,35:0,28:0,48:0,50	47:49:35:28:48:50
R1	3367943	T	C	1/1:1/1:1/1:1/1:1/1:1/1	0,47:0,50:0,36:0,28:0,48:0,50	47:50:36:28:48:50
R1	3368346	T	C	1/1:1/1:1/1:1/1:1/1:1/1	0,46:0,49:0,46:0,45:0,41:0,50	46:49:46:45:41:50
R1	3368758	T	C	1/1:1/1:1/1:1/1:1/1:1/1	0,45:0,60:0,42:0,53:0,41:0,57	45:60:42:53:41:57
R1	3368801	A	C	1/1:1/1:1/1:1/1:1/1:1/1	0,35:0,57:0,44:0,60:0,38:0,62	35:57:44:60:38:62
R1	3368948	A	G	1/1:1/1:1/1:1/1:1/1:1/1	0,36:0,31:0,28:0,43:0,31:0,36	36:31:28:43:31:36
R1	3369835	C	G	1/1:1/1:1/1:1/1:1/1:1/1	0,25:0,39:0,27:0,18:0,20:0,31	25:39:27:18:20:31
R1	3370171	A	C	1/1:1/1:1/1:1/1:1/1:1/1	0,16:0,20:0,15:0,11:0,18:0,20	16:20:15:11:18:20
R1	3370186	C	G	1/1:1/1:1/1:1/1:1/1:1/1	0,16:0,20:0,17:0,13:0,21:0,21	16:20:17:13:21:21
R1	3370209	G	A	1/1:1/1:1/1:1/1:1/1:1/1	0,17:0,21:0,19:0,16:0,22:0,21	17:21:19:16:22:21
R1	3370309	A	G	1/1:1/1:1/1:1/1:1/1:1/1	0,14:0,23:0,21:0,15:0,14:0,18	14:23:21:15:14:18
R1	3370432	A	G	1/1:1/1:1/1:1/1:1/1:1/1	0,15:0,25:0,31:0,25:0,24:0,24	15:25:31:25:24:24
R1	3370536	C	T	1/1:1/1:1/1:1/1:1/1:1/1	0,13:0,16:0,27:0,19:0,23:0,23	13:16:27:19:23:23
R1	3370537	C	G	1/1:1/1:1/1:1/1:1/1:1/1	0,13:0,16:0,27:0,19:0,23:0,23	13:16:27:19:23:23
R1	3370639	C	G	./.:1/1:1/1:1/1:1/1:1/1	0:0,12:0,20:0,20:0,16:0,24	0:12:20:20:16:24
R1	3370675	A	T	./.:1/1:1/1:1/1:1/1:1/1	0:0,10:0,13:0,19:0,15:0,18	0:10:13:19:15:18
R1	3370685	C	T	./.:./.:1/1:1/1:1/1:1/1	0:0:0,13:0,14:0,15:0,16	0:0:13:14:15:16
R1	3371136	A	C	1/1:1/1:1/1:1/1:1/1:./.	0,17:0,22:0,20:0,19:0,11:0	17:22:20:19:11:0
R1	3371214	C	T	1/1:1/1:1/1:1/1:1/1:1/1	0,31:0,35:0,37:0,32:0,27:0,22	31:35:37:32:27:22
R1	3371238	C	T	1/1:1/1:1/1:1/1:1/1:1/1	0,33:0,37:0,40:0,27:0,27:0,24	33:37:40:27:27:24
R1	3371729	C	T	1/1:1/1:1/1:1/1:1/1:1/1	0,20:0,24:0,32:0,14:0,20:0,18	20:24:32:14:20:18
R1	3371837	A	T	1/1:1/1:1/1:1/1:1/1:1/1	0,19:0,21:0,40:0,20:0,17:0,29	19:21:40:20:17:29
R1	3372033	G	C	./.:1/1:1/1:1/1:1/1:1/1	0:0,13:0,16:0,12:0,10:0,27	0:13:16:12:10:27
R1	3372065	A	G	./.:1/1:1/1:./.:./.:1/1	0:0,11:0,15:0:0:0,17	0:11:15:0:0:17
R1	3372099	C	T	./.:1/1:1/1:./.:./.:1/1	0:0,14:0,16:0:0:0,17	0:14:16:0:0:17
R1	3372155	T	C	1/1:1/1:1/1:1/1:1/1:1/1	0,13:0,28:0,26:0,22:0,16:0,26	13:28:26:22:16:26
R1	3372156	T	C	1/1:1/1:1/1:1/1:1/1:1/1	0,13:0,28:0,26:0,22:0,16:0,26	13:28:26:22:16:26
R1	3372266	C	T	1/1:1/1:1/1:1/1:1/1:1/1	0,24:0,29:0,22:0,25:0,20:0,25	24:29:22:25:20:25
R1	3372395	G	A	./.:1/1:./.:./.:./.:./.	0:0,10:0:0:0:0	0:10:0:0:0:0
R1	3372407	C	T	./.:1/1:./.:./.:./.:./.	0:0,10:0:0:0:0	0:10:0:0:0:0
R1	3372696	A	G	1/1:1/1:./.:1/1:./.:./.	0,19:0,28:0:0,14:0:0	19:28:0:14:0:0
R1	3372726	G	A	1/1:1/1:1/1:1/1:1/1:1/1	0,33:0,37:0,26:0,25:0,17:0,21	33:37:26:25:17:21
R1	3372822	G	C	1/1:1/1:1/1:1/1:1/1:1/1	0,65:0,65:0,84:0,34:0,42:0,54	65:65:84:34:42:54
R1	3372888	C	T	1/1:1/1:1/1:1/1:1/1:1/1	0,52:0,59:0,66:0,24:0,32:0,37	52:59:66:24:32:37
R1	3372900	A	C	1/1:1/1:1/1:1/1:1/1:1/1	0,46:0,51:0,60:0,22:0,27:0,34	46:51:60:22:27:34
R1	3372932	C	G	1/1:1/1:1/1:1/1:1/1:1/1	0,28:0,36:0,38:0,16:0,19:0,20	28:36:38:16:19:20
R1	3373053	C	T	1/1:1/1:1/1:1/1:1/1:1/1	0,48:0,22:0,47:0,17:0,26:0,14	48:22:47:17:26:14
R1	3373056	A	G	1/1:1/1:1/1:1/1:1/1:1/1	0,48:0,22:0,47:0,17:0,26:0,14	48:22:47:17:26:14
R1	3391482	C	T	./.:1/1:1/1:1/1:./.:1/1	0:0,12:0,11:0,14:0:0,13	0:12:11:14:0:13
R1	3395739	C	T	1/1:1/1:1/1:1/1:1/1:1/1	0,63:0,65:0,70:0,45:0,44:0,52	63:65:70:45:44:52
R1	3396749	T	C	1/1:1/1:1/1:1/1:1/1:1/1	0,33:0,42:0,42:0,23:0,23:0,41	33:42:42:23:23:41
R1	3396798	T	A	1/1:1/1:1/1:1/1:1/1:1/1	0,17:0,13:0,15:0,10:0,10:0,25	17:13:15:10:10:25
R1	3399284	G	A	1/1:1/1:1/1:1/1:1/1:./.	0,43:0,47:0,38:0,11:0,17:0	43:47:38:11:17:0
R1	3399580	G	A	1/1:1/1:1/1:1/1:1/1:1/1	0,46:0,47:0,46:0,49:0,44:0,43	46:47:46:49:44:43
R1	3399634	G	A	1/1:1/1:1/1:1/1:1/1:1/1	0,64:0,101:0,87:0,58:0,70:0,80	64:101:87:58:70:80
R1	3399691	A	G	1/1:1/1:1/1:1/1:1/1:1/1	0,105:0,146:0,105:0,64:0,87:0,89	105:146:105:64:87:89
R1	3400926	A	C	1/1:1/1:1/1:1/1:1/1:1/1	0,35:0,36:0,42:0,28:0,26:0,53	35:36:42:28:26:53
R1	3401806	T	A	1/1:1/1:1/1:1/1:1/1:1/1	0,29:0,40:0,20:0,35:0,38:0,42	29:40:20:35:38:42
R1	3402054	A	G	1/1:1/1:1/1:1/1:1/1:1/1	0,16:0,15:0,15:0,18:0,13:0,26	16:15:15:18:13:26
R1	3402242	G	A	./.:./.:1/1:1/1:./.:./.	0:0:0,15:0,16:0:0	0:0:15:16:0:0
R1	3441617	C	T	1/1:1/1:./.:1/1:1/1:1/1	0,10:0,10:0:0,11:0,24:0,21	10:10:0:11:24:21
R1	3441656	T	C	1/1:1/1:1/1:1/1:1/1:1/1	0,14:0,10:0,11:0,14:0,24:0,28	14:10:11:14:24:28
R1	3496880	G	A	1/1:1/1:1/1:1/1:1/1:1/1	0,51:0,60:0,56:0,53:0,55:0,60	51:60:56:53:55:60
R1	3496904	T	C	1/1:1/1:1/1:1/1:1/1:1/1	0,70:0,68:0,80:0,74:0,68:0,79	70:68:80:74:68:79
R1	3496931	A	G	1/1:1/1:1/1:1/1:1/1:1/1	0,85:0,83:0,91:0,83:0,84:0,108	85:83:91:83:84:108
R1	3497197	T	C	1/1:1/1:1/1:1/1:1/1:1/1	0,59:0,62:0,56:0,53:0,61:0,90	59:62:56:53:61:90
R1	3497221	C	A	1/1:1/1:1/1:1/1:1/1:1/1	0,80:0,91:0,77:0,73:0,67:0,112	80:91:77:73:67:112
R1	3497248	T	C	1/1:1/1:1/1:1/1:1/1:1/1	0,108:0,113:0,97:0,83:0,78:0,130	108:113:97:83:78:130
R1	3497257	T	C	1/1:1/1:1/1:1/1:1/1:1/1	0,114:0,121:0,101:0,84:0,81:0,134	114:121:101:84:81:134
R1	3497595	C	T	1/1:1/1:1/1:1/1:1/1:1/1	0,37:0,38:0,42:0,38:0,43:0,47	37:38:42:38:43:47
R1	3497622	T	C	1/1:1/1:1/1:1/1:1/1:1/1	0,19:0,23:0,25:0,23:0,30:0,38	19:23:25:23:30:38
R1	3520600	A	C	./.:1/1:./.:./.:./.:./.	0:0,10:0:0:0:0	0:10:0:0:0:0
R1	3522142	A	C	1/1:1/1:1/1:1/1:1/1:1/1	0,83:0,92:0,82:0,83:0,88:0,79	83:92:82:83:88:79
R1	3522289	T	C	1/1:1/1:1/1:1/1:1/1:1/1	0,295:0,219:0,258:0,331:0,344:0,328	295:219:258:331:344:328
R1	3522295	G	A	1/1:1/1:1/1:1/1:1/1:1/1	0,289:0,215:0,259:0,332:0,346:0,328	289:215:259:332:346:328
R1	3524191	G	A	1/1:1/1:1/1:1/1:1/1:1/1	0,269:0,234:0,334:0,358:0,276:0,492	269:234:334:358:276:492
R1	3524524	T	A	1/1:1/1:1/1:1/1:1/1:1/1	0,138:0,135:0,132:0,150:0,116:0,149	138:135:132:150:116:149
R1	3524723	C	T	1/1:1/1:1/1:1/1:1/1:1/1	0,127:0,91:0,147:0,124:0,129:0,145	127:91:147:124:129:145
R1	3524735	A	G	1/1:1/1:1/1:1/1:1/1:1/1	0,155:0,114:0,177:0,157:0,148:0,183	155:114:177:157:148:183
R1	3525097	T	C	1/1:1/1:1/1:1/1:1/1:1/1	0,81:0,71:0,76:0,74:0,73:0,112	81:71:76:74:73:112
R1	3525275	C	T	1/1:1/1:1/1:1/1:1/1:1/1	0,195:0,160:0,206:0,181:0,139:0,198	195:160:206:181:139:198
R1	3525392	A	G	1/1:1/1:1/1:1/1:1/1:1/1	0,52:0,35:0,50:0,103:0,79:0,95	52:35:50:103:79:95
R1	3526073	C	T	1/1:1/1:1/1:1/1:1/1:1/1	0,441:0,354:1,529:0,550:0,334:0,427	441:354:530:550:334:427
R1	3526121	A	T	1/1:1/1:1/1:1/1:1/1:1/1	0,523:0,413:0,627:0,705:0,468:0,643	523:413:627:705:468:643
R1	3526136	C	T	1/1:1/1:1/1:1/1:1/1:1/1	0,457:0,384:0,585:0,660:0,432:0,631	457:384:585:660:432:631
R1	3526273	A	G	1/1:1/1:1/1:1/1:1/1:1/1	0,65:0,81:0,70:0,64:0,68:0,69	65:81:70:64:68:69
R1	3528137	C	A	./.:1/1:./.:./.:./.:./.	0:0,10:0:0:0:0	0:10:0:0:0:0
R1	3536670	C	A	1/1:1/1:1/1:1/1:1/1:1/1	0,499:1,571:0,695:0,735:0,733:0,718	499:572:695:735:733:718
R1	3536864	C	G	1/1:1/1:1/1:1/1:1/1:1/1	0,461:1,443:2,539:0,552:0,574:0,599	461:444:541:552:574:599
R1	3536928	G	A	1/1:1/1:1/1:1/1:1/1:1/1	0,383:0,324:0,509:0,520:0,583:0,577	383:324:509:520:583:577
R1	3548242	T	C	1/1:1/1:1/1:1/1:1/1:1/1	0,48:0,70:0,54:0,30:0,26:0,65	48:70:54:30:26:65
R1	3594614	C	T	1/1:./.:1/1:1/1:1/1:1/1	0,15:0:0,15:0,31:0,31:0,41	15:0:15:31:31:41
R1	3596366	A	G	1/1:1/1:1/1:1/1:1/1:1/1	0,23:0,13:0,24:0,26:0,20:0,22	23:13:24:26:20:22
R1	3600251	G	C	1/1:1/1:1/1:1/1:1/1:1/1	0,26:0,27:0,38:0,30:0,24:0,37	26:27:38:30:24:37
R1	3600296	C	T	1/1:1/1:1/1:1/1:1/1:1/1	0,29:0,31:0,29:0,28:0,25:0,41	29:31:29:28:25:41
R1	3600478	G	C	1/1:1/1:1/1:1/1:1/1:1/1	0,14:0,12:0,10:0,15:0,15:0,26	14:12:10:15:15:26
R1	3600546	A	G	1/1:1/1:1/1:1/1:1/1:1/1	0,15:0,15:0,16:0,20:0,15:0,34	15:15:16:20:15:34
R1	3600563	G	A	1/1:1/1:1/1:1/1:1/1:1/1	0,20:0,19:0,19:0,27:0,20:0,44	20:19:19:27:20:44
R1	3600773	G	A	1/1:1/1:1/1:1/1:1/1:1/1	0,55:0,61:0,84:0,71:0,62:0,89	55:61:84:71:62:89
R1	3600949	T	C	1/1:1/1:1/1:1/1:1/1:1/1	0,39:0,31:0,60:0,39:0,55:0,78	39:31:60:39:55:78
R1	3601355	A	G	1/1:1/1:1/1:1/1:1/1:1/1	0,12:0,14:0,16:0,15:0,15:0,33	12:14:16:15:15:33
R1	3632188	T	A	1/1:1/1:1/1:0/1:0/1:0/1	0,89:0,36:0,123:42,100:42,131:174,95	89:36:123:142:173:269
R1	3638435	T	C	1/1:1/1:1/1:1/1:1/1:1/1	0,55:0,78:0,82:0,58:0,48:0,75	55:78:82:58:48:75
R1	3638471	A	G	1/1:1/1:1/1:1/1:1/1:1/1	0,70:0,87:0,95:0,57:0,43:0,76	70:87:95:57:43:76
R1	3638504	T	C	1/1:1/1:1/1:1/1:1/1:1/1	0,78:0,101:0,110:0,66:0,63:0,81	78:101:110:66:63:81
R1	3638625	G	A	1/1:1/1:1/1:1/1:1/1:1/1	0,98:0,82:0,101:0,52:0,80:0,63	98:82:101:52:80:63
R1	3638696	A	C	1/1:1/1:1/1:1/1:1/1:1/1	0,105:0,84:0,102:0,68:0,86:0,72	105:84:102:68:86:72
R1	3638702	C	T	1/1:1/1:1/1:1/1:1/1:1/1	0,105:0,85:0,103:0,70:0,85:0,72	105:85:103:70:85:72
R1	3638738	A	G	1/1:1/1:1/1:1/1:1/1:1/1	0,94:0,77:1,91:0,71:0,77:0,79	94:77:92:71:77:79
R1	3639359	C	T	1/1:1/1:1/1:1/1:1/1:1/1	0,53:0,49:0,63:0,56:0,44:0,72	53:49:63:56:44:72
R1	3639500	G	C	1/1:1/1:1/1:1/1:1/1:1/1	0,46:0,48:0,63:0,49:0,36:0,70	46:48:63:49:36:70
R1	3639505	C	T	1/1:1/1:1/1:1/1:1/1:1/1	0,46:0,46:0,62:0,49:0,36:0,69	46:46:62:49:36:69
R1	3639605	A	G	1/1:1/1:1/1:1/1:1/1:1/1	0,55:0,51:0,63:0,53:0,42:0,65	55:51:63:53:42:65
R1	3639710	A	G	1/1:1/1:1/1:1/1:1/1:1/1	0,35:0,22:0,29:0,47:0,41:0,49	35:22:29:47:41:49
R1	3639815	A	G	1/1:1/1:1/1:1/1:1/1:1/1	0,29:0,17:0,27:0,61:0,53:0,41	29:17:27:61:53:41
R1	3639851	C	A	1/1:1/1:1/1:1/1:1/1:1/1	0,37:0,26:0,39:0,62:0,55:0,39	37:26:39:62:55:39
R1	3641450	A	T	1/1:1/1:1/1:1/1:1/1:1/1	0,55:0,62:0,57:0,52:0,43:0,51	55:62:57:52:43:51
R1	3641531	A	G	1/1:1/1:1/1:1/1:1/1:1/1	0,42:0,36:0,54:0,35:0,30:0,51	42:36:54:35:30:51
R1	3641573	A	G	1/1:1/1:1/1:1/1:1/1:1/1	0,29:0,28:0,42:0,28:0,24:0,44	29:28:42:28:24:44
R1	3641699	G	A	1/1:./.:1/1:1/1:1/1:1/1	0,11:0:0,21:0,17:0,18:0,29	11:0:21:17:18:29
R1	3644508	A	G	1/1:1/1:1/1:1/1:1/1:1/1	0,88:0,87:0,90:0,108:0,97:0,140	88:87:90:108:97:140
R1	3644592	G	A	1/1:1/1:1/1:1/1:1/1:1/1	0,76:0,60:0,72:0,89:0,68:0,130	76:60:72:89:68:130
R1	3644688	G	C	1/1:1/1:1/1:1/1:1/1:1/1	0,67:0,68:0,56:0,64:0,70:0,107	67:68:56:64:70:107
R1	3645607	C	T	1/1:1/1:1/1:1/1:1/1:1/1	0,24:0,26:0,27:0,29:0,30:0,61	24:26:27:29:30:61
R1	3646113	T	C	1/1:./.:1/1:./.:1/1:1/1	0,11:0:0,12:0:0,10:0,21	11:0:12:0:10:21
R1	3646611	G	A	1/1:1/1:1/1:1/1:1/1:1/1	0,83:0,99:0,90:0,67:0,70:0,72	83:99:90:67:70:72
R1	3646716	C	T	1/1:1/1:1/1:1/1:1/1:1/1	0,729:1,770:0,804:0,490:0,408:0,537	729:771:804:490:408:537
R1	3647368	C	T	1/1:1/1:1/1:1/1:1/1:1/1	0,167:0,166:0,153:0,116:0,109:0,125	167:166:153:116:109:125
R1	3647689	G	T	1/1:1/1:1/1:1/1:1/1:1/1	0,1384:2,1407:1,1437:0,870:0,716:0,945	1384:1409:1438:870:716:945
R1	3647740	T	A	1/1:1/1:1/1:1/1:1/1:1/1	0,1291:0,1270:0,1313:1,798:0,625:0,873	1291:1270:1313:799:625:873
R1	3647749	G	T	1/1:1/1:1/1:1/1:1/1:1/1	0,1297:0,1281:0,1318:0,820:0,653:0,874	1297:1281:1318:820:653:874
R1	3647839	T	C	1/1:0/1:1/1:1/1:1/1:1/1	0,1178:12,21:0,1158:0,714:0,564:0,884	1178:33:1158:714:564:884
R1	3648000	G	A	1/1:1/1:1/1:1/1:1/1:1/1	0,444:0,497:0,519:0,306:0,276:0,406	444:497:519:306:276:406
R1	3648018	A	T	1/1:1/1:1/1:1/1:1/1:1/1	0,580:0,684:0,689:0,390:0,332:0,494	580:684:689:390:332:494
R1	3648036	C	G	1/1:1/1:1/1:1/1:1/1:1/1	0,741:0,896:0,889:0,481:0,410:0,564	741:896:889:481:410:564
R1	3648409	C	T	1/1:1/1:1/1:1/1:1/1:1/1	0,859:0,762:0,810:0,422:0,317:1,514	859:762:810:422:317:515
R1	3648446	C	T	1/1:1/1:1/1:1/1:1/1:1/1	0,554:0,529:0,472:1,240:0,159:2,228	554:529:472:241:159:230
R1	3648505	C	T	1/1:1/1:1/1:1/1:1/1:1/1	0,87:0,124:0,96:0,32:0,31:1,92	87:124:96:32:31:93
R1	3648964	C	A	1/1:./.:1/1:1/1:1/1:1/1	0,22:0:0,22:0,15:0,11:0,44	22:0:22:15:11:44
R1	3649025	G	A	1/1:1/1:1/1:1/1:1/1:1/1	0,49:0,28:0,49:0,24:0,26:0,88	49:28:49:24:26:88
R1	3649026	T	C	1/1:1/1:1/1:1/1:1/1:1/1	0,49:0,28:0,49:0,24:0,26:0,88	49:28:49:24:26:88
R1	3649891	G	A	1/1:1/1:1/1:1/1:1/1:1/1	0,53:0,55:0,45:0,41:0,44:0,57	53:55:45:41:44:57
R1	3656454	T	C	1/1:1/1:1/1:1/1:1/1:1/1	0,36:0,23:0,25:0,30:0,25:0,49	36:23:25:30:25:49
R1	3679834	A	G	1/1:./.:./.:./.:./.:1/1	0,11:0:0:0:0:0,12	11:0:0:0:0:12
R1	3680455	C	G	1/1:./.:1/1:./.:1/1:1/1	0,13:0:0,14:0:0,11:0,19	13:0:14:0:11:19
R1	3680461	G	T	1/1:./.:1/1:./.:1/1:1/1	0,13:0:0,15:0:0,11:0,19	13:0:15:0:11:19
R1	3680981	A	G	1/1:1/1:1/1:./.:1/1:./.	0,21:0,17:0,15:0:0,11:0	21:17:15:0:11:0
R1	3681113	A	G	1/1:1/1:1/1:1/1:1/1:./.	0,18:0,10:0,11:0,10:0,10:0	18:10:11:10:10:0
R1	3684942	C	A	./.:1/1:./.:./.:./.:./.	0:0,10:0:0:0:0	0:10:0:0:0:0
R1	3685146	A	C	1/1:1/1:1/1:1/1:1/1:1/1	0,32:0,30:0,27:0,14:0,22:0,34	32:30:27:14:22:34
R1	3685242	C	G	1/1:1/1:1/1:1/1:1/1:1/1	0,41:0,30:0,36:0,21:0,23:0,38	41:30:36:21:23:38
R1	3691363	T	C	1/1:1/1:1/1:1/1:1/1:1/1	0,17:0,13:0,19:0,11:0,13:0,25	17:13:19:11:13:25
R1	3691519	C	G	1/1:1/1:1/1:1/1:1/1:1/1	0,11:0,31:0,13:0,12:0,16:0,26	11:31:13:12:16:26
R1	3691575	A	G	./.:1/1:./.:./.:./.:1/1	0:0,18:0:0:0:0,22	0:18:0:0:0:22
R1	3700434	G	A	1/1:1/1:1/1:1/1:./.:1/1	0,30:0,23:0,21:0,9:0:0,19	30:23:21:9:0:19
R1	3700839	A	T	1/1:1/1:1/1:1/1:1/1:1/1	0,58:0,93:0,103:0,55:0,49:0,46	58:93:103:55:49:46
R1	3700842	T	C	1/1:1/1:1/1:1/1:1/1:1/1	0,58:0,93:0,103:0,55:0,49:0,46	58:93:103:55:49:46
R1	3700881	G	A	1/1:1/1:1/1:1/1:1/1:1/1	0,56:0,94:0,104:0,56:0,41:0,44	56:94:104:56:41:44
R1	3700980	C	G	1/1:1/1:1/1:1/1:./.:./.	0,15:0,17:0,24:0,12:0:0	15:17:24:12:0:0
R1	3701310	C	T	1/1:1/1:1/1:1/1:1/1:1/1	0,59:0,64:0,56:0,41:0,29:0,26	59:64:56:41:29:26
R1	3701490	A	G	1/1:1/1:1/1:1/1:1/1:1/1	0,54:0,62:0,57:0,34:0,23:0,35	54:62:57:34:23:35
R1	3701505	T	G	1/1:1/1:1/1:1/1:1/1:1/1	0,43:0,60:0,49:0,30:0,19:0,32	43:60:49:30:19:32
R1	3701568	A	G	1/1:1/1:1/1:./.:./.:1/1	0,12:0,24:0,16:0:0:0,13	12:24:16:0:0:13
R1	3702412	A	G	./.:1/1:./.:./.:./.:./.	0:0,188:0:0:0:0	0:188:0:0:0:0
R1	3729585	A	C	1/1:./.:./.:1/1:./.:1/1	0,15:0:0:0,12:0:0,13	15:0:0:12:0:13
R1	3732958	C	T	1/1:1/1:1/1:1/1:1/1:1/1	0,17:0,15:0,23:0,21:0,14:0,42	17:15:23:21:14:42
R1	3732997	A	G	1/1:1/1:1/1:1/1:1/1:1/1	0,12:0,19:0,25:0,20:0,18:0,39	12:19:25:20:18:39
R1	3745797	A	T	1/1:1/1:1/1:1/1:1/1:1/1	0,250:0,269:0,264:0,54:0,66:0,75	250:269:264:54:66:75
R1	3747972	T	C	1/1:1/1:./.:./.:./.:1/1	0,20:0,13:0:0:0:0,10	20:13:0:0:0:10
R1	3752831	T	C	1/1:1/1:./.:1/1:1/1:1/1	0,13:0,12:0:0,13:0,15:0,19	13:12:0:13:15:19
R1	3752843	G	T	1/1:1/1:./.:1/1:1/1:1/1	0,12:0,11:0:0,13:0,15:0,19	12:11:0:13:15:19
R1	3752870	A	T	1/1:./.:./.:1/1:1/1:1/1	0,12:0:0:0,15:0,17:0,16	12:0:0:15:17:16
R1	3755451	C	T	1/1:1/1:1/1:./.:./.:1/1	0,30:0,26:0,22:0:0:0,10	30:26:22:0:0:10
R1	3755859	A	G	1/1:1/1:1/1:./.:1/1:1/1	0,48:0,41:0,32:0:0,12:0,12	48:41:32:0:12:12
R1	3756537	C	G	./.:1/1:./.:1/1:1/1:1/1	0:0,12:0:0,46:0,30:0,44	0:12:0:46:30:44
R1	3757736	G	C	1/1:1/1:1/1:1/1:1/1:1/1	0,35:0,45:0,41:0,39:0,46:0,63	35:45:41:39:46:63
R1	3764149	C	T	1/1:1/1:1/1:1/1:1/1:1/1	0,85:0,86:0,45:0,68:0,49:0,78	85:86:45:68:49:78
R1	3765172	C	G	1/1:1/1:1/1:./.:1/1:1/1	0,18:0,19:0,70:0:0,10:0,18	18:19:70:0:10:18
R1	3766403	G	C	1/1:1/1:1/1:1/1:1/1:1/1	0,32:0,25:0,25:0,20:0,22:0,34	32:25:25:20:22:34
R1	3769013	G	A	1/1:1/1:1/1:1/1:1/1:1/1	0,74:0,72:0,70:0,60:0,72:0,71	74:72:70:60:72:71
R1	3769040	A	G	1/1:1/1:1/1:1/1:1/1:1/1	0,64:0,49:0,44:0,31:0,33:0,17	64:49:44:31:33:17
R1	3770098	T	C	1/1:1/1:1/1:1/1:1/1:1/1	0,126:0,110:0,99:0,92:0,103:0,109	126:110:99:92:103:109
R1	3770790	A	C	1/1:1/1:1/1:./.:./.:1/1	0,28:0,24:0,20:0:0:0,14	28:24:20:0:0:14
R1	3782412	G	A	1/1:1/1:1/1:./.:./.:1/1	0,11:0,15:0,12:0:0:0,30	11:15:12:0:0:30
R1	3800529	C	T	1/1:1/1:1/1:1/1:1/1:1/1	0,47:0,53:0,61:0,33:0,26:0,42	47:53:61:33:26:42
R1	3800586	G	A	1/1:1/1:1/1:1/1:1/1:1/1	0,52:0,58:0,56:0,26:0,26:0,36	52:58:56:26:26:36
R1	3800940	C	T	1/1:1/1:1/1:1/1:1/1:1/1	0,64:0,71:0,66:0,41:0,37:0,39	64:71:66:41:37:39
R1	3801000	G	A	1/1:1/1:1/1:1/1:1/1:1/1	0,77:0,68:0,88:0,44:0,40:0,36	77:68:88:44:40:36
R1	3801180	G	T	1/1:1/1:1/1:1/1:1/1:1/1	0,91:0,83:0,95:0,25:0,28:0,32	91:83:95:25:28:32
R1	3804939	G	A	1/1:./.:./.:1/1:1/1:1/1	0,11:0:0:0,12:0,12:0,29	11:0:0:12:12:29
R1	3826428	G	T	1/1:1/1:1/1:1/1:1/1:1/1	0,11:0,22:0,17:0,21:0,12:0,22	11:22:17:21:12:22
R1	3826479	A	T	1/1:1/1:1/1:1/1:./.:1/1	0,11:0,20:0,18:0,15:0:0,11	11:20:18:15:0:11
R1	3829587	C	G	1/1:1/1:1/1:./.:./.:1/1	0,12:0,11:0,13:0:0:0,10	12:11:13:0:0:10
R1	3943788	C	T	1/1:1/1:1/1:1/1:./.:1/1	0,17:0,23:0,21:0,19:0:0,15	17:23:21:19:0:15
R1	3943797	G	A	1/1:1/1:1/1:1/1:./.:1/1	0,16:0,21:0,20:0,19:0:0,13	16:21:20:19:0:13
R1	3943965	T	C	./.:1/1:./.:1/1:./.:./.	0:0,15:0:0,10:0:0	0:15:0:10:0:0
R1	3944048	G	C	1/1:1/1:1/1:1/1:./.:1/1	0,17:0,32:0,18:0,21:0:0,20	17:32:18:21:0:20
R1	3955837	T	C	1/1:1/1:1/1:1/1:1/1:1/1	0,48:0,60:0,53:0,66:0,68:0,98	48:60:53:66:68:98
R1	3955864	A	G	1/1:1/1:1/1:1/1:1/1:1/1	0,53:0,64:0,55:0,82:0,75:0,110	53:64:55:82:75:110
R1	3955906	C	G	1/1:1/1:1/1:1/1:1/1:1/1	0,51:0,59:0,53:0,99:0,68:0,125	51:59:53:99:68:125
R1	3955997	A	C	1/1:1/1:1/1:1/1:1/1:1/1	0,45:0,40:0,44:0,76:0,51:0,79	45:40:44:76:51:79
R1	3956032	C	G	1/1:1/1:1/1:1/1:1/1:1/1	0,26:0,22:0,28:0,40:0,36:0,50	26:22:28:40:36:50
R1	3956047	T	C	1/1:1/1:1/1:1/1:1/1:1/1	0,23:0,19:0,24:0,35:0,30:0,43	23:19:24:35:30:43
R1	3956194	T	C	1/1:1/1:1/1:1/1:1/1:1/1	0,12:0,19:0,11:0,18:0,12:0,31	12:19:11:18:12:31
R1	3956215	T	A	1/1:1/1:1/1:1/1:1/1:1/1	0,12:0,19:0,11:0,18:0,12:0,31	12:19:11:18:12:31
R1	3956254	G	A	./.:1/1:1/1:1/1:1/1:1/1	0:0,15:0,10:0,16:0,11:0,27	0:15:10:16:11:27
R1	3957379	G	T	1/1:1/1:1/1:1/1:1/1:1/1	0,80:0,58:0,77:0,35:0,47:0,50	80:58:77:35:47:50
R1	3958190	G	A	1/1:1/1:1/1:1/1:1/1:1/1	0,99:0,92:0,87:0,67:0,52:0,61	99:92:87:67:52:61
R1	3958268	A	G	1/1:1/1:1/1:1/1:1/1:1/1	0,100:0,105:0,104:0,74:0,63:1,80	100:105:104:74:63:81
R1	3958343	G	A	1/1:1/1:1/1:1/1:1/1:1/1	0,81:0,125:0,112:0,81:0,61:0,77	81:125:112:81:61:77
R1	3958406	G	C	1/1:1/1:1/1:1/1:1/1:1/1	0,82:0,119:0,99:0,60:0,45:0,58	82:119:99:60:45:58
R1	3958661	A	T	1/1:1/1:1/1:1/1:1/1:1/1	0,51:0,51:0,37:0,22:0,28:0,48	51:51:37:22:28:48
R1	3958952	G	A	1/1:1/1:1/1:1/1:1/1:1/1	0,61:0,70:0,53:0,27:0,21:0,32	61:70:53:27:21:32
R1	3959519	T	C	1/1:1/1:1/1:1/1:1/1:1/1	0,21:0,26:0,21:0,14:0,10:0,14	21:26:21:14:10:14
R1	3959522	C	T	1/1:1/1:1/1:1/1:1/1:1/1	0,21:0,26:0,21:0,14:0,10:0,14	21:26:21:14:10:14
R1	4001614	C	T	1/1:./.:1/1:1/1:./.:1/1	0,17:0:1,21:0,12:0:0,13	17:0:22:12:0:13
R1	4001758	T	C	1/1:1/1:1/1:1/1:./.:1/1	0,13:0,16:0,18:0,10:0:0,15	13:16:18:10:0:15
R1	4001995	C	G	1/1:1/1:1/1:1/1:1/1:1/1	0,21:0,24:0,24:0,13:0,14:0,15	21:24:24:13:14:15
R1	4027363	C	G	./.:1/1:./.:./.:./.:./.	0:0,10:0:0:0:0	0:10:0:0:0:0
R1	4048855	C	G	1/1:1/1:1/1:1/1:1/1:1/1	0,28:0,10:0,19:0,18:0,19:0,10	28:10:19:18:19:10
R1	4048918	T	C	1/1:1/1:1/1:1/1:1/1:1/1	0,43:0,16:0,32:0,26:0,30:0,26	43:16:32:26:30:26
R1	4048964	G	T	1/1:1/1:1/1:1/1:1/1:1/1	0,52:0,26:0,50:0,36:0,32:0,27	52:26:50:36:32:27
R1	4049199	C	A	1/1:1/1:1/1:./.:1/1:1/1	0,27:0,17:0,22:0:0,12:0,10	27:17:22:0:12:10
R1	4049200	C	A	1/1:1/1:1/1:./.:1/1:1/1	0,27:0,17:0,22:0:0,12:0,10	27:17:22:0:12:10
R1	4049658	G	A	./.:1/1:1/1:./.:./.:1/1	0:0,12:0,29:0:0:0,12	0:12:29:0:0:12
R1	4053292	T	C	1/1:./.:1/1:1/1:./.:1/1	0,19:0:0,21:0,13:0:0,14	19:0:21:13:0:14
R1	4053400	C	T	1/1:1/1:1/1:1/1:./.:1/1	0,15:0,13:0,10:0,10:0:0,19	15:13:10:10:0:19
R1	4055956	A	C	./.:1/1:./.:./.:./.:./.	0:0,10:0:0:0:0	0:10:0:0:0:0
R1	4283560	A	G	1/1:1/1:1/1:1/1:1/1:1/1	0,50:0,59:0,52:0,28:0,43:0,43	50:59:52:28:43:43
R1	4283754	A	C	1/1:1/1:1/1:1/1:1/1:1/1	0,49:0,49:0,54:0,46:0,39:0,56	49:49:54:46:39:56
R1	4283755	C	T	1/1:1/1:1/1:1/1:1/1:1/1	0,49:0,49:0,54:0,46:0,39:0,56	49:49:54:46:39:56
R1	4283917	T	C	1/1:1/1:1/1:1/1:1/1:1/1	0,68:0,55:0,48:0,46:0,45:0,51	68:55:48:46:45:51
R1	4283921	A	G	1/1:1/1:1/1:1/1:1/1:1/1	0,68:0,55:0,48:0,47:0,45:0,51	68:55:48:47:45:51
R1	4284110	C	G	1/1:1/1:1/1:1/1:1/1:1/1	0,60:0,77:0,61:0,48:0,49:0,58	60:77:61:48:49:58
R1	4284402	A	T	1/1:1/1:1/1:./.:1/1:1/1	0,31:0,14:0,17:0:0,11:0,21	31:14:17:0:11:21
R1	4302581	T	C	1/1:1/1:1/1:1/1:1/1:1/1	0,61:0,90:0,116:0,52:0,49:0,77	61:90:116:52:49:77
R1	4302584	T	C	1/1:1/1:1/1:1/1:1/1:1/1	0,61:0,90:0,116:0,52:0,49:0,77	61:90:116:52:49:77
R1	4302785	C	T	1/1:1/1:1/1:1/1:1/1:1/1	0,67:0,89:0,116:1,51:0,35:0,59	67:89:116:52:35:59
R1	4303622	T	A	./.:1/1:./.:./.:./.:./.	0:0,50:0:0:0:0	0:50:0:0:0:0
R1	4311465	C	T	1/1:1/1:1/1:1/1:1/1:1/1	0,54:0,57:0,49:0,49:0,54:0,45	54:57:49:49:54:45
R1	4311522	A	G	1/1:1/1:1/1:1/1:1/1:1/1	0,71:0,70:0,68:0,45:0,64:0,65	71:70:68:45:64:65
R1	4311668	C	A	1/1:1/1:1/1:1/1:1/1:1/1	0,31:0,31:0,26:0,30:0,30:0,34	31:31:26:30:30:34
R1	4311911	C	T	1/1:1/1:1/1:1/1:1/1:1/1	1,64:0,57:0,65:0,42:0,58:0,61	65:57:65:42:58:61
R1	4326134	T	A	1/1:1/1:1/1:1/1:1/1:1/1	0,36:0,34:0,34:0,29:0,17:0,29	36:34:34:29:17:29
R1	4326642	T	A	./.:1/1:./.:1/1:./.:1/1	0:0,15:0:0,12:0:0,10	0:15:0:12:0:10
R1	4330289	A	G	1/1:1/1:1/1:1/1:1/1:1/1	0,82:0,83:0,65:0,47:0,62:0,50	82:83:65:47:62:50
R1	4334580	T	C	./.:1/1:./.:./.:./.:./.	0:0,10:0:0:0:0	0:10:0:0:0:0
R1	4339027	A	G	./.:1/1:./.:./.:./.:./.	0:0,11:0:0:0:0	0:11:0:0:0:0
R1	4371466	C	T	1/1:1/1:1/1:1/1:1/1:1/1	0,54:0,63:0,57:0,46:0,30:0,56	54:63:57:46:30:56
R1	4383688	C	G	1/1:1/1:./.:1/1:1/1:1/1	0,18:0,31:0:0,13:0,13:0,20	18:31:0:13:13:20
R1	4383970	C	G	1/1:1/1:1/1:1/1:./.:1/1	0,11:0,22:0,17:0,16:0:0,19	11:22:17:16:0:19
R1	4384047	T	A	1/1:1/1:1/1:1/1:./.:1/1	0,14:0,23:0,18:0,17:0:0,24	14:23:18:17:0:24
R1	4384089	T	C	1/1:1/1:1/1:1/1:./.:1/1	0,14:0,19:0,15:0,14:0:0,20	14:19:15:14:0:20
R1	4384110	T	A	1/1:1/1:1/1:1/1:./.:1/1	0,13:0,12:0,13:0,11:0:0,16	13:12:13:11:0:16
R1	4385667	C	A	1/1:1/1:1/1:1/1:./.:1/1	0,17:0,16:0,15:1,14:0:0,15	17:16:15:15:0:15
R1	4385752	C	G	1/1:1/1:1/1:1/1:1/1:1/1	0,20:0,14:0,19:0,21:0,10:0,25	20:14:19:21:10:25
R1	4385792	G	T	1/1:1/1:1/1:1/1:1/1:1/1	0,17:0,19:0,17:0,20:0,13:0,26	17:19:17:20:13:26
R1	4386112	A	C	./.:1/1:./.:./.:./.:./.	0:0,11:0:0:0:0	0:11:0:0:0:0
R1	4386125	G	A	./.:1/1:./.:./.:./.:./.	0:0,14:0:0:0:0	0:14:0:0:0:0
R1	4386175	A	G	1/1:1/1:1/1:1/1:1/1:1/1	0,9:0,26:0,12:0,15:0,11:0,23	9:26:12:15:11:23
R1	4386193	T	C	1/1:1/1:1/1:1/1:1/1:1/1	0,14:0,28:0,15:0,20:0,15:0,25	14:28:15:20:15:25
R1	4386262	T	G	1/1:1/1:1/1:1/1:1/1:1/1	0,23:0,36:0,29:0,25:0,18:0,30	23:36:29:25:18:30
R1	4386301	C	T	1/1:1/1:1/1:1/1:1/1:1/1	0,27:0,36:0,28:0,19:0,17:0,21	27:36:28:19:17:21
R1	4386730	C	G	1/1:1/1:1/1:1/1:1/1:1/1	0,22:0,32:0,23:0,24:0,21:0,19	22:32:23:24:21:19
R1	4386778	A	C	1/1:1/1:1/1:1/1:1/1:1/1	0,15:0,31:0,18:0,21:0,17:0,14	15:31:18:21:17:14
R1	4387258	A	C	./.:1/1:1/1:./.:./.:1/1	0:1,12:0,13:0:0:0,11	0:13:13:0:0:11
R1	4387347	A	C	1/1:1/1:1/1:./.:./.:1/1	0,15:0,16:0,15:0:0:0,12	15:16:15:0:0:12
R1	4449446	C	T	1/1:1/1:1/1:1/1:1/1:1/1	0,61:0,41:0,59:0,52:0,41:0,60	61:41:59:52:41:60
R1	4480081	A	G	./.:./.:1/1:1/1:1/1:1/1	0:0:0,12:0,23:0,36:0,68	0:0:12:23:36:68
R1	4480134	G	C	1/1:1/1:1/1:1/1:1/1:1/1	0,50:0,54:0,68:0,87:0,92:0,169	50:54:68:87:92:169
R1	4480170	T	A	1/1:1/1:1/1:1/1:1/1:1/1	0,67:0,83:0,82:0,118:0,117:0,217	67:83:82:118:117:217
R1	4480221	T	C	1/1:1/1:1/1:1/1:1/1:1/1	0,116:0,136:0,143:0,181:0,155:0,241	116:136:143:181:155:241
R1	4480242	A	C	1/1:1/1:1/1:1/1:1/1:1/1	0,120:0,140:0,139:0,183:0,158:0,183	120:140:139:183:158:183
R1	4480679	T	C	1/1:1/1:1/1:1/1:1/1:1/1	0,121:0,111:0,118:0,173:0,139:0,185	121:111:118:173:139:185
R1	4480811	T	C	1/1:1/1:1/1:1/1:1/1:1/1	0,134:0,146:0,124:0,202:0,151:0,216	134:146:124:202:151:216
R1	4480814	C	G	1/1:1/1:1/1:1/1:1/1:1/1	0,134:0,146:0,124:0,202:0,151:0,216	134:146:124:202:151:216
R1	4481569	A	T	1/1:1/1:1/1:1/1:1/1:1/1	0,62:0,58:0,64:0,64:0,57:0,55	62:58:64:64:57:55
R1	4481599	T	C	1/1:1/1:1/1:1/1:1/1:1/1	0,90:0,76:0,92:0,102:0,102:0,107	90:76:92:102:102:107
R1	4481641	C	T	1/1:1/1:1/1:1/1:1/1:1/1	0,125:0,128:0,135:0,142:0,157:0,168	125:128:135:142:157:168
R1	4481662	G	A	1/1:1/1:1/1:1/1:1/1:1/1	0,131:0,146:0,160:0,169:0,185:0,198	131:146:160:169:185:198
R1	4481707	G	A	1/1:1/1:1/1:1/1:1/1:1/1	0,152:0,171:0,200:0,206:0,238:0,264	152:171:200:206:238:264
R1	4481770	C	T	1/1:1/1:1/1:1/1:1/1:1/1	0,172:0,171:0,204:0,209:0,256:0,251	172:171:204:209:256:251
R1	4481802	A	T	1/1:1/1:1/1:1/1:1/1:1/1	0,169:0,181:0,204:0,199:0,266:0,246	169:181:204:199:266:246
R1	4481854	C	T	1/1:1/1:1/1:1/1:1/1:1/1	0,163:0,176:0,186:0,185:0,261:0,252	163:176:186:185:261:252
R1	4481908	T	G	1/1:1/1:1/1:1/1:1/1:1/1	0,133:0,158:0,157:0,160:1,206:0,257	133:158:157:160:207:257
R1	4481974	T	A	1/1:1/1:1/1:1/1:1/1:1/1	0,157:0,148:0,143:0,171:0,195:0,293	157:148:143:171:195:293
R1	4482049	G	T	1/1:1/1:1/1:1/1:1/1:1/1	0,183:1,180:1,170:1,182:0,199:0,277	183:181:171:183:199:277
R1	4482127	T	C	1/1:1/1:1/1:1/1:1/1:1/1	0,168:0,161:0,153:0,187:0,199:0,285	168:161:153:187:199:285
R1	4482163	T	C	1/1:1/1:1/1:1/1:1/1:1/1	0,162:0,145:0,154:1,183:0,180:0,265	162:145:154:184:180:265
R1	4482577	A	C	1/1:1/1:1/1:1/1:1/1:1/1	0,59:0,57:0,64:0,57:0,60:0,62	59:57:64:57:60:62
R1	4482628	C	T	1/1:1/1:1/1:1/1:1/1:1/1	0,168:0,140:0,145:0,191:0,182:0,172	168:140:145:191:182:172
R1	4482640	C	T	1/1:1/1:1/1:1/1:1/1:1/1	0,175:0,143:0,165:0,205:0,198:0,181	175:143:165:205:198:181
R1	4482853	T	C	1/1:1/1:1/1:1/1:1/1:1/1	0,315:0,316:0,322:0,357:0,412:0,314	315:316:322:357:412:314
R1	4482871	G	T	1/1:1/1:1/1:1/1:1/1:1/1	0,294:0,298:0,313:0,339:0,395:0,320	294:298:313:339:395:320
R1	4482928	A	T	1/1:1/1:1/1:1/1:1/1:1/1	0,228:0,227:0,218:0,244:0,276:0,302	228:227:218:244:276:302
R1	4482973	T	C	1/1:1/1:1/1:1/1:1/1:1/1	0,166:0,154:0,141:0,170:0,167:0,235	166:154:141:170:167:235
R1	4482979	T	G	1/1:1/1:1/1:1/1:1/1:1/1	0,162:0,153:0,134:1,164:0,163:0,232	162:153:134:165:163:232
R1	4483094	C	T	1/1:1/1:1/1:1/1:1/1:1/1	0,53:0,53:0,36:0,42:0,37:0,71	53:53:36:42:37:71
R1	4483484	C	T	1/1:1/1:1/1:1/1:1/1:1/1	0,16:0,27:0,26:0,22:0,29:0,50	16:27:26:22:29:50
R1	4483510	G	A	1/1:1/1:1/1:1/1:1/1:1/1	0,32:0,57:0,49:0,49:0,45:0,76	32:57:49:49:45:76
R1	4483588	T	A	1/1:1/1:1/1:1/1:1/1:1/1	0,41:0,66:0,65:1,67:0,72:0,120	41:66:65:68:72:120
R1	4483602	C	T	1/1:1/1:1/1:1/1:1/1:1/1	0,46:0,72:0,70:0,76:0,78:0,136	46:72:70:76:78:136
R1	4483729	A	C	1/1:1/1:1/1:1/1:1/1:1/1	0,41:0,63:0,63:0,71:0,57:1,125	41:63:63:71:57:126
R1	4484017	C	T	1/1:1/1:1/1:1/1:1/1:1/1	0,34:0,39:0,46:0,47:0,61:0,51	34:39:46:47:61:51
R1	4484042	A	G	1/1:1/1:1/1:1/1:1/1:1/1	0,31:0,34:0,46:0,60:0,73:0,56	31:34:46:60:73:56
R1	4484160	G	C	1/1:1/1:1/1:1/1:1/1:1/1	0,22:0,36:0,37:0,54:0,63:0,62	22:36:37:54:63:62
R1	4484161	G	A	1/1:1/1:1/1:1/1:1/1:1/1	0,22:0,36:0,37:0,54:0,63:0,62	22:36:37:54:63:62
R1	4484334	G	A	1/1:1/1:1/1:1/1:1/1:1/1	0,34:1,46:0,50:0,53:0,73:0,63	34:47:50:53:73:63
R1	4484404	A	G	1/1:1/1:1/1:1/1:1/1:1/1	0,45:0,42:0,44:0,62:0,69:0,68	45:42:44:62:69:68
R1	4484867	C	T	1/1:1/1:1/1:1/1:1/1:1/1	0,47:0,43:0,55:0,62:0,51:0,59	47:43:55:62:51:59
R1	4485092	G	T	1/1:1/1:1/1:1/1:1/1:1/1	0,31:0,35:0,46:0,45:0,46:0,46	31:35:46:45:46:46
R1	4485095	C	A	1/1:1/1:1/1:1/1:1/1:1/1	0,31:0,35:0,46:0,45:0,46:0,46	31:35:46:45:46:46
R1	4494045	T	A	1/1:1/1:1/1:1/1:1/1:1/1	0,73:0,92:0,92:0,66:0,56:0,98	73:92:92:66:56:98
R1	4504830	C	T	1/1:1/1:1/1:1/1:1/1:1/1	0,16:0,19:0,12:0,14:0,11:0,15	16:19:12:14:11:15
R1	4505004	C	T	1/1:1/1:./.:./.:./.:1/1	0,10:0,13:0:0:0:0,13	10:13:0:0:0:13
R1	4505093	A	G	1/1:1/1:./.:./.:./.:1/1	0,17:0,18:0:0:0:0,20	17:18:0:0:0:20
R1	4505108	C	A	1/1:1/1:./.:./.:./.:1/1	0,17:0,19:0:0:0:0,21	17:19:0:0:0:21
R1	4505289	T	A	1/1:1/1:./.:./.:1/1:1/1	0,14:0,10:0:0:0,13:0,21	14:10:0:0:13:21
R1	4505598	T	A	1/1:1/1:1/1:1/1:1/1:1/1	0,21:0,11:0,14:0,22:0,12:0,17	21:11:14:22:12:17
R1	4517940	G	C	1/1:./.:./.:1/1:1/1:1/1	0,13:0:0:0,17:0,17:0,25	13:0:0:17:17:25
R1	4518075	C	A	1/1:1/1:1/1:1/1:1/1:1/1	0,19:0,26:0,27:1,31:0,25:0,33	19:26:27:32:25:33
R1	4518192	A	G	1/1:1/1:1/1:1/1:1/1:1/1	0,24:0,38:0,34:0,33:0,27:0,32	24:38:34:33:27:32
R1	4518240	C	G	1/1:1/1:1/1:1/1:1/1:1/1	0,20:0,34:0,31:0,38:0,43:0,39	20:34:31:38:43:39
R1	4518267	G	A	1/1:1/1:1/1:1/1:1/1:1/1	0,22:0,47:0,41:0,49:0,47:0,42	22:47:41:49:47:42
R1	4518336	C	T	1/1:1/1:1/1:1/1:1/1:1/1	0,24:0,45:0,35:0,53:0,47:0,56	24:45:35:53:47:56
R1	4518342	G	C	1/1:1/1:1/1:1/1:1/1:1/1	0,24:0,44:0,36:0,52:0,46:0,55	24:44:36:52:46:55
R1	4540411	C	T	./.:1/1:./.:./.:./.:./.	0:0,19:0:0:0:0	0:19:0:0:0:0
R1	4540420	T	C	./.:1/1:./.:./.:./.:./.	0:0,19:0:0:0:0	0:19:0:0:0:0
R1	4540446	G	A	./.:1/1:./.:./.:./.:./.	0:0,11:0:0:0:0	0:11:0:0:0:0
R1	4541775	A	T	0/1:0/1:0/1:./.:./.:1/1	26,6:49,14:23,5:0:0:0,21	32:63:28:0:0:21
R1	4574300	G	C	1/1:1/1:1/1:1/1:1/1:1/1	0,12:0,14:0,20:0,21:0,15:0,23	12:14:20:21:15:23
R1	4574479	T	C	./.:0/1:./.:./.:./.:./.	0:1,12:0:0:0:0	0:13:0:0:0:0
R1	4574513	G	A	./.:1/1:./.:1/1:1/1:1/1	0:0,10:0:0,22:0,11:0,31	0:10:0:22:11:31
R1	4574516	C	T	./.:1/1:./.:./.:./.:./.	0:0,10:0:0:0:0	0:10:0:0:0:0
R1	4575595	G	C	1/1:1/1:1/1:./.:1/1:1/1	0,54:0,37:0,36:0:0,14:0,25	54:37:36:0:14:25
R1	4575642	T	A	1/1:1/1:1/1:1/1:1/1:1/1	0,55:0,35:0,36:0,31:0,38:0,45	55:35:36:31:38:45
R1	4575698	C	T	1/1:1/1:1/1:1/1:1/1:1/1	0,50:0,31:0,30:0,45:0,51:0,63	50:31:30:45:51:63
R1	4575876	T	C	1/1:1/1:1/1:1/1:1/1:1/1	0,21:0,19:0,16:0,26:0,24:0,42	21:19:16:26:24:42
R1	4576165	A	C	1/1:1/1:1/1:1/1:1/1:1/1	0,35:0,53:0,48:0,52:0,45:0,60	35:53:48:52:45:60
R1	4576181	C	T	1/1:1/1:1/1:1/1:1/1:1/1	0,36:0,52:0,48:0,53:0,48:0,65	36:52:48:53:48:65
R1	4576351	T	C	1/1:1/1:1/1:1/1:1/1:1/1	0,48:0,46:0,45:0,43:0,59:0,57	48:46:45:43:59:57
R1	4576354	C	T	1/1:1/1:1/1:1/1:1/1:1/1	0,48:0,46:0,45:0,43:0,59:0,57	48:46:45:43:59:57
R1	4576576	T	A	1/1:1/1:1/1:1/1:1/1:1/1	0,33:0,52:0,56:0,50:0,65:0,74	33:52:56:50:65:74
R1	4576621	A	G	1/1:1/1:1/1:1/1:1/1:1/1	0,36:0,53:0,63:0,56:0,60:0,71	36:53:63:56:60:71
R1	4576639	A	G	1/1:1/1:1/1:1/1:1/1:1/1	0,30:0,49:0,56:0,48:0,59:0,64	30:49:56:48:59:64
R1	4587282	C	T	1/1:1/1:1/1:1/1:1/1:1/1	0,214:0,184:0,210:0,96:0,81:0,75	214:184:210:96:81:75
R1	4587447	A	C	1/1:1/1:1/1:1/1:1/1:1/1	0,287:0,306:0,252:0,57:0,56:0,59	287:306:252:57:56:59
R1	4750564	G	C	1/1:1/1:1/1:1/1:1/1:1/1	0,15:0,16:0,27:0,21:1,21:0,26	15:16:27:21:22:26
R1	4750749	A	C	1/1:./.:1/1:1/1:1/1:1/1	0,13:0:0,27:0,15:0,33:0,37	13:0:27:15:33:37
R1	4793034	C	G	1/1:1/1:1/1:1/1:1/1:1/1	0,19:0,16:1,12:0,17:0,23:0,29	19:16:13:17:23:29
R1	4793544	A	G	1/1:1/1:1/1:1/1:1/1:1/1	0,26:0,21:0,18:0,29:0,19:0,38	26:21:18:29:19:38
R1	4864353	A	G	1/1:1/1:1/1:1/1:1/1:1/1	0,17:0,15:0,17:0,36:0,26:0,39	17:15:17:36:26:39
R1	4864881	G	A	1/1:1/1:1/1:1/1:1/1:1/1	0,26:0,26:0,37:0,19:0,22:0,38	26:26:37:19:22:38
R1	4864899	C	T	1/1:1/1:1/1:1/1:1/1:1/1	0,27:0,27:0,44:0,21:0,28:0,45	27:27:44:21:28:45
R1	4864968	C	T	1/1:1/1:1/1:1/1:1/1:1/1	0,26:0,27:0,47:0,22:0,29:0,35	26:27:47:22:29:35
R1	4865088	T	A	1/1:1/1:1/1:1/1:1/1:1/1	0,33:0,35:0,42:0,20:0,28:0,52	33:35:42:20:28:52
R1	4865292	G	C	1/1:1/1:1/1:1/1:1/1:1/1	0,49:0,41:0,38:0,31:0,43:0,53	49:41:38:31:43:53
R1	4865364	C	A	1/1:1/1:1/1:1/1:1/1:1/1	0,49:0,50:0,56:0,33:0,37:0,58	49:50:56:33:37:58
R1	4890342	C	A	1/1:1/1:1/1:1/1:1/1:1/1	0,150:0,84:0,153:0,150:0,159:0,191	150:84:153:150:159:191
R1	4890544	T	A	0/1:0/1:0/1:0/1:0/1:0/1	55,12:53,12:47,13:66,10:61,13:72,11	67:65:60:76:74:83
R1	4890571	C	A	0/1:0/1:0/1:./.:0/1:0/1	95,27:100,26:88,33:0:103,32:126,24	122:126:121:0:135:150
R1	4890628	T	C	0/1:0/1:0/1:0/1:0/1:0/1	167,69:160,55:161,73:177,52:196,65:222,58	236:215:234:229:261:280
R1	4890732	G	T	0/1:0/1:0/1:./.:./.:0/1	42,15:42,12:38,16:0:0:52,8	57:54:54:0:0:60
R1	4930781	A	G	1/1:1/1:1/1:1/1:./.:./.	0,17:0,23:0,22:0,10:0:0	17:23:22:10:0:0
R1	4930784	G	T	1/1:1/1:1/1:1/1:./.:./.	0,17:0,23:0,22:0,10:0:0	17:23:22:10:0:0
R1	4979865	A	G	1/1:1/1:1/1:1/1:1/1:1/1	0,58:0,42:0,48:0,50:0,48:0,52	58:42:48:50:48:52
R1	4980245	A	G	1/1:1/1:1/1:1/1:1/1:1/1	0,77:0,76:0,71:0,65:0,34:0,57	77:76:71:65:34:57
R1	4980345	C	T	1/1:1/1:1/1:1/1:1/1:1/1	0,147:0,131:0,156:0,127:0,133:0,141	147:131:156:127:133:141
R1	4980587	G	A	1/1:1/1:1/1:1/1:1/1:1/1	0,94:0,70:0,67:0,64:0,77:0,70	94:70:67:64:77:70
R1	4980615	T	A	1/1:1/1:1/1:1/1:1/1:1/1	0,118:0,95:0,103:0,87:0,99:0,124	118:95:103:87:99:124
R1	4981062	A	G	1/1:1/1:1/1:1/1:1/1:1/1	0,138:0,141:0,109:0,119:0,124:0,132	138:141:109:119:124:132
R1	4993534	T	C	1/1:1/1:1/1:1/1:1/1:1/1	0,36:0,34:0,44:0,24:0,52:0,119	36:34:44:24:52:119
R1	4994335	T	G	1/1:1/1:1/1:1/1:1/1:1/1	0,70:0,74:0,62:0,56:0,62:0,76	70:74:62:56:62:76
R1	4994419	G	A	1/1:1/1:1/1:1/1:1/1:1/1	0,213:0,203:0,199:0,136:0,209:0,173	213:203:199:136:209:173
R1	4996337	T	G	1/1:1/1:1/1:1/1:1/1:1/1	0,174:0,198:0,218:1,156:0,185:0,150	174:198:218:157:185:150
R1	4996391	C	T	1/1:1/1:1/1:1/1:1/1:1/1	0,210:0,236:0,272:0,201:0,240:1,194	210:236:272:201:240:195
R1	4996663	A	G	1/1:1/1:1/1:1/1:1/1:1/1	0,202:0,226:0,238:0,160:0,199:1,236	202:226:238:160:199:237
R1	4997069	C	T	1/1:1/1:1/1:1/1:1/1:1/1	0,42:0,43:0,48:0,73:0,68:0,77	42:43:48:73:68:77
R1	4997655	G	C	1/1:1/1:1/1:1/1:1/1:1/1	0,225:0,219:0,304:0,237:0,216:0,307	225:219:304:237:216:307
R1	4997739	A	C	1/1:1/1:1/1:1/1:1/1:1/1	0,174:0,198:0,286:0,209:0,202:0,330	174:198:286:209:202:330
R1	5004898	T	C	./.:1/1:./.:./.:./.:./.	0:0,10:0:0:0:0	0:10:0:0:0:0
R1	5030256	A	G	1/1:1/1:1/1:1/1:1/1:1/1	0,19:0,18:0,26:0,127:0,134:0,185	19:18:26:127:134:185
R1	5030403	G	A	1/1:1/1:1/1:1/1:1/1:1/1	0,11:0,11:0,21:1,85:0,86:0,84	11:11:21:86:86:84
R1	5038205	C	A	./.:./.:1/1:1/1:1/1:1/1	0:0:0,14:0,19:0,16:0,20	0:0:14:19:16:20
R1	5038338	T	C	1/1:1/1:1/1:1/1:1/1:1/1	0,52:0,51:0,70:0,99:0,112:0,134	52:51:70:99:112:134
R1	5038518	A	T	1/1:1/1:1/1:1/1:1/1:1/1	0,18:0,11:0,17:0,74:0,106:0,111	18:11:17:74:106:111
R1	5038536	G	A	1/1:1/1:1/1:1/1:1/1:1/1	0,22:0,18:0,31:0,91:0,122:0,138	22:18:31:91:122:138
R1	5051537	C	T	./.:1/1:./.:./.:./.:./.	0:0,15:0:0:0:0	0:15:0:0:0:0
R1	5051562	G	A	./.:1/1:./.:./.:./.:./.	0:0,15:0:0:0:0	0:15:0:0:0:0
R1	5103061	A	G	1/1:1/1:1/1:1/1:./.:1/1	0,12:0,15:0,14:0,10:0:0,12	12:15:14:10:0:12
R1	5142582	C	T	1/1:./.:1/1:1/1:1/1:1/1	0,37:0:0,48:0,50:0,61:0,92	37:0:48:50:61:92
R1	5161021	A	G	1/1:1/1:1/1:1/1:1/1:./.	0,9:0,17:0,21:0,17:0,17:0	9:17:21:17:17:0
R1	5171484	C	G	1/1:1/1:1/1:1/1:1/1:1/1	0,32:0,41:0,27:0,28:0,23:0,25	32:41:27:28:23:25
R1	5216071	T	C	1/1:1/1:1/1:1/1:1/1:1/1	0,83:0,17:0,11:0,33:0,18:0,101	83:17:11:33:18:101
R1	5221035	T	C	./.:1/1:1/1:1/1:1/1:1/1	0:0,25:0,25:0,11:0,30:0,24	0:25:25:11:30:24
R1	5301454	A	C	1/1:1/1:1/1:1/1:1/1:1/1	0,166:0,225:0,153:0,114:0,116:0,118	166:225:153:114:116:118
R1	5336225	A	T	1/1:1/1:1/1:1/1:1/1:1/1	0,39:0,46:0,46:0,37:0,17:1,46	39:46:46:37:17:47
R1	5337047	T	C	1/1:1/1:1/1:1/1:1/1:1/1	0,47:0,45:0,45:0,45:0,27:0,48	47:45:45:45:27:48
R1	5337296	T	C	1/1:1/1:1/1:1/1:1/1:1/1	0,49:0,56:0,59:0,45:0,27:0,66	49:56:59:45:27:66
R1	5337772	G	A	1/1:1/1:1/1:1/1:1/1:1/1	0,56:0,55:0,55:0,43:0,47:0,49	56:55:55:43:47:49
R1	5337796	T	C	1/1:1/1:1/1:1/1:1/1:1/1	0,54:0,64:0,56:0,45:0,42:0,42	54:64:56:45:42:42
R1	5338360	C	T	1/1:1/1:1/1:1/1:1/1:1/1	0,35:0,46:0,38:0,36:0,38:0,41	35:46:38:36:38:41
R1	5360342	C	A	1/1:1/1:1/1:1/1:1/1:1/1	0,88:0,58:0,105:0,64:0,63:0,174	88:58:105:64:63:174
R1	5360378	T	C	1/1:1/1:1/1:1/1:1/1:1/1	0,166:0,135:0,181:1,113:2,126:1,206	166:135:181:114:128:207
R1	5360690	G	T	1/1:1/1:1/1:1/1:1/1:1/1	0,335:0,284:0,289:0,199:0,161:0,233	335:284:289:199:161:233
R1	5360708	A	G	1/1:1/1:1/1:1/1:1/1:1/1	0,333:1,255:0,282:0,194:0,164:0,219	333:256:282:194:164:219
R1	5360768	C	G	1/1:1/1:1/1:1/1:1/1:1/1	0,217:0,165:0,224:0,155:0,136:0,192	217:165:224:155:136:192
R1	5360861	G	T	1/1:1/1:1/1:1/1:1/1:1/1	0,133:0,124:0,125:0,93:0,91:0,127	133:124:125:93:91:127
R1	5360873	C	A	1/1:1/1:1/1:1/1:1/1:1/1	0,127:0,115:0,117:0,87:0,82:0,107	127:115:117:87:82:107
R1	5360964	G	A	1/1:1/1:1/1:1/1:1/1:1/1	0,34:0,38:0,28:0,21:0,15:0,16	34:38:28:21:15:16
R1	5361221	G	A	1/1:1/1:1/1:1/1:1/1:1/1	0,91:0,77:0,88:0,48:0,48:0,58	91:77:88:48:48:58
R1	5361350	T	C	1/1:1/1:1/1:1/1:1/1:1/1	0,172:0,130:0,143:0,91:0,89:0,114	172:130:143:91:89:114
R1	5361410	C	A	1/1:1/1:1/1:1/1:1/1:1/1	0,227:0,188:0,200:0,144:0,121:0,161	227:188:200:144:121:161
R1	5361503	G	T	1/1:1/1:1/1:1/1:1/1:1/1	0,200:0,150:0,186:0,121:0,99:0,140	200:150:186:121:99:140
R1	5361563	G	A	1/1:1/1:1/1:1/1:1/1:1/1	0,208:0,129:0,197:0,141:0,120:0,159	208:129:197:141:120:159
R1	5361614	T	C	1/1:1/1:1/1:1/1:1/1:1/1	0,294:0,215:0,242:0,192:0,145:0,150	294:215:242:192:145:150
R1	5361641	T	G	1/1:1/1:1/1:1/1:1/1:1/1	0,316:0,233:0,271:0,216:0,161:0,173	316:233:271:216:161:173
R1	5361661	A	T	1/1:1/1:1/1:1/1:1/1:1/1	0,327:0,247:0,287:0,233:0,173:0,187	327:247:287:233:173:187
R1	5361704	T	C	1/1:1/1:1/1:1/1:1/1:1/1	0,366:0,303:0,321:0,230:0,181:0,192	366:303:321:230:181:192
R1	5361710	T	A	1/1:1/1:1/1:1/1:1/1:1/1	0,366:0,304:0,321:0,229:0,181:0,192	366:304:321:229:181:192
R1	5361755	G	C	1/1:1/1:1/1:1/1:1/1:1/1	0,325:0,306:0,328:0,218:0,187:0,229	325:306:328:218:187:229
R1	5361896	A	G	1/1:1/1:1/1:1/1:1/1:1/1	0,377:0,281:0,388:0,265:0,216:0,240	377:281:388:265:216:240
R1	5362004	A	C	1/1:1/1:1/1:1/1:1/1:1/1	0,321:0,222:0,334:0,218:0,202:0,211	321:222:334:218:202:211
R1	5362091	G	A	1/1:1/1:1/1:1/1:1/1:1/1	0,326:0,230:0,308:0,189:0,204:0,202	326:230:308:189:204:202
R1	5362108	T	C	1/1:1/1:1/1:1/1:1/1:1/1	0,344:0,257:0,311:0,198:0,214:0,205	344:257:311:198:214:205
R1	5362319	G	A	1/1:1/1:1/1:1/1:1/1:1/1	0,145:0,119:0,127:0,80:0,74:0,113	145:119:127:80:74:113
R1	5362346	T	C	1/1:1/1:1/1:1/1:1/1:1/1	0,208:0,185:0,185:0,122:0,114:0,152	208:185:185:122:114:152
R1	5362412	C	T	1/1:1/1:1/1:1/1:1/1:1/1	0,308:0,264:0,279:0,190:0,183:0,206	308:264:279:190:183:206
R1	5362532	A	G	1/1:1/1:1/1:1/1:1/1:1/1	0,420:0,319:0,361:0,185:0,196:0,265	420:319:361:185:196:265
R1	5363263	T	C	1/1:1/1:1/1:1/1:./.:1/1	0,16:0,20:0,27:0,18:0:0,29	16:20:27:18:0:29
R1	5364319	T	C	1/1:./.:1/1:1/1:1/1:1/1	0,27:0:0,31:0,19:0,18:0,45	27:0:31:19:18:45
R1	5364328	A	G	1/1:./.:1/1:1/1:1/1:1/1	0,27:0:0,32:0,18:0,16:0,36	27:0:32:18:16:36
R1	5364469	A	C	1/1:1/1:1/1:1/1:1/1:1/1	0,24:0,21:0,24:0,14:0,17:0,33	24:21:24:14:17:33
R1	5364778	T	G	1/1:1/1:1/1:1/1:1/1:1/1	0,28:0,27:0,20:0,39:0,29:0,36	28:27:20:39:29:36
R1	5364811	T	G	1/1:1/1:1/1:1/1:1/1:1/1	0,24:0,20:0,18:0,32:0,21:0,35	24:20:18:32:21:35
R1	5364977	G	C	1/1:1/1:1/1:1/1:1/1:1/1	0,31:0,38:0,28:0,26:0,27:0,45	31:38:28:26:27:45
R1	5372899	G	T	1/1:1/1:1/1:1/1:1/1:1/1	1,1779:0,1627:2,1514:0,1145:3,1160:0,1334	1780:1627:1516:1145:1163:1334
R1	5373024	G	A	1/1:1/1:1/1:1/1:1/1:1/1	1,2397:0,2229:0,2052:1,1513:0,1760:3,1758	2398:2229:2052:1514:1760:1761
R1	5373385	A	G	1/1:1/1:1/1:1/1:1/1:1/1	0,1667:0,1693:0,1467:0,1294:0,1365:1,1531	1667:1693:1467:1294:1365:1532
R1	5373391	T	C	1/1:1/1:1/1:1/1:1/1:1/1	0,1705:0,1730:0,1497:0,1315:0,1388:2,1564	1705:1730:1497:1315:1388:1566
R1	5373841	A	G	1/1:1/1:1/1:1/1:1/1:1/1	0,1615:1,1386:2,1339:2,1247:3,1290:0,993	1615:1387:1341:1249:1293:993
R1	5374231	A	T	1/1:1/1:1/1:./.:1/1:1/1	0,317:0,256:0,259:0:0,282:0,163	317:256:259:0:282:163
R1	5382220	C	T	1/1:1/1:1/1:1/1:1/1:1/1	0,30:0,32:0,43:0,11:0,34:0,39	30:32:43:11:34:39
R1	5382232	C	T	1/1:1/1:1/1:./.:1/1:1/1	0,28:0,32:0,37:0:0,26:0,35	28:32:37:0:26:35
R1	5385030	T	C	1/1:1/1:1/1:1/1:1/1:1/1	0,35:0,15:0,30:0,69:0,54:0,106	35:15:30:69:54:106
R1	5385075	G	T	1/1:1/1:1/1:1/1:1/1:1/1	0,48:0,26:0,30:0,90:0,45:0,118	48:26:30:90:45:118
R1	5385079	T	G	1/1:1/1:1/1:1/1:1/1:1/1	0,48:0,26:0,30:0,91:0,45:0,118	48:26:30:91:45:118
R1	5385286	T	C	1/1:1/1:1/1:1/1:1/1:1/1	0,63:0,55:0,32:0,83:0,60:0,79	63:55:32:83:60:79
R1	5386151	A	T	1/1:1/1:1/1:1/1:1/1:1/1	0,34:0,20:0,21:0,39:0,46:0,54	34:20:21:39:46:54
R1	5430729	G	A	1/1:1/1:1/1:0/1:0/1:0/1	0,24:0,21:0,15:16,31:7,21:12,54	24:21:15:47:28:66
R1	5430836	T	C	1/1:1/1:1/1:0/1:0/1:0/1	0,70:0,85:0,48:57,148:41,122:79,221	70:85:48:205:163:300
R1	5430854	A	G	1/1:1/1:1/1:0/1:0/1:0/1	0,69:0,89:0,49:63,154:48,122:89,222	69:89:49:217:170:311
R1	5430902	C	A	1/1:1/1:1/1:0/1:0/1:0/1	1,104:0,125:0,76:70,209:66,166:90,214	105:125:76:279:232:304
R1	5430959	G	C	1/1:1/1:1/1:0/1:0/1:0/1	0,75:0,90:0,54:57,160:57,125:85,224	75:90:54:217:182:309
R1	5430963	C	T	1/1:1/1:1/1:0/1:0/1:0/1	0,75:0,90:0,54:57,160:57,125:85,223	75:90:54:217:182:308
R1	5431037	C	A	1/1:1/1:1/1:0/1:0/1:0/1	0,32:0,40:0,27:28,114:30,99:55,210	32:40:27:142:129:265
R1	5431121	T	A	1/1:1/1:./.:0/1:0/1:0/1	0,10:0,20:0:11,24:6,19:8,24	10:20:0:35:25:32
R1	5431206	G	T	1/1:1/1:1/1:0/1:0/1:0/1	0,10:0,13:0,14:37,20:35,17:41,16	10:13:14:57:52:57
R1	5431249	T	C	./.:1/1:./.:0/1:0/1:0/1	0:0,12:0:33,25:27,25:38,18	0:12:0:58:52:56
R1	5431299	A	C	1/1:1/1:1/1:0/1:0/1:0/1	0,12:0,17:0,11:14,43:7,42:30,42	12:17:11:57:49:72
R1	5431310	C	T	1/1:./.:./.:0/1:0/1:0/1	0,10:0:0:12,18:6,31:27,27	10:0:0:30:37:54
R1	5431454	T	C	1/1:1/1:1/1:0/1:0/1:0/1	0,22:0,24:0,20:16,34:9,22:23,44	22:24:20:50:31:67
R1	5431662	G	C	./.:1/1:1/1:0/1:0/1:0/1	0:0,15:0,13:11,15:7,13:25,34	0:15:13:26:20:59
R1	5431666	G	C	./.:1/1:1/1:0/1:0/1:0/1	0:0,15:0,13:11,15:7,14:23,35	0:15:13:26:21:58
R1	5431719	T	C	1/1:1/1:1/1:0/1:0/1:0/1	0,10:0,14:0,10:16,27:11,23:24,48	10:14:10:43:34:72
R1	5431763	C	T	1/1:1/1:1/1:0/1:0/1:0/1	0,11:0,18:0,12:18,27:11,28:23,49	11:18:12:45:39:72
R1	5431890	T	C	1/1:1/1:1/1:0/1:0/1:0/1	0,19:0,28:0,27:47,60:36,38:81,68	19:28:27:107:74:149
R1	5431898	T	C	1/1:1/1:1/1:0/1:0/1:0/1	0,18:0,26:0,30:9,96:9,62:23,120	18:26:30:105:71:143
R1	5432339	T	C	1/1:1/1:1/1:0/1:0/1:0/1	0,25:0,22:0,27:27,43:28,29:38,42	25:22:27:70:57:80
R1	5432341	A	C	1/1:1/1:1/1:0/1:0/1:0/1	0,25:0,22:0,27:28,43:29,29:37,42	25:22:27:71:58:79
R1	5432443	G	A	1/1:1/1:1/1:0/1:0/1:0/1	0,27:0,23:0,29:14,34:23,27:22,28	27:23:29:48:50:50
R1	5432706	T	G	1/1:1/1:1/1:0/1:0/1:0/1	0,18:0,13:0,16:29,21:38,20:41,17	18:13:16:50:58:58
R1	5453960	T	C	1/1:1/1:1/1:1/1:1/1:1/1	0,110:0,120:0,135:0,73:0,86:0,80	110:120:135:73:86:80
R1	5454493	G	C	1/1:1/1:1/1:1/1:1/1:1/1	0,50:0,31:0,46:0,37:0,54:0,45	50:31:46:37:54:45
R1	5454586	T	C	1/1:1/1:1/1:1/1:1/1:1/1	0,59:0,27:0,50:0,36:0,41:0,43	59:27:50:36:41:43
R1	5457558	A	G	./.:1/1:./.:./.:./.:./.	0:0,14:0:0:0:0	0:14:0:0:0:0
R1	5467360	A	G	./.:1/1:./.:./.:1/1:1/1	0:0,12:0:0:0,10:0,18	0:12:0:0:10:18
R1	5467384	A	G	./.:1/1:./.:./.:./.:1/1	0:0,11:0:0:0:0,16	0:11:0:0:0:16
R1	5467458	C	T	./.:1/1:./.:./.:./.:1/1	0:0,10:0:0:0:0,14	0:10:0:0:0:14
R1	5467648	T	C	./.:1/1:1/1:1/1:./.:1/1	0:0,8:0,16:0,9:0:0,6	0:8:16:9:0:6
R1	5467689	G	T	1/1:1/1:1/1:1/1:1/1:1/1	0,8:0,9:0,16:0,12:0,5:0,7	8:9:16:12:5:7
R1	5467692	C	T	1/1:1/1:1/1:1/1:1/1:1/1	0,8:0,9:0,16:0,12:0,5:0,7	8:9:16:12:5:7
R1	5467747	C	A	1/1:./.:1/1:1/1:1/1:1/1	0,15:0:0,14:0,16:0,9:0,5	15:0:14:16:9:5
R1	5467756	A	G	1/1:./.:1/1:1/1:1/1:1/1	0,14:0:0,14:0,15:0,7:0,5	14:0:14:15:7:5
R1	5479073	A	T	1/1:1/1:1/1:1/1:1/1:1/1	0,12:0,21:0,23:0,12:0,17:0,32	12:21:23:12:17:32
R1	5480370	G	A	1/1:1/1:1/1:1/1:1/1:1/1	0,29:0,19:0,38:0,13:0,14:0,35	29:19:38:13:14:35
R1	5480751	A	T	1/1:1/1:1/1:1/1:1/1:1/1	0,23:0,36:1,30:0,42:0,21:0,79	23:36:31:42:21:79
R1	5481207	A	T	1/1:1/1:1/1:1/1:1/1:1/1	0,83:0,89:0,58:0,62:0,50:0,96	83:89:58:62:50:96
R1	5481303	C	A	1/1:1/1:1/1:1/1:1/1:1/1	0,33:0,34:0,30:1,23:0,23:0,33	33:34:30:24:23:33
R1	5481323	C	T	1/1:1/1:1/1:1/1:1/1:1/1	0,30:0,30:0,27:0,23:0,25:0,33	30:30:27:23:25:33
R1	5524342	T	G	1/1:1/1:1/1:1/1:1/1:1/1	0,29:0,19:0,28:0,23:0,10:0,28	29:19:28:23:10:28
R1	5524748	T	C	1/1:1/1:1/1:1/1:1/1:1/1	0,21:0,15:0,16:0,28:0,20:0,36	21:15:16:28:20:36
R1	5524772	T	A	1/1:1/1:1/1:1/1:1/1:1/1	0,22:0,12:0,16:0,26:0,18:0,35	22:12:16:26:18:35
R1	5525062	C	T	1/1:1/1:1/1:1/1:1/1:1/1	0,28:0,22:0,28:0,22:0,17:0,26	28:22:28:22:17:26
R1	5525430	G	A	1/1:1/1:1/1:1/1:1/1:1/1	0,20:0,23:0,25:0,31:0,18:0,49	20:23:25:31:18:49
R1	5551521	A	G	1/1:1/1:1/1:1/1:1/1:1/1	0,49:0,61:0,56:0,31:0,19:0,44	49:61:56:31:19:44
R1	5551611	T	C	1/1:1/1:1/1:1/1:1/1:1/1	0,23:0,37:0,37:0,19:0,17:0,30	23:37:37:19:17:30
R1	5551861	G	A	./.:1/1:./.:./.:1/1:./.	0:0,31:0:0:0,27:0	0:31:0:0:27:0
R1	5551873	C	G	./.:1/1:./.:./.:1/1:./.	0:0,31:0:0:0,27:0	0:31:0:0:27:0
R1	5551961	T	C	1/1:1/1:1/1:1/1:1/1:1/1	0,35:0,35:0,35:0,17:0,27:0,17	35:35:35:17:27:17
R1	5552033	G	A	1/1:1/1:1/1:1/1:1/1:1/1	0,26:0,35:0,32:0,14:0,21:0,18	26:35:32:14:21:18
R1	5552039	A	C	1/1:1/1:1/1:1/1:1/1:1/1	0,25:0,35:0,32:0,14:0,22:0,18	25:35:32:14:22:18
R1	5569859	T	C	./.:1/1:1/1:1/1:1/1:1/1	0:0,21:0,19:0,25:0,10:0,17	0:21:19:25:10:17
R1	5569865	A	G	./.:1/1:1/1:1/1:1/1:1/1	0:0,21:0,19:0,24:0,10:0,17	0:21:19:24:10:17
R1	5569925	A	G	./.:./.:1/1:1/1:./.:1/1	0:0:0,11:0,19:0:0,12	0:0:11:19:0:12
R1	5570172	T	C	1/1:1/1:1/1:1/1:1/1:1/1	0,22:0,12:0,16:0,18:0,10:0,10	22:12:16:18:10:10
R1	5570228	A	G	1/1:1/1:1/1:1/1:1/1:1/1	0,23:0,16:0,14:0,18:0,15:0,15	23:16:14:18:15:15
R1	5570243	G	T	1/1:1/1:1/1:1/1:1/1:1/1	0,23:0,17:0,16:0,19:0,16:0,16	23:17:16:19:16:16
R1	5570276	A	G	1/1:1/1:1/1:1/1:1/1:1/1	0,25:0,18:0,18:0,15:0,15:0,13	25:18:18:15:15:13
R1	5570345	C	T	1/1:1/1:1/1:1/1:1/1:1/1	0,18:0,22:0,20:0,15:0,13:0,13	18:22:20:15:13:13
R1	5570426	T	C	1/1:1/1:1/1:1/1:1/1:1/1	0,15:0,16:0,25:0,13:0,18:0,14	15:16:25:13:18:14
R1	5570567	G	A	1/1:1/1:1/1:1/1:1/1:1/1	0,24:0,22:0,29:0,18:0,21:0,20	24:22:29:18:21:20
R1	5570606	C	G	1/1:1/1:1/1:1/1:1/1:1/1	0,23:0,20:0,28:0,18:0,17:0,25	23:20:28:18:17:25
R1	5570663	C	G	1/1:1/1:1/1:1/1:1/1:1/1	0,21:0,21:0,24:0,16:0,21:0,22	21:21:24:16:21:22
R1	5570705	A	G	1/1:1/1:1/1:1/1:1/1:1/1	0,17:0,21:0,23:0,12:0,20:0,26	17:21:23:12:20:26
R1	5570879	C	A	1/1:1/1:1/1:1/1:1/1:1/1	0,17:0,21:0,12:0,16:0,18:0,14	17:21:12:16:18:14
R1	5571068	G	A	1/1:1/1:1/1:1/1:1/1:1/1	0,15:0,23:0,25:0,28:0,19:0,18	15:23:25:28:19:18
R1	5571158	T	C	1/1:1/1:1/1:1/1:1/1:1/1	0,16:0,24:0,19:0,24:0,22:0,19	16:24:19:24:22:19
R1	5571569	C	G	1/1:1/1:1/1:1/1:1/1:1/1	0,32:0,30:0,32:0,21:0,31:0,26	32:30:32:21:31:26
R1	5572770	A	G	1/1:1/1:1/1:1/1:1/1:1/1	0,64:0,63:0,86:0,45:0,46:0,65	64:63:86:45:46:65
R1	5575003	G	A	1/1:1/1:1/1:1/1:1/1:1/1	0,66:0,94:0,80:0,88:0,119:0,151	66:94:80:88:119:151
R1	5587577	G	A	./.:1/1:./.:./.:./.:./.	0:0,10:0:0:0:0	0:10:0:0:0:0
R1	5629260	A	G	1/1:1/1:1/1:1/1:1/1:1/1	0,50:0,46:0,49:0,63:0,96:0,90	50:46:49:63:96:90
R1	5680086	C	T	1/1:1/1:1/1:./.:1/1:1/1	0,18:0,17:0,26:0:0,20:0,16	18:17:26:0:20:16
R1	5680735	A	G	./.:1/1:./.:./.:./.:./.	0:0,15:0:0:0:0	0:15:0:0:0:0
R1	5680745	C	T	./.:1/1:./.:./.:./.:./.	0:0,14:0:0:0:0	0:14:0:0:0:0
R1	5691678	T	C	./.:./.:1/1:1/1:1/1:1/1	0:0:0,11:0,12:0,12:0,15	0:0:11:12:12:15
R1	5691708	G	A	./.:./.:1/1:1/1:1/1:1/1	0:0:0,18:0,16:0,17:0,15	0:0:18:16:17:15
R1	5763309	T	A	1/1:1/1:1/1:1/1:1/1:1/1	0,108:0,117:0,97:0,58:1,76:0,101	108:117:97:58:77:101
R1	5792150	G	A	./.:1/1:./.:./.:./.:./.	0:0,11:0:0:0:0	0:11:0:0:0:0
R1	5836459	A	T	1/1:1/1:1/1:1/1:1/1:1/1	0,129:0,155:0,117:0,113:0,87:0,106	129:155:117:113:87:106
R1	5836478	T	C	1/1:1/1:1/1:1/1:1/1:1/1	0,129:0,145:0,115:0,107:0,93:0,124	129:145:115:107:93:124
R1	5836603	A	G	1/1:1/1:1/1:1/1:1/1:1/1	0,46:0,42:0,47:0,44:0,51:0,44	46:42:47:44:51:44
R1	5836653	T	C	1/1:1/1:1/1:1/1:1/1:1/1	0,22:0,21:0,25:0,27:0,26:0,30	22:21:25:27:26:30
R1	5836677	G	A	./.:1/1:1/1:1/1:1/1:1/1	0:0,13:0,16:0,16:0,17:0,21	0:13:16:16:17:21
R1	5836776	G	T	1/1:1/1:1/1:1/1:1/1:1/1	0,38:0,34:0,35:0,28:0,35:0,40	38:34:35:28:35:40
R1	5836828	C	T	1/1:1/1:1/1:1/1:1/1:1/1	0,81:0,80:1,63:0,63:0,77:0,87	81:80:64:63:77:87
R1	5836863	T	C	1/1:1/1:1/1:1/1:1/1:1/1	0,95:0,99:0,75:0,83:0,95:0,122	95:99:75:83:95:122
R1	5836876	G	A	1/1:1/1:1/1:1/1:1/1:1/1	0,103:0,112:0,79:0,92:0,98:0,129	103:112:79:92:98:129
R1	5837007	G	A	1/1:1/1:1/1:1/1:1/1:1/1	0,48:0,42:0,45:0,53:0,43:0,45	48:42:45:53:43:45
R1	5837064	G	A	1/1:1/1:1/1:1/1:1/1:1/1	0,33:0,36:0,30:0,51:0,38:0,63	33:36:30:51:38:63
R1	5837067	A	G	1/1:1/1:1/1:1/1:1/1:1/1	0,33:0,36:0,30:0,51:0,38:0,63	33:36:30:51:38:63
R1	5864458	A	G	1/1:1/1:./.:1/1:1/1:1/1	0,11:0,13:0:0,17:0,17:0,19	11:13:0:17:17:19
R1	5864464	C	T	1/1:1/1:./.:1/1:1/1:1/1	0,10:0,12:0:0,16:0,17:0,17	10:12:0:16:17:17
R1	5864668	T	C	1/1:./.:./.:./.:./.:1/1	0,11:0:0:0:0:0,12	11:0:0:0:0:12
R1	5866013	C	G	1/1:./.:./.:./.:./.:1/1	0,22:0:0:0:0:0,10	22:0:0:0:0:10
R1	5866052	G	A	1/1:./.:./.:./.:./.:1/1	0,20:0:0:0:0:0,11	20:0:0:0:0:11
R1	5866107	A	G	1/1:1/1:./.:./.:1/1:1/1	0,18:0,14:0:0:0,11:0,14	18:14:0:0:11:14
R1	5866354	C	G	1/1:1/1:1/1:./.:./.:1/1	0,12:0,13:0,11:0:0:0,15	12:13:11:0:0:15
R1	5866398	A	T	1/1:1/1:1/1:./.:./.:1/1	0,12:0,17:0,13:0:0:0,18	12:17:13:0:0:18
R1	5866402	G	A	1/1:1/1:1/1:./.:./.:1/1	0,12:0,17:0,13:0:0:0,18	12:17:13:0:0:18
R1	5876022	T	C	1/1:1/1:1/1:1/1:1/1:1/1	0,25:0,29:0,23:0,14:0,31:0,47	25:29:23:14:31:47
R1	5876031	T	C	1/1:1/1:1/1:1/1:1/1:1/1	0,27:0,32:0,27:0,15:0,35:0,59	27:32:27:15:35:59
R1	5876145	A	C	1/1:1/1:1/1:1/1:1/1:1/1	0,63:0,65:0,58:0,48:0,56:0,73	63:65:58:48:56:73
R1	5876289	T	C	1/1:1/1:1/1:1/1:1/1:1/1	0,53:0,43:0,53:0,55:0,50:0,51	53:43:53:55:50:51
R1	5876321	G	A	1/1:1/1:1/1:1/1:1/1:1/1	0,58:0,52:0,55:0,57:0,52:0,55	58:52:55:57:52:55
R1	5876339	G	A	1/1:1/1:1/1:1/1:1/1:1/1	0,67:0,51:0,64:0,63:0,52:0,60	67:51:64:63:52:60
R1	5876402	A	C	1/1:1/1:1/1:1/1:1/1:1/1	0,61:0,46:0,59:0,62:0,47:0,63	61:46:59:62:47:63
R1	5876523	A	G	1/1:1/1:1/1:1/1:1/1:1/1	0,54:0,54:0,49:0,40:0,50:0,49	54:54:49:40:50:49
R1	5876735	T	C	1/1:1/1:1/1:1/1:1/1:1/1	0,48:0,41:0,32:0,45:0,29:0,38	48:41:32:45:29:38
R1	5876956	G	A	1/1:1/1:1/1:1/1:1/1:1/1	0,40:0,38:0,31:0,35:0,23:0,26	40:38:31:35:23:26
R1	5877113	A	C	1/1:1/1:1/1:1/1:1/1:1/1	0,44:0,43:0,42:0,27:0,32:0,49	44:43:42:27:32:49
R1	5877651	A	G	./.:1/1:1/1:./.:./.:1/1	0:0,11:0,13:0:0:0,16	0:11:13:0:0:16
R1	5877660	A	T	1/1:1/1:1/1:1/1:./.:1/1	0,13:0,11:0,15:0,8:0:0,30	13:11:15:8:0:30
R1	5878064	G	A	1/1:1/1:1/1:1/1:1/1:1/1	0,34:0,34:0,31:0,50:0,22:0,29	34:34:31:50:22:29
R1	5910065	C	G	1/1:1/1:1/1:1/1:1/1:1/1	0,50:0,53:0,44:0,79:0,60:0,107	50:53:44:79:60:107
R1	5910079	G	C	1/1:1/1:1/1:1/1:1/1:1/1	0,52:0,56:0,43:0,78:0,57:0,107	52:56:43:78:57:107
R1	5910442	T	C	1/1:1/1:1/1:1/1:1/1:1/1	0,28:0,27:0,23:0,42:0,31:0,45	28:27:23:42:31:45
R1	5910625	G	T	1/1:1/1:1/1:1/1:1/1:1/1	0,63:0,72:0,67:0,63:0,58:0,81	63:72:67:63:58:81
R1	5910640	C	T	1/1:1/1:1/1:1/1:1/1:1/1	0,67:0,74:0,71:0,65:0,53:1,78	67:74:71:65:53:79
R1	5910695	C	T	1/1:1/1:1/1:1/1:1/1:1/1	0,76:0,67:0,84:0,81:0,64:0,78	76:67:84:81:64:78
R1	5910718	T	C	1/1:1/1:1/1:1/1:1/1:1/1	0,64:0,70:0,74:0,65:0,55:0,67	64:70:74:65:55:67
R1	5910733	T	A	1/1:1/1:1/1:1/1:1/1:1/1	0,65:0,66:0,72:0,72:0,59:0,71	65:66:72:72:59:71
R1	5910880	C	T	1/1:1/1:1/1:1/1:1/1:1/1	0,47:0,50:0,57:0,61:0,59:0,69	47:50:57:61:59:69
R1	5911033	C	T	1/1:1/1:1/1:1/1:1/1:1/1	0,69:0,62:0,74:0,57:0,60:0,99	69:62:74:57:60:99
R1	5911057	C	G	1/1:1/1:1/1:1/1:1/1:1/1	0,71:0,64:0,78:0,55:0,63:0,94	71:64:78:55:63:94
R1	5911117	A	T	1/1:1/1:1/1:1/1:1/1:1/1	0,82:0,62:0,102:0,86:0,82:1,97	82:62:102:86:82:98
R1	5911189	T	C	1/1:1/1:1/1:1/1:1/1:1/1	0,77:0,70:0,94:0,100:0,84:1,88	77:70:94:100:84:89
R1	5911330	C	T	1/1:1/1:1/1:1/1:1/1:1/1	0,87:0,79:0,92:0,83:0,59:0,92	87:79:92:83:59:92
R1	5911396	A	G	1/1:1/1:1/1:1/1:1/1:1/1	0,80:0,75:0,74:0,78:0,56:0,83	80:75:74:78:56:83
R1	5911453	C	G	1/1:1/1:1/1:1/1:1/1:1/1	0,72:0,60:0,70:0,69:0,57:0,86	72:60:70:69:57:86
R1	5911471	T	C	1/1:1/1:1/1:1/1:1/1:1/1	0,63:0,56:0,60:0,65:0,61:0,87	63:56:60:65:61:87
R1	5912246	A	G	1/1:1/1:1/1:1/1:1/1:1/1	0,99:0,84:0,101:0,89:0,75:0,113	99:84:101:89:75:113
R1	5912312	G	A	1/1:1/1:1/1:1/1:1/1:1/1	0,101:0,100:0,102:0,77:0,82:0,113	101:100:102:77:82:113
R1	5912315	T	G	1/1:1/1:1/1:1/1:1/1:1/1	0,101:0,100:0,102:0,77:0,82:0,113	101:100:102:77:82:113
R1	5912360	G	A	1/1:1/1:1/1:1/1:1/1:1/1	0,105:0,85:0,97:0,78:0,68:0,105	105:85:97:78:68:105
R1	5912422	G	A	1/1:1/1:1/1:1/1:1/1:1/1	0,95:0,67:0,70:0,54:0,52:0,66	95:67:70:54:52:66
R1	5913786	A	T	1/1:1/1:./.:./.:1/1:1/1	0,24:0,12:0:0:0,11:0,10	24:12:0:0:11:10
R1	5913898	A	G	1/1:1/1:1/1:1/1:1/1:1/1	0,24:0,19:0,20:0,11:0,15:0,17	24:19:20:11:15:17
R1	5913977	G	A	1/1:1/1:1/1:1/1:1/1:1/1	0,47:0,34:0,48:0,27:0,32:0,45	47:34:48:27:32:45
R1	5914013	A	G	1/1:1/1:1/1:1/1:1/1:1/1	0,49:0,26:0,44:0,28:0,36:0,46	49:26:44:28:36:46
R1	5914137	A	G	1/1:1/1:1/1:1/1:1/1:1/1	0,38:0,23:0,42:0,23:1,26:0,34	38:23:42:23:27:34
R1	5914150	C	G	1/1:1/1:1/1:1/1:1/1:1/1	0,35:0,19:0,36:0,21:0,24:0,33	35:19:36:21:24:33
R1	5914185	G	A	1/1:1/1:1/1:1/1:1/1:1/1	0,23:0,11:0,21:0,16:0,19:0,25	23:11:21:16:19:25
R1	5915709	A	T	./.:1/1:./.:./.:./.:./.	0:0,10:0:0:0:0	0:10:0:0:0:0
R1	5922284	G	A	1/1:1/1:1/1:1/1:1/1:1/1	0,30:0,23:0,32:0,45:0,18:0,40	30:23:32:45:18:40
R1	5935869	C	T	1/1:1/1:1/1:1/1:1/1:1/1	0,39:0,53:0,70:0,102:0,90:0,122	39:53:70:102:90:122
R1	5935887	C	T	1/1:1/1:1/1:1/1:1/1:1/1	0,55:0,62:0,85:0,115:0,110:1,175	55:62:85:115:110:176
R1	5936196	T	G	1/1:1/1:1/1:1/1:1/1:1/1	0,168:0,206:0,239:0,137:0,169:0,258	168:206:239:137:169:258
R1	5936240	C	G	1/1:1/1:1/1:1/1:1/1:1/1	0,171:0,221:0,227:0,147:0,183:0,236	171:221:227:147:183:236
R1	5936271	C	T	1/1:1/1:1/1:1/1:1/1:1/1	0,165:0,194:0,207:0,148:0,185:0,255	165:194:207:148:185:255
R1	5937283	A	G	1/1:1/1:1/1:1/1:1/1:1/1	0,112:0,143:0,148:0,182:0,180:0,203	112:143:148:182:180:203
R1	5937808	T	C	1/1:1/1:1/1:1/1:1/1:1/1	0,113:0,230:0,180:0,220:0,199:0,217	113:230:180:220:199:217
R1	5966169	T	G	1/1:1/1:1/1:1/1:1/1:1/1	0,66:0,66:0,56:0,46:0,42:0,64	66:66:56:46:42:64
R1	6026082	G	C	1/1:1/1:1/1:1/1:1/1:1/1	0,121:0,154:0,98:0,80:0,73:0,78	121:154:98:80:73:78
R1	6138679	A	C	1/1:1/1:1/1:1/1:1/1:1/1	0,23:0,25:0,25:0,24:0,23:0,32	23:25:25:24:23:32
R1	6200335	T	C	1/1:1/1:1/1:1/1:1/1:1/1	0,30:0,36:0,31:0,22:0,19:0,34	30:36:31:22:19:34
R1	6202927	C	G	1/1:1/1:1/1:1/1:1/1:1/1	0,67:0,55:0,75:0,52:0,41:0,52	67:55:75:52:41:52
R1	6206623	G	A	1/1:1/1:1/1:1/1:1/1:1/1	0,960:0,714:0,815:0,660:1,651:2,961	960:714:815:660:652:963
R1	6267487	G	A	./.:1/1:./.:./.:./.:./.	0:0,11:0:0:0:0	0:11:0:0:0:0
R1	6268409	A	G	1/1:1/1:1/1:1/1:1/1:1/1	0,116:0,114:0,180:0,112:0,144:0,200	116:114:180:112:144:200
R1	6271283	G	A	1/1:1/1:1/1:./.:./.:1/1	0,16:0,11:0,12:0:0:0,10	16:11:12:0:0:10
R1	6271380	T	A	1/1:1/1:1/1:1/1:1/1:1/1	0,23:0,32:0,34:0,21:0,15:0,26	23:32:34:21:15:26
R1	6271395	G	A	1/1:1/1:1/1:1/1:1/1:1/1	0,21:0,34:0,35:0,20:0,16:0,24	21:34:35:20:16:24
R1	6271454	T	C	1/1:1/1:1/1:1/1:1/1:1/1	0,28:0,29:0,28:0,17:0,12:0,20	28:29:28:17:12:20
R1	6272027	C	T	1/1:1/1:1/1:./.:./.:1/1	0,13:0,11:0,16:0:0:0,14	13:11:16:0:0:14
R1	6272201	G	T	1/1:1/1:1/1:1/1:1/1:1/1	0,53:0,46:0,43:0,39:0,13:0,34	53:46:43:39:13:34
R1	6272246	T	G	1/1:1/1:1/1:1/1:1/1:1/1	0,67:0,49:0,50:0,42:0,10:0,42	67:49:50:42:10:42
R1	6272268	C	T	1/1:1/1:1/1:1/1:1/1:1/1	0,59:0,57:0,49:0,42:0,10:0,38	59:57:49:42:10:38
R1	6272304	C	T	1/1:1/1:1/1:1/1:1/1:1/1	0,71:0,54:0,58:0,51:0,12:0,42	71:54:58:51:12:42
R1	6272375	T	C	1/1:1/1:1/1:1/1:./.:1/1	0,45:0,35:0,34:0,31:0:0,24	45:35:34:31:0:24
R1	6284050	T	C	./.:1/1:./.:./.:./.:./.	0:0,14:0:0:0:0	0:14:0:0:0:0
R1	6284053	C	G	./.:1/1:./.:./.:./.:./.	0:0,15:0:0:0:0	0:15:0:0:0:0
R1	6284092	A	G	./.:1/1:./.:./.:./.:./.	0:0,15:0:0:0:0	0:15:0:0:0:0
R1	6284099	A	G	./.:1/1:./.:./.:./.:./.	0:0,11:0:0:0:0	0:11:0:0:0:0
R1	6284127	G	A	./.:1/1:./.:./.:./.:./.	0:0,11:0:0:0:0	0:11:0:0:0:0
R1	6293048	A	T	1/1:1/1:1/1:1/1:1/1:1/1	0,23:0,18:0,16:0,22:0,33:0,45	23:18:16:22:33:45
R1	6294061	T	C	1/1:1/1:1/1:1/1:1/1:1/1	0,50:0,67:0,63:0,69:0,74:0,102	50:67:63:69:74:102
R1	6294079	A	T	1/1:1/1:1/1:1/1:1/1:1/1	0,58:1,72:0,67:0,83:0,80:0,114	58:73:67:83:80:114
R1	6294115	A	C	1/1:1/1:1/1:1/1:1/1:1/1	1,70:0,82:0,81:0,90:0,91:0,124	71:82:81:90:91:124
R1	6294315	G	C	1/1:1/1:1/1:1/1:1/1:1/1	0,69:0,92:0,64:0,75:0,68:0,88	69:92:64:75:68:88
R1	6295537	G	A	./.:1/1:./.:./.:./.:1/1	0:0,10:0:0:0:0,10	0:10:0:0:0:10
R1	6295847	G	T	1/1:1/1:1/1:1/1:1/1:1/1	0,20:0,16:0,14:0,17:0,13:0,26	20:16:14:17:13:26
R1	6295878	G	C	1/1:1/1:1/1:1/1:1/1:1/1	0,20:0,13:0,16:0,17:0,17:0,27	20:13:16:17:17:27
R1	6296922	A	G	1/1:1/1:1/1:1/1:1/1:1/1	0,35:0,24:0,31:0,32:0,18:0,28	35:24:31:32:18:28
R1	6296937	T	C	1/1:1/1:1/1:1/1:1/1:1/1	0,33:0,26:0,33:0,33:0,19:0,28	33:26:33:33:19:28
R1	6296958	C	G	1/1:1/1:1/1:1/1:1/1:1/1	0,41:0,26:0,35:0,33:0,22:0,33	41:26:35:33:22:33
R1	6297018	C	G	1/1:1/1:1/1:1/1:1/1:1/1	0,31:0,27:0,41:0,26:0,22:0,31	31:27:41:26:22:31
R1	6297102	T	C	1/1:1/1:1/1:1/1:1/1:1/1	0,38:0,29:0,35:0,24:0,25:0,40	38:29:35:24:25:40
R1	6297150	C	T	1/1:1/1:1/1:1/1:1/1:1/1	0,41:0,31:0,45:0,38:0,28:0,48	41:31:45:38:28:48
R1	6297168	T	C	1/1:1/1:1/1:1/1:1/1:1/1	0,39:0,29:0,42:0,33:0,27:0,46	39:29:42:33:27:46
R1	6297204	C	G	1/1:1/1:1/1:1/1:1/1:1/1	0,34:0,23:0,42:0,32:0,27:0,52	34:23:42:32:27:52
R1	6297396	T	C	1/1:1/1:1/1:1/1:1/1:1/1	0,33:0,22:0,22:0,23:0,52:0,43	33:22:22:23:52:43
R1	6297525	G	A	1/1:1/1:1/1:1/1:1/1:1/1	0,38:0,18:0,21:0,25:0,21:0,28	38:18:21:25:21:28
R1	6298607	A	G	./.:1/1:1/1:./.:./.:1/1	0:0,11:0,10:0:0:0,13	0:11:10:0:0:13
R1	6298751	G	A	./.:1/1:./.:./.:./.:./.	0:0,11:0:0:0:0	0:11:0:0:0:0
R1	6298928	T	C	1/1:./.:./.:1/1:./.:0/1	0,11:0:0:0,11:0:1,12	11:0:0:11:0:13
R1	6298957	A	G	1/1:./.:1/1:1/1:./.:1/1	0,12:0:0,11:0,11:0:0,13	12:0:11:11:0:13
R1	6299017	T	G	1/1:./.:1/1:./.:./.:1/1	0,14:0:0,10:0:0:0,11	14:0:10:0:0:11
R1	6299269	A	G	1/1:./.:./.:./.:./.:1/1	0,13:0:0:0:0:0,11	13:0:0:0:0:11
R1	6299825	T	A	./.:1/1:./.:1/1:./.:1/1	0:0,12:0:0,11:0:0,10	0:12:0:11:0:10
R1	6299870	G	C	./.:1/1:./.:1/1:./.:1/1	0:0,12:0:0,12:0:0,10	0:12:0:12:0:10
R1	6299897	A	C	./.:1/1:./.:1/1:./.:./.	0:0,11:0:0,10:0:0	0:11:0:10:0:0
R1	6452162	G	C	0/1:0/1:0/1:0/1:0/1:0/1	38,15:38,33:39,20:13,5:19,19:20,19	53:71:59:18:38:39
R1	6471895	G	A	1/1:1/1:1/1:1/1:1/1:1/1	0,16:0,12:0,19:0,27:0,17:0,23	16:12:19:27:17:23
R1	6471904	C	A	1/1:1/1:1/1:1/1:1/1:1/1	0,15:0,12:0,18:0,25:0,17:0,21	15:12:18:25:17:21
R1	6471940	C	A	1/1:./.:1/1:1/1:1/1:1/1	0,13:0:0,20:0,29:0,17:0,21	13:0:20:29:17:21
R1	6511194	A	G	1/1:1/1:1/1:1/1:1/1:1/1	0,132:0,136:0,126:0,67:0,78:0,71	132:136:126:67:78:71
R1	6515585	A	G	1/1:1/1:1/1:./.:./.:1/1	0,10:0,10:0,11:0:0:0,10	10:10:11:0:0:10
R1	6520560	A	G	./.:1/1:./.:./.:./.:./.	0:0,233:0:0:0:0	0:233:0:0:0:0
R1	6520567	C	T	./.:1/1:./.:./.:./.:./.	0:0,245:0:0:0:0	0:245:0:0:0:0
R1	6521325	T	C	1/1:1/1:1/1:1/1:1/1:1/1	0,446:0,412:0,485:0,62:0,51:0,87	446:412:485:62:51:87
R1	6522101	A	T	1/1:1/1:1/1:./.:./.:1/1	0,14:0,16:0,21:0:0:0,13	14:16:21:0:0:13
R1	6523942	T	C	1/1:1/1:1/1:1/1:1/1:1/1	0,68:0,61:0,77:0,84:0,61:0,35	68:61:77:84:61:35
R1	6524166	C	A	1/1:1/1:1/1:1/1:1/1:1/1	0,68:0,66:0,70:0,58:0,68:0,67	68:66:70:58:68:67
R1	6524199	A	C	1/1:1/1:1/1:1/1:1/1:1/1	1,103:0,103:0,115:0,103:0,141:0,115	104:103:115:103:141:115
R1	6524265	C	T	1/1:1/1:1/1:1/1:1/1:1/1	0,101:0,111:0,122:0,183:0,226:0,225	101:111:122:183:226:225
R1	6524268	T	A	1/1:1/1:1/1:1/1:1/1:1/1	0,101:0,111:0,122:0,183:0,226:0,225	101:111:122:183:226:225
R1	6524385	T	C	1/1:1/1:1/1:1/1:1/1:1/1	0,181:0,208:0,182:0,232:0,235:0,350	181:208:182:232:235:350
R1	6603869	A	G	./.:0/1:./.:./.:./.:./.	0:7,3:0:0:0:0	0:10:0:0:0:0
R1	6604433	A	C	./.:0/1:0/1:./.:./.:./.	0:11,6:12,3:0:0:0	0:17:15:0:0:0
R1	6604459	A	C	./.:0/1:0/1:./.:./.:./.	0:9,8:11,5:0:0:0	0:17:16:0:0:0
R1	6723506	G	A	1/1:1/1:1/1:1/1:1/1:1/1	0,92:0,154:0,120:0,23:0,24:0,23	92:154:120:23:24:23
R1	6736258	C	G	1/1:1/1:./.:./.:1/1:1/1	0,11:0,9:0:0:0,10:0,12	11:9:0:0:10:12
R1	6736589	T	C	./.:1/1:./.:./.:./.:./.	0:0,9:0:0:0:0	0:9:0:0:0:0
R1	6738528	T	A	1/1:1/1:1/1:1/1:1/1:1/1	0,11:0,18:0,19:0,54:0,50:0,54	11:18:19:54:50:54
R1	6738625	T	C	1/1:1/1:1/1:1/1:1/1:1/1	0,63:0,65:0,66:0,57:0,65:0,88	63:65:66:57:65:88
R1	6739150	G	A	1/1:1/1:1/1:1/1:1/1:1/1	0,65:0,68:0,59:0,46:0,46:0,57	65:68:59:46:46:57
R1	6739162	G	A	1/1:1/1:1/1:1/1:1/1:1/1	0,71:0,76:0,72:0,46:0,48:0,63	71:76:72:46:48:63
R1	6739638	A	G	1/1:1/1:1/1:1/1:1/1:1/1	0,58:0,47:0,57:0,49:0,36:0,42	58:47:57:49:36:42
R1	6740453	G	A	1/1:1/1:1/1:1/1:1/1:1/1	0,35:0,46:0,23:0,43:0,29:0,42	35:46:23:43:29:42
R1	6741076	T	G	1/1:1/1:1/1:./.:./.:1/1	0,24:0,28:0,25:0:0:0,10	24:28:25:0:0:10
R1	6741632	G	A	1/1:1/1:1/1:1/1:1/1:1/1	0,11:0,20:0,16:0,23:0,13:0,26	11:20:16:23:13:26
R1	6754376	C	T	1/1:1/1:1/1:1/1:1/1:1/1	0,65:0,71:0,73:0,67:0,66:0,68	65:71:73:67:66:68
R1	6754424	C	T	1/1:1/1:1/1:1/1:1/1:1/1	0,95:0,98:0,101:0,98:0,98:0,117	95:98:101:98:98:117
R1	6754486	G	A	1/1:1/1:1/1:1/1:1/1:1/1	0,98:0,129:0,122:0,130:0,112:0,142	98:129:122:130:112:142
R1	6754538	G	A	1/1:1/1:1/1:1/1:1/1:1/1	0,85:0,120:0,111:0,121:0,116:0,110	85:120:111:121:116:110
R1	6754540	C	G	1/1:1/1:1/1:1/1:1/1:1/1	0,85:0,120:0,111:0,121:0,116:0,110	85:120:111:121:116:110
R1	6754739	A	G	1/1:1/1:1/1:1/1:1/1:1/1	0,78:0,70:0,67:0,67:0,64:0,87	78:70:67:67:64:87
R1	6754941	A	T	1/1:1/1:1/1:1/1:1/1:1/1	0,56:0,51:0,42:0,50:0,40:0,57	56:51:42:50:40:57
R1	6755104	C	T	1/1:1/1:1/1:1/1:1/1:1/1	0,50:0,51:0,51:0,43:0,43:0,53	50:51:51:43:43:53
R1	6755450	T	C	1/1:1/1:1/1:1/1:1/1:1/1	0,33:0,28:0,28:0,23:0,19:0,25	33:28:28:23:19:25
R1	6755942	C	G	1/1:1/1:1/1:1/1:1/1:1/1	0,20:0,24:0,17:0,34:0,26:0,31	20:24:17:34:26:31
R1	6756003	C	A	1/1:1/1:1/1:1/1:1/1:1/1	0,30:0,30:0,28:0,45:0,37:0,58	30:30:28:45:37:58
R1	6764003	C	T	1/1:1/1:1/1:1/1:1/1:1/1	0,37:0,39:0,32:0,49:0,39:0,53	37:39:32:49:39:53
R1	6764519	T	C	./.:1/1:./.:./.:./.:./.	0:0,10:0:0:0:0	0:10:0:0:0:0
R1	6765261	C	T	1/1:1/1:1/1:1/1:1/1:1/1	0,50:0,46:0,47:0,65:0,37:0,60	50:46:47:65:37:60
R1	6765423	C	G	1/1:1/1:1/1:1/1:1/1:1/1	0,56:0,49:0,55:0,80:0,45:0,90	56:49:55:80:45:90
R1	6765549	G	A	1/1:1/1:1/1:1/1:1/1:1/1	0,74:0,63:0,78:0,87:0,76:0,106	74:63:78:87:76:106
R1	6766201	A	T	1/1:./.:1/1:./.:./.:1/1	0,21:0:0,16:0:0:0,33	21:0:16:0:0:33
R1	6777037	A	G	./.:1/1:./.:./.:./.:./.	0:0,10:0:0:0:0	0:10:0:0:0:0
R1	6785684	T	G	./.:1/1:./.:./.:./.:./.	0:0,20:0:0:0:0	0:20:0:0:0:0
R1	6797106	G	T	./.:1/1:./.:./.:./.:./.	0:0,10:0:0:0:0	0:10:0:0:0:0
R1	6821592	A	G	1/1:1/1:1/1:./.:./.:1/1	0,15:0,14:0,11:0:0:0,15	15:14:11:0:0:15
R1	6828012	A	C	1/1:./.:./.:1/1:./.:./.	0,18:0:0:0,11:0:0	18:0:0:11:0:0
R1	6828018	A	C	1/1:./.:./.:1/1:./.:./.	0,19:0:0:0,12:0:0	19:0:0:12:0:0
R1	6828057	A	G	1/1:1/1:1/1:1/1:./.:1/1	0,38:0,16:0,20:0,20:0:0,27	38:16:20:20:0:27
R1	6831852	C	A	1/1:1/1:1/1:1/1:1/1:1/1	0,26:0,25:0,19:0,36:0,34:0,38	26:25:19:36:34:38
R1	6832708	A	C	1/1:1/1:1/1:1/1:1/1:1/1	0,39:0,44:0,38:0,42:0,26:0,39	39:44:38:42:26:39
R1	6833147	G	A	1/1:1/1:1/1:1/1:1/1:1/1	0,21:0,27:0,29:0,31:0,25:0,20	21:27:29:31:25:20
R1	6833391	G	A	1/1:1/1:1/1:1/1:1/1:1/1	0,33:0,39:0,36:0,33:0,31:0,36	33:39:36:33:31:36
R1	6833412	G	A	1/1:1/1:1/1:1/1:1/1:1/1	0,30:0,31:0,35:0,31:0,29:0,28	30:31:35:31:29:28
R1	6833609	T	C	1/1:1/1:1/1:1/1:1/1:1/1	0,22:0,22:0,35:0,31:0,19:0,37	22:22:35:31:19:37
R1	6833633	A	G	1/1:1/1:1/1:1/1:1/1:1/1	0,27:0,28:0,38:0,39:0,22:0,40	27:28:38:39:22:40
R1	6833756	A	T	1/1:1/1:1/1:1/1:1/1:1/1	0,34:0,45:0,35:0,31:0,23:0,40	34:45:35:31:23:40
R1	6833780	G	A	1/1:1/1:1/1:1/1:1/1:1/1	0,36:0,47:0,41:0,25:0,26:0,44	36:47:41:25:26:44
R1	6833903	G	A	1/1:1/1:1/1:1/1:1/1:1/1	0,41:0,49:0,41:0,20:0,25:0,49	41:49:41:20:25:49
R1	6833924	G	A	1/1:1/1:1/1:1/1:1/1:1/1	0,51:0,51:0,47:0,23:0,29:0,53	51:51:47:23:29:53
R1	6834030	T	C	1/1:1/1:1/1:1/1:1/1:1/1	0,33:0,25:0,29:0,19:0,24:0,46	33:25:29:19:24:46
R1	6835093	T	C	1/1:1/1:1/1:1/1:1/1:1/1	0,75:0,74:0,73:0,42:0,61:1,63	75:74:73:42:61:64
R1	6835147	A	T	1/1:1/1:1/1:1/1:1/1:1/1	0,84:0,83:0,68:0,41:0,57:0,89	84:83:68:41:57:89
R1	6835442	C	T	1/1:1/1:1/1:1/1:1/1:1/1	0,48:0,42:0,51:0,46:0,47:0,46	48:42:51:46:47:46
R1	6835566	T	G	1/1:1/1:1/1:1/1:1/1:1/1	0,54:0,38:0,48:0,29:1,33:0,56	54:38:48:29:34:56
R1	6835589	C	T	1/1:1/1:1/1:1/1:1/1:1/1	0,53:0,43:0,43:0,28:0,29:0,53	53:43:43:28:29:53
R1	6835643	C	T	1/1:1/1:1/1:1/1:1/1:1/1	0,51:0,41:0,38:0,32:0,34:0,58	51:41:38:32:34:58
R1	6835665	G	T	1/1:1/1:1/1:1/1:1/1:1/1	0,56:0,39:0,49:0,41:0,40:0,55	56:39:49:41:40:55
R1	6835941	A	G	1/1:1/1:1/1:1/1:1/1:1/1	0,47:1,60:0,50:0,58:0,57:0,55	47:61:50:58:57:55
R1	6836259	A	G	1/1:1/1:1/1:1/1:1/1:1/1	0,60:0,54:0,69:0,53:0,32:0,71	60:54:69:53:32:71
R1	6836415	C	A	1/1:1/1:1/1:1/1:1/1:1/1	0,66:0,54:0,50:0,42:0,35:0,46	66:54:50:42:35:46
R1	6836460	C	T	1/1:1/1:1/1:1/1:1/1:1/1	0,72:0,51:0,54:0,40:0,40:0,62	72:51:54:40:40:62
R1	6838161	A	G	1/1:1/1:1/1:1/1:1/1:1/1	0,122:0,127:0,115:0,166:0,171:0,231	122:127:115:166:171:231
R1	6838324	C	T	1/1:1/1:1/1:1/1:1/1:1/1	0,54:0,56:0,58:0,52:0,62:0,53	54:56:58:52:62:53
R1	6838436	A	G	1/1:1/1:1/1:./.:./.:1/1	0,24:0,14:0,11:0:0:0,11	24:14:11:0:0:11
R1	6839427	T	A	1/1:1/1:1/1:1/1:1/1:1/1	0,205:0,210:0,138:0,171:0,147:0,180	205:210:138:171:147:180
R1	6839467	G	T	1/1:1/1:1/1:1/1:1/1:1/1	0,259:0,261:0,186:0,221:0,196:0,240	259:261:186:221:196:240
R1	6865291	A	G	./.:1/1:./.:./.:./.:./.	0:0,10:0:0:0:0	0:10:0:0:0:0
R1	6865308	G	C	1/1:1/1:./.:./.:./.:1/1	0,11:0,11:0:0:0:0,10	11:11:0:0:0:10
R1	6865367	A	G	1/1:./.:./.:./.:./.:1/1	0,10:0:0:0:0:0,10	10:0:0:0:0:10
R1	6880107	G	C	1/1:1/1:1/1:1/1:./.:1/1	0,17:0,31:0,25:0,14:0:0,9	17:31:25:14:0:9
R1	6880121	A	G	1/1:1/1:1/1:1/1:./.:1/1	0,16:0,38:0,27:0,14:0:0,11	16:38:27:14:0:11
R1	6880338	C	T	1/1:1/1:1/1:1/1:./.:1/1	0,29:0,34:0,17:0,18:0:0,16	29:34:17:18:0:16
R1	6880344	C	G	1/1:1/1:1/1:1/1:./.:1/1	0,29:0,34:0,16:0,17:0:0,16	29:34:16:17:0:16
R1	6880422	G	T	1/1:1/1:1/1:./.:./.:1/1	0,22:0,24:0,11:0:0:0,11	22:24:11:0:0:11
R1	6904645	G	T	1/1:1/1:1/1:1/1:1/1:1/1	0,39:0,31:0,32:0,35:0,29:0,58	39:31:32:35:29:58
R1	6904670	A	G	1/1:1/1:1/1:1/1:1/1:1/1	0,57:0,50:0,49:0,50:0,34:0,76	57:50:49:50:34:76
R1	6904857	G	A	1/1:1/1:1/1:1/1:1/1:1/1	0,65:0,66:0,54:0,57:0,43:0,68	65:66:54:57:43:68
R1	6904978	C	A	1/1:1/1:1/1:1/1:1/1:1/1	0,49:0,51:0,45:0,46:0,44:0,48	49:51:45:46:44:48
R1	6906081	T	C	1/1:1/1:1/1:1/1:1/1:1/1	0,49:0,52:0,54:0,45:0,37:0,49	49:52:54:45:37:49
R1	6906257	T	C	1/1:1/1:1/1:1/1:1/1:1/1	0,46:0,41:0,42:0,52:0,27:0,69	46:41:42:52:27:69
R1	6907042	T	A	1/1:1/1:1/1:1/1:1/1:1/1	0,23:0,33:0,25:0,28:0,15:0,43	23:33:25:28:15:43
R1	6907066	G	C	1/1:1/1:1/1:1/1:1/1:1/1	0,28:0,36:0,25:0,32:0,21:0,51	28:36:25:32:21:51
R1	6907268	A	G	1/1:1/1:1/1:1/1:1/1:1/1	0,50:0,46:0,36:0,38:0,28:0,67	50:46:36:38:28:67
R1	6907343	T	C	1/1:1/1:1/1:1/1:1/1:1/1	0,46:0,52:0,50:0,42:0,44:0,86	46:52:50:42:44:86
R1	6907428	G	A	1/1:1/1:1/1:1/1:1/1:1/1	0,46:0,48:0,48:0,39:0,47:0,49	46:48:48:39:47:49
R1	6942225	T	G	1/1:./.:1/1:1/1:./.:./.	0,45:0:0,47:0,47:0:0	45:0:47:47:0:0
R1	6942243	T	A	1/1:./.:1/1:1/1:./.:./.	0,45:0:0,43:0,46:0:0	45:0:43:46:0:0
R1	6942282	C	A	1/1:./.:1/1:1/1:1/1:1/1	0,48:0:0,41:0,33:0,11:0,15	48:0:41:33:11:15
R1	6946050	T	G	1/1:1/1:1/1:1/1:1/1:1/1	0,21:0,34:0,29:0,36:0,24:0,46	21:34:29:36:24:46
R1	6947763	C	A	1/1:1/1:1/1:1/1:1/1:1/1	0,25:0,23:0,16:0,25:0,22:0,60	25:23:16:25:22:60
R1	6947886	T	C	1/1:1/1:1/1:1/1:1/1:1/1	0,45:0,60:0,55:0,112:0,82:0,168	45:60:55:112:82:168
R1	6947970	T	C	1/1:1/1:1/1:1/1:1/1:1/1	0,60:0,72:0,61:0,132:0,118:0,167	60:72:61:132:118:167
R1	6947976	A	C	1/1:1/1:1/1:1/1:1/1:1/1	0,60:0,71:1,61:0,130:0,119:0,160	60:71:62:130:119:160
R1	6948684	C	T	1/1:1/1:1/1:1/1:1/1:1/1	0,52:0,45:0,46:0,58:0,51:0,57	52:45:46:58:51:57
R1	6948687	G	C	1/1:1/1:1/1:1/1:1/1:1/1	0,52:0,45:0,46:0,58:0,52:0,59	52:45:46:58:52:59
R1	6948899	G	T	1/1:1/1:1/1:1/1:1/1:1/1	0,55:0,67:0,65:0,80:0,83:0,91	55:67:65:80:83:91
R1	6949191	A	T	1/1:1/1:1/1:1/1:1/1:1/1	0,81:0,93:0,83:0,115:0,99:0,155	81:93:83:115:99:155
R1	6949359	T	C	1/1:1/1:1/1:1/1:1/1:1/1	0,76:0,80:0,71:0,96:0,109:0,208	76:80:71:96:109:208
R1	6949368	C	T	1/1:1/1:1/1:1/1:1/1:1/1	0,81:0,83:0,70:0,94:0,105:0,181	81:83:70:94:105:181
R1	6949448	G	A	1/1:1/1:1/1:1/1:1/1:1/1	0,62:0,58:0,63:0,74:0,86:0,160	62:58:63:74:86:160
R1	6949491	A	G	1/1:1/1:1/1:1/1:1/1:1/1	0,46:0,36:0,58:0,56:0,55:0,106	46:36:58:56:55:106
R1	6949542	A	G	1/1:1/1:1/1:1/1:1/1:1/1	0,34:0,22:0,37:0,36:0,35:0,115	34:22:37:36:35:115
R1	6969875	T	C	1/1:1/1:1/1:1/1:1/1:1/1	0,1011:0,803:1,881:0,914:0,1038:2,1142	1011:803:882:914:1038:1144
R1	6969959	C	G	1/1:1/1:1/1:1/1:1/1:1/1	0,884:1,632:2,716:1,743:0,800:0,1056	884:633:718:744:800:1056
R1	6969971	A	G	1/1:1/1:1/1:1/1:1/1:1/1	0,763:0,509:1,631:0,659:0,726:0,903	763:509:632:659:726:903
R1	6970159	A	C	1/1:1/1:1/1:1/1:1/1:1/1	0,19:0,23:0,21:0,16:0,25:0,20	19:23:21:16:25:20
R1	6970201	C	T	1/1:1/1:1/1:1/1:1/1:1/1	0,23:0,23:0,27:0,17:0,25:0,23	23:23:27:17:25:23
R1	6970358	A	T	1/1:1/1:1/1:1/1:1/1:1/1	0,36:0,40:0,37:1,22:1,26:0,39	36:40:37:23:27:39
R1	6970527	G	A	1/1:1/1:1/1:1/1:1/1:1/1	0,18:0,33:0,24:0,22:0,23:0,31	18:33:24:22:23:31
R1	6970545	G	T	1/1:1/1:1/1:1/1:1/1:1/1	0,12:0,27:0,20:0,19:0,18:0,27	12:27:20:19:18:27
R1	6971263	A	T	1/1:1/1:1/1:1/1:1/1:1/1	0,25:0,18:0,13:0,21:0,27:0,27	25:18:13:21:27:27
R1	6971599	A	T	1/1:1/1:1/1:1/1:1/1:1/1	0,20:0,22:0,26:0,27:0,13:0,24	20:22:26:27:13:24
R1	6971674	T	A	1/1:1/1:1/1:1/1:1/1:1/1	0,26:0,24:0,32:0,22:0,22:0,22	26:24:32:22:22:22
R1	6971698	T	C	1/1:1/1:1/1:1/1:1/1:1/1	0,22:0,22:0,28:0,20:0,24:0,20	22:22:28:20:24:20
R1	6971834	C	T	1/1:1/1:1/1:1/1:1/1:1/1	0,18:0,22:0,25:1,16:0,23:0,16	18:22:25:17:23:16
R1	6971921	C	A	1/1:1/1:1/1:1/1:1/1:1/1	0,19:0,22:0,23:0,17:0,21:0,19	19:22:23:17:21:19
R1	6972488	C	A	1/1:1/1:1/1:1/1:1/1:1/1	0,25:0,25:0,34:0,18:0,20:0,29	25:25:34:18:20:29
R1	6972892	A	G	1/1:./.:1/1:./.:1/1:1/1	0,13:0:0,14:0:0,17:0,18	13:0:14:0:17:18
R1	6973153	A	C	1/1:1/1:1/1:1/1:1/1:1/1	0,19:0,20:0,18:0,22:0,18:0,28	19:20:18:22:18:28
R1	6973280	G	A	1/1:1/1:1/1:1/1:1/1:1/1	0,25:0,29:0,18:0,19:0,22:0,23	25:29:18:19:22:23
R1	6973320	A	C	1/1:1/1:1/1:1/1:1/1:1/1	0,30:0,28:0,17:0,16:0,25:0,26	30:28:17:16:25:26
R1	6973471	C	A	1/1:1/1:1/1:1/1:1/1:1/1	0,26:0,21:0,16:0,18:0,20:0,19	26:21:16:18:20:19
R1	6973684	C	T	1/1:./.:./.:1/1:./.:1/1	0,10:0:0:0,13:0:0,11	10:0:0:13:0:11
R1	6973717	A	G	1/1:1/1:1/1:1/1:1/1:1/1	0,17:0,10:0,12:0,19:0,11:0,27	17:10:12:19:11:27
R1	6973765	T	C	1/1:1/1:1/1:1/1:1/1:1/1	0,25:0,20:0,19:0,19:0,14:0,30	25:20:19:19:14:30
R1	6973785	G	C	1/1:1/1:1/1:1/1:1/1:1/1	0,26:0,23:0,18:0,22:0,16:0,33	26:23:18:22:16:33
R1	6973843	A	C	1/1:1/1:1/1:1/1:1/1:1/1	0,22:0,17:0,11:0,12:0,13:0,21	22:17:11:12:13:21
R1	6973845	G	A	1/1:1/1:1/1:1/1:1/1:1/1	0,22:0,17:0,11:0,12:0,13:0,21	22:17:11:12:13:21
R1	6978196	A	T	1/1:1/1:1/1:1/1:1/1:1/1	0,105:0,79:0,92:0,75:0,77:0,82	105:79:92:75:77:82
R1	6978466	A	T	1/1:1/1:1/1:1/1:1/1:1/1	0,102:0,100:0,81:0,87:0,84:0,96	102:100:81:87:84:96
R1	6979197	T	C	1/1:1/1:1/1:1/1:1/1:1/1	0,53:0,54:0,50:0,44:0,48:0,56	53:54:50:44:48:56
R1	6979348	A	G	1/1:1/1:1/1:1/1:1/1:1/1	0,64:0,55:0,59:0,58:1,55:0,53	64:55:59:58:56:53
R1	7016470	C	T	1/1:1/1:1/1:1/1:./.:./.	0,325:0,213:0,351:0,11:0:0	325:213:351:11:0:0
R1	7016521	T	G	./.:1/1:./.:./.:./.:./.	0:0,127:0:0:0:0	0:127:0:0:0:0
R1	7019240	G	A	1/1:1/1:1/1:./.:./.:1/1	0,28:0,17:0,25:0:0:0,10	28:17:25:0:0:10
R1	7022539	C	T	1/1:1/1:1/1:1/1:1/1:1/1	0,48:0,45:0,27:0,37:0,60:0,69	48:45:27:37:60:69
R1	7023366	G	C	1/1:1/1:1/1:1/1:1/1:1/1	0,158:0,156:0,129:0,77:0,64:0,146	158:156:129:77:64:146
R1	7023489	A	C	1/1:1/1:1/1:1/1:1/1:1/1	0,188:0,240:1,197:0,127:0,121:0,196	188:240:198:127:121:196
R1	7024596	C	A	1/1:1/1:1/1:1/1:1/1:1/1	0,233:0,274:1,229:0,173:1,139:0,183	233:274:230:173:140:183
R1	7024698	G	T	1/1:1/1:1/1:1/1:1/1:1/1	0,201:0,240:0,211:0,143:0,125:0,164	201:240:211:143:125:164
R1	7024740	T	A	1/1:1/1:1/1:1/1:1/1:1/1	0,176:0,200:0,205:0,146:0,128:0,185	176:200:205:146:128:185
R1	7024821	C	A	1/1:1/1:1/1:1/1:1/1:1/1	0,148:0,154:0,188:0,150:0,102:0,150	148:154:188:150:102:150
R1	7024854	T	G	1/1:1/1:1/1:1/1:1/1:1/1	0,169:0,178:0,220:0,163:1,102:0,148	169:178:220:163:103:148
R1	7024917	T	C	1/1:1/1:1/1:1/1:1/1:1/1	0,150:0,170:0,203:0,137:0,98:0,137	150:170:203:137:98:137
R1	7025063	T	G	1/1:1/1:1/1:1/1:1/1:1/1	0,174:0,158:0,207:0,128:0,89:0,165	174:158:207:128:89:165
R1	7025088	A	G	1/1:1/1:1/1:1/1:1/1:1/1	0,169:0,176:0,201:0,132:0,71:0,154	169:176:201:132:71:154
R1	7025250	A	G	1/1:1/1:1/1:1/1:1/1:1/1	0,162:0,218:0,229:0,128:0,74:0,147	162:218:229:128:74:147
R1	7025526	T	C	1/1:1/1:1/1:1/1:1/1:1/1	0,151:0,199:0,195:0,132:0,92:0,138	151:199:195:132:92:138
R1	7042974	C	G	./.:./.:1/1:./.:./.:0/1	0:0:0,9:0:0:6,18	0:0:9:0:0:24
R1	7059099	T	C	1/1:1/1:1/1:1/1:1/1:1/1	0,73:0,71:0,75:0,51:0,47:0,55	73:71:75:51:47:55
[truncated: 51,345 more rows]
