# Supplementary material for: Development of SNP and InDel markers by genome resequencing and transcriptome sequencing in radish (Raphanus sativus L.)
Source: BMC Genomics. 2023 Aug 8;24:445. doi: 10.1186/s12864-023-09528-6 (PMC10408230; doi:10.1186/s12864-023-09528-6)
Supplement: Supplementary file 8 — Additional file 8: Supplement Table S11. The information of InDels between two radish cultivars in transcriptome data. [file 12864_2023_9528_MOESM8_ESM.xlsx]

## Sheet: Sheet1
Supplement Table S11. The information of InDels between two radish cultivars in transcriptome data
CHROM	POS	REF	ALT	Genotype (XHT1,XHT2,XHT3,YZH1,YZH2,YZH3)	Depth (XHT1,XHT2,XHT3,YZH1,YZH2,YZH3)	Depth (XHT1,XHT2,XHT3,YZH1,YZH2,YZH3)
R1	76384	GTGT	G	1/1:1/1:1/1:1/1:1/1:1/1	0,19:0,17:0,18:0,13:0,13:0,10	19:17:18:13:13:10
R1	170769	GT	G	1/1:1/1:1/1:1/1:1/1:1/1	0,3:0,5:0,5:0,7:0,10:0,3	3:5:5:7:10:3
R1	187018	A	ATCG	1/1:1/1:1/1:1/1:1/1:1/1	0,32:0,14:0,19:0,14:0,14:1,17	32:14:19:14:14:18
R1	193927	GA	G	1/1:1/1:1/1:1/1:1/1:1/1	5,48:0,46:2,28:13,130:2,98:7,148	53:46:30:143:100:155
R1	197519	C	CA	./.:0/1:./.:./.:./.:0/1	0:23,5:0:0:0:19,5	0:28:0:0:0:24
R1	199373	G	GT	0/1:0/1:0/1:./.:0/1:./.	26,26:16,18:23,13:0:7,4:0	52:34:36:0:11:0
R1	288592	GA	G	1/1:1/1:1/1:1/1:1/1:1/1	0,114:0,111:0,78:0,72:0,67:0,100	114:111:78:72:67:100
R1	308825	.	C	CGTATT	1/1:1/1:1/1:./.:./.:./.	0,19:0,11:0,13:0:0:0
R1	317649	TA	T	./.:1/1:./.:./.:1/1:1/1	0:0,7:0:0:0,7:0,8	0:7:0:0:7:8
R1	319050	GATC	G	1/1:1/1:1/1:1/1:1/1:1/1	3,65:0,66:0,50:0,61:0,59:0,53	68:66:50:61:59:53
R1	321522	GGA	G	0/1:1/1:1/1:1/1:1/1:1/1	2,19:2,28:1,25:0,42:0,36:3,75	21:30:26:42:36:78
R1	357021	A	AATAG	1/1:1/1:1/1:1/1:1/1:1/1	0,17:0,21:0,10:0,15:0,17:0,45	17:21:10:15:17:45
R1	363469	T	TAAC	1/1:1/1:1/1:1/1:1/1:1/1	0,25:0,45:0,36:0,52:0,38:0,56	25:45:36:52:38:56
R1	365727	ACAC	A	1/1:1/1:1/1:1/1:./.:1/1	0,10:0,24:0,17:0,13:0:0,26	10:24:17:13:0:26
R1	370059	GGATGAT	G	1/1:1/1:1/1:1/1:./.:1/1	0,10:0,9:0,8:0,12:0:0,10	10:9:8:12:0:10
R1	440011	ACATCAG	A	1/1:1/1:1/1:1/1:1/1:1/1	0,18:0,25:0,26:0,43:0,36:0,46	18:25:26:43:36:46
R1	443907	G	GA	0/1:0/1:0/1:0/1:0/1:./.	194,87:250,61:207,104:100,78:103,48:0	281:311:311:178:151:0
R1	453439	ATCTC	A	./.:./.:1/1:./.:./.:1/1	0:0:0,15:0:0:0,14	0:0:15:0:0:14
R1	489754	GT	G	1/1:1/1:1/1:0/1:1/1:1/1	5,85:1,87:3,72:6,36:4,74:4,68	90:88:75:42:78:72
R1	490131	CA	C	1/1:1/1:1/1:1/1:1/1:1/1	0,303:0,259:0,214:0,220:0,207:0,143	303:259:214:220:207:143
R1	490137	CTT	C	1/1:1/1:1/1:1/1:1/1:1/1	0,303:0,259:0,214:0,220:0,207:0,143	303:259:214:220:207:143
R1	490191	TA	T	1/1:1/1:1/1:1/1:1/1:1/1	0,34:1,25:0,31:1,23:1,17:1,38	34:26:31:24:18:39
R1	490644	ATTG	A	1/1:1/1:1/1:1/1:1/1:1/1	0,37:0,20:0,14:0,16:0,28:0,46	37:20:14:16:28:46
R1	507900	CT	C	0/1:0/1:0/1:0/1:0/1:1/1	90,170:55,153:65,201:31,80:31,90:20,163	260:208:266:111:121:183
R1	522722	A	AG	1/1:1/1:1/1:./.:./.:1/1	0,19:0,20:0,17:0:0:0,15	19:20:17:0:0:15
R1	524597	G	GCTA	0/1:1/1:0/1:./.:./.:1/1	2,4:0,19:2,7:0:0:0,11	6:19:9:0:0:11
R1	524903	GCTC	G	1/1:1/1:1/1:1/1:1/1:1/1	0,27:0,37:0,19:0,12:0,11:0,16	27:37:19:12:11:16
R1	525165	C	CTGCTGA	1/1:1/1:1/1:1/1:1/1:1/1	0,21:0,39:0,16:0,12:0,11:0,25	21:39:16:12:11:25
R1	546307	GGAAGAA	G	1/1:1/1:1/1:1/1:1/1:1/1	0,81:0,99:0,94:0,54:0,47:0,67	81:99:94:54:47:67
R1	720213	G	GT	1/1:1/1:1/1:1/1:1/1:1/1	0,43:0,40:0,19:0,21:0,14:0,43	43:40:19:21:14:43
R1	743783	C	CGGA	0/1:0/1:0/1:0/1:0/1:0/1	12,54:17,46:20,52:11,48:8,50:11,61	66:63:72:59:58:72
R1	746387	GGAA	G	1/1:1/1:1/1:1/1:1/1:1/1	0,19:0,12:0,22:0,15:0,17:0,33	19:12:22:15:17:33
R1	913561	CGA	C	./.:./.:1/1:./.:./.:1/1	0:0:0,10:0:0:0,12	0:0:10:0:0:12
R1	914150	GA	G	0/1:0/1:0/1:0/1:1/1:0/1	7,35:3,18:7,16:2,10:0,14:3,12	42:21:23:12:14:15
R1	941263	AC	A	1/1:1/1:1/1:1/1:0/1:1/1	0,48:0,43:0,44:3,60:5,40:0,50	48:43:44:63:45:50
R1	942830	.	CTGTGTT	C	./.:./.:./.:./.:./.:1/1	0:0:0:0:0:0,14
R1	943629	G	GT	./.:./.:0/1:0/1:./.:./.	0:0:26,19:32,9:0:0	0:0:45:41:0:0
R1	1089363	CA	C	1/1:1/1:1/1:1/1:1/1:1/1	0,93:0,84:0,117:0,73:0,100:0,137	93:84:117:73:100:137
R1	1089392	AT	A	1/1:1/1:1/1:1/1:1/1:1/1	0,85:0,75:0,100:0,73:0,96:0,154	85:75:100:73:96:154
R1	1217062	GTCT	G	1/1:1/1:1/1:1/1:./.:1/1	0,13:0,13:0,9:0,12:0:0,13	13:13:9:12:0:13
R1	1217381	AC	A	1/1:1/1:1/1:1/1:./.:1/1	0,16:0,17:0,21:0,18:0:0,21	16:17:21:18:0:21
R1	1218550	CGT	C	1/1:./.:./.:./.:./.:1/1	0,11:0:0:0:0:0,9	11:0:0:0:0:9
R1	1218568	A	ACTG	1/1:./.:./.:./.:./.:1/1	0,12:0:0:0:0:0,11	12:0:0:0:0:11
R1	1219042	TAGG	T	1/1:./.:./.:./.:./.:1/1	0,9:0:0:0:0:0,10	9:0:0:0:0:10
R1	1311739	C	CCCCT	1/1:1/1:1/1:1/1:./.:1/1	0,15:0,11:0,13:0,10:0:0,16	15:11:13:10:0:16
R1	1387246	C	CA	0/1:./.:./.:0/1:./.:./.	12,4:0:0:7,3:0:0	16:0:0:10:0:0
R1	1415556	C	CATTAT	1/1:1/1:1/1:1/1:1/1:1/1	0,72:0,60:0,72:0,45:0,49:0,103	72:60:72:45:49:103
R1	1654546	ATTT	A	1/1:1/1:1/1:1/1:1/1:1/1	0,38:0,45:0,30:0,25:0,21:0,17	38:45:30:25:21:17
R1	1664961	CCCT	C	./.:1/1:1/1:1/1:./.:1/1	0:0,9:0,12:0,7:0:0,17	0:9:12:7:0:17
R1	1725270	C	CGTT	./.:./.:1/1:./.:./.:1/1	0:0:0,7:0:0:0,10	0:0:7:0:0:10
R1	2063269	T	TTGATTAA	1/1:1/1:1/1:1/1:1/1:1/1	0,43:0,43:0,55:0,46:0,75:0,130	43:43:55:46:75:130
R1	2155123	G	GT	./.:1/1:./.:1/1:./.:1/1	0:0,11:0:0,11:0:0,13	0:11:0:11:0:13
R1	2169881	TTTTTA	T	./.:0/1:./.:./.:0/1:1/1	0:3,7:0:0:2,3:1,4	0:10:0:0:5:5
R1	2215507	GT	G	1/1:1/1:1/1:1/1:1/1:1/1	0,34:0,35:0,19:0,49:0,44:0,47	34:35:19:49:44:47
R1	2222138	CTG	C	1/1:./.:./.:./.:./.:1/1	0,2:0:0:0:0:0,10	2:0:0:0:0:10
R1	2484618	GT	G	1/1:1/1:1/1:./.:./.:1/1	0,11:0,12:0,10:0:0:0,13	11:12:10:0:0:13
R1	2510972	AT	A	1/1:1/1:1/1:1/1:1/1:./.	0,29:0,22:0,12:0,11:0,10:0	29:22:12:11:10:0
R1	2510977	CA	C	1/1:1/1:1/1:1/1:1/1:./.	0,29:0,22:0,12:0,11:0,10:0	29:22:12:11:10:0
R1	2536521	TA	T	1/1:1/1:1/1:1/1:1/1:1/1	8,119:1,127:6,95:2,102:3,93:1,167	127:128:101:104:96:168
R1	2541527	A	AG	1/1:1/1:1/1:1/1:1/1:1/1	0,27:0,24:0,32:0,36:0,30:0,41	27:24:32:36:30:41
R1	2541550	TCTA	T	1/1:1/1:1/1:1/1:1/1:1/1	0,78:0,66:0,59:0,59:0,53:0,56	78:66:59:59:53:56
R1	2543413	TTC	T	1/1:1/1:1/1:1/1:1/1:1/1	0,17:0,18:0,22:0,46:0,44:0,93	17:18:22:46:44:93
R1	2585663	.	TTGAG	T	1/1:1/1:1/1:./.:./.:./.	0,5:0,3:0,7:0:0:0
R1	2637188	AT	A	./.:./.:1/1:1/1:1/1:1/1	0:0:0,12:0,12:0,12:0,29	0:0:12:12:12:29
R1	2681672	G	GT	./.:./.:0/1:./.:0/1:./.	0:0:8,7:0:6,4:0	0:0:15:0:10:0
R1	2733164	GT	G	1/1:1/1:1/1:1/1:1/1:1/1	0,119:0,95:0,81:0,50:0,43:0,62	119:95:81:50:43:62
R1	2785314	T	TA	./.:0/1:./.:0/1:./.:./.	0:30,7:0:13,5:0:0	0:37:0:18:0:0
R1	2970631	T	TG	1/1:1/1:1/1:1/1:1/1:1/1	1,407:0,315:2,382:0,9:0,10:0,24	408:315:384:9:10:24
R1	2972112	TGTA	T	1/1:1/1:1/1:1/1:1/1:1/1	0,33:0,36:0,26:0,14:0,11:0,23	33:36:26:14:11:23
R1	3030050	AT	A	1/1:1/1:1/1:1/1:1/1:1/1	0,24:0,48:0,42:0,35:0,39:0,51	24:48:42:35:39:51
R1	3297863	TA	T	1/1:1/1:1/1:1/1:1/1:1/1	0,28:0,27:0,36:0,18:0,22:0,51	28:27:36:18:22:51
R1	3304339	G	GT	./.:./.:0/1:0/1:0/1:./.	0:0:18,6:16,7:17,6:0	0:0:24:23:23:0
R1	3372053	A	AGCG	./.:1/1:1/1:1/1:1/1:1/1	0:0,14:0,15:0,12:0,11:0,22	0:14:15:12:11:22
R1	3396763	TTG	T	1/1:1/1:1/1:1/1:1/1:1/1	0,27:1,20:0,26:0,13:1,17:0,30	27:21:26:13:18:30
R1	3396815	CA	C	./.:0/1:./.:0/1:./.:0/1	0:6,3:0:3,3:0:5,10	0:9:0:6:0:15
R1	3537154	GT	G	0/1:0/1:0/1:0/1:0/1:0/1	4,5:2,2:7,3:4,4:7,5:8,8	9:4:10:8:12:16
R1	3601066	CTAA	C	1/1:1/1:1/1:./.:1/1:1/1	0,11:0,10:0,22:0:0,10:0,28	11:10:22:0:10:28
R1	3629990	AT	A	./.:./.:1/1:0/1:0/1:0/1	0:0:1,10:1,8:4,7:2,12	0:0:11:9:11:14
R1	3648461	CT	C	1/1:1/1:1/1:1/1:1/1:1/1	0,282:0,282:0,276:0,117:0,96:0,177	282:282:276:117:96:177
R1	3943838	CATT	C	1/1:1/1:1/1:1/1:./.:./.	0,7:0,11:0,9:0,9:0:0	7:11:9:9:0:0
R1	3957171	G	GT	1/1:1/1:1/1:./.:./.:1/1	0,9:0,7:0,7:0:0:0,11	9:7:7:0:0:11
R1	4138209	GATC	G	./.:./.:0/1:./.:0/1:./.	0:0:17,3:0:11,2:0	0:0:20:0:13:0
R1	4188283	.	T	TAGAG	./.:./.:./.:1/1:1/1:1/1	0:0:0:0,23:0,32:0,42
R1	4385704	T	TGAA	1/1:1/1:1/1:1/1:./.:1/1	0,18:0,18:0,17:0,14:0:0,14	18:18:17:14:0:14
R1	4386495	TTAG	T	1/1:1/1:1/1:1/1:1/1:1/1	0,24:0,24:0,27:0,11:0,16:0,16	24:24:27:11:16:16
R1	4483483	G	GTGT	1/1:1/1:1/1:1/1:1/1:1/1	0,16:0,27:0,26:0,22:0,29:0,50	16:27:26:22:29:50
R1	4486481	T	TA	./.:0/1:0/1:./.:0/1:./.	0:17,5:11,4:0:11,6:0	0:22:15:0:17:0
R1	4695809	C	CA	0/1:0/1:./.:0/1:0/1:0/1	15,17:29,14:0:31,26:41,19:102,51	32:43:0:57:60:153
R1	4890254	AAT	A	1/1:1/1:1/1:1/1:1/1:1/1	0,84:0,69:0,71:0,72:0,81:0,70	84:69:71:72:81:70
R1	4979955	G	GGAA	1/1:1/1:1/1:1/1:1/1:1/1	0,119:0,111:0,100:0,98:0,111:0,113	119:111:100:98:111:113
R1	4980183	T	TG	./.:1/1:1/1:./.:1/1:./.	0:0,13:0,12:0:1,9:0	0:13:12:0:10:0
R1	4980302	CAGT	C	1/1:1/1:1/1:1/1:1/1:1/1	0,102:0,105:0,102:0,90:0,66:0,104	102:105:102:90:66:104
R1	4980631	TCGA	T	1/1:1/1:1/1:1/1:1/1:1/1	0,127:0,106:0,116:0,87:0,102:0,126	127:106:116:87:102:126
R1	5161934	CT	C	./.:1/1:1/1:1/1:1/1:1/1	0:0,11:0,7:0,8:0,9:0,14	0:11:7:8:9:14
R1	5255784	CA	C	0/1:0/1:0/1:0/1:0/1:0/1	2,11:6,8:6,12:25,97:8,20:40,163	13:14:18:122:28:203
R1	5361506	G	GGAA	1/1:1/1:1/1:1/1:1/1:1/1	0,200:0,150:0,186:0,121:0,97:0,140	200:150:186:121:97:140
R1	5372932	GA	G	1/1:1/1:1/1:1/1:1/1:1/1	1,1743:0,1573:2,1463:2,944:1,1198:4,1360	1744:1573:1465:946:1199:1364
R1	5454807	TA	T	1/1:1/1:1/1:0/1:./.:1/1	1,9:0,8:1,9:2,6:0:0,6	10:8:10:8:0:6
R1	5476794	TTA	T	./.:1/1:./.:./.:./.:1/1	0:0,14:0:0:0:0,20	0:14:0:0:0:20
R1	5476797	A	AGT	./.:1/1:./.:./.:./.:1/1	0:0,14:0:0:0:0,20	0:14:0:0:0:20
R1	5480220	TTA	T	1/1:./.:./.:./.:./.:1/1	0,12:0:0:0:0:0,25	12:0:0:0:0:25
R1	5551735	AGCT	A	1/1:1/1:1/1:1/1:1/1:1/1	0,18:0,23:0,19:0,16:0,14:0,21	18:23:19:16:14:21
R1	5552153	TCAG	T	1/1:1/1:1/1:1/1:1/1:1/1	0,8:0,3:0,6:0,5:0,9:0,6	8:3:6:5:9:6
R1	5651677	G	GT	0/1:0/1:0/1:./.:0/1:./.	27,8:31,8:26,8:0:13,6:0	35:39:34:0:19:0
R1	5960562	G	GA	./.:0/1:./.:./.:0/1:./.	0:71,19:0:0:59,13:0	0:90:0:0:72:0
R1	5979140	C	CT	./.:0/1:0/1:./.:./.:0/1	0:8,5:6,2:0:0:22,10	0:13:8:0:0:32
R1	6108627	GT	G	1/1:1/1:1/1:1/1:1/1:1/1	0,13:0,17:0,17:0,34:0,23:0,42	13:17:17:34:23:42
R1	6200320	AG	A	1/1:1/1:1/1:1/1:1/1:1/1	0,25:0,32:0,27:0,17:0,15:0,25	25:32:27:17:15:25
R1	6200325	C	CA	1/1:1/1:1/1:1/1:1/1:1/1	0,25:0,32:0,27:0,17:0,15:0,25	25:32:27:17:15:25
R1	6207518	.	T	TCTGG	1/1:1/1:1/1:./.:./.:./.	0,15:0,4:0,12:0:0:0
R1	6210241	GTTA	G	1/1:1/1:1/1:1/1:1/1:1/1	0,40:0,36:0,25:0,31:0,32:0,38	40:36:25:31:32:38
R1	6210274	CG	C	1/1:1/1:1/1:1/1:1/1:1/1	0,47:0,44:0,29:0,35:0,40:0,52	47:44:29:35:40:52
R1	6215042	TCAA	T	1/1:1/1:1/1:1/1:1/1:1/1	0,133:0,141:0,163:0,159:0,135:0,214	133:141:163:159:135:214
R1	6215487	ACGT	A	1/1:1/1:1/1:1/1:1/1:1/1	0,143:0,173:0,141:0,115:0,127:0,144	143:173:141:115:127:144
R1	6268482	ACTCTCT	A	1/1:1/1:1/1:1/1:1/1:1/1	0,12:0,13:0,18:0,22:0,16:0,47	12:13:18:22:16:47
R1	6299665	GCCA	G	./.:1/1:./.:./.:./.:1/1	0:0,9:0:0:0:0,7	0:9:0:0:0:7
R1	6431825	G	GT	0/1:./.:0/1:0/1:./.:0/1	18,10:0:25,9:27,13:0:24,9	28:0:34:40:0:33
R1	6522208	G	GCT	1/1:1/1:1/1:./.:./.:1/1	0,8:0,13:0,9:0:0:0,8	8:13:9:0:0:8
R1	6681663	T	TA	0/1:0/1:./.:./.:./.:0/1	12,5:19,5:0:0:0:5,3	17:24:0:0:0:8
R1	6806534	G	GT	0/1:./.:./.:0/1:./.:./.	76,22:0:0:42,13:0:0	98:0:0:55:0:0
R1	6818877	G	GT	0/1:./.:./.:./.:0/1:./.	15,4:0:0:0:5,5:0	19:0:0:0:10:0
R1	6828060	G	GTT	1/1:1/1:1/1:1/1:./.:1/1	0,38:0,16:0,20:0,20:0:0,27	38:16:20:20:0:27
R1	6834077	CCATCAT	C	1/1:1/1:1/1:1/1:1/1:1/1	0,10:0,8:0,6:0,2:0,3:0,4	10:8:6:2:3:4
R1	6964930	C	CA	0/1:./.:0/1:0/1:./.:./.	19,6:0:17,5:10,5:0:0	25:0:22:15:0:0
R1	6970229	GA	G	1/1:1/1:1/1:1/1:1/1:1/1	0,19:0,17:0,23:0,11:0,23:0,35	19:17:23:11:23:35
R1	6970233	T	TC	1/1:1/1:1/1:1/1:1/1:1/1	0,19:0,17:0,23:0,11:0,23:0,35	19:17:23:11:23:35
R1	6970356	C	CGTT	1/1:1/1:1/1:1/1:1/1:1/1	0,36:0,40:2,29:1,22:1,26:0,39	36:40:31:23:27:39
R1	6972830	T	TACC	1/1:1/1:1/1:./.:1/1:1/1	0,12:0,13:0,14:0:0,19:0,22	12:13:14:0:19:22
R1	6978991	CGAT	C	1/1:1/1:1/1:1/1:1/1:1/1	0,46:0,50:0,52:0,36:0,33:0,61	46:50:52:36:33:61
R1	7023477	C	CT	./.:./.:0/1:0/1:./.:./.	0:0:153,30:92,19:0:0	0:0:183:111:0:0
R1	7032826	G	GA	0/1:./.:./.:./.:0/1:./.	51,27:0:0:0:30,17:0	78:0:0:0:47:0
R1	7044118	AAG	A	0/1:0/1:0/1:./.:0/1:./.	124,26:81,27:127,33:0:119,29:0	150:108:160:0:148:0
R1	7148964	GT	G	1/1:1/1:1/1:1/1:./.:1/1	0,16:0,15:0,16:0,12:0:0,13	16:15:16:12:0:13
R1	7149675	A	ATCT	1/1:1/1:1/1:1/1:1/1:1/1	0,257:0,207:0,164:0,139:0,122:0,226	257:207:164:139:122:226
R1	7149763	CA	C	1/1:1/1:1/1:1/1:1/1:1/1	0,156:0,101:0,83:0,82:0,64:0,143	156:101:83:82:64:143
R1	7149917	G	GA	1/1:1/1:1/1:1/1:1/1:1/1	1,21:0,24:0,14:0,9:0,6:0,10	22:24:14:9:6:10
R1	7173522	CT	C	./.:1/1:./.:1/1:./.:1/1	0:0,11:0:0,12:0:0,13	0:11:0:12:0:13
R1	7173591	C	CAG	1/1:1/1:1/1:1/1:1/1:1/1	0,24:0,33:0,25:0,24:0,19:0,24	24:33:25:24:19:24
R1	7175739	GA	G	1/1:1/1:1/1:1/1:1/1:1/1	1,25:0,30:1,27:0,23:3,21:2,26	26:30:28:23:24:28
R1	7175757	T	TC	1/1:1/1:1/1:1/1:1/1:1/1	1,25:0,30:0,29:0,25:0,26:1,28	26:30:29:25:26:29
R1	7175795	A	AT	1/1:1/1:1/1:1/1:1/1:1/1	0,24:3,30:1,18:0,19:0,19:0,21	24:33:19:19:19:21
R1	7175861	C	CT	1/1:1/1:1/1:1/1:1/1:1/1	0,43:0,45:0,27:0,14:0,26:0,29	43:45:27:14:26:29
R1	7435689	G	GT	0/1:./.:./.:./.:./.:0/1	10,7:0:0:0:0:9,4	17:0:0:0:0:13
R1	7452935	CT	C	1/1:1/1:1/1:1/1:1/1:1/1	0,30:0,35:0,32:0,18:0,18:0,18	30:35:32:18:18:18
R1	7467211	T	TTCC	0/1:0/1:0/1:1/1:0/1:1/1	6,58:9,46:4,39:2,41:9,54:5,87	64:55:43:43:63:92
R1	7467963	GCGT	G	1/1:1/1:1/1:1/1:1/1:1/1	0,18:0,26:0,28:0,14:0,13:0,15	18:26:28:14:13:15
R1	7597233	GT	G	1/1:1/1:1/1:1/1:1/1:1/1	0,8:0,16:0,15:0,17:0,10:0,13	8:16:15:17:10:13
R1	7726537	C	CA	./.:0/1:0/1:0/1:0/1:0/1	0:53,21:27,9:35,14:28,9:35,9	0:74:36:49:37:44
R1	7730131	AT	A	0/1:0/1:0/1:0/1:0/1:0/1	157,112:117,137:170,127:186,149:224,204:270,224	269:254:297:335:428:494
R1	7791903	TCA	T	1/1:1/1:1/1:1/1:./.:./.	0,17:0,13:0,26:0,7:0:0	17:13:26:7:0:0
R1	7862798	TAAC	T	1/1:1/1:1/1:1/1:1/1:1/1	0,74:0,58:0,50:0,27:0,27:0,50	74:58:50:27:27:50
R1	7864264	T	TGAGG	1/1:1/1:1/1:1/1:1/1:1/1	0,33:0,31:0,45:0,39:0,37:0,106	33:31:45:39:37:106
R1	7864290	T	TG	1/1:1/1:1/1:1/1:1/1:1/1	0,11:0,7:0,11:0,12:0,19:0,78	11:7:11:12:19:78
R1	7890286	G	GT	./.:./.:0/1:0/1:./.:./.	0:0:18,6:19,5:0:0	0:0:24:24:0:0
R1	7893869	G	GA	1/1:./.:./.:0/1:./.:./.	0,7:0:0:1,9:0:0	7:0:0:10:0:0
R1	7916426	T	TC	./.:1/1:1/1:1/1:./.:1/1	0:0,15:0,15:0,10:0:0,22	0:15:15:10:0:22
R1	7949255	A	ATCT	1/1:1/1:1/1:1/1:1/1:1/1	0,16:0,20:1,15:0,19:0,31:0,28	16:20:16:19:31:28
R1	7980743	CTCACAAG	C	1/1:1/1:1/1:1/1:1/1:1/1	0,464:0,51:0,73:0,268:0,682:0,295	464:51:73:268:682:295
R1	8002989	G	GT	./.:0/1:0/1:./.:0/1:./.	0:24,9:22,10:0:13,12:0	0:33:32:0:25:0
R1	8056312	C	CA	0/1:./.:./.:0/1:0/1:./.	29,8:0:0:17,5:12,3:0	37:0:0:22:15:0
R1	8076383	CA	C	./.:./.:1/1:./.:0/1:0/1	0:0:1,9:0:2,12:3,12	0:0:10:0:14:15
R1	8136545	CAAT	C	./.:./.:1/1:./.:./.:1/1	0:0:0,10:0:0:0,10	0:0:10:0:0:10
R1	8154405	.	AAAAC	A	./.:0/1:./.:./.:./.:./.	0:7,3:0:0:0:0
R1	8222820	C	CT	1/1:1/1:1/1:1/1:./.:1/1	0,11:0,14:0,17:0,11:0:0,13	11:14:17:11:0:13
R1	8384067	AT	A	0/1:1/1:1/1:1/1:./.:1/1	2,10:0,13:1,12:0,7:0:0,18	12:13:13:7:0:18
R1	8443911	T	TG	1/1:1/1:1/1:./.:1/1:1/1	0,8:0,8:0,11:0:0,8:0,11	8:8:11:0:8:11
R1	8646649	C	CA	0/1:./.:0/1:0/1:0/1:0/1	53,21:0:49,30:46,26:52,17:51,29	74:0:79:72:69:80
R1	8648445	G	GT	0/1:./.:0/1:0/1:0/1:0/1	59,16:0:45,24:43,22:45,21:86,20	75:0:69:65:66:106
R1	8650574	C	CA	./.:./.:0/1:0/1:0/1:./.	0:0:20,7:12,6:11,8:0	0:0:27:18:19:0
R1	8666338	C	CA	./.:0/1:./.:0/1:0/1:0/1	0:7,9:0:4,10:11,6:9,11	0:16:0:14:17:20
R1	8732122	C	CT	0/1:0/1:0/1:./.:./.:0/1	16,5:24,10:14,11:0:0:18,9	21:34:25:0:0:27
R1	8739873	C	CA	./.:1/1:1/1:1/1:./.:1/1	0:0,4:0,3:0,3:0:0,4	0:4:3:3:0:4
R1	8746471	GTAGCTC	G	1/1:1/1:1/1:1/1:1/1:./.	0,12:0,11:0,14:0,10:0,11:0	12:11:14:10:11:0
R1	8878879	C	CA	./.:./.:0/1:0/1:./.:./.	0:0:47,15:39,10:0:0	0:0:62:49:0:0
R1	8878920	TAG	T	./.:./.:0/1:./.:0/1:0/1	0:0:46,10:0:24,6:59,15	0:0:56:0:30:74
R1	8882774	G	GA	0/1:0/1:0/1:0/1:0/1:0/1	126,43:132,39:120,38:65,18:65,19:87,27	169:171:158:83:84:114
R1	9107155	G	GT	0/1:./.:0/1:0/1:0/1:0/1	18,11:0:11,3:11,3:10,5:10,8	29:0:14:14:15:18
R1	9139581	TGAC	T	1/1:1/1:1/1:1/1:1/1:1/1	0,9:0,7:0,9:0,15:0,20:0,23	9:7:9:15:20:23
R1	9160338	CTGG	C	./.:1/1:1/1:./.:./.:1/1	0:0,11:0,15:0:0:0,18	0:11:15:0:0:18
R1	9163403	GAATTA	G	1/1:1/1:1/1:1/1:1/1:1/1	0,31:0,32:0,33:0,26:0,23:0,40	31:32:33:26:23:40
R1	9214521	ATCG	A	1/1:1/1:1/1:1/1:1/1:1/1	0,24:0,30:0,24:0,16:0,19:0,24	24:30:24:16:19:24
R1	9218319	C	CTCA	1/1:1/1:1/1:1/1:1/1:1/1	0,13:0,6:0,8:0,9:0,7:0,13	13:6:8:9:7:13
R1	9218324	C	CAGG	1/1:./.:./.:./.:./.:1/1	0,13:0:0:0:0:0,13	13:0:0:0:0:13
R1	9228100	ATTT	A	1/1:1/1:1/1:1/1:1/1:1/1	0,22:0,28:0,20:0,15:0,17:0,49	22:28:20:15:17:49
R1	9228860	A	AGCC	1/1:1/1:1/1:1/1:1/1:1/1	0,30:0,39:0,27:0,41:0,19:0,51	30:39:27:41:19:51
R1	9234234	G	GT	0/1:./.:./.:./.:0/1:./.	10,5:0:0:0:10,4:0	15:0:0:0:14:0
R1	9234317	G	GT	./.:1/1:./.:1/1:./.:1/1	0:0,6:0:0,5:0:0,5	0:6:0:5:0:5
R1	9268824	G	GCAT	1/1:1/1:1/1:1/1:1/1:1/1	0,48:0,16:0,79:3,145:0,188:0,343	48:16:79:148:188:343
R1	9270911	CAG	C	1/1:./.:./.:0/1:./.:./.	0,2:0:0:1,2:0:0	2:0:0:3:0:0
R1	9274657	C	CA	./.:0/1:./.:0/1:./.:./.	0:24,5:0:25,9:0:0	0:29:0:34:0:0
R1	9275172	T	TTCTC	./.:./.:1/1:1/1:1/1:1/1	0:0:0,16:0,20:0,14:0,23	0:0:16:20:14:23
R1	9275429	T	TG	1/1:1/1:1/1:1/1:./.:1/1	0,25:0,23:0,18:0,10:0:0,15	25:23:18:10:0:15
R1	9275632	CTGTTGT	C	1/1:1/1:1/1:1/1:1/1:1/1	0,43:0,50:0,35:0,31:0,27:0,27	43:50:35:31:27:27
R1	9395285	AAAC	A	1/1:1/1:1/1:1/1:1/1:1/1	0,39:0,39:0,31:0,35:0,45:0,67	39:39:31:35:45:67
R1	9702245	T	TCCTC	1/1:1/1:1/1:1/1:1/1:1/1	0,10:0,10:0,11:0,12:0,11:0,35	10:10:11:12:11:35
R1	9788289	T	TAACCAA	1/1:1/1:1/1:1/1:1/1:1/1	0,16:0,17:0,18:0,20:0,27:0,35	16:17:18:20:27:35
R1	9920114	ATATC	A	1/1:1/1:1/1:1/1:1/1:1/1	0,4:0,4:0,3:0,27:0,24:0,62	4:4:3:27:24:62
R1	9932945	A	AG	1/1:1/1:1/1:1/1:1/1:1/1	0,34:0,45:0,32:0,37:0,37:0,53	34:45:32:37:37:53
R1	9933019	A	AC	0/1:1/1:1/1:0/1:1/1:1/1	4,23:3,34:0,28:6,26:3,28:2,49	27:37:28:32:31:51
R1	10009720	T	TGAC	1/1:1/1:1/1:./.:./.:1/1	0,11:0,13:0,14:0:0:0,13	11:13:14:0:0:13
R1	10012286	TTGG	T	1/1:1/1:1/1:./.:1/1:1/1	0,16:0,10:0,16:0:1,11:0,15	16:10:16:0:12:15
R1	10012446	AC	A	1/1:1/1:1/1:1/1:1/1:1/1	0,54:0,51:0,44:0,31:0,34:0,52	54:51:44:31:34:52
R1	10012480	GTA	G	1/1:1/1:1/1:1/1:0/1:0/1	2,25:2,27:0,23:1,17:5,17:6,24	27:29:23:18:22:30
R1	10020966	G	GC	1/1:1/1:1/1:1/1:1/1:1/1	2,749:0,499:1,651:3,767:2,501:4,600	751:499:652:770:503:604
R1	10394938	TG	T	1/1:1/1:1/1:1/1:1/1:./.	1,42:1,31:0,44:1,26:0,24:0	43:32:44:27:24:0
R1	10479632	TGATA	T	1/1:1/1:1/1:1/1:./.:1/1	0,17:0,27:0,16:0,19:0:0,10	17:27:16:19:0:10
R1	10510074	C	CTCT	./.:1/1:1/1:1/1:1/1:1/1	0:0,10:0,8:0,22:0,16:0,23	0:10:8:22:16:23
R1	10586932	T	TA	1/1:1/1:1/1:1/1:1/1:1/1	0,42:0,25:0,28:0,27:0,19:0,29	42:25:28:27:19:29
R1	10587113	T	TCAG	1/1:1/1:1/1:1/1:1/1:1/1	0,77:0,72:0,74:0,60:0,52:0,74	77:72:74:60:52:74
R1	10718407	ACCT	A	1/1:1/1:1/1:1/1:1/1:1/1	0,38:0,19:0,37:0,61:0,53:0,75	38:19:37:61:53:75
R1	10748609	C	CA	./.:./.:0/1:./.:0/1:./.	0:0:33,11:0:27,13:0	0:0:44:0:40:0
R1	10766096	AG	A	1/1:1/1:1/1:./.:./.:1/1	0,10:0,26:0,11:0:0:0,10	10:26:11:0:0:10
R1	10767545	CGG	C	1/1:1/1:1/1:1/1:1/1:1/1	1,106:0,61:0,106:0,125:0,146:0,241	107:61:106:125:146:241
R1	10767548	A	ATC	1/1:1/1:1/1:1/1:1/1:1/1	1,106:0,61:0,106:0,125:0,146:0,241	107:61:106:125:146:241
R1	10778940	G	GA	1/1:1/1:1/1:1/1:1/1:1/1	0,12:0,14:0,10:0,12:0,14:0,21	12:14:10:12:14:21
R1	10778964	AT	A	0/1:0/1:1/1:1/1:0/1:1/1	1,9:3,9:0,11:0,11:3,8:0,14	10:12:11:11:11:14
R1	10854523	G	GT	./.:1/1:./.:1/1:1/1:1/1	0:0,16:0:0,15:0,12:0,30	0:16:0:15:12:30
R1	10858378	AGAC	A	1/1:1/1:1/1:1/1:1/1:1/1	0,38:0,49:0,48:0,44:0,39:0,50	38:49:48:44:39:50
R1	10860511	AC	A	1/1:1/1:1/1:1/1:1/1:1/1	0,11:0,17:0,14:0,22:0,18:0,46	11:17:14:22:18:46
R1	10954607	G	GA	0/1:./.:0/1:./.:0/1:./.	21,11:0:57,18:0:7,3:0	32:0:75:0:10:0
R1	10986672	G	GCAA	1/1:1/1:1/1:1/1:1/1:1/1	0,51:0,50:0,58:0,40:0,54:0,59	51:50:58:40:54:59
R1	10986762	AGGTGGC	A	1/1:1/1:1/1:./.:./.:1/1	0,41:0,22:0,41:0:0:0,5	41:22:41:0:0:5
R1	10991322	C	CTT	1/1:1/1:1/1:1/1:1/1:1/1	0,28:0,25:0,38:0,19:0,30:0,26	28:25:38:19:30:26
R1	10991323	GCC	G	1/1:1/1:1/1:1/1:1/1:1/1	0,28:0,25:0,38:0,19:0,30:0,26	28:25:38:19:30:26
R1	11463532	T	TCTG	1/1:1/1:1/1:1/1:1/1:1/1	0,9:0,8:0,11:0,7:0,8:0,22	9:8:11:7:8:22
R1	11553687	T	TCTC	0/1:1/1:1/1:1/1:0/1:1/1	12,109:6,142:9,154:2,37:4,40:4,59	121:148:163:39:44:63
R1	11618522	T	TA	1/1:1/1:1/1:1/1:1/1:1/1	0,36:0,35:0,33:0,12:0,12:0,16	36:35:33:12:12:16
R1	11669371	TA	T	./.:1/1:./.:./.:./.:1/1	0:0,11:0:0:0:0,13	0:11:0:0:0:13
R1	11735910	A	AT	0/1:0/1:0/1:0/1:./.:0/1	53,19:46,19:30,15:35,14:0:40,17	72:65:45:49:0:57
R1	11748607	C	CT	./.:0/1:0/1:0/1:./.:0/1	0:13,9:23,7:13,8:0:21,11	0:22:30:21:0:32
R1	11798234	CT	C	./.:1/1:1/1:./.:./.:1/1	0:0,9:0,11:0:0:0,14	0:9:11:0:0:14
R1	11903993	C	CT	./.:0/1:0/1:./.:./.:0/1	0:9,4:7,5:0:0:17,9	0:13:12:0:0:26
R1	12004623	AG	A	1/1:1/1:1/1:1/1:1/1:1/1	0,13:0,22:0,25:0,14:0,11:0,10	13:22:25:14:11:10
R1	12004774	C	CAGG	1/1:1/1:1/1:1/1:1/1:1/1	0,49:0,49:0,58:0,51:0,27:0,27	49:49:58:51:27:27
R1	12005982	A	AT	1/1:1/1:1/1:1/1:1/1:1/1	0,25:0,22:0,34:0,30:0,20:0,22	25:22:34:30:20:22
R1	12084276	CA	C	0/1:0/1:./.:./.:./.:1/1	2,6:4,14:0:0:0:0,9	8:18:0:0:0:9
R1	12309182	CTG	C	1/1:1/1:1/1:1/1:1/1:1/1	0,21:0,21:0,29:0,9:0,8:0,18	21:21:29:9:8:18
R1	12435551	CCT	C	1/1:1/1:1/1:./.:./.:1/1	0,9:0,18:0,15:0:0:0,11	9:18:15:0:0:11
R1	12542125	TAAA	T	1/1:1/1:1/1:./.:./.:1/1	0,29:0,28:0,19:0:0:0,13	29:28:19:0:0:13
R1	12552985	C	CAA	0/1:./.:./.:./.:./.:0/1	5,3:0:0:0:0:8,6	8:0:0:0:0:14
R1	12644018	G	GGAT	0/1:1/1:0/1:0/1:1/1:0/1	7,36:1,47:3,25:4,41:2,32:4,55	43:48:28:45:34:59
R1	12802887	T	TG	1/1:./.:./.:./.:./.:1/1	0,9:0:0:0:0:0,10	9:0:0:0:0:10
R1	12875607	T	TCC	1/1:1/1:1/1:1/1:1/1:1/1	0,126:0,156:0,138:0,89:0,104:0,186	126:156:138:89:104:186
R1	13137677	CA	C	0/1:0/1:0/1:0/1:0/1:0/1	28,67:12,73:21,91:23,35:19,47:31,125	95:85:112:58:66:156
R1	13183285	TA	T	1/1:1/1:1/1:1/1:1/1:1/1	0,13:0,14:0,10:0,8:0,8:0,16	13:14:10:8:8:16
R1	13183289	T	TA	1/1:1/1:1/1:./.:./.:1/1	0,13:0,14:0,10:0:0:0,16	13:14:10:0:0:16
R1	13290476	TAG	T	1/1:1/1:1/1:1/1:1/1:1/1	1,18:1,14:0,17:0,20:0,10:0,10	19:15:17:20:10:10
R1	13292920	GACC	G	1/1:1/1:1/1:1/1:1/1:1/1	0,43:0,40:0,40:0,40:0,36:0,75	43:40:40:40:36:75
R1	13293332	C	CA	0/1:0/1:./.:0/1:./.:0/1	6,3:7,4:0:7,3:0:14,8	9:11:0:10:0:22
R1	13668004	T	TTAC	1/1:1/1:1/1:1/1:1/1:1/1	0,91:0,71:0,67:0,81:0,124:0,110	91:71:67:81:124:110
R1	13704239	C	CAGA	1/1:1/1:1/1:1/1:1/1:1/1	0,25:0,25:1,26:0,20:0,14:0,27	25:25:27:20:14:27
R1	13704786	TTGC	T	1/1:1/1:1/1:1/1:1/1:1/1	0,21:0,22:0,18:0,15:0,13:0,19	21:22:18:15:13:19
R1	13878208	G	GTGT	./.:./.:1/1:1/1:1/1:1/1	0:0:0,6:0,12:0,12:0,18	0:0:6:12:12:18
R1	13995223	A	AT	./.:1/1:1/1:0/1:./.:./.	0:0,14:0,8:11,7:0:0	0:14:8:18:0:0
R1	14011356	A	AT	1/1:1/1:1/1:0/1:0/1:0/1	0,36:0,49:0,32:7,8:5,19:9,25	36:49:32:15:24:34
R1	14011362	TC	T	1/1:1/1:1/1:0/1:0/1:0/1	0,36:0,49:0,32:7,8:5,19:10,25	36:49:32:15:24:35
R1	14011654	AGGC	A	1/1:1/1:1/1:0/1:0/1:0/1	0,38:0,38:0,51:9,12:7,11:6,20	38:38:51:21:18:26
R1	14012081	T	TC	1/1:1/1:1/1:0/1:0/1:0/1	0,15:0,11:0,20:2,3:8,4:7,12	15:11:20:5:12:19
R1	14079501	A	AAGG	0/1:1/1:1/1:1/1:./.:1/1	2,15:0,24:0,20:0,15:0:0,11	17:24:20:15:0:11
R1	14166444	CT	C	1/1:1/1:1/1:./.:./.:1/1	0,25:0,25:0,29:0:0:0,10	25:25:29:0:0:10
R1	14295611	C	CT	0/1:./.:./.:0/1:./.:./.	46,10:0:0:39,12:0:0	56:0:0:51:0:0
R1	15144004	A	AGAT	1/1:1/1:1/1:1/1:1/1:1/1	0,6:0,6:0,3:0,6:0,2:0,4	6:6:3:6:2:4
R1	15219382	GAA	G	1/1:1/1:1/1:./.:1/1:./.	0,13:0,8:0,14:0:0,10:0	13:8:14:0:10:0
R1	15314750	C	CAT	1/1:1/1:1/1:1/1:1/1:1/1	0,12:0,14:1,20:0,16:0,12:2,28	12:14:21:16:12:30
R1	15315711	TAGA	T	1/1:1/1:1/1:1/1:1/1:1/1	0,31:0,21:1,36:0,42:0,41:0,13	31:21:37:42:41:13
R1	15388804	T	TGAC	1/1:1/1:1/1:1/1:1/1:1/1	0,57:0,39:0,49:0,47:0,37:0,46	57:39:49:47:37:46
R1	15399212	T	TTCC	1/1:1/1:1/1:1/1:./.:1/1	0,13:0,13:0,11:0,13:0:0,22	13:13:11:13:0:22
R1	15456456	G	GA	0/1:0/1:./.:0/1:./.:0/1	18,10:9,10:0:12,10:0:20,9	28:19:0:22:0:29
R1	15642067	CCACAAA	C	1/1:1/1:1/1:./.:1/1:1/1	0,20:0,13:0,14:0:0,9:0,16	20:13:14:0:9:16
R1	15802056	C	CA	0/1:./.:0/1:0/1:./.:0/1	6,9:0:4,14:2,14:0:6,11	15:0:18:16:0:17
R1	15845936	GT	G	0/1:0/1:0/1:./.:0/1:0/1	19,11:17,19:19,14:0:7,9:12,10	30:36:33:0:16:22
R1	15845949	GT	G	0/1:1/1:0/1:0/1:0/1:0/1	4,23:1,32:12,18:2,6:12,6:2,18	27:33:30:8:18:20
R1	15846166	T	TTCC	1/1:1/1:1/1:1/1:1/1:1/1	0,29:0,25:0,30:0,18:0,15:0,30	29:25:30:18:15:30
R1	15861214	T	TAG	1/1:1/1:1/1:./.:1/1:1/1	0,17:0,18:0,17:0:0,16:0,19	17:18:17:0:16:19
R1	15861217	GGT	G	1/1:1/1:1/1:./.:1/1:1/1	0,17:0,18:0,17:0:0,16:0,19	17:18:17:0:16:19
R1	15893403	C	CATACCA	./.:1/1:1/1:1/1:1/1:1/1	0:0,7:1,9:0,10:0,12:0,16	0:7:10:10:12:16
R1	16138509	C	CGGT	1/1:1/1:1/1:1/1:./.:1/1	0,7:0,10:0,17:0,11:0:0,14	7:10:17:11:0:14
R1	16240967	G	GTTA	1/1:1/1:1/1:./.:./.:1/1	0,12:0,10:0,8:0:0:0,10	12:10:8:0:0:10
R1	16651889	CAA	C	1/1:1/1:1/1:1/1:1/1:1/1	0,16:0,14:0,17:0,12:0,10:0,21	16:14:17:12:10:21
R1	16652974	T	TC	1/1:1/1:1/1:1/1:1/1:1/1	0,18:0,11:0,11:0,16:0,18:0,17	18:11:11:16:18:17
R1	16653132	A	AT	1/1:1/1:1/1:1/1:1/1:1/1	0,20:0,19:0,12:0,25:0,24:0,29	20:19:12:25:24:29
R1	16660397	A	ACCT	1/1:./.:./.:./.:1/1:1/1	0,10:0:0:0:0,18:0,11	10:0:0:0:18:11
R1	16872504	AAG	A	1/1:1/1:1/1:1/1:1/1:1/1	0,46:4,37:0,44:0,29:0,19:0,50	46:41:44:29:19:50
R1	16945871	T	TGGA	1/1:1/1:1/1:1/1:1/1:1/1	0,124:0,95:0,121:0,127:0,138:0,144	124:95:121:127:138:144
R1	17838011	C	CT	./.:0/1:0/1:./.:0/1:0/1	0:15,4:16,9:0:12,3:26,7	0:19:25:0:15:33
R1	18258401	GGGTT	G	./.:./.:1/1:./.:1/1:1/1	0:0:0,3:0:0,7:0,23	0:0:3:0:7:23
R1	18954998	TA	T	1/1:1/1:1/1:1/1:1/1:1/1	0,21:0,27:0,13:0,16:0,5:0,6	21:27:13:16:5:6
R1	19111779	C	CGT	1/1:1/1:1/1:1/1:1/1:1/1	0,50:0,60:0,43:0,27:0,43:0,58	50:60:43:27:43:58
R1	19111780	TGA	T	1/1:1/1:1/1:1/1:1/1:1/1	0,50:0,60:0,43:0,27:0,43:0,58	50:60:43:27:43:58
R1	19111844	A	AT	1/1:1/1:1/1:1/1:1/1:1/1	1,38:3,29:0,21:0,9:0,21:0,23	39:32:21:9:21:23
R1	19161683	G	GCAT	1/1:1/1:1/1:./.:1/1:./.	0,9:0,16:0,10:0:0,7:0	9:16:10:0:7:0
R1	19556911	A	ATCT	./.:0/1:0/1:0/1:1/1:1/1	0:2,6:3,2:1,7:0,9:0,6	0:8:5:8:9:6
R1	19557925	A	ACCT	1/1:1/1:1/1:1/1:1/1:1/1	0,11:0,6:0,10:0,9:0,10:1,11	11:6:10:9:10:12
R1	19596562	G	GT	./.:./.:0/1:./.:./.:0/1	0:0:10,4:0:0:8,2	0:0:14:0:0:10
R1	19795232	AGTAC	A	1/1:1/1:1/1:1/1:1/1:1/1	0,24:0,17:0,24:0,11:0,14:0,17	24:17:24:11:14:17
R1	19795263	AT	A	1/1:1/1:1/1:1/1:1/1:1/1	0,42:0,37:0,45:0,27:0,32:0,52	42:37:45:27:32:52
R1	19856743	TA	T	1/1:1/1:1/1:1/1:1/1:1/1	0,24:0,19:0,18:0,11:0,10:0,5	24:19:18:11:10:5
R1	20054586	T	TA	1/1:1/1:1/1:1/1:1/1:1/1	0,40:0,47:0,74:0,30:0,83:0,73	40:47:74:30:83:73
R1	20775316	A	AT	0/1:./.:./.:./.:0/1:./.	32,9:0:0:0:40,11:0	41:0:0:0:51:0
R1	20779603	G	GT	./.:0/1:0/1:0/1:./.:./.	0:19,6:22,5:25,8:0:0	0:25:27:33:0:0
R1	20912705	ATCT	A	1/1:1/1:1/1:1/1:1/1:1/1	0,19:0,25:0,15:0,22:0,21:0,19	19:25:15:22:21:19
R1	21117663	GCA	G	1/1:1/1:1/1:1/1:1/1:1/1	1,79:0,103:0,84:1,92:0,69:0,107	80:103:84:93:69:107
R1	21117669	C	CGT	1/1:1/1:1/1:1/1:1/1:1/1	0,79:0,103:0,84:0,92:0,69:0,107	79:103:84:92:69:107
R1	21214810	T	TAGATAG	1/1:1/1:1/1:1/1:./.:./.	0,9:0,8:0,12:0,6:0:0	9:8:12:6:0:0
R1	21427242	AG	A	1/1:1/1:1/1:./.:./.:1/1	0,4:0,9:0,6:0:0:0,10	4:9:6:0:0:10
R1	21560153	T	TC	1/1:1/1:1/1:0/1:1/1:1/1	0,19:0,12:1,21:2,16:0,12:0,23	19:12:22:18:12:23
R1	21831415	G	GT	0/1:0/1:0/1:0/1:0/1:0/1	12,8:13,9:9,13:13,9:4,9:20,15	20:22:22:22:13:35
R1	21845615	GA	G	0/1:0/1:0/1:0/1:0/1:./.	34,7:26,10:15,4:23,8:13,4:0	41:36:19:31:17:0
R1	22615265	T	TTA	1/1:1/1:1/1:1/1:1/1:1/1	0,82:0,55:0,61:0,49:0,46:0,101	82:55:61:49:46:101
R1	22615433	T	TA	1/1:1/1:1/1:1/1:1/1:1/1	0,11:0,8:0,7:0,7:0,11:0,11	11:8:7:7:11:11
R1	22618107	AC	A	1/1:1/1:1/1:1/1:1/1:1/1	0,36:0,35:0,26:0,13:0,16:0,24	36:35:26:13:16:24
R1	23009117	T	TGAA	1/1:1/1:1/1:1/1:1/1:1/1	0,25:0,39:0,17:0,25:0,18:0,39	25:39:17:25:18:39
R1	23023488	TA	T	1/1:1/1:1/1:1/1:1/1:1/1	0,46:0,48:0,39:0,42:0,41:0,49	46:48:39:42:41:49
R1	23023778	GA	G	1/1:1/1:1/1:1/1:1/1:1/1	0,32:0,21:0,21:0,33:0,18:0,33	32:21:21:33:18:33
R1	24145874	CT	C	1/1:1/1:1/1:1/1:1/1:1/1	0,27:0,32:0,33:0,47:0,76:0,118	27:32:33:47:76:118
R1	24145966	G	GT	1/1:1/1:1/1:1/1:1/1:1/1	0,31:0,23:0,15:0,44:0,38:0,75	31:23:15:44:38:75
R1	24304474	TAAC	T	1/1:1/1:1/1:1/1:1/1:1/1	0,13:0,12:0,14:0,9:0,8:0,12	13:12:14:9:8:12
R1	24307938	GTC	G	./.:./.:1/1:1/1:1/1:1/1	0:0:0,8:0,17:0,8:0,11	0:0:8:17:8:11
R1	24404849	AG	A	1/1:1/1:1/1:1/1:1/1:1/1	0,60:0,27:0,42:0,47:0,38:0,13	60:27:42:47:38:13
R1	24404870	G	GTC	1/1:1/1:1/1:1/1:1/1:1/1	1,92:0,60:0,71:0,64:0,66:0,65	93:60:71:64:66:65
R1	24426801	AT	A	./.:1/1:./.:./.:./.:1/1	0:0,8:0:0:0:1,12	0:8:0:0:0:13
R1	24632896	C	CCA	1/1:1/1:1/1:1/1:1/1:1/1	0,48:0,55:0,40:0,24:0,15:0,52	48:55:40:24:15:52
R1	24671544	C	CAGAA	0/1:./.:1/1:./.:./.:1/1	1,8:0:0,11:0:0:0,16	9:0:11:0:0:16
R1	24698845	G	GT	1/1:1/1:1/1:1/1:1/1:1/1	1,39:0,34:0,39:0,31:1,57:0,39	40:34:39:31:58:39
R1	24736684	AAAT	A	0/1:1/1:1/1:0/1:0/1:0/1	9,38:0,7:7,59:3,10:3,13:5,17	47:7:66:13:16:22
R1	24785786	CAG	C	./.:./.:0/1:0/1:./.:0/1	0:0:26,5:54,10:0:93,17	0:0:31:64:0:110
R1	24785949	G	GA	0/1:./.:./.:0/1:./.:0/1	15,8:0:0:25,10:0:66,19	23:0:0:35:0:85
R1	24896587	C	CT	0/1:0/1:0/1:0/1:./.:./.	11,4:19,7:10,5:9,3:0:0	15:26:15:12:0:0
R1	24936018	C	CT	./.:./.:0/1:0/1:0/1:./.	0:0:7,2:8,3:6,4:0	0:0:9:11:10:0
R1	25225671	AT	A	1/1:1/1:1/1:1/1:1/1:./.	0,12:0,10:0,11:0,17:0,13:0	12:10:11:17:13:0
R1	25305394	T	TA	./.:0/1:0/1:0/1:./.:./.	0:42,15:25,12:18,5:0:0	0:57:37:23:0:0
R1	25484373	TTC	T	0/1:./.:./.:./.:0/1:0/1	14,4:0:0:0:16,5:25,8	18:0:0:0:21:33
R1	25547725	A	AAT	0/1:1/1:0/1:./.:./.:1/1	2,8:0,15:2,12:0:0:0,7	10:15:14:0:0:7
R1	25547872	AT	A	1/1:1/1:1/1:./.:1/1:1/1	0,18:0,12:0,22:0:0,10:0,10	18:12:22:0:10:10
R1	25548020	TG	T	0/1:0/1:0/1:./.:./.:0/1	5,10:8,8:10,14:0:0:5,4	15:16:24:0:0:9
R1	25559881	AGAG	A	1/1:1/1:1/1:1/1:1/1:1/1	0,15:0,18:0,17:0,14:0,12:0,13	15:18:17:14:12:13
R1	25579247	G	GA	0/1:./.:./.:0/1:./.:./.	16,12:0:0:4,2:0:0	28:0:0:6:0:0
R1	25870604	C	CT	./.:./.:0/1:0/1:./.:./.	0:0:7,2:12,3:0:0	0:0:9:15:0:0
R1	26153727	GC	G	1/1:1/1:1/1:1/1:1/1:1/1	0,50:0,53:0,41:0,44:0,37:0,57	50:53:41:44:37:57
R1	26155887	C	CT	0/1:./.:0/1:0/1:./.:./.	13,4:0:18,4:15,6:0:0	17:0:22:21:0:0
R1	26217751	CA	C	1/1:1/1:1/1:1/1:1/1:1/1	0,17:0,21:0,17:0,19:0,30:0,24	17:21:17:19:30:24
R2	145721	G	GT	0/1:0/1:0/1:./.:0/1:0/1	31,10:38,17:43,21:0:58,26:146,67	41:55:64:0:84:213
R2	170853	C	CAG	./.:0/1:0/1:./.:./.:0/1	0:1,9:1,8:0:0:6,4	0:10:9:0:0:10
R2	274604	C	CT	./.:0/1:./.:./.:0/1:./.	0:19,9:0:0:28,14:0	0:28:0:0:42:0
R2	277694	T	TTC	1/1:1/1:1/1:0/1:0/1:0/1	0,47:0,33:0,41:13,17:20,11:16,21	47:33:41:30:31:37
R2	343611	TC	T	./.:0/1:./.:./.:0/1:./.	0:13,3:0:0:6,3:0	0:16:0:0:9:0
R2	545348	C	CA	./.:0/1:./.:./.:./.:0/1	0:42,12:0:0:0:54,13	0:54:0:0:0:67
R2	596478	CT	C	1/1:1/1:1/1:1/1:1/1:1/1	0,95:0,85:0,87:0,100:0,61:0,107	95:85:87:100:61:107
R2	730847	CAGG	C	1/1:1/1:1/1:1/1:./.:1/1	0,14:0,14:0,6:0,10:0:0,9	14:14:6:10:0:9
R2	760760	C	CT	1/1:1/1:1/1:1/1:1/1:1/1	2,110:2,100:1,72:0,54:1,29:0,104	112:102:73:54:30:104
R2	760938	GGGGA	G	1/1:1/1:1/1:1/1:1/1:1/1	0,179:0,161:1,124:0,127:0,41:0,137	179:161:125:127:41:137
R2	761652	GT	G	1/1:1/1:1/1:0/1:0/1:1/1	27,246:10,196:20,186:27,158:9,67:16,196	273:206:206:185:76:212
R2	762319	A	AT	0/1:0/1:0/1:./.:0/1:0/1	159,69:86,41:89,42:0:37,18:97,46	228:127:131:0:55:143
R2	762709	G	GT	0/1:0/1:0/1:0/1:0/1:./.	142,71:96,37:85,42:58,41:30,17:0	213:133:127:99:47:0
R2	764117	A	AT	./.:./.:0/1:./.:0/1:./.	0:0:132,32:0:58,25:0	0:0:164:0:83:0
R2	921108	AG	A	1/1:1/1:1/1:1/1:1/1:1/1	0,32:0,36:0,36:0,18:0,21:0,44	32:36:36:18:21:44
R2	972488	AGAG	A	1/1:1/1:1/1:1/1:1/1:1/1	0,9:0,11:0,14:0,7:0,7:0,8	9:11:14:7:7:8
R2	1035255	AT	A	1/1:1/1:1/1:1/1:1/1:1/1	0,184:0,177:0,170:0,88:0,107:0,100	184:177:170:88:107:100
R2	1067113	T	TC	0/1:./.:./.:./.:./.:0/1	7,5:0:0:0:0:8,6	12:0:0:0:0:14
R2	1067114	T	TC	0/1:./.:./.:./.:./.:0/1	7,5:0:0:0:0:8,6	12:0:0:0:0:14
R2	1070557	G	GA	0/1:0/1:0/1:1/1:1/1:1/1	24,20:32,23:36,14:0,7:0,14:0,25	44:55:50:7:14:25
R2	1089456	TATG	T	0/1:0/1:0/1:1/1:1/1:1/1	9,8:13,5:3,5:0,14:0,12:0,15	17:18:8:14:12:15
R2	1183157	AG	A	1/1:1/1:1/1:1/1:1/1:1/1	0,66:0,99:1,76:0,95:0,72:0,94	66:99:77:95:72:94
R2	1195871	C	CGA	0/1:0/1:0/1:0/1:0/1:0/1	5,31:5,22:14,44:5,14:6,29:9,34	36:27:58:19:35:43
R2	1374745	A	AT	0/1:0/1:0/1:0/1:0/1:0/1	20,11:17,23:22,17:17,11:9,10:41,17	31:40:39:28:19:58
R2	1408078	G	GA	0/1:./.:./.:./.:0/1:0/1	11,6:0:0:0:22,8:37,19	17:0:0:0:30:56
R2	1448821	G	GAC	0/1:./.:./.:1/1:1/1:1/1	7,5:0:0:0,9:0,8:0,16	12:0:0:9:8:16
R2	1448822	G	GC	0/1:./.:./.:./.:./.:1/1	7,5:0:0:0:0:0,16	12:0:0:0:0:16
R2	1558487	AC	A	./.:./.:0/1:1/1:0/1:0/1	0:0:14,13:0,40:6,18:31,173	0:0:27:40:24:204
R2	2031071	GATC	G	1/1:1/1:1/1:1/1:1/1:1/1	0,248:0,163:0,212:0,336:2,164:0,452	248:163:212:336:166:452
R2	2031484	GT	G	1/1:1/1:1/1:1/1:1/1:1/1	0,59:0,48:0,50:0,114:0,119:0,310	59:48:50:114:119:310
R2	2037952	T	TA	./.:./.:1/1:./.:1/1:./.	0:0:0,19:0:0,17:0	0:0:19:0:17:0
R2	2161124	C	CGAT	1/1:1/1:1/1:1/1:1/1:1/1	0,35:0,31:0,26:0,14:0,13:0,8	35:31:26:14:13:8
R2	2161515	G	GACA	1/1:1/1:1/1:1/1:1/1:1/1	0,42:0,15:0,19:0,19:0,22:0,17	42:15:19:19:22:17
R2	2169722	C	CA	0/1:./.:0/1:./.:0/1:0/1	6,9:0:6,2:0:4,3:29,10	15:0:8:0:7:39
R2	2224094	G	GT	0/1:./.:0/1:0/1:./.:./.	14,8:0:6,5:8,6:0:0	22:0:11:14:0:0
R2	2529621	AC	A	0/1:0/1:0/1:0/1:0/1:0/1	20,6:22,6:10,11:55,21:50,18:109,84	26:28:21:76:68:193
R2	2529640	C	CTT	0/1:0/1:0/1:0/1:0/1:0/1	26,7:29,8:19,15:66,31:60,31:127,104	33:37:34:97:91:231
R2	2529857	AAT	A	0/1:0/1:0/1:0/1:0/1:0/1	22,22:12,15:37,25:50,41:30,15:72,34	44:27:62:91:45:106
R2	2572615	C	CA	./.:./.:0/1:./.:./.:0/1	0:0:12,2:0:0:8,3	0:0:14:0:0:11
R2	2630012	C	CA	0/1:0/1:./.:./.:./.:0/1	8,4:11,5:0:0:0:22,7	12:16:0:0:0:29
R2	2681018	G	GT	1/1:1/1:1/1:./.:./.:1/1	0,11:0,26:0,12:0:0:0,37	11:26:12:0:0:37
R2	2681057	AC	A	1/1:1/1:1/1:1/1:1/1:1/1	1,98:0,101:0,69:0,39:0,23:0,68	99:101:69:39:23:68
R2	2780909	C	CA	./.:0/1:./.:./.:./.:0/1	0:9,5:0:0:0:19,15	0:14:0:0:0:34
R2	2981244	A	AGAT	1/1:1/1:1/1:1/1:1/1:1/1	0,37:0,53:1,44:0,27:0,19:0,27	37:53:45:27:19:27
R2	2983458	TC	T	0/1:0/1:0/1:0/1:0/1:0/1	23,17:36,35:22,30:7,12:15,12:22,13	40:71:52:19:27:35
R2	2994677	G	GT	1/1:1/1:1/1:1/1:1/1:1/1	0,27:0,19:0,30:0,14:0,16:0,31	27:19:30:14:16:31
R2	3052434	GATA	G	1/1:1/1:1/1:1/1:1/1:1/1	0,28:0,38:0,29:0,44:0,53:0,59	28:38:29:44:53:59
R2	3109822	A	AGTTG	0/1:0/1:0/1:0/1:0/1:0/1	60,58:38,52:77,46:46,27:29,26:45,57	118:90:123:73:55:102
R2	3109909	TA	T	0/1:0/1:0/1:0/1:0/1:0/1	30,22:17,20:32,18:18,9:7,8:24,32	52:37:50:27:15:56
R2	3109929	GC	G	0/1:0/1:0/1:0/1:0/1:0/1	21,10:15,4:14,18:9,8:6,4:24,8	31:19:32:17:10:32
R2	3180705	C	CT	0/1:0/1:./.:0/1:./.:./.	10,8:23,9:0:27,11:0:0	18:32:0:38:0:0
R2	3283677	AGTC	A	0/1:0/1:0/1:0/1:0/1:0/1	32,18:22,18:27,22:23,25:19,18:44,20	50:40:49:48:37:64
R2	3333811	CAAA	C	./.:./.:1/1:./.:0/1:0/1	0:0:1,9:0:9,4:8,4	0:0:10:0:13:12
R2	3434653	G	GA	./.:./.:0/1:./.:./.:0/1	0:0:11,3:0:0:8,5	0:0:14:0:0:13
R2	3436616	C	CGGA	0/1:0/1:./.:0/1:0/1:0/1	14,7:14,7:0:13,7:16,6:20,7	21:21:0:20:22:27
R2	3525610	G	GT	0/1:0/1:./.:0/1:./.:0/1	9,5:7,5:0:8,3:0:14,4	14:12:0:11:0:18
R2	3525616	AAT	A	0/1:0/1:./.:0/1:./.:0/1	8,5:7,5:0:8,3:0:14,4	13:12:0:11:0:18
R2	3568227	TTC	T	./.:0/1:./.:0/1:0/1:./.	0:7,4:0:4,6:5,7:0	0:11:0:10:12:0
R2	3568968	C	CT	./.:0/1:0/1:0/1:./.:0/1	0:3,7:9,4:6,4:0:8,4	0:10:13:10:0:12
R2	3686535	G	GA	1/1:1/1:1/1:0/1:0/1:0/1	0,52:0,9:0,57:47,31:32,32:6,17	52:9:57:78:64:23
R2	3712473	TCCG	T	1/1:1/1:1/1:1/1:1/1:1/1	0,13:0,23:0,20:0,16:0,7:0,10	13:23:20:16:7:10
R2	3974061	T	TA	0/1:./.:0/1:0/1:./.:0/1	8,4:0:14,4:14,6:0:34,16	12:0:18:20:0:50
R2	4028980	AT	A	0/1:0/1:0/1:1/1:1/1:1/1	2,10:4,12:2,2:0,11:0,11:0,6	12:16:4:11:11:6
R2	4142077	CCCT	C	0/1:./.:./.:./.:./.:0/1	11,2:0:0:0:0:5,2	13:0:0:0:0:7
R2	4294824	A	AT	0/1:0/1:0/1:0/1:0/1:./.	9,8:27,15:33,8:28,5:20,6:0	17:42:41:33:26:0
R2	4445800	T	TTGC	1/1:1/1:1/1:./.:0/1:0/1	0,39:0,61:0,47:0:156,40:409,77	39:61:47:0:196:486
R2	4552125	G	GA	0/1:./.:./.:0/1:./.:0/1	9,5:0:0:9,3:0:8,3	14:0:0:12:0:11
R2	4978288	G	GT	0/1:0/1:0/1:0/1:./.:0/1	17,10:9,7:16,7:7,9:0:12,8	27:16:23:16:0:20
R2	5033510	C	CT	./.:./.:0/1:0/1:./.:./.	0:0:8,4:7,3:0:0	0:0:12:10:0:0
R2	5100938	CA	C	./.:0/1:./.:./.:./.:0/1	0:4,7:0:0:0:2,11	0:11:0:0:0:13
R2	5364509	GCT	G	1/1:1/1:1/1:0/1:0/1:0/1	0,42:0,46:0,46:46,29:39,29:63,24	42:46:46:75:68:87
R2	5365233	CA	C	1/1:1/1:1/1:1/1:1/1:1/1	0,203:1,139:0,169:0,258:2,315:0,272	203:140:169:258:317:272
R2	5628602	CTGT	C	0/1:0/1:0/1:0/1:./.:0/1	18,9:15,7:40,8:7,5:0:15,3	27:22:48:12:0:18
R2	5628621	A	AT	0/1:0/1:0/1:0/1:./.:0/1	14,9:12,7:31,8:5,5:0:9,3	23:19:39:10:0:12
R2	5629977	A	AC	0/1:0/1:./.:0/1:0/1:0/1	8,3:9,3:0:5,4:3,4:2,4	11:12:0:9:7:6
R2	5702282	C	CA	0/1:0/1:./.:./.:0/1:./.	24,9:16,12:0:0:12,8:0	33:28:0:0:20:0
R2	5828051	C	CTCT	0/1:./.:./.:./.:0/1:./.	13,3:0:0:0:15,2:0	16:0:0:0:17:0
R2	5834636	CA	C	0/1:0/1:0/1:./.:./.:1/1	17,13:10,6:14,8:0:0:0,18	30:16:22:0:0:18
R2	5838265	ACAG	A	0/1:0/1:0/1:1/1:1/1:1/1	15,12:18,12:15,12:0,20:0,17:0,23	27:30:27:20:17:23
R2	5867070	GGAC	G	1/1:1/1:1/1:1/1:1/1:1/1	0,34:0,31:0,37:0,39:0,20:0,36	34:31:37:39:20:36
R2	6080650	TA	T	0/1:./.:./.:./.:./.:0/1	6,4:0:0:0:0:10,4	10:0:0:0:0:14
R2	6082536	TTA	T	0/1:0/1:0/1:0/1:0/1:0/1	3,6:7,4:10,8:9,4:7,4:13,7	9:11:18:13:11:20
R2	6082540	A	ATT	./.:0/1:0/1:0/1:0/1:0/1	0:7,4:11,8:9,4:7,4:13,7	0:11:19:13:11:20
R2	6146570	AAT	A	0/1:0/1:0/1:0/1:0/1:0/1	38,10:29,10:32,8:21,17:22,8:22,20	48:39:40:38:30:42
R2	6256725	T	TA	./.:./.:0/1:./.:./.:0/1	0:0:15,4:0:0:22,6	0:0:19:0:0:28
R2	6424518	CA	C	0/1:0/1:0/1:0/1:0/1:0/1	51,22:40,14:57,25:55,19:75,23:88,44	73:54:82:74:98:132
R2	6425367	TGG	T	1/1:1/1:1/1:1/1:1/1:1/1	0,44:0,39:0,45:0,57:0,66:0,66	44:39:45:57:66:66
R2	6510943	CA	C	0/1:0/1:0/1:0/1:0/1:0/1	43,23:35,10:57,20:8,13:15,15:11,26	66:45:77:21:30:37
R2	6511012	T	TG	0/1:./.:0/1:1/1:1/1:1/1	49,8:0:51,9:0,8:0,7:0,13	57:0:60:8:7:13
R2	6511061	TG	T	0/1:./.:./.:./.:./.:1/1	53,8:0:0:0:0:0,19	61:0:0:0:0:19
R2	6693725	CA	C	1/1:1/1:1/1:1/1:1/1:1/1	0,43:0,30:0,39:0,23:0,36:0,24	43:30:39:23:36:24
R2	6693727	T	TCCTC	1/1:1/1:1/1:1/1:1/1:1/1	0,43:0,30:0,38:0,23:0,36:0,24	43:30:38:23:36:24
R2	6694312	C	CA	./.:./.:0/1:0/1:0/1:./.	0:0:6,4:12,8:21,10:0	0:0:10:20:31:0
R2	6713875	CACA	C	./.:./.:1/1:1/1:./.:1/1	0:0:0,13:0,15:0:0,20	0:0:13:15:0:20
R2	7009158	TA	T	1/1:1/1:1/1:1/1:1/1:1/1	0,37:0,48:0,47:0,28:0,17:0,47	37:48:47:28:17:47
R2	7132417	C	CA	0/1:./.:./.:./.:0/1:./.	25,6:0:0:0:5,2:0	31:0:0:0:7:0
R2	7186608	A	AT	./.:./.:0/1:0/1:0/1:0/1	0:0:4,12:4,8:2,15:8,39	0:0:16:12:17:47
R2	7188620	CAT	C	0/1:0/1:0/1:./.:./.:0/1	4,8:1,6:1,8:0:0:4,10	12:7:9:0:0:14
R2	7231116	CTTG	C	1/1:1/1:1/1:0/1:0/1:0/1	0,115:0,217:0,240:515,367:345,275:661,506	115:217:240:882:620:1167
R2	7372081	A	AT	0/1:./.:./.:0/1:0/1:0/1	236,45:0:0:167,28:223,30:268,69	281:0:0:195:253:337
R2	7555847	A	AT	0/1:./.:./.:0/1:./.:0/1	16,5:0:0:8,5:0:18,4	21:0:0:13:0:22
R2	7587989	A	AT	./.:./.:0/1:0/1:./.:./.	0:0:15,6:17,4:0:0	0:0:21:21:0:0
R2	7624187	TGA	T	./.:./.:0/1:./.:1/1:./.	0:0:7,5:0:0,8:0	0:0:12:0:8:0
R2	7645281	C	CT	0/1:0/1:0/1:./.:./.:1/1	9,6:17,6:3,5:0:0:0,11	15:23:8:0:0:11
R2	7645786	TG	T	0/1:0/1:0/1:1/1:./.:1/1	26,9:45,10:14,6:0,14:0:0,10	35:55:20:14:0:10
R2	7765546	GGAT	G	1/1:1/1:1/1:0/1:0/1:0/1	0,32:0,37:1,29:30,14:33,8:39,27	32:37:30:44:41:66
R2	8093196	G	GCTT	0/1:0/1:0/1:1/1:1/1:1/1	8,6:3,7:3,3:0,7:0,29:0,26	14:10:6:7:29:26
R2	8285677	C	CTT	./.:1/1:1/1:1/1:1/1:1/1	0:0,19:0,15:0,11:0,13:0,14	0:19:15:11:13:14
R2	8345040	G	GA	./.:1/1:1/1:1/1:1/1:1/1	0:0,7:0,10:0,8:0,11:0,18	0:7:10:8:11:18
R2	9227587	C	CA	0/1:./.:./.:0/1:0/1:./.	30,8:0:0:23,6:19,9:0	38:0:0:29:28:0
R2	9324432	G	GCATGC	1/1:1/1:1/1:0/1:0/1:0/1	0,15:0,9:0,13:20,6:18,5:43,9	15:9:13:26:23:52
R2	9566921	G	GA	./.:./.:0/1:0/1:./.:./.	0:0:30,8:33,8:0:0	0:0:38:41:0:0
R2	9581446	G	GT	0/1:0/1:0/1:./.:0/1:./.	56,30:45,20:48,25:0:49,14:0	86:65:73:0:63:0
R2	9741269	GT	G	0/1:0/1:0/1:./.:./.:1/1	8,4:11,5:9,4:0:0:0,6	12:16:13:0:0:6
R2	9765477	T	TCTC	./.:./.:0/1:1/1:1/1:1/1	0:0:1,10:0,14:0,14:0,35	0:0:11:14:14:35
R2	11037466	T	TACAA	0/1:0/1:0/1:1/1:1/1:1/1	13,13:5,9:7,5:0,8:0,9:0,17	26:14:12:8:9:17
R2	11068305	CT	C	0/1:1/1:0/1:1/1:1/1:1/1	2,15:1,20:2,17:0,34:0,32:0,59	17:21:19:34:32:59
R2	11143293	T	TC	0/1:0/1:0/1:1/1:1/1:1/1	31,13:18,10:25,8:0,11:0,21:0,15	44:28:33:11:21:15
R2	11163448	ACTCT	A	./.:1/1:./.:1/1:1/1:1/1	0:0,6:0:0,12:0,7:0,18	0:6:0:12:7:18
R2	11163511	T	TTTG	./.:1/1:./.:0/1:./.:0/1	0:1,12:0:2,9:0:4,11	0:13:0:11:0:15
R2	11201816	AG	A	0/1:0/1:0/1:./.:1/1:1/1	23,5:16,8:17,6:0:0,10:0,13	28:24:23:0:10:13
R2	11201904	TAAA	T	0/1:0/1:0/1:1/1:1/1:1/1	58,52:36,28:52,28:0,54:0,55:0,89	110:64:80:54:55:89
R2	11354652	A	AGTC	1/1:1/1:1/1:1/1:1/1:1/1	0,73:2,50:2,80:0,61:0,56:1,80	73:52:82:61:56:81
R2	12306451	T	TAA	0/1:./.:./.:0/1:./.:0/1	10,2:0:0:9,2:0:9,6	12:0:0:11:0:15
R2	12316974	T	TA	1/1:1/1:1/1:./.:./.:1/1	0,11:0,17:0,6:0:0:0,14	11:17:6:0:0:14
R2	12317010	C	CT	./.:0/1:./.:./.:./.:0/1	0:7,5:0:0:0:10,8	0:12:0:0:0:18
R2	12335403	CT	C	1/1:1/1:1/1:1/1:1/1:1/1	0,56:0,58:0,63:0,37:0,44:0,63	56:58:63:37:44:63
R2	12430655	C	CTACAG	1/1:1/1:1/1:1/1:1/1:1/1	0,22:0,23:0,21:0,12:0,7:0,18	22:23:21:12:7:18
R2	12539445	.	GACAACA	G	1/1:1/1:1/1:./.:./.:./.	0,12:0,11:0,13:0:0:0
R2	13070654	AT	A	1/1:1/1:1/1:1/1:1/1:1/1	0,257:0,196:0,215:0,349:0,320:0,597	257:196:215:349:320:597
R2	13318052	TG	T	0/1:./.:./.:./.:./.:0/1	9,4:0:0:0:0:12,2	13:0:0:0:0:14
R2	13361533	A	AAT	1/1:1/1:1/1:1/1:1/1:1/1	0,32:0,11:0,21:0,41:0,93:0,80	32:11:21:41:93:80
R2	13361539	C	CA	1/1:1/1:1/1:1/1:1/1:1/1	0,32:0,11:0,21:0,41:0,93:0,80	32:11:21:41:93:80
R2	13677841	CGAT	C	1/1:1/1:1/1:1/1:1/1:1/1	0,25:0,20:0,31:0,45:0,29:0,51	25:20:31:45:29:51
R2	13686962	TA	T	1/1:1/1:1/1:1/1:1/1:1/1	0,61:0,85:1,89:0,19:0,31:0,37	61:85:90:19:31:37
R2	13687014	TA	T	1/1:1/1:1/1:1/1:1/1:1/1	0,57:0,61:0,67:0,15:0,27:0,42	57:61:67:15:27:42
R2	13689117	AG	A	1/1:1/1:1/1:1/1:1/1:1/1	0,64:0,49:0,50:0,28:0,16:0,23	64:49:50:28:16:23
R2	13689203	TG	T	1/1:1/1:1/1:1/1:1/1:1/1	0,45:0,35:0,50:0,17:0,19:0,24	45:35:50:17:19:24
R2	13871422	GA	G	1/1:1/1:1/1:1/1:1/1:1/1	0,16:0,15:0,15:0,16:0,19:0,33	16:15:15:16:19:33
R2	13889681	T	TC	0/1:0/1:0/1:./.:./.:0/1	2,7:1,7:9,5:0:0:9,6	9:8:14:0:0:15
R2	14327037	GTTCA	G	1/1:1/1:1/1:1/1:1/1:1/1	0,9:0,13:0,20:0,18:0,14:0,18	9:13:20:18:14:18
R2	14520213	AAGGAGG	A	1/1:1/1:1/1:1/1:1/1:1/1	0,35:0,25:0,33:0,29:0,14:0,52	35:25:33:29:14:52
R2	14526732	T	TTA	1/1:1/1:1/1:1/1:1/1:1/1	0,16:0,18:0,16:0,16:0,16:0,24	16:18:16:16:16:24
R2	14543127	C	CT	./.:0/1:./.:0/1:./.:./.	0:38,9:0:26,6:0:0	0:47:0:32:0:0
R2	15022806	CG	C	1/1:1/1:1/1:1/1:1/1:1/1	0,95:0,130:0,111:0,151:0,94:0,207	95:130:111:151:94:207
R2	15022848	CG	C	1/1:1/1:1/1:1/1:1/1:1/1	0,39:0,37:0,35:0,119:0,72:0,237	39:37:35:119:72:237
R2	15022864	CG	C	1/1:1/1:1/1:1/1:1/1:1/1	0,43:0,38:0,36:0,129:0,77:0,250	43:38:36:129:77:250
R2	15022910	T	TG	1/1:1/1:1/1:1/1:1/1:1/1	0,20:0,17:0,20:0,62:0,45:0,215	20:17:20:62:45:215
R2	15542711	AAG	A	./.:0/1:./.:0/1:./.:./.	0:2,3:0:3,2:0:0	0:5:0:5:0:0
R2	15599045	GT	G	1/1:1/1:1/1:1/1:1/1:1/1	0,22:0,54:0,20:0,17:0,13:0,8	22:54:20:17:13:8
R2	16487553	ATAG	A	1/1:1/1:1/1:1/1:1/1:1/1	0,45:0,41:0,33:0,52:0,39:0,103	45:41:33:52:39:103
R2	16489817	.	T	TAGAGAG	./.:./.:./.:1/2:0/1:3/1	0:0:0:2,21,5,.:3,17,.,.:0,21,.,7
R2	16708773	CG	C	0/1:./.:./.:0/1:./.:./.	18,7:0:0:5,4:0:0	25:0:0:9:0:0
R2	17027629	GGAA	G	1/1:1/1:1/1:1/1:1/1:1/1	0,131:0,85:0,85:0,50:0,35:0,92	131:85:85:50:35:92
R2	17190806	C	CA	./.:0/1:0/1:./.:./.:0/1	0:10,5:6,4:0:0:6,3	0:15:10:0:0:9
R2	17212030	T	TA	1/1:1/1:1/1:1/1:1/1:1/1	0,84:0,47:0,81:0,50:0,49:0,85	84:47:81:50:49:85
R2	17536544	AAG	A	0/1:0/1:./.:./.:./.:0/1	16,5:21,4:0:0:0:20,7	21:25:0:0:0:27
R2	17537520	GTGA	G	1/1:1/1:1/1:1/1:1/1:1/1	0,25:0,30:0,30:0,45:0,32:0,39	25:30:30:45:32:39
R2	17578503	C	CTGCTGT	1/1:./.:./.:1/1:./.:./.	0,6:0:0:0,3:0:0	6:0:0:3:0:0
R2	17732049	G	GTT	1/1:1/1:1/1:1/1:1/1:1/1	0,25:0,24:0,32:0,24:0,30:0,42	25:24:32:24:30:42
R2	17732052	AAC	A	1/1:1/1:1/1:1/1:1/1:1/1	0,25:0,24:0,32:0,24:0,30:0,42	25:24:32:24:30:42
R2	18196699	CCTT	C	1/1:1/1:1/1:1/1:1/1:1/1	0,132:0,146:0,149:0,86:0,87:0,139	132:146:149:86:87:139
R2	18525207	G	GT	1/1:1/1:1/1:1/1:1/1:1/1	0,73:0,68:0,69:0,48:0,54:0,88	73:68:69:48:54:88
R2	18525237	CTA	C	1/1:1/1:1/1:1/1:1/1:1/1	0,105:0,97:0,68:0,46:0,47:0,83	105:97:68:46:47:83
R2	18587056	C	CT	./.:0/1:./.:./.:0/1:0/1	0:18,5:0:0:30,9:72,16	0:23:0:0:39:88
R2	19329118	AT	A	1/1:1/1:1/1:1/1:1/1:1/1	0,13:0,18:0,30:0,28:0,14:0,18	13:18:30:28:14:18
R2	19641968	T	TCAC	1/1:1/1:1/1:1/1:1/1:1/1	1,27:0,43:0,22:0,24:0,20:0,47	28:43:22:24:20:47
R2	19780421	GCTC	G	1/1:1/1:1/1:1/1:1/1:1/1	0,42:0,39:0,40:0,42:0,64:0,109	42:39:40:42:64:109
R2	19780489	TC	T	0/1:0/1:./.:0/1:0/1:0/1	3,10:3,8:0:6,6:11,9:20,27	13:11:0:12:20:47
R2	19850136	A	ACCG	1/1:1/1:1/1:1/1:1/1:1/1	0,19:0,20:0,17:0,19:0,14:0,32	19:20:17:19:14:32
R2	20000812	TA	T	./.:./.:1/1:1/1:1/1:1/1	0:0:0,5:0,5:0,6:0,23	0:0:5:5:6:23
R2	20297877	TAAC	T	1/1:1/1:1/1:1/1:1/1:1/1	0,17:0,13:0,15:0,16:0,16:0,34	17:13:15:16:16:34
R2	20357489	A	AGAT	1/1:1/1:1/1:1/1:1/1:1/1	2,39:3,63:3,47:2,31:0,30:3,54	41:66:50:33:30:57
R2	20360079	GA	G	1/1:1/1:1/1:1/1:1/1:1/1	0,16:0,29:0,21:0,7:0,15:0,8	16:29:21:7:15:8
R2	20378940	GA	G	1/1:1/1:1/1:1/1:1/1:1/1	0,24:0,23:0,29:0,14:0,15:0,30	24:23:29:14:15:30
R2	20398816	A	AC	1/1:1/1:1/1:1/1:1/1:1/1	0,15:0,20:0,15:0,14:0,11:0,15	15:20:15:14:11:15
R2	20401642	AG	A	1/1:1/1:1/1:1/1:1/1:1/1	0,35:0,44:0,43:0,12:0,13:0,20	35:44:43:12:13:20
R2	20401776	AGTC	A	./.:./.:1/1:./.:1/1:1/1	0:0:0,4:0:0,7:0,10	0:0:4:0:7:10
R2	20488260	A	AT	0/1:./.:./.:./.:0/1:./.	37,15:0:0:0:28,12:0	52:0:0:0:40:0
R2	20578793	AC	A	1/1:1/1:1/1:1/1:1/1:1/1	0,55:0,46:0,55:0,19:0,29:0,26	55:46:55:19:29:26
R2	20818795	G	GA	0/1:0/1:0/1:./.:./.:0/1	6,2:9,4:7,2:0:0:10,5	8:13:9:0:0:15
R2	20960155	C	CT	0/1:./.:0/1:0/1:./.:./.	13,5:0:19,9:19,7:0:0	18:0:28:26:0:0
R2	20965147	GTAT	G	1/1:1/1:1/1:1/1:./.:1/1	0,6:0,8:0,7:0,5:0:0,6	6:8:7:5:0:6
R2	21177018	G	GA	0/1:./.:0/1:0/1:0/1:./.	18,6:0:25,6:17,7:17,4:0	24:0:31:24:21:0
R2	21181787	G	GT	0/1:./.:0/1:0/1:./.:./.	29,8:0:29,8:19,6:0:0	37:0:37:25:0:0
R2	21346619	GA	G	0/1:0/1:1/1:0/1:0/1:0/1	2,17:4,14:2,16:21,57:17,41:27,97	19:18:18:78:58:124
R2	21346962	C	CT	./.:./.:0/1:0/1:./.:./.	0:0:17,4:50,13:0:0	0:0:21:63:0:0
R2	21347457	GTTTAAT	G	1/1:1/1:1/1:1/1:1/1:1/1	0,13:0,11:0,22:0,40:0,56:0,56	13:11:22:40:56:56
R2	21347655	GT	G	1/1:1/1:1/1:1/1:1/1:1/1	0,5:0,18:0,20:0,32:0,41:0,62	5:18:20:32:41:62
R2	21347891	G	GTAGT	1/1:1/1:1/1:1/1:1/1:1/1	0,12:0,19:0,17:0,92:0,69:0,111	12:19:17:92:69:111
R2	21348068	AC	A	./.:1/1:1/1:1/1:1/1:1/1	0:0,4:0,6:0,5:0,7:0,10	0:4:6:5:7:10
R2	21592300	T	TA	./.:1/1:1/1:1/1:1/1:1/1	0:0,11:0,15:0,26:0,22:0,46	0:11:15:26:22:46
R2	21592510	C	CGT	1/1:1/1:1/1:1/1:1/1:1/1	0,154:0,177:0,233:0,548:1,603:1,607	154:177:233:548:604:608
R2	21592512	AAC	A	1/1:1/1:1/1:1/1:1/1:1/1	0,154:0,177:0,233:0,548:0,605:3,603	154:177:233:548:605:606
R2	21717552	T	TGG	1/1:1/1:1/1:1/1:1/1:1/1	0,90:0,54:0,39:0,20:0,30:0,45	90:54:39:20:30:45
R2	21717553	CAA	C	1/1:1/1:1/1:1/1:1/1:1/1	0,90:0,55:0,41:0,20:0,30:0,47	90:55:41:20:30:47
R2	22071648	G	GA	0/1:./.:./.:0/1:./.:0/1	13,5:0:0:6,5:0:27,12	18:0:0:11:0:39
R2	22167590	GA	G	./.:./.:1/1:0/1:0/1:0/1	0:0:0,14:4,7:2,11:16,23	0:0:14:11:13:39
R2	22647258	GA	G	1/1:1/1:1/1:1/1:1/1:1/1	0,8:0,11:0,9:0,8:0,9:0,8	8:11:9:8:9:8
R2	22987277	T	TA	0/1:0/1:./.:./.:0/1:./.	14,6:16,6:0:0:5,5:0	20:22:0:0:10:0
R2	22990994	GT	G	1/1:1/1:1/1:1/1:1/1:1/1	0,18:0,12:0,17:0,23:0,16:0,73	18:12:17:23:16:73
R2	23113581	G	GA	./.:0/1:./.:./.:./.:0/1	0:3,5:0:0:0:8,4	0:8:0:0:0:12
R2	23352783	G	GT	1/1:1/1:1/1:1/1:1/1:1/1	0,34:0,35:0,40:0,45:0,57:1,54	34:35:40:45:57:55
R2	23352806	CG	C	1/1:1/1:1/1:1/1:1/1:1/1	0,49:0,49:0,59:0,74:0,93:0,104	49:49:59:74:93:104
R2	23352931	G	GT	1/1:1/1:1/1:1/1:1/1:1/1	0,13:1,13:0,21:1,26:0,45:0,57	13:14:21:27:45:57
R2	23391679	TAA	T	1/1:1/1:1/1:1/1:1/1:1/1	0,108:0,76:0,168:0,115:0,113:0,263	108:76:168:115:113:263
R2	23391684	G	GGA	1/1:1/1:1/1:1/1:1/1:1/1	0,108:0,76:0,168:0,116:0,113:0,263	108:76:168:116:113:263
R2	23392683	G	GC	./.:./.:1/1:./.:./.:0/1	0:0:0,10:0:0:5,7	0:0:10:0:0:12
R2	23397485	T	TA	1/1:1/1:1/1:1/1:1/1:1/1	0,74:0,52:0,80:0,50:0,49:0,41	74:52:80:50:49:41
R2	23456253	AGAT	A	1/1:1/1:1/1:0/1:0/1:./.	0,18:0,14:0,14:39,6:46,8:0	18:14:14:45:54:0
R2	23554700	CAA	C	1/1:1/1:1/1:1/1:1/1:1/1	0,39:0,51:1,31:0,33:0,27:0,54	39:51:32:33:27:54
R2	23586201	GGAT	G	1/1:1/1:1/1:1/1:1/1:1/1	0,10:0,11:0,13:0,16:0,15:0,28	10:11:13:16:15:28
R2	23594663	A	AT	1/1:1/1:1/1:1/1:1/1:1/1	0,34:0,29:0,31:0,24:0,19:0,51	34:29:31:24:19:51
R2	23613555	G	GGTT	1/1:1/1:1/1:1/1:1/1:1/1	0,97:0,118:2,95:0,61:0,54:0,75	97:118:97:61:54:75
R2	23701590	A	ACCG	./.:./.:1/1:0/1:0/1:0/1	0:0:0,9:8,4:11,2:20,6	0:0:9:12:13:26
R2	23738736	TA	T	0/1:0/1:0/1:0/1:0/1:0/1	123,31:125,36:126,51:34,72:21,55:47,92	154:161:177:106:76:139
R2	24055500	G	GA	0/1:0/1:./.:0/1:./.:./.	12,4:27,9:0:8,3:0:0	16:36:0:11:0:0
R2	24243615	T	TGAAG	./.:./.:1/1:./.:./.:0/1	0:0:0,6:0:0:10,5	0:0:6:0:0:15
R2	24294625	G	GCTGCAT	1/1:1/1:1/1:0/1:0/1:0/1	0,43:0,24:0,30:19,14:16,17:31,26	43:24:30:33:33:57
R2	24318404	T	TG	1/1:1/1:1/1:1/1:1/1:./.	0,19:0,19:0,28:1,16:0,18:0	19:19:28:17:18:0
R2	24318412	TAA	T	1/1:1/1:1/1:1/1:1/1:./.	0,19:0,19:0,27:0,15:0,18:0	19:19:27:15:18:0
R2	24478808	T	TC	0/1:0/1:0/1:./.:./.:1/1	10,5:14,16:9,8:0:0:0,11	15:30:17:0:0:11
R2	24479005	CAA	C	0/1:0/1:0/1:./.:./.:1/1	9,5:5,18:7,9:0:0:0,10	14:23:16:0:0:10
R2	24497116	G	GC	1/1:1/1:1/1:0/1:./.:0/1	0,22:0,19:0,21:6,5:0:12,8	22:19:21:11:0:20
R2	24571084	C	CA	0/1:./.:0/1:0/1:0/1:0/1	41,11:0:45,17:37,12:34,16:67,19	52:0:62:49:50:86
R2	24610519	TCTA	T	1/1:1/1:1/1:1/1:1/1:1/1	0,33:0,51:0,51:0,47:0,24:0,81	33:51:51:47:24:81
R2	24610975	CTGG	C	1/1:1/1:1/1:1/1:./.:1/1	0,17:0,18:0,33:0,24:0:0,27	17:18:33:24:0:27
R2	24616911	CGAT	C	1/1:1/1:1/1:0/1:0/1:0/1	0,6:0,15:0,12:6,4:13,3:8,3	6:15:12:10:16:11
R2	24712144	ATGATTC	A	1/1:1/1:1/1:0/1:0/1:0/1	0,22:0,25:0,22:20,17:21,11:15,14	22:25:22:37:32:29
R2	24719001	TC	T	1/1:1/1:1/1:1/1:1/1:1/1	0,9:0,18:0,21:0,5:0,5:0,11	9:18:21:5:5:11
R2	24719269	T	TAAA	1/1:1/1:1/1:1/1:./.:1/1	0,13:0,10:0,17:0,10:0:0,16	13:10:17:10:0:16
R2	24736450	C	CA	./.:./.:0/1:0/1:0/1:0/1	0:0:176,52:98,29:55,20:164,47	0:0:228:127:75:211
R2	24928667	ATAAAAG	A	1/1:1/1:1/1:0/1:0/1:0/1	0,16:0,13:0,20:14,13:6,7:22,6	16:13:20:27:13:28
R2	24977923	C	CAT	1/1:1/1:1/1:./.:1/1:1/1	0,9:0,15:0,15:0:0,7:0,8	9:15:15:0:7:8
R2	24994070	TA	T	0/1:0/1:0/1:0/1:0/1:0/1	176,293:144,257:133,240:146,235:184,263:152,276	469:401:373:381:447:428
R2	25052886	A	AT	0/1:0/1:0/1:0/1:0/1:0/1	70,39:82,32:66,27:32,56:45,40:79,71	109:114:93:88:85:150
R2	25220830	T	TTTA	1/1:1/1:1/1:1/1:1/1:1/1	0,62:0,40:0,35:0,36:0,21:0,57	62:40:35:36:21:57
R2	25228646	C	CT	0/1:./.:./.:./.:0/1:./.	9,3:0:0:0:6,2:0	12:0:0:0:8:0
R2	25254301	G	GCCTGGA	1/1:1/1:1/1:0/1:0/1:0/1	0,84:0,81:0,83:45,29:38,23:71,43	84:81:83:74:61:114
R2	25254604	G	GCCA	1/1:1/1:1/1:0/1:0/1:0/1	0,27:0,36:0,30:31,12:27,12:33,14	27:36:30:43:39:47
R2	25380364	T	TA	1/1:1/1:1/1:1/1:1/1:1/1	0,25:0,26:0,17:0,18:0,16:0,19	25:26:17:18:16:19
R2	25429238	C	CA	0/1:./.:./.:./.:0/1:0/1	20,7:0:0:0:31,7:28,6	27:0:0:0:38:34
R2	25431611	T	TGAGA	1/1:1/1:1/1:1/1:1/1:1/1	0,7:0,12:0,14:0,10:0,9:0,34	7:12:14:10:9:34
R2	25489034	G	GA	0/1:0/1:0/1:0/1:0/1:./.	21,8:24,6:13,7:30,9:19,8:0	29:30:20:39:27:0
R2	25591063	TG	T	1/1:1/1:1/1:1/1:1/1:1/1	0,19:0,23:0,16:0,16:0,16:0,26	19:23:16:16:16:26
R2	25682919	TC	T	0/1:./.:1/1:./.:./.:0/1	2,9:0:0,5:0:0:42,19	11:0:5:0:0:61
R2	25683776	C	CA	1/1:1/1:1/1:./.:0/1:0/1	2,69:5,58:1,11:0:87,27:84,30	71:63:12:0:114:114
R2	25755014	T	TG	1/1:1/1:1/1:0/1:0/1:0/1	0,26:0,14:0,12:11,8:36,7:30,12	26:14:12:19:43:42
R2	25766544	A	AATC	1/1:1/1:1/1:0/1:0/1:./.	0,35:0,26:0,36:30,13:32,12:0	35:26:36:43:44:0
R2	25846166	TG	T	0/1:0/1:0/1:0/1:0/1:0/1	104,54:118,18:138,40:18,17:24,17:37,38	158:136:178:35:41:75
R2	25884299	G	GA	0/1:0/1:0/1:./.:0/1:0/1	603,250:723,202:667,197:0:479,180:802,276	853:925:864:0:659:1078
R2	25969003	A	AT	./.:1/1:1/1:1/1:1/1:1/1	0:0,12:0,17:0,26:0,30:0,45	0:12:17:26:30:45
R2	25969148	CGGT	C	1/1:1/1:1/1:1/1:1/1:1/1	0,101:0,105:0,112:0,159:0,224:0,175	101:105:112:159:224:175
R2	25969409	C	CT	0/1:./.:0/1:0/1:./.:./.	98,24:0:133,29:156,55:0:0	122:0:162:211:0:0
R2	25984255	TAGG	T	1/1:./.:./.:0/1:./.:./.	0,7:0:0:21,4:0:0	7:0:0:25:0:0
R2	25984914	TG	T	1/1:1/1:1/1:0/1:0/1:0/1	0,22:0,16:0,11:12,4:7,5:26,11	22:16:11:16:12:37
R2	26058520	TA	T	1/1:1/1:1/1:0/1:0/1:0/1	0,26:0,33:0,25:4,13:10,12:19,14	26:33:25:17:22:33
R2	26061228	A	AGTTT	1/1:1/1:1/1:0/1:0/1:0/1	0,21:0,15:0,19:11,12:10,14:13,17	21:15:19:23:24:30
R2	26061230	CCTAT	C	1/1:1/1:1/1:0/1:0/1:0/1	0,16:0,13:0,16:11,9:12,14:14,15	16:13:16:20:26:29
R2	26175979	C	CTCT	./.:./.:1/1:./.:1/1:1/1	0:0:0,13:0:0,11:0,58	0:0:13:0:11:58
R2	26192717	TCCA	T	1/1:1/1:1/1:1/1:1/1:1/1	0,28:0,39:0,31:0,8:0,12:0,16	28:39:31:8:12:16
R2	26192747	A	ACTC	1/1:1/1:1/1:1/1:1/1:1/1	0,23:0,35:0,29:0,6:0,11:0,15	23:35:29:6:11:15
R2	26198919	AT	A	1/1:1/1:1/1:0/1:0/1:0/1	0,25:0,26:0,29:11,12:10,14:24,21	25:26:29:23:24:45
R2	26200008	CA	C	1/1:./.:./.:./.:./.:1/1	0,9:0:0:0:0:0,28	9:0:0:0:0:28
R2	26386199	GT	G	./.:./.:1/1:./.:./.:0/1	0:0:0,9:0:0:5,3	0:0:9:0:0:8
R2	26518624	G	GT	1/1:1/1:1/1:1/1:1/1:1/1	0,43:0,28:0,45:0,48:0,91:0,196	43:28:45:48:91:196
R2	26756225	C	CA	0/1:0/1:0/1:0/1:./.:./.	2,8:7,6:5,4:2,4:0:0	10:13:9:6:0:0
R2	26801834	TA	T	1/1:1/1:1/1:0/1:0/1:0/1	0,41:0,47:0,54:30,19:20,23:47,28	41:47:54:49:43:75
R2	26881616	T	TA	./.:./.:1/1:1/1:./.:1/1	0:0:0,7:0,12:0:0,10	0:0:7:12:0:10
R2	27027895	ATCC	A	1/1:1/1:1/1:0/1:0/1:0/1	0,24:0,17:0,24:25,10:10,6:20,12	24:17:24:35:16:32
R2	27035192	TTA	T	1/1:1/1:1/1:./.:./.:1/1	0,26:0,31:0,27:0:0:0,28	26:31:27:0:0:28
R2	27165494	C	CT	./.:0/1:./.:./.:./.:0/1	0:8,5:0:0:0:9,8	0:13:0:0:0:17
R2	27183057	ATC	A	0/1:./.:./.:./.:0/1:./.	44,14:0:0:0:62,12:0	58:0:0:0:74:0
R2	27217915	GATC	G	0/1:1/1:1/1:0/1:0/1:0/1	2,24:0,24:0,27:6,14:5,4:7,12	26:24:27:20:9:19
R2	27218108	A	ATTG	0/1:1/1:1/1:1/1:1/1:0/1	1,10:0,18:1,15:0,11:0,9:2,16	11:18:16:11:9:18
R2	27225706	GTTC	G	1/1:1/1:1/1:0/1:0/1:0/1	0,8:0,13:0,11:65,15:68,15:106,28	8:13:11:80:83:134
R2	27228553	ATT	A	0/1:./.:./.:./.:1/1:1/1	2,13:0:0:0:0,11:0,19	15:0:0:0:11:19
R2	27228592	C	CAG	1/1:1/1:1/1:1/1:1/1:1/1	0,28:0,21:0,19:0,11:0,24:0,36	28:21:19:11:24:36
R2	27309154	T	TA	1/1:./.:./.:./.:./.:0/1	0,7:0:0:0:0:14,2	7:0:0:0:0:16
R2	27538334	G	GGAA	./.:1/1:1/1:0/1:./.:0/1	0:0,5:0,8:1,5:0:2,5	0:5:8:6:0:7
R2	27738476	GT	G	1/1:1/1:1/1:1/1:1/1:1/1	0,75:0,75:0,86:0,32:0,35:0,51	75:75:86:32:35:51
R2	27738623	C	CT	0/1:0/1:0/1:0/1:0/1:0/1	37,27:18,19:29,20:7,4:18,7:30,11	64:37:49:11:25:41
R2	27776246	T	TTC	1/1:1/1:1/1:0/1:0/1:0/1	0,50:0,58:0,57:35,22:33,20:59,31	50:58:57:57:53:90
R2	27912298	TCA	T	1/1:1/1:1/1:1/1:1/1:1/1	0,123:0,97:0,102:0,55:0,90:0,138	123:97:102:55:90:138
R2	27998268	AC	A	./.:./.:1/1:0/1:0/1:./.	0:0:0,9:6,5:6,3:0	0:0:9:11:9:0
R2	28376414	T	TA	1/1:1/1:1/1:0/1:0/1:0/1	0,24:0,47:0,29:20,5:23,7:34,25	24:47:29:25:30:59
R2	28486606	ATT	A	1/1:1/1:1/1:1/1:1/1:1/1	0,22:0,15:0,12:0,11:0,19:0,26	22:15:12:11:19:26
R2	28486803	C	CCAA	0/1:1/1:1/1:1/1:0/1:1/1	2,18:0,20:0,20:1,15:2,20:2,34	20:20:20:16:22:36
R2	28489915	G	GT	./.:./.:0/1:0/1:0/1:0/1	0:0:66,18:48,24:59,24:39,16	0:0:84:72:83:55
R2	28518862	T	TC	1/1:1/1:1/1:1/1:1/1:1/1	0,33:0,47:0,27:0,22:0,12:0,55	33:47:27:22:12:55
R2	28520980	GTAA	G	1/1:1/1:1/1:0/1:0/1:0/1	0,47:0,63:0,72:38,15:45,23:57,34	47:63:72:53:68:91
R2	28523317	T	TA	1/1:1/1:1/1:1/1:./.:1/1	0,22:0,18:0,26:0,14:0:0,12	22:18:26:14:0:12
R2	28534062	G	GTT	./.:./.:0/1:./.:0/1:./.	0:0:13,2:0:13,2:0	0:0:15:0:15:0
R2	28583245	CT	C	1/1:./.:./.:1/1:1/1:1/1	0,4:0:0:0,2:0,5:0,22	4:0:0:2:5:22
R2	28651676	AG	A	1/1:1/1:1/1:0/1:0/1:./.	1,410:0,393:0,365:416,51:409,35:0	411:393:365:467:444:0
R2	28662236	C	CTT	1/1:./.:./.:0/1:./.:0/1	0,4:0:0:15,7:0:22,16	4:0:0:22:0:38
R2	28722802	AT	A	1/1:1/1:1/1:0/1:0/1:0/1	0,14:0,14:0,20:14,11:16,16:25,10	14:14:20:25:32:35
R2	28738729	CA	C	1/1:1/1:1/1:1/1:1/1:1/1	0,26:0,18:0,16:0,18:0,14:0,20	26:18:16:18:14:20
R2	28738731	TG	T	./.:./.:1/1:./.:./.:1/1	0:0:0,12:0:0:0,14	0:0:12:0:0:14
R2	28786645	TA	T	./.:1/1:0/1:0/1:./.:0/1	0:0,11:3,12:9,3:0:11,6	0:11:15:12:0:17
R2	28807610	GTCT	G	1/1:1/1:1/1:1/1:1/1:1/1	0,9:0,12:0,12:0,12:0,26:0,8	9:12:12:12:26:8
R2	28832368	GATC	G	1/1:1/1:1/1:1/1:1/1:1/1	0,14:0,21:0,22:0,13:0,9:0,21	14:21:22:13:9:21
R2	28833492	C	CGAA	0/1:0/1:0/1:0/1:0/1:0/1	4,8:1,4:3,5:1,3:2,3:1,10	12:5:8:4:5:11
R2	28956398	AGG	A	1/1:1/1:1/1:1/1:1/1:1/1	0,26:0,21:0,13:0,17:0,13:0,47	26:21:13:17:13:47
R2	29046911	A	AT	./.:0/1:0/1:0/1:./.:./.	0:36,13:37,14:18,9:0:0	0:49:51:27:0:0
R2	29071938	A	ATCC	1/1:1/1:1/1:1/1:1/1:1/1	0,25:1,36:0,19:0,16:0,10:0,18	25:37:19:16:10:18
R2	29090445	C	CAGA	./.:./.:1/1:1/1:./.:1/1	0:0:0,9:0,6:0:0,7	0:0:9:6:0:7
R2	29202514	TG	T	1/1:1/1:1/1:1/1:1/1:1/1	0,86:0,96:1,80:0,99:0,85:0,224	86:96:81:99:85:224
R2	29204654	TA	T	1/1:./.:./.:1/1:./.:0/1	1,11:0:0:0,13:0:4,19	12:0:0:13:0:23
R2	29204728	CAG	C	0/1:0/1:0/1:0/1:0/1:./.	23,5:18,4:18,4:27,5:16,4:0	28:22:22:32:20:0
R2	29264677	G	GT	0/1:./.:./.:0/1:0/1:0/1	31,10:0:0:17,5:10,3:23,6	41:0:0:22:13:29
R2	29264724	TA	T	1/1:1/1:1/1:0/1:1/1:0/1	4,35:4,31:3,26:3,21:1,14:9,21	39:35:29:24:15:30
R2	29279245	CCAGCAG	C	1/1:1/1:1/1:1/1:1/1:1/1	0,4:0,19:0,17:0,10:0,5:0,5	4:19:17:10:5:5
R2	29280209	AGAC	A	1/1:1/1:1/1:1/1:1/1:1/1	0,78:0,58:0,91:0,61:0,72:0,89	78:58:91:61:72:89
R2	29341026	GA	G	1/1:1/1:1/1:1/1:1/1:1/1	1,256:0,288:0,277:0,87:0,118:0,107	257:288:277:87:118:107
R2	29475555	TGA	T	1/1:1/1:1/1:1/1:1/1:1/1	0,6:0,2:0,14:0,4:0,4:0,4	6:2:14:4:4:4
R2	29635618	C	CTACT	1/1:1/1:1/1:./.:./.:1/1	0,59:0,35:0,50:0:0:0,19	59:35:50:0:0:19
R2	29676605	TA	T	1/1:1/1:1/1:0/1:0/1:0/1	0,45:0,34:0,37:14,10:22,8:25,16	45:34:37:24:30:41
R2	29789160	A	AT	0/1:0/1:0/1:./.:./.:0/1	5,9:4,14:5,16:0:0:4,18	14:18:21:0:0:22
R2	29789162	A	ATT	0/1:0/1:0/1:./.:./.:0/1	5,9:4,14:5,16:0:0:4,18	14:18:21:0:0:22
R2	29790443	TTTC	T	0/1:1/1:1/1:0/1:0/1:0/1	1,12:0,17:0,12:12,5:12,7:24,9	13:17:12:17:19:33
R2	29840407	G	GA	0/1:./.:0/1:0/1:0/1:./.	116,44:0:116,25:71,34:99,21:0	160:0:141:105:120:0
R2	29875718	AAG	A	0/1:./.:./.:0/1:./.:./.	11,3:0:0:26,5:0:0	14:0:0:31:0:0
R2	29912890	GAC	G	1/1:1/1:1/1:1/1:1/1:1/1	0,25:0,30:0,17:0,9:0,18:0,22	25:30:17:9:18:22
R2	29935208	CT	C	./.:1/1:./.:./.:./.:0/1	0:0,11:0:0:0:15,11	0:11:0:0:0:26
R2	29948746	AG	A	1/1:1/1:1/1:./.:0/1:0/1	0,41:0,34:0,53:0:34,20:3,21	41:34:53:0:54:24
R2	29962787	AG	A	1/1:1/1:1/1:0/1:0/1:0/1	0,78:1,98:0,82:33,17:29,13:60,15	78:99:82:50:42:75
R2	30000586	ACAT	A	1/1:1/1:1/1:1/1:1/1:1/1	0,50:0,29:0,43:0,40:0,54:0,95	50:29:43:40:54:95
R2	30080911	CCGG	C	1/1:1/1:1/1:1/1:1/1:1/1	0,18:0,18:0,24:0,23:0,11:0,22	18:18:24:23:11:22
R2	30093477	T	TA	./.:0/1:0/1:0/1:./.:0/1	0:5,3:4,3:7,2:0:9,7	0:8:7:9:0:16
R2	30113851	C	CT	1/1:1/1:1/1:0/1:0/1:0/1	0,99:0,144:0,107:22,28:18,23:31,34	99:144:107:50:41:65
R2	30119156	CG	C	1/1:1/1:1/1:./.:./.:1/1	0,14:0,12:0,22:0:0:0,11	14:12:22:0:0:11
R2	30205602	T	TC	1/1:1/1:1/1:./.:0/1:./.	0,54:0,62:0,48:0:70,14:0	54:62:48:0:84:0
R2	30205831	G	GT	1/1:1/1:1/1:0/1:0/1:0/1	0,31:0,36:0,20:51,18:34,17:91,17	31:36:20:69:51:108
R2	30206467	T	TA	1/1:1/1:1/1:1/1:1/1:1/1	0,43:0,107:0,40:0,46:0,63:0,93	43:107:40:46:63:93
R2	30207164	CTA	C	1/1:1/1:1/1:1/1:1/1:1/1	0,74:0,114:0,57:1,62:0,51:0,88	74:114:57:63:51:88
R2	30207304	CTATCT	C	1/1:1/1:1/1:1/1:1/1:1/1	0,28:0,31:0,22:0,15:0,13:0,14	28:31:22:15:13:14
R2	30230623	G	GAGT	1/1:1/1:1/1:./.:./.:1/1	0,13:0,11:0,23:0:0:0,8	13:11:23:0:0:8
R2	30261485	GA	G	1/1:1/1:1/1:1/1:1/1:1/1	0,32:0,17:0,27:0,54:0,34:0,74	32:17:27:54:34:74
R2	30285956	CGGCGGA	C	1/1:1/1:1/1:1/1:1/1:1/1	0,89:0,113:0,86:0,55:0,46:0,59	89:113:86:55:46:59
R2	30399552	C	CT	0/1:0/1:0/1:./.:0/1:./.	36,11:42,11:47,13:0:32,14:0	47:53:60:0:46:0
R2	30514163	A	AT	1/1:./.:./.:./.:./.:1/1	0,11:0:0:0:0:0,10	11:0:0:0:0:10
R2	30519626	AGCG	A	./.:./.:1/1:0/1:./.:0/1	0:0:0,8:4,5:0:10,6	0:0:8:9:0:16
R2	30625820	A	AAAC	1/1:1/1:1/1:1/1:1/1:1/1	0,58:0,169:0,89:0,14:0,9:0,30	58:169:89:14:9:30
R2	30979418	G	GT	0/1:./.:0/1:0/1:0/1:./.	30,15:0:22,8:9,3:14,7:0	45:0:30:12:21:0
R2	31009769	TA	T	1/1:./.:./.:1/1:./.:1/1	0,8:0:0:0,9:0:0,8	8:0:0:9:0:8
R2	31027593	TTTC	T	1/1:1/1:1/1:1/1:1/1:1/1	0,110:3,94:0,127:0,84:3,68:0,122	110:97:127:84:71:122
R2	31031777	TA	T	1/1:1/1:1/1:1/1:1/1:1/1	1,84:2,52:1,85:5,76:3,116:0,107	85:54:86:81:119:107
R2	31031890	A	AT	1/1:1/1:1/1:1/1:1/1:1/1	0,47:1,32:0,32:1,25:2,51:1,72	47:33:32:26:53:73
R2	31191974	T	TGTG	1/1:./.:./.:1/1:1/1:1/1	0,5:0:0:0,5:0,16:0,10	5:0:0:5:16:10
R2	31389225	G	GTGA	./.:1/1:./.:./.:1/1:1/1	0:0,11:0:0:0,7:0,19	0:11:0:0:7:19
R2	31448439	C	CA	1/1:1/1:1/1:./.:1/1:1/1	0,34:0,19:0,24:0:0,10:0,20	34:19:24:0:10:20
R2	31448442	C	CAA	1/1:1/1:1/1:./.:1/1:1/1	0,34:0,19:0,24:0:0,10:0,20	34:19:24:0:10:20
R2	31448514	G	GA	1/1:1/1:1/1:1/1:1/1:1/1	0,89:0,75:0,62:0,26:1,33:0,59	89:75:62:26:34:59
R2	31450625	C	CAGA	1/1:1/1:1/1:1/1:1/1:1/1	0,250:0,274:0,194:0,76:0,68:0,107	250:274:194:76:68:107
R2	31498554	A	AG	1/1:1/1:1/1:0/1:0/1:0/1	0,20:0,18:0,19:21,6:27,12:23,20	20:18:19:27:39:43
R2	31598224	A	ACAG	./.:1/1:./.:1/1:./.:1/1	0:0,9:0:0,6:0:0,3	0:9:0:6:0:3
R2	31599591	T	TGAA	1/1:1/1:1/1:0/1:0/1:0/1	0,38:0,55:0,43:11,16:7,18:6,45	38:55:43:27:25:51
R2	31612450	A	ACT	./.:./.:1/1:./.:./.:1/1	0:0:0,5:0:0:0,6	0:0:5:0:0:6
R2	31620690	C	CA	1/1:1/1:1/1:0/1:0/1:0/1	0,90:0,88:1,67:67,52:50,32:117,62	90:88:68:119:82:179
R2	31620718	C	CAT	1/1:1/1:1/1:0/1:0/1:0/1	0,30:0,31:0,21:32,15:36,10:94,45	30:31:21:47:46:139
R2	31780125	AT	A	0/1:1/1:0/1:0/1:0/1:0/1	4,24:0,21:7,26:13,4:12,10:27,8	28:21:33:17:22:35
R2	31870836	TAA	T	1/1:1/1:1/1:0/1:0/1:0/1	0,15:0,15:0,16:35,13:35,15:30,17	15:15:16:48:50:47
R2	31950722	CATG	C	1/1:1/1:1/1:1/1:1/1:1/1	0,21:0,16:0,27:0,29:0,20:0,37	21:16:27:29:20:37
R2	31956417	GGA	G	1/1:1/1:1/1:0/1:0/1:0/1	0,388:0,320:0,372:169,155:168,131:213,160	388:320:372:324:299:373
R2	31959625	A	AG	./.:./.:1/1:./.:./.:1/1	0:0:0,28:0:0:0,29	0:0:28:0:0:29
R2	31959626	G	GGA	1/1:./.:./.:1/1:./.:./.	0,4:0:0:0,4:0:0	4:0:0:4:0:0
R2	31962694	C	CA	./.:./.:1/1:./.:./.:0/1	0:0:0,8:0:0:11,2	0:0:8:0:0:13
R2	31974888	C	CA	1/1:1/1:1/1:0/1:0/1:0/1	0,51:0,51:0,43:23,24:17,14:33,20	51:51:43:47:31:53
R2	32135493	G	GT	0/1:0/1:./.:0/1:./.:./.	18,5:15,10:0:2,6:0:0	23:25:0:8:0:0
R2	32164677	G	GA	0/1:./.:0/1:./.:0/1:./.	17,5:0:20,5:0:13,4:0	22:0:25:0:17:0
R2	32167104	TA	T	1/1:1/1:1/1:1/1:./.:1/1	0,32:0,33:1,27:0,13:0:0,7	32:33:28:13:0:7
R2	32169238	A	AAC	1/1:1/1:1/1:0/1:0/1:0/1	0,50:0,35:0,17:19,16:17,19:22,22	50:35:17:35:36:44
R2	32339402	GTA	G	1/1:1/1:1/1:1/1:1/1:1/1	0,11:0,18:0,11:0,54:0,25:0,105	11:18:11:54:25:105
R2	32452278	T	TG	1/1:1/1:1/1:1/1:./.:1/1	0,15:0,21:0,13:0,21:0:0,30	15:21:13:21:0:30
R2	32699928	G	GT	0/1:./.:0/1:0/1:./.:./.	17,12:0:21,5:27,12:0:0	29:0:26:39:0:0
R2	32702076	TA	T	1/1:1/1:1/1:1/1:1/1:1/1	0,17:0,20:0,17:0,26:0,30:0,37	17:20:17:26:30:37
R2	32703189	CAG	C	1/1:1/1:1/1:1/1:./.:1/1	0,20:0,11:0,15:0,14:0:0,25	20:11:15:14:0:25
R2	32703192	C	CCT	1/1:1/1:1/1:1/1:./.:1/1	0,20:0,11:0,15:0,14:0:0,25	20:11:15:14:0:25
R2	32743385	GAA	G	1/1:1/1:1/1:1/1:1/1:1/1	0,28:0,29:0,56:0,27:0,26:0,29	28:29:56:27:26:29
R2	32903823	A	AGAC	1/1:1/1:1/1:1/1:1/1:1/1	0,18:0,22:0,17:0,13:0,12:0,13	18:22:17:13:12:13
R2	33024550	C	CT	1/1:1/1:1/1:1/1:1/1:1/1	0,33:0,24:0,45:0,26:0,21:0,23	33:24:45:26:21:23
R2	33024616	TG	T	1/1:1/1:1/1:1/1:./.:1/1	0,11:0,12:0,19:0,7:0:0,8	11:12:19:7:0:8
R2	33026249	G	GA	1/1:1/1:1/1:1/1:1/1:1/1	0,15:0,15:0,17:0,16:0,26:0,36	15:15:17:16:26:36
R2	33094321	G	GA	1/1:1/1:1/1:1/1:1/1:1/1	0,26:0,30:0,28:0,171:0,99:0,225	26:30:28:171:99:225
R2	33115269	G	GA	0/1:./.:./.:0/1:0/1:./.	23,15:0:0:10,5:10,4:0	38:0:0:15:14:0
R2	33142100	A	AAAAG	1/1:1/1:1/1:1/1:1/1:1/1	0,19:0,13:0,34:0,42:0,63:0,82	19:13:34:42:63:82
R2	33149475	GA	G	1/1:1/1:1/1:1/1:1/1:1/1	0,108:0,123:0,95:0,83:0,79:0,133	108:123:95:83:79:133
R2	33149479	GAAA	G	1/1:1/1:1/1:1/1:1/1:1/1	0,108:0,123:0,95:0,83:0,79:0,133	108:123:95:83:79:133
R2	33149612	TTTTGTG	T	0/1:0/1:0/1:0/1:1/1:0/1	7,31:5,23:5,28:11,19:1,22:7,28	38:28:33:30:23:35
R2	33151337	T	TG	1/1:1/1:1/1:1/1:1/1:1/1	0,38:0,28:0,29:0,32:0,27:0,30	38:28:29:32:27:30
R2	33151389	AG	A	1/1:1/1:1/1:1/1:1/1:1/1	0,21:0,21:0,9:0,19:0,13:0,11	21:21:9:19:13:11
R2	33354625	GTGA	G	1/1:1/1:1/1:1/1:1/1:1/1	0,13:0,20:0,12:0,19:0,14:0,13	13:20:12:19:14:13
R2	33355496	T	TCCA	1/1:1/1:1/1:1/1:0/1:1/1	0,20:0,11:0,12:0,15:3,10:0,12	20:11:12:15:13:12
R2	33411582	CGGA	C	1/1:1/1:1/1:1/1:1/1:1/1	0,25:0,39:0,29:0,19:0,27:0,35	25:39:29:19:27:35
R2	33424339	CA	C	./.:0/1:./.:./.:./.:0/1	0:11,3:0:0:0:6,4	0:14:0:0:0:10
R2	33444352	TAG	T	0/1:./.:./.:0/1:./.:./.	11,3:0:0:8,2:0:0	14:0:0:10:0:0
R2	33530372	GTCA	G	1/1:./.:./.:./.:./.:1/1	0,8:0:0:0:0:0,9	8:0:0:0:0:9
R2	33598039	G	GC	1/1:1/1:1/1:1/1:1/1:1/1	0,31:0,22:0,30:0,8:0,10:0,16	31:22:30:8:10:16
R2	33864294	T	TA	./.:./.:0/1:./.:./.:0/1	0:0:8,3:0:0:10,5	0:0:11:0:0:15
R2	33865336	C	CA	0/1:./.:./.:./.:./.:0/1	4,2:0:0:0:0:5,5	6:0:0:0:0:10
R2	33876880	AC	A	./.:./.:0/1:./.:./.:0/1	0:0:4,4:0:0:4,6	0:0:8:0:0:10
R2	34016382	CA	C	1/1:1/1:1/1:1/1:1/1:1/1	0,26:0,22:0,25:0,21:0,19:0,38	26:22:25:21:19:38
R2	34254806	C	CA	0/1:./.:./.:./.:./.:0/1	11,4:0:0:0:0:13,3	15:0:0:0:0:16
R2	34384106	C	CA	./.:0/1:0/1:./.:0/1:0/1	0:13,10:10,8:0:11,7:18,6	0:23:18:0:18:24
R2	34587505	TA	T	1/1:1/1:1/1:0/1:0/1:0/1	0,70:0,23:0,25:6,7:4,6:11,13	70:23:25:13:10:24
R2	34649680	C	CA	0/1:./.:./.:./.:0/1:./.	228,64:0:0:0:58,17:0	292:0:0:0:75:0
R2	34744193	T	TA	1/1:1/1:1/1:1/1:1/1:1/1	0,20:0,17:0,20:0,21:0,12:0,11	20:17:20:21:12:11
R2	34745064	C	CCGA	1/1:1/1:1/1:1/1:1/1:./.	0,19:0,22:0,13:0,9:0,10:0	19:22:13:9:10:0
R2	34791653	T	TAG	1/1:1/1:1/1:1/1:1/1:1/1	0,30:0,33:0,34:0,42:0,39:0,45	30:33:34:42:39:45
R2	34795451	C	CA	0/1:0/1:0/1:0/1:0/1:./.	47,26:34,13:46,25:25,21:72,41:0	73:47:71:46:113:0
R2	34818945	TTCTTGTG	T	./.:1/1:./.:./.:0/1:0/1	0:0,19:0:0:24,5:25,5	0:19:0:0:29:30
R2	34829210	ACCT	A	./.:1/1:1/1:0/1:0/1:0/1	0:0,16:0,13:8,5:19,3:23,8	0:16:13:13:22:31
R2	34875063	T	TTCG	1/1:1/1:1/1:1/1:1/1:1/1	0,43:0,29:0,43:0,77:0,52:0,118	43:29:43:77:52:118
R2	34875128	G	GGTTGCAA	1/1:1/1:1/1:./.:./.:0/1	0,10:0,3:0,6:0:0:73,17	10:3:6:0:0:90
R2	34920515	CA	C	1/1:1/1:1/1:0/1:0/1:0/1	0,15:0,15:0,10:6,12:17,9:25,22	15:15:10:18:26:47
R2	35050354	C	CA	0/1:0/1:0/1:./.:0/1:0/1	39,12:31,8:47,20:0:21,5:32,8	51:39:67:0:26:40
R2	35131605	GA	G	0/1:./.:0/1:./.:./.:0/1	8,4:0:6,4:0:0:6,4	12:0:10:0:0:10
R2	35132847	CTCT	C	./.:./.:0/1:./.:./.:0/1	0:0:25,4:0:0:7,2	0:0:29:0:0:9
R2	35176779	TAAC	T	1/1:1/1:1/1:./.:./.:1/1	0,8:0,9:0,14:0:0:0,10	8:9:14:0:0:10
R2	35177099	GT	G	1/1:1/1:1/1:1/1:1/1:1/1	0,35:0,44:0,31:0,15:0,10:0,17	35:44:31:15:10:17
R2	35185713	C	CG	1/1:1/1:1/1:1/1:1/1:1/1	0,94:0,90:0,88:0,54:0,65:0,87	94:90:88:54:65:87
R2	35243507	T	TA	0/1:0/1:0/1:0/1:./.:0/1	23,55:33,29:12,35:7,9:0:8,16	78:62:47:16:0:24
R2	35243523	TA	T	1/1:1/1:1/1:1/1:./.:1/1	0,77:0,62:0,47:0,16:0:0,24	77:62:47:16:0:24
R2	35579132	GTTA	G	1/1:1/1:1/1:./.:0/1:0/1	0,17:0,22:0,15:0:14,5:20,5	17:22:15:0:19:25
R2	35579168	A	AGGT	1/1:1/1:1/1:0/1:0/1:0/1	0,16:0,18:0,17:13,3:12,2:21,9	16:18:17:16:14:30
R2	35749975	TC	T	1/1:1/1:1/1:./.:./.:1/1	0,25:0,20:0,36:0:0:0,13	25:20:36:0:0:13
R2	35752803	T	TAA	1/1:1/1:1/1:1/1:1/1:1/1	0,26:0,22:0,18:0,45:0,54:0,55	26:22:18:45:54:55
R2	35774885	CA	C	./.:1/1:./.:./.:./.:0/1	0:0,13:0:0:0:8,6	0:13:0:0:0:14
R2	35776736	ACT	A	0/1:0/1:0/1:0/1:0/1:0/1	28,7:24,5:25,5:15,19:17,26:36,30	35:29:30:34:43:66
R2	35788526	G	GT	./.:./.:0/1:0/1:./.:./.	0:0:9,3:12,4:0:0	0:0:12:16:0:0
R2	36084006	G	GAA	1/1:1/1:1/1:0/1:0/1:0/1	0,11:0,17:0,12:78,20:81,25:222,47	11:17:12:98:106:269
R2	36291603	G	GT	1/1:1/1:1/1:0/1:0/1:0/1	1,1309:0,688:0,1510:1080,772:1029,813:887,717	1310:688:1510:1852:1842:1604
R2	36375887	A	AT	1/1:1/1:1/1:1/1:1/1:1/1	1,86:0,62:0,63:0,48:0,35:0,44	87:62:63:48:35:44
R2	36434886	GT	G	1/1:1/1:1/1:1/1:1/1:1/1	0,22:0,34:0,46:0,25:1,10:0,30	22:34:46:25:11:30
R2	36451087	T	TTA	1/1:1/1:1/1:0/1:0/1:0/1	0,21:0,10:0,23:50,9:37,9:45,14	21:10:23:59:46:59
R2	36451089	AAG	A	1/1:1/1:1/1:0/1:0/1:0/1	0,21:0,10:0,23:51,9:41,9:47,14	21:10:23:60:50:61
R2	36498237	G	GT	0/1:./.:0/1:./.:0/1:./.	44,25:0:44,23:0:42,11:0	69:0:67:0:53:0
R2	36498336	G	GA	0/1:./.:./.:./.:0/1:0/1	12,4:0:0:0:13,5:23,8	16:0:0:0:18:31
R2	36621041	CA	C	1/1:1/1:1/1:0/1:0/1:0/1	0,10:0,12:0,13:14,17:10,9:19,13	10:12:13:31:19:32
R2	36628786	CAGGG	C	1/1:1/1:1/1:1/1:1/1:1/1	0,31:0,12:0,38:0,25:0,28:0,42	31:12:38:25:28:42
R2	36655184	TTGTGCG	T	1/1:1/1:1/1:1/1:1/1:1/1	0,11:0,9:0,14:0,15:0,10:0,19	11:9:14:15:10:19
R2	36690950	T	TTCA	0/1:0/1:1/1:0/1:0/1:0/1	1,8:1,9:1,17:27,8:27,10:41,19	9:10:18:35:37:60
R2	36810248	AGAGAAG	A	1/1:1/1:1/1:0/1:0/1:0/1	0,31:0,30:0,22:57,24:37,35:81,56	31:30:22:81:72:137
R2	36853677	C	CT	./.:./.:0/1:./.:./.:0/1	0:0:12,5:0:0:17,8	0:0:17:0:0:25
R2	36874270	A	ATATGAG	1/1:1/1:1/1:1/1:1/1:1/1	0,276:0,187:0,247:0,84:0,83:0,96	276:187:247:84:83:96
R2	36923345	C	CT	1/1:./.:./.:./.:./.:0/1	0,4:0:0:0:0:5,6	4:0:0:0:0:11
R2	36938643	CA	C	1/1:./.:./.:1/1:0/1:1/1	0,9:0:0:1,18:2,13:0,22	9:0:0:19:15:22
R2	36993704	G	GA	0/1:0/1:./.:0/1:0/1:./.	265,88:294,102:0:216,72:220,89:0	353:396:0:288:309:0
R2	37215760	CTGG	C	./.:1/1:1/1:1/1:1/1:1/1	0:0,10:0,12:0,12:0,7:0,23	0:10:12:12:7:23
R2	37215856	A	AT	1/1:1/1:1/1:0/1:./.:0/1	0,13:0,20:0,15:4,4:0:9,4	13:20:15:8:0:13
R2	37215962	GA	G	1/1:1/1:1/1:./.:./.:1/1	0,9:0,17:0,10:0:0:0,10	9:17:10:0:0:10
R2	37279730	TC	T	1/1:1/1:1/1:1/1:0/1:1/1	0,10:0,18:0,9:0,10:1,6:0,13	10:18:9:10:7:13
R2	37342449	AATG	A	1/1:1/1:1/1:1/1:1/1:1/1	0,26:0,21:0,26:0,28:0,31:0,47	26:21:26:28:31:47
R2	37360475	G	GTCC	1/1:1/1:1/1:./.:1/1:1/1	0,30:0,32:0,28:0:0,18:0,20	30:32:28:0:18:20
R2	37434061	A	AC	1/1:1/1:1/1:1/1:1/1:./.	0,7:0,10:0,10:0,8:0,11:0	7:10:10:8:11:0
R2	37727115	AAAG	A	1/1:1/1:1/1:1/1:1/1:1/1	0,34:0,29:0,40:0,36:0,18:0,51	34:29:40:36:18:51
R2	37727258	TCCA	T	1/1:1/1:1/1:1/1:1/1:1/1	2,22:0,31:0,26:1,17:0,13:7,78	24:31:26:18:13:85
R2	37746806	CTA	C	0/1:./.:./.:./.:./.:0/1	19,4:0:0:0:0:22,4	23:0:0:0:0:26
R2	37752313	A	AC	1/1:./.:./.:./.:./.:1/1	0,14:0:0:0:0:0,4	14:0:0:0:0:4
R2	37754411	AT	A	1/1:1/1:1/1:1/1:1/1:1/1	0,23:0,36:1,28:2,19:0,13:1,30	23:36:29:21:13:31
R2	37792543	G	GC	1/1:1/1:1/1:1/1:1/1:1/1	0,40:0,35:0,34:0,16:0,17:0,61	40:35:34:16:17:61
R2	37792767	TA	T	1/1:1/1:1/1:1/1:./.:1/1	0,26:0,18:0,16:0,10:0:0,12	26:18:16:10:0:12
R2	37792791	CA	C	1/1:1/1:1/1:1/1:1/1:1/1	0,32:0,21:0,21:0,18:0,12:0,16	32:21:21:18:12:16
R2	37795574	G	GA	0/1:0/1:0/1:./.:0/1:0/1	15,14:33,7:14,5:0:17,4:24,9	29:40:19:0:21:33
R2	37795845	AAG	A	1/1:1/1:1/1:0/1:0/1:0/1	0,144:2,110:1,124:95,23:122,27:150,30	144:112:125:118:149:180
R2	37796063	GCAT	G	1/1:1/1:1/1:1/1:./.:1/1	0,28:0,27:0,37:0,43:0:3,79	28:27:37:43:0:82
R2	37816208	CA	C	./.:0/1:0/1:./.:./.:0/1	0:4,6:3,7:0:0:3,6	0:10:10:0:0:9
R2	37817510	ACAG	A	1/1:1/1:1/1:1/1:./.:1/1	0,8:0,2:0,6:0,3:0:0,6	8:2:6:3:0:6
R2	37972710	TC	T	1/1:1/1:1/1:0/1:0/1:0/1	0,19:0,17:0,22:15,6:12,4:11,8	19:17:22:21:16:19
R2	37993794	C	CT	0/1:./.:0/1:./.:0/1:./.	14,4:0:17,4:0:24,5:0	18:0:21:0:29:0
R2	38133470	C	CA	1/1:1/1:1/1:1/1:1/1:1/1	0,20:0,21:0,28:0,17:0,17:0,24	20:21:28:17:17:24
R2	38210670	C	CA	1/1:1/1:1/1:1/1:1/1:1/1	0,35:0,27:0,21:0,17:0,17:0,29	35:27:21:17:17:29
R2	38237075	CGAA	C	0/1:0/1:0/1:0/1:0/1:./.	61,8:51,8:44,9:37,8:19,5:0	69:59:53:45:24:0
R2	38260955	G	GA	./.:./.:0/1:./.:./.:0/1	0:0:11,3:0:0:16,4	0:0:14:0:0:20
R2	38314797	C	CT	1/1:./.:./.:1/1:1/1:1/1	0,9:0:0:0,14:0,9:0,20	9:0:0:14:9:20
R2	38320838	TGAA	T	1/1:1/1:1/1:1/1:1/1:1/1	1,71:0,72:1,64:0,47:0,47:0,56	72:72:65:47:47:56
R2	38320989	A	AT	0/1:1/1:0/1:0/1:0/1:1/1	3,10:0,9:4,12:2,7:3,13:1,43	13:9:16:9:16:44
R2	38325637	A	AAT	1/1:1/1:1/1:1/1:1/1:1/1	0,123:0,82:0,117:0,96:0,90:0,193	123:82:117:96:90:193
R2	38329910	AAAT	A	1/1:1/1:1/1:0/1:./.:1/1	0,12:0,12:0,10:2,15:0:0,10	12:12:10:17:0:10
R2	38604229	C	CA	1/1:1/1:1/1:0/1:0/1:0/1	1,12:1,27:0,18:9,5:19,6:35,19	13:28:18:14:25:54
R2	38740455	AT	A	1/1:1/1:1/1:1/1:1/1:1/1	0,27:0,16:0,27:0,17:0,19:0,19	27:16:27:17:19:19
R2	38881561	C	CA	0/1:0/1:0/1:./.:0/1:./.	35,8:35,8:36,14:0:38,9:0	43:43:50:0:47:0
R2	39001782	T	TACG	1/1:1/1:1/1:1/1:1/1:1/1	0,17:0,20:0,17:0,19:0,14:0,29	17:20:17:19:14:29
R2	39008686	CCAAGG	C	1/1:1/1:1/1:1/1:1/1:1/1	0,204:0,132:0,152:0,108:0,98:1,117	204:132:152:108:98:118
R2	39030356	G	GT	0/1:0/1:0/1:0/1:0/1:0/1	48,45:64,27:52,40:29,22:33,16:67,23	93:91:92:51:49:90
R2	39186506	CA	C	1/1:1/1:1/1:1/1:1/1:1/1	74,1363:42,1194:60,1125:23,507:28,696:10,614	1437:1236:1185:530:724:624
R2	39186727	ATC	A	1/1:1/1:1/1:1/1:1/1:1/1	0,162:0,189:0,92:0,37:0,48:0,88	162:189:92:37:48:88
R2	39327289	CA	C	1/1:1/1:1/1:1/1:1/1:1/1	1,418:1,404:1,620:1,548:0,492:1,585	419:405:621:549:492:586
R2	39328453	AT	A	1/1:1/1:1/1:1/1:1/1:1/1	0,31:0,31:0,44:0,41:0,48:0,85	31:31:44:41:48:85
R2	39343864	A	AT	./.:0/1:0/1:./.:0/1:0/1	0:15,4:24,7:0:10,3:17,4	0:19:31:0:13:21
R2	39411000	C	CT	1/1:1/1:1/1:0/1:0/1:0/1	0,8:0,11:0,10:7,6:5,6:5,9	8:11:10:13:11:14
R2	39411016	GTC	G	./.:1/1:1/1:0/1:0/1:0/1	0:0,11:0,10:6,6:6,6:5,9	0:11:10:12:12:14
R2	39640806	GCAA	G	./.:./.:1/1:./.:./.:0/1	0:0:0,7:0:0:19,3	0:0:7:0:0:22
R2	39759758	GTC	G	0/1:./.:./.:0/1:./.:./.	15,5:0:0:9,3:0:0	20:0:0:12:0:0
R2	39843957	TTG	T	1/1:1/1:1/1:0/1:0/1:0/1	0,44:0,19:0,23:61,21:96,20:136,29	44:19:23:82:116:165
R2	39843973	GTGA	G	1/1:1/1:1/1:1/1:1/1:1/1	0,24:0,10:0,12:2,48:0,77:1,72	24:10:12:50:77:73
R2	39900634	A	AG	./.:1/1:1/1:./.:./.:1/1	0:0,15:0,14:0:0:0,10	0:15:14:0:0:10
R2	39902733	TAAC	T	1/1:1/1:1/1:0/1:0/1:0/1	0,43:0,39:0,50:9,16:19,9:18,10	43:39:50:25:28:28
R2	39939202	GCCAAAAA	G	./.:./.:1/1:./.:./.:1/1	0:0:0,2:0:0:0,5	0:0:2:0:0:5
R2	39945747	CTT	C	1/1:1/1:1/1:0/1:0/1:0/1	0,32:0,35:0,48:19,14:20,11:36,15	32:35:48:33:31:51
R2	39945752	C	CAT	1/1:1/1:1/1:0/1:0/1:0/1	0,32:0,35:0,48:19,14:20,11:36,15	32:35:48:33:31:51
R2	39965672	T	TCTTA	1/1:1/1:1/1:1/1:1/1:1/1	1,49:2,54:3,63:2,42:0,19:0,63	50:56:66:44:19:63
R2	39982213	G	GGT	1/1:./.:./.:1/1:./.:./.	0,9:0:0:0,9:0:0	9:0:0:9:0:0
R2	39982383	TCGA	T	./.:1/1:1/1:1/1:1/1:1/1	0:0,12:0,20:0,17:0,13:0,18	0:12:20:17:13:18
R2	39982388	A	AGAT	./.:1/1:1/1:1/1:1/1:1/1	0:0,12:0,20:0,17:0,13:0,18	0:12:20:17:13:18
R2	40192274	GGC	G	1/1:1/1:1/1:./.:0/1:0/1	0,29:0,32:0,26:0:36,7:40,8	29:32:26:0:43:48
R2	40192277	C	CTG	1/1:1/1:1/1:./.:./.:0/1	0,25:0,20:0,20:0:0:39,7	25:20:20:0:0:46
R2	40196265	C	CA	./.:./.:0/1:./.:0/1:./.	0:0:12,3:0:7,5:0	0:0:15:0:12:0
R2	40260060	CA	C	1/1:1/1:1/1:1/1:1/1:1/1	0,65:0,78:0,58:0,51:0,54:0,98	65:78:58:51:54:98
R2	40405661	GT	G	1/1:1/1:1/1:1/1:1/1:1/1	2,495:0,486:0,524:1,630:0,581:0,778	497:486:524:631:581:778
R2	40405941	GTT	G	1/1:1/1:1/1:1/1:1/1:1/1	0,105:1,144:0,93:2,105:1,102:1,85	105:145:93:107:103:86
R2	40405999	CT	C	1/1:1/1:1/1:1/1:1/1:1/1	0,114:0,94:0,113:0,114:0,137:0,172	114:94:113:114:137:172
R2	40418073	GCGC	G	1/1:1/1:1/1:1/1:1/1:1/1	0,142:0,190:0,178:0,171:0,128:0,208	142:190:178:171:128:208
R2	40419029	GGA	G	1/1:1/1:1/1:0/1:0/1:0/1	0,46:0,58:0,47:49,25:25,20:74,36	46:58:47:74:45:110
R2	40419091	A	AT	1/1:1/1:1/1:1/1:1/1:1/1	0,33:0,40:0,29:0,25:0,22:0,24	33:40:29:25:22:24
R2	40465449	A	ATCC	./.:1/1:1/1:./.:./.:0/1	0:0,2:0,8:0:0:28,4	0:2:8:0:0:32
R2	40502366	TC	T	1/1:1/1:1/1:1/1:1/1:1/1	0,53:1,33:0,62:0,77:0,56:0,72	53:34:62:77:56:72
R2	40502371	C	CT	1/1:1/1:1/1:1/1:1/1:1/1	0,53:0,33:0,61:0,77:0,56:0,70	53:33:61:77:56:70
R2	40503319	C	CCTG	1/1:1/1:1/1:0/1:0/1:0/1	0,102:0,71:0,91:87,45:66,48:82,58	102:71:91:132:114:140
R2	40503388	A	ACTC	0/1:1/1:0/1:0/1:0/1:0/1	7,84:2,68:5,70:93,30:73,21:84,24	91:70:75:123:94:108
R2	40508635	GAAC	G	1/1:1/1:1/1:0/1:./.:0/1	0,8:0,13:0,16:6,4:0:8,9	8:13:16:10:0:17
R2	40540354	GA	G	1/1:1/1:1/1:0/1:0/1:0/1	0,40:0,45:0,40:36,8:25,14:64,12	40:45:40:44:39:76
R2	40543822	CT	C	0/1:1/1:./.:./.:./.:0/1	4,16:0,10:0:0:0:7,5	20:10:0:0:0:12
R2	40543998	ACCACCT	A	1/1:1/1:1/1:0/1:0/1:0/1	0,59:0,41:0,45:23,8:26,14:42,18	59:41:45:31:40:60
R2	40545477	G	GAC	1/1:1/1:1/1:1/1:1/1:1/1	0,54:0,33:0,48:0,29:0,32:0,34	54:33:48:29:32:34
R2	40545855	GAC	G	1/1:1/1:1/1:0/1:0/1:0/1	0,181:0,153:0,149:57,37:62,36:86,72	181:153:149:94:98:158
R2	40551783	AT	A	./.:./.:1/1:./.:./.:1/1	0:0:0,10:0:0:0,11	0:0:10:0:0:11
R2	40551786	T	TA	./.:./.:1/1:./.:./.:1/1	0:0:0,10:0:0:0,11	0:0:10:0:0:11
R2	40633339	TCAA	T	1/1:1/1:1/1:1/1:1/1:1/1	0,14:0,19:0,16:0,10:0,8:0,14	14:19:16:10:8:14
R2	40666731	A	AT	1/1:1/1:1/1:0/1:0/1:0/1	0,21:0,10:0,12:5,4:8,3:7,6	21:10:12:9:11:13
R2	40674457	CCAA	C	1/1:1/1:1/1:1/1:1/1:1/1	0,37:0,35:0,47:0,50:0,23:0,60	37:35:47:50:23:60
R2	40706918	CA	C	1/1:1/1:1/1:1/1:1/1:1/1	0,27:0,27:0,35:0,24:0,28:0,59	27:27:35:24:28:59
R2	40707002	TTC	T	1/1:1/1:1/1:1/1:1/1:1/1	0,15:0,11:0,16:0,10:0,16:0,51	15:11:16:10:16:51
R2	40755078	G	GT	1/1:1/1:1/1:./.:1/1:1/1	0,8:0,14:0,20:0:0,7:0,13	8:14:20:0:7:13
R2	40763456	C	CTGG	1/1:1/1:1/1:1/1:1/1:1/1	0,39:0,64:0,54:0,34:0,42:0,36	39:64:54:34:42:36
R2	40782690	AC	A	0/1:./.:0/1:./.:./.:0/1	6,4:0:10,2:0:0:10,4	10:0:12:0:0:14
R2	40846243	C	CA	0/1:0/1:0/1:0/1:0/1:0/1	51,28:56,24:40,20:16,11:6,5:29,23	79:80:60:27:11:52
R2	40890777	T	TA	1/1:./.:./.:./.:./.:0/1	0,12:0:0:0:0:2,4	12:0:0:0:0:6
R2	40890828	T	TG	1/1:./.:./.:./.:./.:1/1	0,7:0:0:0:0:0,10	7:0:0:0:0:10
R2	40933722	G	GT	./.:0/1:./.:0/1:./.:0/1	0:9,3:0:6,4:0:8,4	0:12:0:10:0:12
R2	40933782	TA	T	./.:./.:0/1:./.:./.:0/1	0:0:4,7:0:0:4,7	0:0:11:0:0:11
R2	40939982	TGTG	T	1/1:1/1:1/1:1/1:1/1:1/1	2,874:6,1145:1,993:12,1175:9,986:10,1042	876:1151:994:1187:995:1052
R2	40956461	T	TA	1/1:1/1:1/1:0/1:./.:0/1	0,17:0,20:0,30:4,6:0:7,6	17:20:30:10:0:13
R2	41066178	AG	A	1/1:1/1:1/1:1/1:1/1:1/1	0,13:0,12:0,15:0,10:0,12:0,11	13:12:15:10:12:11
R2	41067021	TACA	T	1/1:1/1:1/1:./.:./.:1/1	0,15:0,19:0,19:0:0:0,13	15:19:19:0:0:13
R2	41103728	C	CA	1/1:1/1:1/1:./.:1/1:1/1	0,19:0,21:0,19:0:0,10:0,17	19:21:19:0:10:17
R2	41164201	T	TAAC	1/1:1/1:1/1:1/1:1/1:1/1	0,16:0,12:0,19:0,16:0,20:0,14	16:12:19:16:20:14
R2	41203556	GGA	G	1/1:./.:./.:./.:./.:0/1	0,2:0:0:0:0:12,10	2:0:0:0:0:22
R2	41244550	A	AGGT	1/1:1/1:1/1:0/1:0/1:0/1	0,31:0,34:1,32:10,4:20,12:15,8	31:34:33:14:32:23
R2	41254530	G	GA	0/1:./.:./.:./.:0/1:./.	35,11:0:0:0:14,4:0	46:0:0:0:18:0
R2	41312093	GA	G	1/1:1/1:1/1:0/1:0/1:0/1	0,17:0,17:0,17:17,4:7,10:41,11	17:17:17:21:17:52
R2	41316331	T	TGA	1/1:1/1:1/1:0/1:0/1:0/1	0,72:0,64:0,74:54,30:47,25:93,46	72:64:74:84:72:139
R2	41316358	AT	A	1/1:1/1:1/1:0/1:0/1:0/1	0,68:0,54:0,78:55,31:46,22:81,48	68:54:78:86:68:129
R2	41318394	G	GA	0/1:./.:0/1:0/1:./.:./.	10,5:0:8,5:7,2:0:0	15:0:13:9:0:0
R2	41319878	G	GA	./.:0/1:0/1:0/1:./.:./.	0:18,4:13,4:14,3:0:0	0:22:17:17:0:0
R2	41420075	T	TA	0/1:./.:./.:0/1:./.:0/1	68,21:0:0:27,10:0:58,14	89:0:0:37:0:72
R2	41425329	C	CA	./.:0/1:./.:./.:0/1:0/1	0:11,3:0:0:8,4:14,5	0:14:0:0:12:19
R2	41488327	CGCG	C	1/1:1/1:1/1:1/1:1/1:1/1	0,33:0,34:0,38:0,7:0,6:0,6	33:34:38:7:6:6
R2	41488811	T	TGGA	1/1:1/1:1/1:0/1:0/1:./.	0,15:0,26:0,19:18,3:19,7:0	15:26:19:21:26:0
R2	41504609	TAG	T	1/1:1/1:1/1:1/1:1/1:1/1	0,23:0,18:0,32:0,11:0,14:0,30	23:18:32:11:14:30
R2	41505227	CGAGGGAGG	C	./.:1/1:1/1:0/1:0/1:0/1	0:0,12:0,12:4,6:12,17:27,16	0:12:12:10:29:43
R2	41509661	C	CA	1/1:1/1:1/1:1/1:1/1:1/1	0,68:0,56:0,56:0,38:0,44:0,43	68:56:56:38:44:43
R2	41509768	A	AAG	0/1:0/1:0/1:0/1:0/1:0/1	11,42:6,38:15,35:36,13:62,15:44,11	53:44:50:49:77:55
R2	41527586	A	AGT	1/1:1/1:1/1:./.:0/1:0/1	0,11:0,10:0,7:0:7,3:17,12	11:10:7:0:10:29
R2	41547107	CA	C	./.:1/1:1/1:1/1:1/1:1/1	0:0,9:0,14:0,27:0,15:0,43	0:9:14:27:15:43
R2	41580905	A	AGAGATC	1/1:1/1:1/1:1/1:1/1:1/1	0,49:0,36:0,43:0,83:0,69:0,161	49:36:43:83:69:161
R2	41593484	G	GT	0/1:./.:0/1:0/1:0/1:0/1	72,36:0:40,24:17,7:21,13:16,11	108:0:64:24:34:27
R2	41669784	T	TA	0/1:0/1:0/1:0/1:0/1:0/1	77,51:68,31:70,30:42,19:45,22:85,34	128:99:100:61:67:119
R2	41689749	CAGA	C	1/1:1/1:1/1:0/1:0/1:0/1	0,25:0,14:0,19:18,9:10,6:27,15	25:14:19:27:16:42
R2	41699703	CCTTTAG	C	1/1:1/1:1/1:1/1:1/1:1/1	0,8:0,7:0,15:0,6:0,5:0,9	8:7:15:6:5:9
R2	41700734	G	GAGAACA	1/1:1/1:1/1:1/1:1/1:1/1	0,6:0,3:0,10:0,5:0,9:0,14	6:3:10:5:9:14
R2	41722156	CT	C	1/1:1/1:1/1:1/1:0/1:1/1	6,58:4,37:4,53:2,36:6,28:3,50	64:41:57:38:34:53
R2	41763336	CT	C	1/1:1/1:1/1:1/1:1/1:1/1	0,24:0,21:0,15:0,16:0,14:0,14	24:21:15:16:14:14
R2	41800587	CA	C	1/1:1/1:1/1:0/1:./.:./.	0,45:0,34:0,45:29,11:0:0	45:34:45:40:0:0
R2	41823670	C	CATA	1/1:1/1:1/1:1/1:1/1:1/1	0,13:1,10:0,9:0,28:0,35:0,24	13:11:9:28:35:24
R2	41866292	TA	T	1/1:1/1:1/1:0/1:0/1:0/1	0,27:0,36:0,20:9,6:8,9:12,7	27:36:20:15:17:19
R2	41866399	T	TA	./.:./.:1/1:./.:1/1:1/1	0:0:0,4:0:0,7:0,7	0:0:4:0:7:7
R2	41866535	A	ATC	./.:1/1:1/1:./.:0/1:./.	0:0,16:0,10:0:8,9:0	0:16:10:0:17:0
R2	41866555	CTT	C	1/1:1/1:1/1:1/1:1/1:1/1	0,25:0,30:0,17:0,11:0,21:0,15	25:30:17:11:21:15
R2	41902987	C	CT	./.:0/1:./.:./.:./.:0/1	0:9,4:0:0:0:11,4	0:13:0:0:0:15
R2	41906046	C	CT	1/1:1/1:1/1:0/1:0/1:0/1	0,28:0,35:0,33:37,17:24,15:32,17	28:35:33:54:39:49
R2	41906067	CA	C	1/1:1/1:1/1:0/1:0/1:0/1	0,38:0,44:0,39:39,22:26,16:32,22	38:44:39:61:42:54
R2	41906335	TATA	T	1/1:1/1:1/1:0/1:0/1:0/1	0,9:0,18:0,27:17,4:7,4:22,16	9:18:27:21:11:38
R2	42049009	GACT	G	1/1:1/1:1/1:1/1:1/1:1/1	0,22:0,31:0,44:0,18:0,30:0,25	22:31:44:18:30:25
R2	42050285	GGCT	G	1/1:1/1:1/1:1/1:1/1:1/1	0,244:0,235:0,231:0,334:0,250:0,383	244:235:231:334:250:383
R2	42051016	AGTG	A	1/1:1/1:1/1:./.:0/1:./.	0,4:0,1:0,9:0:34,5:0	4:1:9:0:39:0
R2	42086814	C	CT	1/1:1/1:1/1:0/1:0/1:0/1	1,45:0,48:0,42:23,26:25,24:25,20	46:48:42:49:49:45
R2	42098290	C	CA	0/1:0/1:0/1:0/1:0/1:0/1	170,63:136,44:166,65:74,30:63,26:139,55	233:180:231:104:89:194
R2	42105045	G	GA	0/1:0/1:./.:./.:0/1:./.	18,6:7,3:0:0:14,4:0	24:10:0:0:18:0
R2	42112857	CT	C	./.:1/1:./.:./.:./.:1/1	0:0,14:0:0:0:0,20	0:14:0:0:0:20
R2	42113036	C	CGAT	./.:1/1:1/1:./.:./.:1/1	0:0,5:0,2:0:0:0,2	0:5:2:0:0:2
R2	42115891	A	AAG	1/1:1/1:1/1:1/1:1/1:1/1	0,28:0,28:0,20:0,20:0,19:0,22	28:28:20:20:19:22
R2	42115951	G	GA	1/1:1/1:1/1:1/1:1/1:1/1	0,15:0,14:0,9:0,12:0,8:0,12	15:14:9:12:8:12
R2	42143684	G	GA	0/1:./.:0/1:0/1:0/1:./.	36,11:0:59,17:33,16:43,14:0	47:0:76:49:57:0
R2	42145757	TTA	T	1/1:1/1:1/1:1/1:./.:1/1	0,5:0,8:0,7:0,4:0:0,3	5:8:7:4:0:3
R2	42279364	G	GTGA	1/1:1/1:1/1:0/1:0/1:0/1	0,21:0,26:0,28:24,11:17,14:27,14	21:26:28:35:31:41
R2	42327130	G	GC	1/1:1/1:1/1:0/1:0/1:0/1	0,38:0,20:0,36:24,19:26,20:40,27	38:20:36:43:46:67
R2	42327196	T	TC	1/1:1/1:1/1:0/1:0/1:0/1	0,33:0,20:1,31:28,24:37,12:64,15	33:20:32:52:49:79
R2	42327244	C	CT	1/1:1/1:1/1:0/1:0/1:0/1	0,39:0,35:0,46:18,22:34,20:47,42	39:35:46:40:54:89
R2	42327363	AT	A	0/1:1/1:1/1:0/1:0/1:0/1	8,62:6,68:7,81:56,43:65,46:91,74	70:74:88:99:111:165
R2	42506322	GTCA	G	1/1:1/1:1/1:1/1:1/1:1/1	0,32:0,37:0,68:2,39:0,29:0,59	32:37:68:41:29:59
R2	42556172	C	CA	./.:0/1:./.:./.:./.:0/1	0:11,2:0:0:0:4,5	0:13:0:0:0:9
R2	42558415	T	TA	1/1:1/1:1/1:0/1:0/1:0/1	0,11:0,16:0,11:19,5:9,6:26,10	11:16:11:24:15:36
R2	42563348	C	CT	1/1:1/1:1/1:0/1:0/1:0/1	0,48:0,51:0,21:34,6:25,6:62,12	48:51:21:40:31:74
R2	42564386	CTCGTCT	C	1/1:1/1:1/1:0/1:0/1:0/1	0,81:0,85:0,52:97,26:50,17:108,23	81:85:52:123:67:131
R2	42591228	A	ACGC	1/1:1/1:1/1:0/1:0/1:0/1	0,43:0,58:0,54:9,10:14,14:20,13	43:58:54:19:28:33
R2	42591500	GT	G	1/1:1/1:1/1:0/1:0/1:0/1	0,20:0,21:0,18:9,3:8,7:8,10	20:21:18:12:15:18
R2	42647125	CCTT	C	0/1:0/1:./.:0/1:0/1:./.	24,10:31,8:0:32,7:25,7:0	34:39:0:39:32:0
R2	42726705	G	GT	./.:./.:0/1:0/1:./.:./.	0:0:7,3:8,3:0:0	0:0:10:11:0:0
R2	42727214	C	CA	0/1:0/1:0/1:0/1:0/1:./.	21,17:30,7:21,8:17,6:13,5:0	38:37:29:23:18:0
R2	42751635	A	AT	0/1:./.:./.:0/1:0/1:./.	14,4:0:0:14,4:15,5:0	18:0:0:18:20:0
R2	42780852	GCAC	G	1/1:1/1:1/1:1/1:1/1:1/1	0,54:0,40:0,43:0,30:0,30:0,31	54:40:43:30:30:31
R2	42781067	G	GT	./.:0/1:0/1:0/1:./.:./.	0:20,7:24,10:8,5:0:0	0:27:34:13:0:0
R2	43195164	C	CT	1/1:1/1:1/1:./.:0/1:0/1	0,119:0,200:0,159:0:185,43:345,87	119:200:159:0:228:432
R2	43195216	G	GAT	1/1:1/1:1/1:0/1:0/1:0/1	0,258:0,356:0,276:408,80:288,87:623,160	258:356:276:488:375:783
R2	43244858	T	TCAC	1/1:./.:./.:1/1:1/1:1/1	0,11:0:0:0,13:0,8:0,20	11:0:0:13:8:20
R2	43253654	A	ATCAGAG	1/1:1/1:1/1:1/1:1/1:1/1	0,22:0,23:0,18:0,12:0,14:0,17	22:23:18:12:14:17
R2	43317821	CA	C	1/1:1/1:1/1:0/1:0/1:0/1	0,38:0,58:0,43:26,17:14,22:50,30	38:58:43:43:36:80
R2	43317824	C	CT	1/1:1/1:1/1:0/1:0/1:0/1	0,38:0,57:0,43:26,17:14,22:49,30	38:57:43:43:36:79
R2	43329807	A	AT	1/1:1/1:1/1:1/1:./.:1/1	0,7:1,10:0,8:0,14:0:3,31	7:11:8:14:0:34
R2	43359933	C	CG	1/1:1/1:1/1:./.:./.:1/1	0,34:0,29:0,29:0:0:0,12	34:29:29:0:0:12
R2	43359936	AG	A	1/1:1/1:1/1:./.:./.:1/1	0,34:0,31:0,31:0:0:0,15	34:31:31:0:0:15
R2	43370305	C	CTGA	1/1:1/1:1/1:1/1:1/1:1/1	0,22:0,12:0,23:0,6:0,11:0,10	22:12:23:6:11:10
R2	43370307	CAAT	C	1/1:1/1:1/1:./.:1/1:1/1	0,22:0,12:0,23:0:0,11:0,10	22:12:23:0:11:10
R2	43375947	G	GA	1/1:1/1:1/1:1/1:1/1:1/1	0,36:0,29:0,24:0,24:0,21:0,42	36:29:24:24:21:42
R2	43375965	AG	A	1/1:1/1:1/1:1/1:1/1:1/1	0,36:0,29:0,24:0,24:0,21:0,42	36:29:24:24:21:42
R2	43378309	AAAG	A	1/1:1/1:1/1:0/1:0/1:0/1	0,30:0,23:0,22:14,14:56,10:24,6	30:23:22:28:66:30
R2	43417047	GA	G	0/1:0/1:1/1:1/1:./.:1/1	3,28:2,17:2,23:1,11:0:0,10	31:19:25:12:0:10
R2	43429158	CT	C	0/1:0/1:0/1:0/1:0/1:0/1	17,77:28,62:17,67:18,87:28,115:35,120	94:90:84:105:143:155
R2	43488401	G	GA	0/1:0/1:0/1:0/1:0/1:./.	81,27:81,23:64,15:147,42:127,31:0	108:104:79:189:158:0
R2	43532715	GA	G	1/1:./.:./.:./.:./.:0/1	0,2:0:0:0:0:8,5	2:0:0:0:0:13
R2	43550799	G	GA	./.:./.:0/1:./.:0/1:./.	0:0:39,13:0:38,11:0	0:0:52:0:49:0
R2	43626886	C	CT	1/1:1/1:1/1:0/1:0/1:0/1	0,161:0,133:0,132:45,12:42,17:63,27	161:133:132:57:59:90
R2	43626930	C	CT	1/1:1/1:1/1:./.:0/1:0/1	1,89:0,60:0,67:0:28,8:48,14	90:60:67:0:36:62
R2	43644690	TA	T	1/1:1/1:1/1:./.:./.:1/1	0,10:0,11:0,8:0:0:0,8	10:11:8:0:0:8
R2	43650097	A	ATAT	1/1:1/1:1/1:1/1:1/1:1/1	0,47:0,29:0,40:0,17:0,24:0,29	47:29:40:17:24:29
R2	43650200	T	TTCTCCC	1/1:1/1:1/1:1/1:1/1:1/1	0,77:0,106:0,97:0,39:0,39:0,69	77:106:97:39:39:69
R2	43739041	G	GA	0/1:0/1:0/1:0/1:./.:./.	23,13:34,9:16,9:7,7:0:0	36:43:25:14:0:0
R3	32059	G	GGAT	./.:./.:1/1:1/1:./.:1/1	0:0:0,9:0,12:0:0,12	0:0:9:12:0:12
R3	52716	T	TACA	./.:0/1:./.:./.:0/1:./.	0:16,5:0:0:9,3:0	0:21:0:0:12:0
R3	58598	CA	C	1/1:1/1:1/1:1/1:1/1:1/1	0,22:0,16:0,18:0,27:0,17:0,38	22:16:18:27:17:38
R3	93951	TA	T	1/1:1/1:1/1:1/1:1/1:1/1	0,95:0,67:0,62:0,78:0,54:0,87	95:67:62:78:54:87
R3	93953	TCTTA	T	1/1:1/1:1/1:1/1:1/1:1/1	0,95:0,67:0,62:0,78:0,54:1,87	95:67:62:78:54:88
R3	147785	G	GTGC	1/1:1/1:1/1:1/1:0/1:0/1	0,18:0,31:0,35:1,16:2,14:2,16	18:31:35:17:16:18
R3	222626	C	CT	0/1:0/1:0/1:0/1:./.:0/1	15,6:16,14:23,11:18,12:0:44,15	21:30:34:30:0:59
R3	222711	A	AT	./.:./.:0/1:./.:./.:0/1	0:0:32,11:0:0:47,12	0:0:43:0:0:59
R3	224755	G	GA	0/1:./.:0/1:0/1:./.:./.	14,5:0:17,7:17,10:0:0	19:0:24:27:0:0
R3	242880	C	CT	./.:./.:0/1:0/1:./.:./.	0:0:12,3:12,3:0:0	0:0:15:15:0:0
R3	312088	AGGT	A	./.:./.:0/1:./.:0/1:./.	0:0:9,2:0:9,2:0	0:0:11:0:11:0
R3	316018	C	CT	0/1:./.:0/1:0/1:./.:0/1	7,3:0:11,5:3,6:0:11,10	10:0:16:9:0:21
R3	899550	G	GT	0/1:0/1:./.:./.:./.:0/1	33,11:37,9:0:0:0:36,10	44:46:0:0:0:46
R3	1223072	G	GT	0/1:0/1:0/1:0/1:0/1:0/1	519,281:397,171:381,247:514,364:616,356:879,330	800:568:628:878:972:1209
R3	1401078	C	CA	1/1:1/1:1/1:1/1:1/1:1/1	0,99:0,93:0,83:0,60:0,58:0,78	99:93:83:60:58:78
R3	1401249	CTT	C	1/1:1/1:1/1:1/1:1/1:1/1	0,36:0,29:0,41:0,23:0,22:0,16	36:29:41:23:22:16
R3	1479759	GTCA	G	./.:./.:1/1:./.:./.:1/1	0:0:0,4:0:0:0,8	0:0:4:0:0:8
R3	1513670	TAA	T	1/1:1/1:1/1:1/1:1/1:1/1	0,20:0,16:0,17:0,29:0,14:0,25	20:16:17:29:14:25
R3	1846437	C	CA	./.:./.:0/1:0/1:./.:0/1	0:0:29,6:10,3:0:6,4	0:0:35:13:0:10
R3	2137796	CT	C	0/1:1/1:1/1:./.:./.:1/1	2,11:2,15:0,13:0:0:0,9	13:17:13:0:0:9
R3	2137856	AAT	A	1/1:1/1:1/1:./.:./.:1/1	0,7:0,17:0,9:0:0:0,11	7:17:9:0:0:11
R3	2138157	C	CCT	1/1:1/1:1/1:0/1:0/1:0/1	2,37:3,44:5,59:3,35:13,34:11,46	39:47:64:38:47:57
R3	2139533	C	CT	./.:./.:0/1:0/1:./.:./.	0:0:80,35:65,21:0:0	0:0:115:86:0:0
R3	2810916	G	GT	0/1:0/1:0/1:./.:0/1:0/1	35,16:42,11:36,10:0:35,15:53,15	51:53:46:0:50:68
R3	2813774	GTCT	G	1/1:1/1:1/1:1/1:1/1:1/1	0,51:0,62:0,57:0,55:0,57:0,90	51:62:57:55:57:90
R3	3287230	CT	C	./.:0/1:0/1:0/1:./.:0/1	0:8,3:5,5:9,2:0:10,8	0:11:10:11:0:18
R3	3952091	T	TA	./.:./.:0/1:./.:./.:0/1	0:0:9,4:0:0:17,5	0:0:13:0:0:22
R3	4441518	G	GT	./.:0/1:./.:0/1:0/1:./.	0:21,5:0:7,5:8,4:0	0:26:0:12:12:0
R3	4443776	T	TGAG	1/1:1/1:1/1:1/1:1/1:1/1	0,33:0,38:0,20:0,22:0,26:0,34	33:38:20:22:26:34
R3	4804931	CT	C	1/1:1/1:1/1:0/1:0/1:0/1	2,36:0,54:0,73:11,9:9,13:24,45	38:54:73:20:22:69
R3	4804999	GT	G	1/1:1/1:1/1:./.:1/1:1/1	0,14:0,13:0,22:0:0,10:0,27	14:13:22:0:10:27
R3	5359997	CACA	C	1/1:1/1:1/1:1/1:1/1:1/1	0,41:0,39:0,34:0,37:0,28:0,21	41:39:34:37:28:21
R3	5620718	A	AGTC	./.:./.:1/1:1/1:1/1:1/1	0:0:0,8:0,14:0,18:0,14	0:0:8:14:18:14
R3	5840195	T	TTGG	1/1:1/1:1/1:1/1:1/1:1/1	0,52:0,52:0,55:0,44:0,41:0,35	52:52:55:44:41:35
R3	5842670	TA	T	1/1:1/1:1/1:1/1:1/1:1/1	0,42:0,39:1,32:0,40:0,34:0,48	42:39:33:40:34:48
R3	5842840	C	CA	1/1:1/1:1/1:1/1:1/1:1/1	0,76:0,67:0,70:0,44:0,39:0,89	76:67:70:44:39:89
R3	5882569	G	GTTA	1/1:1/1:1/1:1/1:./.:./.	0,25:0,20:0,23:0,11:0:0	25:20:23:11:0:0
R3	6135421	C	CT	0/1:./.:./.:./.:0/1:./.	32,9:0:0:0:14,5:0	41:0:0:0:19:0
R3	6170681	G	GA	./.:./.:0/1:./.:0/1:./.	0:0:35,14:0:35,10:0	0:0:49:0:45:0
R3	6874720	CG	C	./.:0/1:0/1:0/1:0/1:0/1	0:5,4:2,3:1,3:1,7:2,9	0:9:5:4:8:11
R3	6905729	CTA	C	1/1:1/1:1/1:1/1:1/1:1/1	0,69:0,66:0,45:1,56:1,55:0,59	69:66:45:57:56:59
R3	7739998	T	TA	1/1:1/1:1/1:1/1:1/1:1/1	0,20:0,16:0,19:0,20:0,11:0,18	20:16:19:20:11:18
R3	7877595	TGTC	T	1/1:1/1:1/1:1/1:1/1:1/1	0,14:0,16:0,28:0,34:0,30:0,47	14:16:28:34:30:47
R3	8024519	C	CT	./.:0/1:./.:./.:./.:0/1	0:22,7:0:0:0:9,3	0:29:0:0:0:12
R3	8386968	TG	T	1/1:1/1:1/1:1/1:1/1:1/1	0,182:0,159:0,222:0,78:0,100:0,110	182:159:222:78:100:110
R3	8976928	GA	G	./.:0/1:0/1:./.:./.:0/1	0:3,5:1,4:0:0:1,5	0:8:5:0:0:6
R3	9187098	CT	C	1/1:1/1:1/1:1/1:1/1:1/1	1,148:0,154:0,136:0,70:0,94:0,100	149:154:136:70:94:100
R3	9187239	AT	A	0/1:0/1:0/1:0/1:1/1:1/1	5,25:5,16:6,25:2,10:0,18:0,53	30:21:31:12:18:53
R3	9187242	GT	G	0/1:0/1:0/1:0/1:0/1:0/1	10,20:12,9:13,18:4,8:10,7:13,40	30:21:31:12:17:53
R3	9187266	TG	T	1/1:1/1:1/1:1/1:1/1:1/1	0,9:0,10:0,14:0,2:0,8:2,35	9:10:14:2:8:37
R3	10425157	C	CT	./.:./.:0/1:0/1:./.:0/1	0:0:4,2:7,2:0:12,4	0:0:6:9:0:16
R3	10452157	AG	A	1/1:1/1:1/1:1/1:1/1:1/1	0,110:1,74:0,134:0,168:1,151:2,250	110:75:134:168:152:252
R3	10453944	C	CT	0/1:./.:0/1:0/1:0/1:0/1	15,9:0:17,16:24,11:24,8:12,4	24:0:33:35:32:16
R3	11070482	AC	A	1/1:1/1:1/1:1/1:1/1:1/1	0,107:2,101:0,89:0,99:0,113:0,252	107:103:89:99:113:252
R3	11154567	ACGT	A	./.:./.:1/1:./.:./.:1/1	0:0:0,19:0:0:0,10	0:0:19:0:0:10
R3	11155128	T	TAA	1/1:1/1:1/1:./.:1/1:./.	0,14:0,10:0,31:0:0,12:0	14:10:31:0:12:0
R3	11242158	TAG	T	0/1:1/1:1/1:./.:0/1:0/1	4,5:0,3:0,7:0:1,5:6,5	9:3:7:0:6:11
R3	11359622	CGAA	C	./.:./.:0/1:1/1:0/1:1/1	0:0:2,14:1,27:3,30:1,147	0:0:16:28:33:148
R3	11360220	C	CA	1/1:1/1:1/1:1/1:1/1:1/1	0,50:0,66:0,58:0,40:0,62:1,130	50:66:58:40:62:131
R3	11419170	GT	G	0/1:0/1:./.:./.:0/1:./.	2,7:3,8:0:0:4,6:0	9:11:0:0:10:0
R3	11419346	AT	A	1/1:1/1:1/1:1/1:1/1:1/1	0,19:0,18:0,23:0,20:0,45:0,22	19:18:23:20:45:22
R3	11812735	T	TCCACAA	1/1:1/1:1/1:1/1:1/1:1/1	0,37:0,28:0,30:0,18:0,25:0,42	37:28:30:18:25:42
R3	11950069	T	TCA	1/1:1/1:1/1:1/1:1/1:1/1	0,19:0,22:0,18:0,40:0,47:0,85	19:22:18:40:47:85
R3	12054567	AT	A	1/1:1/1:1/1:1/1:1/1:1/1	0,74:0,52:0,57:0,46:0,59:0,97	74:52:57:46:59:97
R3	12112019	A	AT	1/1:1/1:1/1:1/1:1/1:1/1	0,6:0,3:0,6:0,5:0,3:0,4	6:3:6:5:3:4
R3	12139329	GC	G	1/1:1/1:1/1:1/1:./.:1/1	0,18:0,12:0,18:0,13:0:0,32	18:12:18:13:0:32
R3	12183883	CT	C	1/1:1/1:1/1:0/1:0/1:0/1	5,47:5,43:4,47:6,30:13,32:9,41	52:48:51:36:45:50
R3	12184699	AGAG	A	./.:./.:0/1:./.:./.:0/1	0:0:12,2:0:0:46,6	0:0:14:0:0:52
R3	12185005	G	GT	0/1:./.:./.:0/1:0/1:0/1	23,8:0:0:15,4:19,11:44,17	31:0:0:19:30:61
R3	12199895	G	GA	0/1:./.:0/1:0/1:0/1:0/1	92,44:0:56,26:58,20:95,38:132,50	136:0:82:78:133:182
R3	12199927	C	CT	./.:./.:0/1:0/1:./.:./.	0:0:44,14:49,12:0:0	0:0:58:61:0:0
R3	12969076	A	AT	0/1:./.:0/1:./.:./.:0/1	22,7:0:34,13:0:0:28,13	29:0:47:0:0:41
R3	13077680	A	AT	0/1:./.:0/1:./.:./.:0/1	16,5:0:11,5:0:0:4,4	21:0:16:0:0:8
R3	13088929	A	AC	./.:0/1:0/1:./.:./.:0/1	0:9,3:18,7:0:0:8,3	0:12:25:0:0:11
R3	13090374	T	TG	1/1:1/1:1/1:1/1:1/1:1/1	0,90:0,124:0,133:0,28:0,25:1,38	90:124:133:28:25:39
R3	13475295	TAGA	T	./.:1/1:1/1:./.:1/1:./.	0:0,7:0,13:0:0,13:0	0:7:13:0:13:0
R3	13614310	A	AC	1/1:1/1:1/1:./.:1/1:1/1	0,14:0,16:0,13:0:0,12:0,16	14:16:13:0:12:16
R3	13926713	G	GT	1/1:1/1:1/1:./.:./.:1/1	0,8:0,11:0,7:0:0:0,7	8:11:7:0:0:7
R3	13960121	A	AT	./.:./.:0/1:./.:0/1:./.	0:0:41,15:0:39,9:0	0:0:56:0:48:0
R3	14414437	T	TC	./.:./.:1/1:0/1:./.:./.	0:0:0,7:10,4:0:0	0:0:7:14:0:0
R3	14938190	G	GT	0/1:0/1:0/1:0/1:0/1:0/1	11,8:16,6:5,6:7,7:6,5:24,13	19:22:11:14:11:37
R3	15028996	GC	G	1/1:1/1:1/1:1/1:1/1:1/1	0,131:0,80:0,115:0,47:0,14:1,39	131:80:115:47:14:40
R3	15046826	A	AACC	1/1:1/1:1/1:1/1:1/1:1/1	0,105:2,98:0,84:0,67:0,56:0,68	105:100:84:67:56:68
R3	15165107	TC	T	1/1:1/1:1/1:1/1:1/1:1/1	0,197:0,117:0,168:0,104:0,80:0,156	197:117:168:104:80:156
R3	15165206	TG	T	1/1:1/1:1/1:1/1:1/1:1/1	0,49:0,35:0,45:0,21:0,10:0,29	49:35:45:21:10:29
R3	15165659	CA	C	0/1:1/1:0/1:0/1:0/1:0/1	24,140:18,191:22,146:38,175:30,168:34,229	164:209:168:213:198:263
R3	15331125	C	CA	0/1:0/1:0/1:0/1:0/1:0/1	84,46:29,29:57,22:38,15:36,16:65,35	130:58:79:53:52:100
R3	15609759	AG	A	1/1:1/1:1/1:1/1:1/1:1/1	0,19:0,15:0,26:0,36:0,10:0,32	19:15:26:36:10:32
R3	15625520	TA	T	1/1:1/1:1/1:1/1:1/1:1/1	0,10:0,11:0,10:0,11:0,13:0,13	10:11:10:11:13:13
R3	15650513	G	GA	0/1:./.:0/1:0/1:./.:0/1	8,5:0:14,4:8,5:0:8,3	13:0:18:13:0:11
R3	15650749	A	AT	0/1:0/1:1/1:0/1:./.:0/1	3,7:10,4:0,9:11,4:0:11,6	10:14:9:15:0:17
R3	16043163	TG	T	./.:1/1:1/1:1/1:1/1:1/1	0:0,4:0,6:0,3:0,14:0,39	0:4:6:3:14:39
R3	16072191	T	TA	1/1:1/1:1/1:1/1:./.:1/1	0,10:0,11:0,16:0,12:0:0,21	10:11:16:12:0:21
R3	16587377	GA	G	1/1:./.:./.:1/1:1/1:./.	0,12:0:0:0,10:0,11:0	12:0:0:10:11:0
R3	16731891	G	GT	0/1:0/1:0/1:0/1:0/1:0/1	25,12:19,11:11,16:19,28:10,9:82,35	37:30:27:47:19:117
R3	16732222	GA	G	1/1:1/1:1/1:1/1:1/1:1/1	0,73:0,57:0,77:0,67:0,59:0,123	73:57:77:67:59:123
R3	16732229	AG	A	1/1:1/1:1/1:1/1:1/1:1/1	0,73:0,57:0,77:0,67:0,59:0,123	73:57:77:67:59:123
R3	16837364	TC	T	1/1:1/1:1/1:1/1:1/1:1/1	0,136:0,172:0,122:0,97:0,117:0,124	136:172:122:97:117:124
R3	16888647	A	AC	1/1:1/1:1/1:1/1:1/1:1/1	0,20:0,18:0,24:0,31:0,24:0,30	20:18:24:31:24:30
R3	16912571	GGAT	G	1/1:1/1:1/1:1/1:1/1:1/1	0,23:0,18:0,11:0,22:0,14:0,17	23:18:11:22:14:17
R3	17007110	C	CA	./.:./.:0/1:0/1:./.:./.	0:0:8,5:21,7:0:0	0:0:13:28:0:0
R3	17366485	C	CA	0/1:0/1:./.:0/1:./.:0/1	117,41:101,37:0:79,29:0:73,29	158:138:0:108:0:102
R3	17436834	A	AC	1/1:1/1:1/1:./.:1/1:1/1	0,9:0,15:0,13:0:0,8:0,10	9:15:13:0:8:10
R3	17447349	T	TCAACAC	1/1:1/1:1/1:1/1:1/1:1/1	0,33:0,56:0,51:0,59:0,43:0,62	33:56:51:59:43:62
R3	17535744	G	GCCA	./.:./.:1/1:./.:./.:1/1	0:0:0,12:0:0:0,11	0:0:12:0:0:11
R3	17606166	TA	T	1/1:1/1:1/1:1/1:1/1:1/1	0,33:0,32:0,25:0,19:0,15:0,41	33:32:25:19:15:41
R3	17741794	C	CAT	0/1:0/1:./.:./.:./.:0/1	1,4:4,6:0:0:0:15,3	5:10:0:0:0:18
R3	17863141	A	AT	./.:./.:1/1:./.:./.:1/1	0:0:0,98:0:0:0,136	0:0:98:0:0:136
R3	18113096	GA	G	1/1:1/1:1/1:./.:1/1:1/1	0,12:0,12:0,27:0:0,13:0,26	12:12:27:0:13:26
R3	18113179	CTT	C	1/1:1/1:1/1:1/1:1/1:1/1	0,199:0,222:0,323:0,286:0,320:0,403	199:222:323:286:320:403
R3	18296021	T	TA	./.:./.:0/1:0/1:0/1:./.	0:0:13,5:45,16:25,12:0	0:0:18:61:37:0
R3	18359438	T	TA	1/1:1/1:1/1:1/1:1/1:1/1	0,59:0,47:2,51:0,45:0,44:0,88	59:47:53:45:44:88
R3	18359577	A	AT	1/1:1/1:1/1:1/1:1/1:1/1	0,12:0,13:0,17:0,13:0,7:0,19	12:13:17:13:7:19
R3	18400908	GT	G	1/1:1/1:1/1:./.:1/1:1/1	0,27:0,22:0,23:0:0,10:0,19	27:22:23:0:10:19
R3	18407896	A	AT	./.:./.:0/1:0/1:0/1:./.	0:0:166,39:92,25:102,28:0	0:0:205:117:130:0
R3	18746486	T	TA	1/1:1/1:1/1:./.:./.:1/1	0,26:0,28:0,28:0:0:0,21	26:28:28:0:0:21
R3	18910570	A	AG	1/1:./.:./.:1/1:1/1:1/1	0,15:0:0:0,11:0,8:0,9	15:0:0:11:8:9
R3	18910573	CT	C	1/1:./.:./.:1/1:./.:./.	0,15:0:0:0,11:0:0	15:0:0:11:0:0
R3	18946628	GGTT	G	1/1:1/1:1/1:1/1:1/1:1/1	0,113:0,105:0,75:0,131:0,125:0,190	113:105:75:131:125:190
R3	18947343	.	A	ATATATT	./.:./.:./.:1/1:1/1:1/1	0:0:0:0,11:0,16:0,19
R3	19025426	AGAG	A	./.:0/1:0/1:./.:./.:0/1	0:18,3:14,3:0:0:54,8	0:21:17:0:0:62
R3	19029029	GT	G	1/1:1/1:1/1:1/1:1/1:1/1	0,55:0,53:0,51:0,27:0,19:0,28	55:53:51:27:19:28
R3	19120845	T	TAC	1/1:1/1:1/1:1/1:1/1:1/1	0,14:0,13:0,21:0,25:0,30:0,103	14:13:21:25:30:103
R3	19139087	G	GT	1/1:1/1:1/1:1/1:1/1:1/1	0,67:0,68:0,58:0,52:0,68:0,69	67:68:58:52:68:69
R3	19169696	G	GA	0/1:./.:./.:0/1:0/1:./.	57,25:0:0:32,11:40,19:0	82:0:0:43:59:0
R3	19228909	CCT	C	./.:./.:0/1:0/1:0/1:./.	0:0:29,10:29,6:24,8:0	0:0:39:35:32:0
R3	19237406	C	CA	0/1:0/1:0/1:0/1:0/1:0/1	127,60:74,40:84,41:34,56:46,80:54,73	187:114:125:90:126:127
R3	19499640	T	TA	1/1:1/1:1/1:./.:1/1:1/1	0,11:0,8:0,10:0:0,6:0,6	11:8:10:0:6:6
R3	19500550	T	TTCTC	0/1:1/1:0/1:1/1:1/1:1/1	1,8:0,5:3,18:1,15:0,49:0,284	9:5:21:16:49:284
R3	19989504	CCTA	C	0/1:0/1:./.:./.:./.:0/1	14,2:11,2:0:0:0:21,3	16:13:0:0:0:24
R3	20032599	C	CT	./.:./.:0/1:./.:0/1:0/1	0:0:22,9:0:10,5:13,5	0:0:31:0:15:18
R3	20194646	G	GA	0/1:0/1:./.:0/1:./.:0/1	9,3:10,4:0:8,2:0:9,4	12:14:0:10:0:13
R3	20293608	C	CT	0/1:0/1:0/1:0/1:0/1:0/1	1182,386:717,226:1160,428:1084,463:1377,554:1302,470	1568:943:1588:1547:1931:1772
R3	20323845	CCT	C	1/1:1/1:1/1:1/1:1/1:1/1	0,152:0,178:0,161:0,183:0,182:0,329	152:178:161:183:182:329
R3	20323852	A	ACG	1/1:1/1:1/1:1/1:1/1:1/1	0,152:0,178:0,161:0,183:0,182:0,329	152:178:161:183:182:329
R3	20324606	T	TAA	1/1:1/1:1/1:1/1:1/1:1/1	0,54:0,58:0,59:0,69:0,60:0,91	54:58:59:69:60:91
R3	20324616	C	CAT	1/1:1/1:1/1:1/1:1/1:1/1	0,52:0,55:0,59:0,68:0,55:0,80	52:55:59:68:55:80
R3	20450614	TC	T	1/1:1/1:1/1:1/1:1/1:1/1	1,29:0,33:0,22:0,44:0,22:0,73	30:33:22:44:22:73
R3	20450672	C	CAG	1/1:1/1:1/1:1/1:1/1:1/1	0,19:0,18:0,10:0,29:0,11:0,38	19:18:10:29:11:38
R3	20450856	TCC	T	1/1:1/1:1/1:1/1:1/1:1/1	0,68:0,97:0,74:0,74:0,28:0,62	68:97:74:74:28:62
R3	20450960	A	AT	1/1:1/1:1/1:1/1:1/1:1/1	0,93:0,98:0,64:0,70:0,35:0,88	93:98:64:70:35:88
R3	20451111	TC	T	1/1:1/1:1/1:1/1:1/1:1/1	0,18:0,28:0,16:0,24:0,15:0,20	18:28:16:24:15:20
R3	20452171	GGAGGGA	G	1/1:1/1:1/1:1/1:1/1:1/1	0,107:0,110:0,145:0,180:0,122:0,286	107:110:145:180:122:286
R3	20464614	CT	C	./.:1/1:1/1:1/1:1/1:1/1	0:0,10:0,11:0,88:0,156:0,163	0:10:11:88:156:163
R3	20480268	G	GA	0/1:./.:0/1:0/1:0/1:0/1	80,44:0:64,24:25,20:49,16:64,22	124:0:88:45:65:86
R3	20682642	G	GT	0/1:./.:0/1:0/1:0/1:./.	7,3:0:5,2:4,2:6,4:0	10:0:7:6:10:0
R3	20837615	CT	C	1/1:1/1:1/1:1/1:1/1:1/1	0,22:0,25:0,15:0,11:0,12:0,13	22:25:15:11:12:13
R3	20841379	T	TC	0/1:1/1:0/1:0/1:1/1:1/1	7,46:3,61:12,42:8,33:1,30:4,57	53:64:54:41:31:61
R3	20980490	TA	T	1/1:1/1:1/1:1/1:1/1:1/1	1,735:0,848:0,613:2,407:4,376:0,439	736:848:613:409:380:439
R3	21006086	GA	G	0/1:0/1:0/1:0/1:0/1:0/1	11,22:6,24:8,22:13,17:6,14:7,26	33:30:30:30:20:33
R3	21006165	C	CT	1/1:1/1:1/1:1/1:1/1:1/1	0,16:0,14:0,19:0,10:0,11:0,11	16:14:19:10:11:11
R3	21138307	C	CT	./.:0/1:./.:0/1:0/1:./.	0:101,35:0:97,31:96,35:0	0:136:0:128:131:0
R3	21138367	T	TA	0/1:./.:0/1:0/1:./.:./.	107,42:0:66,19:52,22:0:0	149:0:85:74:0:0
R3	21245760	A	AT	./.:1/1:./.:1/1:1/1:1/1	0:0,15:0:0,47:0,23:0,38	0:15:0:47:23:38
R3	21375980	GT	G	1/1:1/1:1/1:1/1:./.:1/1	0,58:0,51:0,49:0,11:0:0,18	58:51:49:11:0:18
R3	21584254	G	GA	0/1:0/1:0/1:./.:0/1:0/1	375,158:213,81:278,119:0:326,115:454,167	533:294:397:0:441:621
R3	21776817	G	GT	1/1:1/1:1/1:1/1:1/1:1/1	0,31:0,16:0,27:0,18:0,20:0,28	31:16:27:18:20:28
R3	21778164	GCAT	G	1/1:1/1:1/1:1/1:1/1:1/1	0,17:0,24:0,25:0,16:0,12:0,19	17:24:25:16:12:19
R3	21779871	C	CA	./.:1/1:1/1:1/1:./.:1/1	0:0,9:0,11:0,9:0:0,13	0:9:11:9:0:13
R3	21782699	C	CT	./.:./.:0/1:0/1:./.:./.	0:0:61,18:51,12:0:0	0:0:79:63:0:0
R3	21892259	G	GA	1/1:1/1:1/1:1/1:1/1:1/1	0,11:0,14:0,18:0,21:0,12:0,34	11:14:18:21:12:34
R3	21942476	GT	G	1/1:1/1:1/1:1/1:1/1:1/1	2,131:1,132:0,156:0,145:0,152:0,291	133:133:156:145:152:291
R3	21942512	CA	C	0/1:0/1:0/1:0/1:0/1:0/1	19,25:17,22:34,31:23,36:23,49:16,77	44:39:65:59:72:93
R3	21994952	TA	T	1/1:1/1:1/1:1/1:1/1:1/1	0,27:0,37:0,21:0,16:0,18:0,30	27:37:21:16:18:30
R3	21995665	AT	A	1/1:1/1:1/1:1/1:1/1:1/1	0,39:0,43:0,44:0,30:0,36:0,64	39:43:44:30:36:64
R3	22034168	GACTCAC	G	1/1:1/1:1/1:1/1:1/1:1/1	0,21:0,29:0,20:0,40:0,28:0,54	21:29:20:40:28:54
R3	22076570	G	GGGA	1/1:1/1:1/1:1/1:1/1:1/1	0,47:0,33:0,49:0,36:0,41:0,52	47:33:49:36:41:52
R3	22151338	AT	A	1/1:1/1:1/1:1/1:1/1:1/1	0,73:0,64:0,56:0,47:0,52:0,65	73:64:56:47:52:65
R3	22151640	CTGA	C	1/1:1/1:1/1:1/1:1/1:1/1	0,12:0,16:0,13:0,14:0,10:0,20	12:16:13:14:10:20
R3	22187437	T	TA	0/1:0/1:0/1:0/1:0/1:./.	12,4:11,6:9,8:5,4:8,3:0	16:17:17:9:11:0
R3	22296099	TA	T	./.:./.:1/1:./.:1/1:1/1	0:0:0,2:0:0,2:0,7	0:0:2:0:2:7
R3	22388773	C	CA	./.:./.:0/1:./.:0/1:./.	0:0:37,10:0:13,5:0	0:0:47:0:18:0
R3	22590617	C	CT	./.:./.:0/1:1/1:./.:1/1	0:0:19,4:0,10:0:1,24	0:0:23:10:0:25
R3	22709016	AT	A	1/1:1/1:1/1:1/1:1/1:1/1	0,80:0,53:0,84:0,59:0,57:0,63	80:53:84:59:57:63
R3	23025645	G	GA	0/1:0/1:0/1:0/1:0/1:0/1	57,38:38,25:72,30:31,22:32,16:80,45	95:63:102:53:48:125
R3	23045405	AC	A	1/1:1/1:1/1:1/1:1/1:1/1	0,165:0,63:0,159:0,117:0,184:0,202	165:63:159:117:184:202
R3	23094019	TTA	T	0/1:0/1:0/1:0/1:0/1:0/1	31,78:30,77:23,83:11,37:21,38:21,61	109:107:106:48:59:82
R3	23209307	C	CT	0/1:0/1:0/1:0/1:0/1:./.	106,79:85,53:76,40:47,25:52,26:0	185:138:116:72:78:0
R3	23251006	A	AGTC	1/1:1/1:1/1:1/1:1/1:1/1	0,29:0,38:0,38:0,28:0,22:0,35	29:38:38:28:22:35
R3	23374996	T	TGCG	1/1:1/1:1/1:1/1:1/1:1/1	0,46:1,42:0,43:0,35:0,23:0,43	46:43:43:35:23:43
R3	23376891	C	CA	0/1:./.:./.:0/1:./.:0/1	7,5:0:0:9,4:0:15,8	12:0:0:13:0:23
R3	23383830	T	TGCG	0/1:0/1:0/1:1/1:1/1:1/1	91,60:107,64:74,72:0,35:0,29:0,40	151:171:146:35:29:40
R3	23384026	G	GGA	0/1:./.:0/1:0/1:./.:0/1	19,3:0:14,6:2,4:0:6,18	22:0:20:6:0:24
R3	23467982	CTT	C	1/1:./.:./.:1/1:./.:1/1	0,11:0:0:0,4:0:0,7	11:0:0:4:0:7
R3	23579479	TCGG	T	./.:./.:1/1:./.:./.:1/1	0:0:0,4:0:0:0,3	0:0:4:0:0:3
R3	23634345	G	GA	./.:./.:0/1:./.:./.:0/1	0:0:18,5:0:0:32,11	0:0:23:0:0:43
R3	23833792	GT	G	1/1:1/1:1/1:1/1:1/1:1/1	0,25:0,21:0,19:0,16:0,10:0,14	25:21:19:16:10:14
R3	23833846	GTAA	G	1/1:1/1:1/1:1/1:1/1:1/1	0,15:0,12:0,15:0,8:0,7:0,7	15:12:15:8:7:7
R3	23860906	A	AT	0/1:./.:./.:./.:0/1:./.	7,2:0:0:0:10,3:0	9:0:0:0:13:0
R3	24001367	G	GT	1/1:1/1:1/1:1/1:1/1:1/1	0,24:0,34:0,39:0,49:0,35:0,34	24:34:39:49:35:34
R3	24127538	G	GT	0/1:./.:./.:1/1:1/1:1/1	9,3:0:0:0,11:0,15:0,21	12:0:0:11:15:21
R3	24134534	A	AT	0/1:./.:0/1:0/1:./.:./.	128,37:0:123,33:91,26:0:0	165:0:156:117:0:0
R3	24204109	TG	T	1/1:1/1:1/1:1/1:1/1:1/1	0,51:0,35:0,40:0,26:0,15:0,27	51:35:40:26:15:27
R3	24349297	G	GT	./.:1/1:./.:./.:./.:1/1	0:0,12:0:0:0:0,12	0:12:0:0:0:12
R3	24355675	GCTC	G	1/1:1/1:1/1:1/1:./.:1/1	0,31:0,21:0,17:0,18:0:0,18	31:21:17:18:0:18
R3	24382169	AGG	A	1/1:1/1:1/1:1/1:1/1:1/1	0,13:0,13:0,16:0,16:0,27:0,67	13:13:16:16:27:67
R3	24382173	GA	G	1/1:1/1:1/1:1/1:1/1:1/1	0,13:0,13:0,16:0,16:0,27:0,67	13:13:16:16:27:67
R3	24479267	CAG	C	./.:./.:0/1:./.:0/1:./.	0:0:25,6:0:10,6:0	0:0:31:0:16:0
R3	24577331	C	CT	./.:./.:0/1:0/1:./.:./.	0:0:32,8:30,12:0:0	0:0:40:42:0:0
R3	24651451	A	AAAC	1/1:1/1:1/1:1/1:1/1:1/1	2,67:0,49:0,57:0,50:0,54:0,34	69:49:57:50:54:34
R3	24674704	CAGA	C	1/1:1/1:1/1:./.:1/1:1/1	0,13:0,13:0,14:0:0,11:0,11	13:13:14:0:11:11
R3	24745942	CCCT	C	1/1:1/1:1/1:1/1:1/1:1/1	0,12:0,30:0,15:0,15:0,20:0,28	12:30:15:15:20:28
R3	24774529	AATG	A	1/1:1/1:1/1:1/1:1/1:1/1	0,7:0,10:0,14:0,3:0,3:0,5	7:10:14:3:3:5
R3	24849303	CG	C	1/1:1/1:1/1:1/1:1/1:1/1	0,37:0,38:0,34:0,34:0,44:0,44	37:38:34:34:44:44
R3	24849305	AAG	A	1/1:1/1:1/1:1/1:1/1:1/1	0,37:0,38:0,34:0,34:0,44:0,44	37:38:34:34:44:44
R3	24850427	A	AAGC	1/1:1/1:1/1:1/1:1/1:1/1	0,38:0,30:0,41:0,32:0,31:0,43	38:30:41:32:31:43
R3	24855452	G	GCA	1/1:1/1:1/1:1/1:./.:1/1	0,9:0,8:0,13:0,10:0:0,9	9:8:13:10:0:9
R3	24855453	TTG	T	./.:./.:1/1:1/1:./.:./.	0:0:0,13:0,10:0:0	0:0:13:10:0:0
R3	24931595	A	AT	1/1:1/1:1/1:1/1:1/1:1/1	0,31:0,29:0,38:0,23:0,24:0,27	31:29:38:23:24:27
R3	24933798	CGAG	C	1/1:1/1:1/1:1/1:1/1:1/1	0,23:0,20:0,11:0,16:0,14:0,22	23:20:11:16:14:22
R3	24935967	CAGG	C	1/1:1/1:1/1:1/1:1/1:1/1	0,16:0,19:0,19:0,20:0,24:0,22	16:19:19:20:24:22
R3	24946067	AACAC	A	1/1:1/1:1/1:1/1:1/1:1/1	0,14:0,16:0,18:0,28:0,11:0,14	14:16:18:28:11:14
R3	24950146	AAAG	A	1/1:1/1:1/1:1/1:1/1:1/1	0,31:0,34:0,26:0,27:0,29:0,36	31:34:26:27:29:36
R3	24950576	G	GT	1/1:./.:./.:1/1:1/1:./.	0,11:0:0:0,10:0,11:0	11:0:0:10:11:0
R3	25007469	TC	T	1/1:1/1:1/1:1/1:1/1:1/1	0,73:0,74:0,65:0,89:0,98:0,110	73:74:65:89:98:110
R3	25061936	AGAGAGT	A	1/1:1/1:1/1:1/1:1/1:1/1	0,32:0,44:0,41:0,36:0,16:0,33	32:44:41:36:16:33
R3	25067924	GT	G	1/1:1/1:1/1:1/1:1/1:1/1	0,11:0,9:0,13:0,8:0,15:0,5	11:9:13:8:15:5
R3	25169961	G	GA	1/1:1/1:1/1:./.:./.:1/1	0,11:0,10:0,11:0:0:0,10	11:10:11:0:0:10
R3	25204528	T	TC	0/1:1/1:1/1:./.:./.:1/1	9,29:4,55:3,37:0:0:0,12	38:59:40:0:0:12
R3	25367551	ATCT	A	1/1:1/1:1/1:./.:./.:1/1	0,10:0,11:0,10:0:0:0,10	10:11:10:0:0:10
R3	25368335	ACAT	A	./.:./.:1/1:1/1:./.:1/1	0:0:0,10:0,10:0:0,11	0:0:10:10:0:11
R3	25475529	AT	A	1/1:./.:./.:./.:./.:1/1	0,13:0:0:0:0:0,9	13:0:0:0:0:9
R3	25477694	AAGAGAG	A	1/1:1/1:1/1:1/1:./.:1/1	0,6:0,11:0,8:0,10:0:0,25	6:11:8:10:0:25
R3	25578996	AGAT	A	1/1:./.:./.:1/1:1/1:1/1	0,6:0:0:0,9:0,6:0,7	6:0:0:9:6:7
R3	25638361	AGAT	A	1/1:1/1:1/1:1/1:1/1:1/1	0,19:0,13:0,17:0,19:0,12:0,35	19:13:17:19:12:35
R3	25639145	TGAC	T	1/1:1/1:1/1:./.:1/1:1/1	0,21:0,12:0,22:0:0,11:0,21	21:12:22:0:11:21
R3	25694456	AT	A	./.:1/1:1/1:./.:0/1:./.	0:0,13:0,10:0:29,6:0	0:13:10:0:35:0
R3	26139650	GT	G	0/1:0/1:0/1:0/1:0/1:./.	1,3:3,5:1,4:11,3:10,6:0	4:8:5:14:16:0
R3	26283619	A	AT	0/1:./.:./.:./.:./.:0/1	7,3:0:0:0:0:9,9	10:0:0:0:0:18
R3	26386909	AG	A	0/1:0/1:0/1:0/1:0/1:0/1	7,7:7,3:8,6:9,7:4,9:9,12	14:10:14:16:13:21
R3	26450376	TTA	T	./.:./.:0/1:0/1:0/1:./.	0:0:19,5:12,5:7,7:0	0:0:24:17:14:0
R3	26451461	TA	T	1/1:1/1:1/1:./.:./.:1/1	0,13:0,12:0,8:0:0:0,10	13:12:8:0:0:10
R3	26613581	C	CA	1/1:1/1:1/1:1/1:1/1:1/1	0,128:0,151:0,156:0,127:0,111:0,211	128:151:156:127:111:211
R3	26619629	C	CT	1/1:1/1:1/1:1/1:1/1:1/1	0,57:0,38:0,45:0,36:0,54:0,74	57:38:45:36:54:74
R3	26874091	A	AT	1/1:1/1:1/1:1/1:1/1:1/1	0,19:0,21:0,27:0,19:0,24:0,35	19:21:27:19:24:35
R3	26874144	AT	A	./.:./.:1/1:./.:1/1:1/1	0:0:0,8:0:0,6:0,23	0:0:8:0:6:23
R3	26876873	TA	T	1/1:./.:./.:1/1:./.:1/1	0,13:0:0:0,12:0:0,17	13:0:0:12:0:17
R3	26877006	CGA	C	1/1:1/1:1/1:1/1:1/1:1/1	0,21:0,23:0,15:0,22:0,18:0,22	21:23:15:22:18:22
R3	26913959	C	CT	1/1:1/1:1/1:1/1:1/1:1/1	0,88:0,54:0,45:0,32:0,31:0,43	88:54:45:32:31:43
R3	27174938	A	ATG	1/1:1/1:1/1:1/1:1/1:1/1	0,31:0,35:0,27:0,21:0,17:0,24	31:35:27:21:17:24
R3	27175074	T	TCA	1/1:1/1:1/1:1/1:1/1:1/1	0,33:0,34:0,35:0,20:0,19:0,15	33:34:35:20:19:15
R3	27175133	G	GTT	1/1:1/1:1/1:1/1:1/1:1/1	0,19:0,23:0,16:0,10:0,9:0,5	19:23:16:10:9:5
R3	27250686	TA	T	0/1:0/1:./.:./.:./.:0/1	7,5:14,4:0:0:0:11,7	12:18:0:0:0:18
R3	27250688	CCT	C	0/1:0/1:./.:./.:./.:0/1	7,5:14,4:0:0:0:11,7	12:18:0:0:0:18
R3	27297129	C	CA	0/1:./.:./.:0/1:./.:./.	112,25:0:0:142,39:0:0	137:0:0:181:0:0
R3	27366990	AAT	A	1/1:1/1:1/1:1/1:1/1:1/1	0,36:0,36:0,40:0,15:0,13:0,22	36:36:40:15:13:22
R3	27417136	G	GT	./.:0/1:0/1:0/1:./.:./.	0:16,4:11,4:13,10:0:0	0:20:15:23:0:0
R3	27549606	C	CT	0/1:0/1:0/1:0/1:0/1:0/1	7,28:7,13:10,30:3,13:5,15:8,26	35:20:40:16:20:34
R3	27571168	AT	A	./.:./.:0/1:1/1:0/1:0/1	0:0:2,2:0,14:4,16:7,35	0:0:4:14:20:42
R3	27649980	A	ATTC	./.:./.:1/1:./.:./.:0/1	0:0:0,9:0:0:1,7	0:0:9:0:0:8
R3	27768890	ATT	A	1/1:1/1:1/1:1/1:./.:./.	0,2:0,2:0,4:0,4:0:0	2:2:4:4:0:0
R3	27786625	G	GA	./.:1/1:1/1:./.:1/1:1/1	0:0,6:0,9:0:0,4:0,4	0:6:9:0:4:4
R3	27838254	CCA	C	./.:1/1:1/1:./.:1/1:./.	0:0,14:0,15:0:0,10:0	0:14:15:0:10:0
R3	27838257	G	GGA	./.:1/1:1/1:./.:1/1:./.	0:0,14:0,15:0:0,10:0	0:14:15:0:10:0
R3	27895643	ACTT	A	1/1:1/1:1/1:./.:0/1:./.	0,36:0,18:0,30:0:29,5:0	36:18:30:0:34:0
R3	27896685	CTG	C	1/1:1/1:1/1:1/1:1/1:1/1	0,46:0,40:0,41:0,32:0,20:0,45	46:40:41:32:20:45
R3	27896688	A	ATT	1/1:1/1:1/1:1/1:1/1:1/1	0,46:0,40:0,41:0,32:0,20:0,45	46:40:41:32:20:45
R3	27905892	TCCTCC	T	1/1:1/1:1/1:1/1:1/1:1/1	0,28:0,15:0,27:0,6:0,14:0,21	28:15:27:6:14:21
R3	28064728	TA	T	1/1:1/1:1/1:1/1:./.:1/1	0,10:0,23:0,16:0,8:0:0,13	10:23:16:8:0:13
R3	28116425	A	AT	0/1:0/1:0/1:0/1:0/1:0/1	22,14:16,5:16,8:14,11:7,15:23,18	36:21:24:25:22:41
R3	28170929	A	AG	1/1:1/1:1/1:1/1:0/1:0/1	1,23:1,28:1,23:1,18:3,17:4,30	24:29:24:19:20:34
R3	28170931	A	AGG	1/1:1/1:1/1:1/1:./.:./.	1,23:1,28:1,23:1,18:0:0	24:29:24:19:0:0
R3	28226274	A	AT	0/1:./.:0/1:0/1:0/1:0/1	24,10:0:27,21:13,14:27,12:81,24	34:0:48:27:39:105
R3	28338419	A	AT	0/1:./.:0/1:./.:./.:0/1	27,7:0:14,4:0:0:8,3	34:0:18:0:0:11
R3	28371100	T	TC	1/1:1/1:1/1:1/1:1/1:1/1	0,456:2,322:9,431:0,194:0,239:1,429	456:324:440:194:239:430
R3	28529882	C	CA	0/1:./.:0/1:./.:0/1:./.	49,14:0:46,12:0:17,4:0	63:0:58:0:21:0
R3	28574391	G	GT	0/1:./.:./.:0/1:0/1:0/1	92,33:0:0:90,30:113,37:96,35	125:0:0:120:150:131
R3	28576126	CGA	C	0/1:0/1:./.:./.:./.:0/1	9,2:5,3:0:0:0:5,2	11:8:0:0:0:7
R3	28626220	T	TGC	0/1:1/1:1/1:1/1:1/1:1/1	2,16:0,21:0,18:0,17:0,11:0,21	18:21:18:17:11:21
R3	28626221	T	TG	./.:1/1:1/1:1/1:1/1:1/1	0:0,21:0,18:0,17:0,11:0,21	0:21:18:17:11:21
R3	28634266	G	GT	0/1:0/1:0/1:0/1:0/1:0/1	32,20:41,19:32,21:16,14:15,9:40,14	52:60:53:30:24:54
R3	28681787	G	GA	0/1:./.:0/1:0/1:0/1:./.	147,43:0:170,47:122,57:165,44:0	190:0:217:179:209:0
R3	28715409	G	GA	0/1:./.:./.:./.:./.:0/1	6,6:0:0:0:0:16,9	12:0:0:0:0:25
R3	28859600	T	TA	0/1:./.:./.:./.:0/1:./.	76,29:0:0:0:45,13:0	105:0:0:0:58:0
R3	28938398	T	TG	1/1:1/1:1/1:1/1:1/1:1/1	0,25:0,14:0,17:0,10:0,14:0,21	25:14:17:10:14:21
R3	28942222	C	CGGA	0/1:1/1:1/1:1/1:0/1:1/1	2,3:0,2:0,5:0,16:2,9:1,23	5:2:5:16:11:24
R3	29002440	T	TG	1/1:1/1:1/1:1/1:1/1:1/1	0,27:0,11:0,21:0,26:0,28:0,54	27:11:21:26:28:54
R3	29002744	C	CGTCA	./.:./.:1/1:1/1:1/1:1/1	0:0:0,15:0,25:0,22:0,36	0:0:15:25:22:36
R3	29084011	C	CT	1/1:1/1:1/1:1/1:1/1:1/1	0,126:0,166:0,160:0,168:1,181:0,263	126:166:160:168:182:263
R3	29087560	A	AT	1/1:./.:./.:./.:./.:1/1	0,9:0:0:0:0:0,8	9:0:0:0:0:8
R3	29089704	GT	G	1/1:1/1:1/1:1/1:1/1:1/1	0,44:0,29:0,31:0,27:0,33:0,29	44:29:31:27:33:29
R3	29094478	CA	C	0/1:1/1:1/1:0/1:1/1:1/1	2,16:0,27:0,19:5,10:0,11:0,20	18:27:19:15:11:20
R4	83356	AC	A	0/1:0/1:0/1:0/1:0/1:0/1	20,27:16,21:12,28:2,14:8,32:9,36	47:37:40:16:40:45
R4	122058	CT	C	1/1:1/1:1/1:1/1:1/1:1/1	0,25:0,31:0,35:0,10:0,19:0,21	25:31:35:10:19:21
R4	123065	G	GCT	1/1:1/1:1/1:1/1:./.:1/1	0,29:0,66:0,36:0,34:0:0,39	29:66:36:34:0:39
R4	123331	TGTGC	T	1/1:1/1:1/1:1/1:1/1:1/1	0,6:0,8:0,3:0,5:0,5:0,8	6:8:3:5:5:8
R4	145904	TA	T	1/1:1/1:1/1:1/1:1/1:1/1	0,29:0,32:1,26:0,24:0,23:0,11	29:32:27:24:23:11
R4	194315	T	TAGG	1/1:1/1:1/1:1/1:1/1:1/1	0,5:0,8:0,4:0,4:0,3:0,10	5:8:4:4:3:10
R4	252083	T	TTA	1/1:1/1:1/1:1/1:1/1:1/1	0,33:0,36:0,38:0,48:0,50:0,59	33:36:38:48:50:59
R4	458811	T	TACA	1/1:1/1:1/1:1/1:1/1:1/1	0,48:0,34:0,40:0,23:0,33:0,62	48:34:40:23:33:62
R4	459900	TA	T	0/1:1/1:1/1:0/1:0/1:1/1	5,32:0,33:1,42:3,25:4,13:2,36	37:33:43:28:17:38
R4	551202	G	GA	./.:0/1:./.:0/1:0/1:0/1	0:15,8:0:10,5:7,5:17,6	0:23:0:15:12:23
R4	570293	A	AAG	1/1:1/1:1/1:1/1:1/1:1/1	0,29:0,25:0,31:0,42:0,39:0,53	29:25:31:42:39:53
R4	570885	TA	T	1/1:./.:./.:./.:./.:1/1	0,11:0:0:0:0:0,9	11:0:0:0:0:9
R4	571528	AG	A	1/1:1/1:1/1:1/1:1/1:1/1	0,64:0,65:0,69:0,133:0,119:0,325	64:65:69:133:119:325
R4	686337	G	GTGT	1/1:1/1:1/1:1/1:1/1:1/1	0,35:0,21:0,41:0,39:0,63:0,111	35:21:41:39:63:111
R4	724039	G	GT	0/1:./.:0/1:0/1:./.:0/1	21,7:0:13,7:8,4:0:17,8	28:0:20:12:0:25
R4	759806	G	GA	./.:0/1:./.:./.:./.:0/1	0:20,8:0:0:0:31,9	0:28:0:0:0:40
R4	766664	C	CA	0/1:0/1:./.:0/1:0/1:0/1	77,59:56,28:0:178,98:167,73:312,90	136:84:0:276:240:402
R4	815858	CT	C	1/1:1/1:1/1:1/1:1/1:1/1	0,35:0,30:0,44:0,34:0,40:0,88	35:30:44:34:40:88
R4	816173	C	CA	0/1:./.:0/1:0/1:./.:0/1	8,5:0:11,6:5,3:0:22,9	13:0:17:8:0:31
R4	816182	AC	A	0/1:./.:0/1:./.:./.:0/1	11,3:0:12,6:0:0:23,9	14:0:18:0:0:32
R4	869110	G	GA	./.:0/1:./.:./.:./.:0/1	0:13,3:0:0:0:19,5	0:16:0:0:0:24
R4	1127788	G	GA	0/1:./.:./.:./.:0/1:./.	19,5:0:0:0:8,3:0	24:0:0:0:11:0
R4	1177407	G	GT	./.:./.:0/1:0/1:0/1:./.	0:0:8,5:30,18:72,18:0	0:0:13:48:90:0
R4	1179074	AG	A	1/1:1/1:1/1:1/1:1/1:1/1	0,65:0,17:0,53:0,38:0,40:0,49	65:17:53:38:40:49
R4	1182474	GT	G	1/1:1/1:1/1:./.:./.:1/1	0,6:0,11:0,7:0:0:0,17	6:11:7:0:0:17
R4	1232456	CT	C	1/1:1/1:1/1:1/1:0/1:1/1	1,68:0,58:6,61:1,39:4,31:1,67	69:58:67:40:35:68
R4	1341851	G	GT	0/1:0/1:./.:./.:0/1:0/1	15,4:14,4:0:0:37,12:61,17	19:18:0:0:49:78
R4	1403351	C	CA	1/1:./.:./.:./.:./.:0/1	2,15:0:0:0:0:6,11	17:0:0:0:0:17
R4	1417969	G	GT	1/1:1/1:1/1:1/1:1/1:1/1	0,72:0,50:0,70:0,65:0,63:0,102	72:50:70:65:63:102
R4	1515122	ATTC	A	1/1:1/1:1/1:1/1:./.:./.	0,14:0,12:0,16:0,11:0:0	14:12:16:11:0:0
R4	1595655	GT	G	1/1:1/1:1/1:1/1:1/1:1/1	0,46:0,51:0,43:0,17:0,14:0,37	46:51:43:17:14:37
R4	1601638	GA	G	1/1:1/1:1/1:1/1:1/1:1/1	30,467:43,520:45,473:81,766:36,366:78,931	497:563:518:847:402:1009
R4	1601650	CT	C	0/1:0/1:0/1:0/1:0/1:0/1	283,262:212,399:281,291:521,393:188,235:303,701	545:611:572:914:423:1004
R4	1603593	TG	T	1/1:1/1:1/1:1/1:1/1:1/1	0,906:0,837:1,1036:0,1925:0,879:1,2004	906:837:1037:1925:879:2005
R4	1603814	GCAT	G	1/1:1/1:1/1:1/1:1/1:1/1	0,132:0,79:0,158:0,357:0,201:0,737	132:79:158:357:201:737
R4	1603846	ATG	A	1/1:1/1:1/1:0/1:1/1:1/1	3,88:0,65:0,97:10,81:1,105:3,452	91:65:97:91:106:455
R4	1603849	AT	A	1/1:1/1:1/1:0/1:1/1:1/1	3,88:0,66:0,97:10,81:1,105:3,453	91:66:97:91:106:456
R4	1604122	GT	G	1/1:1/1:1/1:1/1:1/1:1/1	13,360:11,444:9,335:23,684:10,273:13,659	373:455:344:707:283:672
R4	1626295	A	AT	0/1:./.:0/1:0/1:./.:0/1	16,4:0:5,3:4,5:0:5,8	20:0:8:9:0:13
R4	1633800	C	CT	./.:./.:0/1:./.:0/1:0/1	0:0:11,3:0:5,4:16,6	0:0:14:0:9:22
R4	1681823	TA	T	1/1:1/1:1/1:1/1:1/1:1/1	0,71:0,74:0,74:0,65:0,67:0,79	71:74:74:65:67:79
R4	1682871	TG	T	./.:./.:1/1:./.:./.:1/1	0:0:0,14:0:0:0,21	0:0:14:0:0:21
R4	1682891	AG	A	1/1:1/1:1/1:1/1:1/1:1/1	0,16:0,13:0,18:0,15:0,10:0,27	16:13:18:15:10:27
R4	1743980	C	CA	0/1:0/1:./.:./.:./.:0/1	15,5:16,5:0:0:0:10,5	20:21:0:0:0:15
R4	1745014	C	CT	0/1:./.:./.:0/1:./.:./.	50,14:0:0:34,7:0:0	64:0:0:41:0:0
R4	1837556	CGAT	C	1/1:1/1:1/1:0/1:./.:./.	1,24:0,24:0,30:8,2:0:0	25:24:30:10:0:0
R4	2106289	T	TA	./.:./.:0/1:0/1:0/1:./.	0:0:194,50:260,70:244,51:0	0:0:244:330:295:0
R4	2109367	T	TA	0/1:./.:0/1:0/1:./.:./.	13,4:0:15,11:18,6:0:0	17:0:26:24:0:0
R4	2124557	CA	C	1/1:1/1:1/1:1/1:1/1:1/1	0,82:0,59:0,96:0,75:0,105:0,104	82:59:96:75:105:104
R4	2178751	A	AT	1/1:1/1:1/1:1/1:1/1:1/1	0,36:0,38:0,37:0,12:0,17:0,30	36:38:37:12:17:30
R4	2179112	TTGCTGC	T	1/1:1/1:1/1:1/1:1/1:1/1	0,88:0,118:0,78:0,63:0,60:1,84	88:118:78:63:60:85
R4	2466799	TA	T	1/1:1/1:1/1:1/1:1/1:1/1	0,17:0,29:0,23:0,18:0,13:0,16	17:29:23:18:13:16
R4	2825999	ATCC	A	./.:./.:1/1:1/1:1/1:1/1	0:0:0,3:0,10:0,26:0,93	0:0:3:10:26:93
R4	2936659	CGGA	C	1/1:1/1:1/1:0/1:0/1:0/1	0,31:0,15:0,44:18,27:21,28:62,91	31:15:44:45:49:153
R4	3149493	A	AGTT	1/1:1/1:1/1:0/1:./.:0/1	0,15:0,17:0,11:11,4:0:7,6	15:17:11:15:0:13
R4	3200866	GT	G	1/1:1/1:1/1:1/1:1/1:1/1	0,31:0,34:0,40:0,21:0,31:0,41	31:34:40:21:31:41
R4	3427150	A	AGT	1/1:1/1:1/1:1/1:1/1:1/1	0,163:0,220:0,248:0,153:0,114:0,175	163:220:248:153:114:175
R4	3571546	C	CA	1/1:1/1:1/1:1/1:1/1:1/1	0,61:0,60:0,58:0,26:0,27:0,57	61:60:58:26:27:57
R4	3804795	C	CA	0/1:0/1:./.:0/1:0/1:0/1	11,3:9,3:0:11,4:13,4:12,3	14:12:0:15:17:15
R4	3876659	G	GT	1/1:1/1:1/1:0/1:0/1:0/1	0,5:0,10:0,3:34,12:34,7:52,9	5:10:3:46:41:61
R4	4002573	C	CA	0/1:./.:./.:./.:./.:0/1	6,6:0:0:0:0:6,6	12:0:0:0:0:12
R4	4007526	CTTA	C	1/1:1/1:1/1:1/1:1/1:1/1	0,15:0,12:0,12:0,16:0,15:0,53	15:12:12:16:15:53
R4	4036500	T	TG	./.:1/1:1/1:0/1:0/1:0/1	0:0,5:0,14:21,4:28,11:29,9	0:5:14:25:39:38
R4	4036501	A	AT	./.:./.:1/1:0/1:0/1:0/1	0:0:0,14:21,4:28,11:29,9	0:0:14:25:39:38
R4	4064501	G	GT	1/1:1/1:1/1:1/1:1/1:1/1	0,60:0,56:1,62:0,49:0,43:0,38	60:56:63:49:43:38
R4	4089801	GAGA	G	./.:./.:1/1:0/1:0/1:0/1	0:0:0,14:14,4:12,2:13,8	0:0:14:18:14:21
R4	4091428	TA	T	1/1:1/1:1/1:0/1:0/1:0/1	0,27:0,32:0,17:5,8:7,10:10,17	27:32:17:13:17:27
R4	4091431	A	AG	1/1:1/1:1/1:0/1:0/1:0/1	0,27:0,32:0,17:5,8:7,10:10,17	27:32:17:13:17:27
R4	4105336	TAA	T	1/1:1/1:1/1:1/1:1/1:1/1	0,79:0,54:0,128:0,121:0,128:0,295	79:54:128:121:128:295
R4	4182135	AT	A	1/1:1/1:1/1:0/1:0/1:0/1	0,32:0,32:0,26:4,9:9,4:13,14	32:32:26:13:13:27
R4	4245893	A	AG	1/1:1/1:1/1:1/1:0/1:1/1	0,21:0,22:0,26:1,12:1,9:0,14	21:22:26:13:10:14
R4	4248071	C	CTT	1/1:1/1:1/1:1/1:1/1:1/1	0,18:0,13:0,11:0,10:0,14:0,17	18:13:11:10:14:17
R4	4269393	G	GT	1/1:1/1:1/1:0/1:0/1:0/1	0,62:0,68:0,56:10,26:7,18:11,23	62:68:56:36:25:34
R4	4269463	G	GA	0/1:./.:./.:./.:0/1:./.	20,7:0:0:0:3,3:0	27:0:0:0:6:0
R4	4290185	A	AAC	1/1:1/1:1/1:0/1:./.:0/1	0,8:0,9:0,19:10,3:0:9,8	8:9:19:13:0:17
R4	4386900	C	CT	0/1:0/1:0/1:0/1:./.:./.	74,44:112,30:104,34:26,8:0:0	118:142:138:34:0:0
R4	4484737	G	GT	1/1:1/1:1/1:0/1:0/1:0/1	0,36:0,23:0,13:24,9:22,4:30,17	36:23:13:33:26:47
R4	4486161	T	TCGA	1/1:1/1:1/1:0/1:0/1:0/1	0,60:0,42:0,49:22,28:33,21:32,33	60:42:49:50:54:65
R4	4723898	TAAA	T	./.:./.:0/1:./.:./.:0/1	0:0:5,5:0:0:2,8	0:0:10:0:0:10
R4	4841987	G	GT	0/1:0/1:0/1:0/1:./.:./.	9,4:6,2:7,8:4,3:0:0	13:8:15:7:0:0
R4	4872664	G	GT	0/1:./.:./.:0/1:./.:./.	17,6:0:0:12,5:0:0	23:0:0:17:0:0
R4	4972691	CT	C	0/1:0/1:0/1:0/1:0/1:0/1	18,25:11,18:5,24:330,194:238,136:464,295	43:29:29:524:374:759
R4	4990597	AG	A	1/1:1/1:1/1:./.:1/1:1/1	0,10:0,16:0,8:0:0,27:0,30	10:16:8:0:27:30
R4	5150303	AT	A	1/1:1/1:1/1:1/1:./.:./.	0,13:0,14:0,15:0,9:0:0	13:14:15:9:0:0
R4	5173150	TGGA	T	1/1:1/1:1/1:1/1:./.:1/1	0,15:0,24:0,12:0,11:0:0,13	15:24:12:11:0:13
R4	5406165	AAAG	A	0/1:0/1:0/1:./.:./.:0/1	3,8:3,9:2,9:0:0:8,7	11:12:11:0:0:15
R4	5425769	TC	T	1/1:1/1:1/1:0/1:0/1:0/1	0,17:0,10:0,25:6,9:8,18:9,21	17:10:25:15:26:30
R4	5451556	T	TC	1/1:1/1:1/1:0/1:0/1:0/1	0,62:0,88:0,56:33,27:21,20:45,29	62:88:56:60:41:74
R4	5453930	G	GT	./.:0/1:0/1:./.:./.:0/1	0:28,8:19,7:0:0:23,11	0:36:26:0:0:34
R4	5621259	T	TC	1/1:1/1:1/1:0/1:0/1:0/1	0,35:0,44:1,36:11,17:17,10:13,9	35:44:37:28:27:22
R4	5621261	T	TCC	1/1:1/1:1/1:0/1:0/1:0/1	0,35:0,44:1,36:11,17:18,10:13,9	35:44:37:28:28:22
R4	6087771	G	GT	1/1:1/1:1/1:0/1:0/1:0/1	0,334:0,376:0,308:167,130:212,129:268,164	334:376:308:297:341:432
R4	6176559	C	CA	./.:./.:0/1:./.:0/1:0/1	0:0:19,7:0:8,3:18,4	0:0:26:0:11:22
R4	6418420	CT	C	0/1:./.:./.:./.:./.:0/1	4,5:0:0:0:0:2,6	9:0:0:0:0:8
R4	6420798	CCA	C	1/1:1/1:1/1:./.:./.:1/1	0,10:0,8:0,10:0:0:0,11	10:8:10:0:0:11
R4	6477526	ATC	A	1/1:1/1:1/1:0/1:0/1:0/1	0,8:0,16:0,22:6,10:10,5:7,8	8:16:22:16:15:15
R4	6477537	ACT	A	./.:1/1:1/1:1/1:1/1:1/1	0:0,16:0,22:0,15:0,13:0,12	0:16:22:15:13:12
R4	6477588	AG	A	1/1:1/1:1/1:1/1:1/1:1/1	0,14:0,21:0,21:0,14:0,15:0,20	14:21:21:14:15:20
R4	6502591	CCA	C	0/1:0/1:0/1:./.:./.:0/1	13,9:16,3:5,7:0:0:5,7	22:19:12:0:0:12
R4	6502767	A	AAAT	0/1:0/1:0/1:0/1:0/1:0/1	119,80:91,46:87,62:39,20:64,35:62,65	199:137:149:59:99:127
R4	6755621	TGGTGGG	T	0/1:./.:./.:./.:./.:0/1	36,5:0:0:0:0:34,6	41:0:0:0:0:40
R4	6755669	G	GCCT	0/1:1/1:0/1:1/1:0/1:0/1	5,23:0,12:3,22:0,9:2,9:6,13	28:12:25:9:11:19
R4	6757734	T	TC	1/1:1/1:1/1:1/1:1/1:1/1	0,30:0,34:0,26:0,23:0,19:0,20	30:34:26:23:19:20
R4	6758900	CA	C	0/1:0/1:0/1:0/1:0/1:0/1	13,12:17,14:23,12:5,9:12,10:12,10	25:31:35:14:22:22
R4	6871292	G	GT	0/1:./.:./.:0/1:./.:0/1	32,18:0:0:29,9:0:45,13	50:0:0:38:0:58
R4	7151552	TCC	T	1/1:1/1:1/1:0/1:0/1:0/1	0,11:0,18:0,19:13,13:3,15:19,13	11:18:19:26:18:32
R4	7151852	GT	G	./.:1/1:1/1:0/1:0/1:0/1	0:0,16:0,13:8,15:8,5:10,15	0:16:13:23:13:25
R4	7154541	T	TC	./.:1/1:1/1:0/1:0/1:0/1	0:0,15:0,13:7,22:4,10:26,22	0:15:13:29:14:48
R4	7702990	CTAA	C	0/1:0/1:0/1:0/1:0/1:0/1	38,36:28,25:28,28:45,16:38,9:84,21	74:53:56:61:47:105
R4	7713981	G	GA	0/1:0/1:./.:./.:./.:1/1	7,8:13,7:0:0:0:0,16	15:20:0:0:0:16
R4	7763239	T	TTGA	0/1:0/1:0/1:1/1:1/1:1/1	51,21:30,22:48,19:0,58:0,38:0,43	72:52:67:58:38:43
R4	7765928	CTTGTCT	C	0/1:0/1:0/1:0/1:0/1:0/1	10,10:16,10:16,15:2,12:6,16:9,23	20:26:31:14:22:32
R4	7772701	C	CT	0/1:./.:./.:./.:./.:0/1	24,6:0:0:0:0:13,5	30:0:0:0:0:18
R4	7860826	G	GT	./.:0/1:./.:0/1:0/1:0/1	0:16,7:0:8,3:5,4:22,13	0:23:0:11:9:35
R4	7863502	A	AAG	./.:./.:0/1:0/1:0/1:0/1	0:0:11,7:23,6:17,9:49,12	0:0:18:29:26:61
R4	7897051	TGA	T	1/1:1/1:1/1:1/1:1/1:1/1	0,12:0,15:0,14:0,15:0,12:0,21	12:15:14:15:12:21
R4	7900188	A	AG	./.:1/1:1/1:1/1:1/1:1/1	0:0,53:0,33:0,39:0,16:0,41	0:53:33:39:16:41
R4	7900189	A	ATG	./.:1/1:1/1:1/1:1/1:1/1	0:0,53:0,33:0,39:0,16:0,41	0:53:33:39:16:41
R4	8153684	CT	C	0/1:0/1:1/1:1/1:1/1:1/1	1,12:3,15:1,15:0,46:0,36:0,58	13:18:16:46:36:58
R4	8231376	TA	T	0/1:./.:1/1:./.:./.:1/1	2,18:0:0,16:0:0:2,26	20:0:16:0:0:28
R4	8260079	T	TG	0/1:0/1:0/1:1/1:1/1:1/1	61,18:54,27:53,18:0,30:0,25:0,56	79:81:71:30:25:56
R4	8260081	TC	T	0/1:0/1:0/1:1/1:1/1:1/1	63,15:56,25:54,17:0,28:0,24:0,41	78:81:71:28:24:41
R4	8368469	G	GA	./.:./.:0/1:./.:./.:1/1	0:0:2,10:0:0:0,13	0:0:12:0:0:13
R4	8393292	T	TAA	0/1:0/1:./.:1/1:1/1:1/1	14,4:17,3:0:0,19:0,28:0,34	18:20:0:19:28:34
R4	8597636	AT	A	0/1:0/1:0/1:1/1:1/1:1/1	54,54:49,86:43,75:0,116:0,115:0,207	108:135:118:116:115:207
R4	8600614	G	GAA	./.:./.:1/1:1/1:1/1:1/1	0:0:0,12:0,24:0,14:0,10	0:0:12:24:14:10
R4	8648564	C	CACA	1/1:1/1:1/1:1/1:1/1:1/1	0,59:0,56:0,53:0,27:0,24:0,33	59:56:53:27:24:33
R4	8649058	TA	T	./.:./.:0/1:./.:1/1:./.	0:0:12,4:0:0,4:0	0:0:16:0:4:0
R4	8661734	GCGC	G	1/1:1/1:1/1:1/1:1/1:1/1	4,399:0,347:0,594:0,354:0,277:0,412	403:347:594:354:277:412
R4	8663900	A	AT	0/1:0/1:0/1:0/1:./.:0/1	11,10:12,9:19,20:6,4:0:17,31	21:21:39:10:0:48
R4	8663916	C	CT	./.:0/1:0/1:./.:./.:0/1	0:6,8:12,9:0:0:17,7	0:14:21:0:0:24
R4	8669617	C	CGAT	./.:1/1:1/1:1/1:1/1:1/1	0:0,18:0,30:0,19:0,13:0,22	0:18:30:19:13:22
R4	8675035	GCGC	G	./.:./.:1/1:./.:1/1:./.	0:0:0,13:0:0,10:0	0:0:13:0:10:0
R4	8688605	G	GT	./.:./.:0/1:0/1:./.:./.	0:0:13,4:18,5:0:0	0:0:17:23:0:0
R4	8691129	TCGTTGG	T	1/1:1/1:1/1:1/1:1/1:1/1	0,25:0,33:0,25:0,19:0,17:0,20	25:33:25:19:17:20
R4	8868086	G	GAGA	1/1:1/1:1/1:1/1:./.:1/1	0,3:0,4:0,2:0,2:0:0,4	3:4:2:2:0:4
R4	8887155	CTTG	C	0/1:0/1:0/1:./.:1/1:1/1	13,3:17,5:6,3:0:0,9:0,13	16:22:9:0:9:13
R4	8968330	A	AG	1/1:1/1:1/1:1/1:1/1:1/1	0,26:0,51:0,38:0,16:0,15:0,43	26:51:38:16:15:43
R4	8981580	C	CA	./.:0/1:./.:0/1:0/1:./.	0:25,7:0:13,6:25,7:0	0:32:0:19:32:0
R4	9267955	TATATA	T	1/1:1/1:1/1:1/1:1/1:1/1	2,93:0,67:0,51:0,13:0,13:0,36	95:67:51:13:13:36
R4	9285421	A	AG	1/1:1/1:1/1:1/1:1/1:1/1	0,21:0,15:1,8:0,22:0,26:0,21	21:15:9:22:26:21
R4	9328921	TG	T	0/1:0/1:0/1:0/1:0/1:0/1	9,4:11,5:15,7:5,9:6,10:3,9	13:16:22:14:16:12
R4	9429138	GA	G	1/1:1/1:1/1:1/1:1/1:1/1	0,32:0,51:0,34:0,17:0,12:0,16	32:51:34:17:12:16
R4	9509377	A	AT	0/1:0/1:0/1:./.:1/1:1/1	19,19:15,12:23,13:0:0,16:0,17	38:27:36:0:16:17
R4	9707479	C	CT	./.:./.:0/1:0/1:./.:./.	0:0:8,2:14,4:0:0	0:0:10:18:0:0
R4	9816656	TCAC	T	1/1:1/1:1/1:1/1:1/1:1/1	0,11:0,23:0,14:0,24:0,13:0,42	11:23:14:24:13:42
R4	9970671	GC	G	1/1:1/1:1/1:1/1:1/1:1/1	0,45:0,50:0,39:0,40:0,33:0,39	45:50:39:40:33:39
R4	9971340	C	CA	./.:0/1:0/1:./.:./.:0/1	0:16,4:11,4:0:0:12,5	0:20:15:0:0:17
R4	9971379	GA	G	1/1:1/1:1/1:1/1:./.:1/1	0,14:0,15:0,9:0,9:0:0,10	14:15:9:9:0:10
R4	9971536	T	TCTC	0/1:0/1:0/1:1/1:1/1:1/1	17,20:29,34:26,16:0,33:0,15:0,55	37:63:42:33:15:55
R4	10059533	TTA	T	0/1:0/1:0/1:1/1:1/1:1/1	37,25:49,26:34,25:0,40:0,29:0,48	62:75:59:40:29:48
R4	10059918	A	AC	1/1:1/1:1/1:1/1:1/1:1/1	0,163:0,153:0,153:0,128:0,102:0,134	163:153:153:128:102:134
R4	10215299	AT	A	1/1:1/1:1/1:1/1:./.:1/1	0,12:0,15:0,16:1,9:0:0,12	12:15:16:10:0:12
R4	10313847	G	GT	./.:0/1:./.:./.:0/1:./.	0:8,2:0:0:8,4:0	0:10:0:0:12:0
R4	10342724	AT	A	1/1:1/1:1/1:1/1:1/1:1/1	0,14:0,16:0,17:0,10:0,10:0,17	14:16:17:10:10:17
R4	10356106	CA	C	0/1:./.:0/1:1/1:1/1:1/1	132,52:0:121,42:0,67:0,83:0,90	184:0:163:67:83:90
R4	10455271	G	GA	0/1:0/1:0/1:./.:./.:0/1	17,6:19,7:22,7:0:0:30,16	23:26:29:0:0:46
R4	10458461	TC	T	1/1:1/1:1/1:1/1:1/1:1/1	0,122:0,106:0,77:0,64:0,44:0,95	122:106:77:64:44:95
R4	10499447	CT	C	0/1:0/1:0/1:1/1:1/1:1/1	9,14:9,8:14,13:0,17:0,13:0,20	23:17:27:17:13:20
R4	10661374	G	GA	./.:./.:0/1:./.:./.:0/1	0:0:14,5:0:0:57,15	0:0:19:0:0:72
R4	10709858	GA	G	0/1:0/1:0/1:1/1:1/1:1/1	14,4:12,7:13,11:0,17:0,25:0,22	18:19:24:17:25:22
R4	10838975	AC	A	0/1:1/1:1/1:0/1:1/1:0/1	20,91:5,61:7,95:20,105:10,123:33,286	111:66:102:125:133:319
R4	10847849	C	CTA	./.:1/1:./.:1/1:1/1:1/1	0:0,8:0:0,21:0,27:0,12	0:8:0:21:27:12
R4	10914738	T	TA	0/1:0/1:0/1:0/1:0/1:./.	164,75:145,67:146,49:95,46:87,32:0	239:212:195:141:119:0
R4	10994365	G	GTAT	0/1:0/1:0/1:./.:1/1:1/1	16,6:24,10:9,6:0:0,8:0,13	22:34:15:0:8:13
R4	11020570	G	GT	./.:0/1:0/1:./.:0/1:0/1	0:20,6:24,10:0:35,14:65,22	0:26:34:0:49:87
R4	11108203	T	TA	1/1:./.:./.:./.:./.:1/1	0,3:0:0:0:0:0,1	3:0:0:0:0:1
R4	11137313	C	CA	0/1:0/1:0/1:0/1:0/1:0/1	94,44:78,22:100,43:101,38:57,25:75,36	138:100:143:139:82:111
R4	11143717	T	TAAGA	0/1:./.:0/1:./.:1/1:1/1	8,7:0:13,8:0:0,20:0,35	15:0:21:0:20:35
R4	11197350	TCCC	T	0/1:0/1:0/1:1/1:1/1:1/1	14,11:13,22:13,15:0,13:0,24:0,32	25:35:28:13:24:32
R4	11213914	T	TTTTC	./.:1/1:0/1:./.:0/1:1/1	0:0,8:2,12:0:2,12:1,11	0:8:14:0:14:12
R4	11214750	G	GTA	1/1:1/1:1/1:1/1:1/1:1/1	1,30:0,12:1,23:0,11:2,25:0,21	31:12:24:11:27:21
R4	11214823	TA	T	0/1:1/1:0/1:1/1:1/1:1/1	4,26:0,14:3,15:0,18:2,23:0,25	30:14:18:18:25:25
R4	11214827	A	AT	1/1:1/1:1/1:1/1:1/1:1/1	0,28:0,14:0,18:0,14:0,24:0,24	28:14:18:14:24:24
R4	11257183	C	CA	1/1:1/1:1/1:1/1:1/1:1/1	0,179:1,150:0,128:1,52:0,68:1,100	179:151:128:53:68:101
R4	11260905	T	TG	0/1:0/1:0/1:1/1:1/1:1/1	27,46:17,52:15,48:0,92:0,65:0,105	73:69:63:92:65:105
R4	11314566	T	TA	1/1:1/1:1/1:./.:1/1:1/1	0,9:0,11:0,15:0:0,7:0,10	9:11:15:0:7:10
R4	11314569	C	CG	./.:1/1:1/1:./.:./.:1/1	0:0,11:0,15:0:0:0,10	0:11:15:0:0:10
R4	11343312	C	CGACG	./.:./.:1/1:1/1:1/1:1/1	0:0:0,11:0,46:0,35:0,32	0:0:11:46:35:32
R4	11371692	A	AT	1/1:1/1:1/1:1/1:1/1:1/1	0,7:0,9:0,27:0,63:0,74:0,132	7:9:27:63:74:132
R4	11373779	CGA	C	1/1:1/1:1/1:1/1:1/1:1/1	0,52:0,49:0,38:0,29:0,27:0,50	52:49:38:29:27:50
R4	11374203	G	GGT	1/1:1/1:1/1:1/1:1/1:1/1	0,40:0,37:0,37:0,36:0,28:0,55	40:37:37:36:28:55
R4	11393759	C	CT	0/1:./.:./.:0/1:./.:./.	84,23:0:0:54,20:0:0	107:0:0:74:0:0
R4	11503469	GAT	G	./.:./.:1/1:./.:./.:1/1	0:0:0,9:0:0:0,9	0:0:9:0:0:9
R4	11503618	CT	C	0/1:./.:./.:0/1:0/1:0/1	5,6:0:0:2,7:3,14:3,21	11:0:0:9:17:24
R4	11503634	C	CTA	1/1:./.:./.:./.:1/1:1/1	0,11:0:0:0:0,17:0,24	11:0:0:0:17:24
R4	11720765	G	GTAC	1/1:1/1:1/1:1/1:1/1:1/1	0,20:0,14:0,22:0,97:0,76:0,179	20:14:22:97:76:179
R4	11839022	A	AT	./.:./.:0/1:./.:./.:0/1	0:0:35,13:0:0:34,12	0:0:48:0:0:46
R4	11848556	G	GA	./.:0/1:./.:./.:0/1:0/1	0:21,6:0:0:7,2:25,6	0:27:0:0:9:31
R4	11848697	T	TGG	1/1:1/1:1/1:1/1:1/1:1/1	0,34:0,27:0,49:0,38:0,31:0,86	34:27:49:38:31:86
R4	11881002	G	GT	0/1:./.:0/1:./.:./.:0/1	111,34:0:128,38:0:0:78,29	145:0:166:0:0:107
R4	12036895	A	AT	0/1:./.:./.:./.:0/1:./.	16,5:0:0:0:13,5:0	21:0:0:0:18:0
R4	12048350	TA	T	1/1:1/1:1/1:0/1:0/1:1/1	0,22:0,10:0,15:2,15:2,8:0,32	22:10:15:17:10:32
R4	12072706	A	AT	1/1:1/1:1/1:1/1:./.:./.	0,8:0,6:0,6:0,2:0:0	8:6:6:2:0:0
R4	12081217	GC	G	./.:1/1:1/1:1/1:1/1:1/1	0:0,9:0,7:0,11:0,7:0,14	0:9:7:11:7:14
R4	12111109	TGGC	T	1/1:1/1:1/1:1/1:1/1:1/1	0,43:0,40:0,46:0,29:0,27:0,17	43:40:46:29:27:17
R4	12224292	C	CT	0/1:./.:./.:./.:0/1:0/1	17,7:0:0:0:19,19:117,32	24:0:0:0:38:149
R4	12360899	CG	C	1/1:1/1:1/1:1/1:1/1:1/1	0,17:0,19:0,18:0,13:0,16:0,29	17:19:18:13:16:29
R4	12366186	TC	T	1/1:1/1:1/1:./.:1/1:1/1	0,15:0,16:0,16:0:0,5:0,7	15:16:16:0:5:7
R4	12367320	AC	A	1/1:1/1:1/1:1/1:./.:1/1	0,16:0,17:0,15:0,12:0:0,22	16:17:15:12:0:22
R4	12456771	C	CA	./.:./.:0/1:./.:./.:0/1	0:0:10,4:0:0:11,3	0:0:14:0:0:14
R4	13002763	AAG	A	./.:./.:0/1:./.:./.:0/1	0:0:7,3:0:0:7,2	0:0:10:0:0:9
R4	13027368	C	CA	0/1:./.:./.:./.:0/1:./.	73,14:0:0:0:9,5:0	87:0:0:0:14:0
R4	13028485	G	GAA	0/1:0/1:0/1:./.:./.:0/1	53,28:47,29:29,20:0:0:17,3	81:76:49:0:0:20
R4	13522611	G	GT	./.:0/1:./.:./.:./.:0/1	0:12,4:0:0:0:5,3	0:16:0:0:0:8
R4	13554507	AGT	A	1/1:1/1:1/1:1/1:./.:1/1	0,10:0,12:0,10:0,8:0:0,10	10:12:10:8:0:10
R4	13594591	T	TA	./.:0/1:./.:./.:./.:0/1	0:4,8:0:0:0:10,4	0:12:0:0:0:14
R4	13603956	TC	T	0/1:0/1:0/1:0/1:0/1:0/1	8,15:5,6:5,19:12,23:13,20:12,34	23:11:24:35:33:46
R4	13672404	TGA	T	1/1:1/1:1/1:1/1:1/1:1/1	0,33:0,22:0,45:0,73:2,39:0,122	33:22:45:73:41:122
R4	13686727	G	GAA	1/1:1/1:1/1:1/1:1/1:1/1	1,49:0,78:0,87:0,65:0,62:2,84	50:78:87:65:62:86
R4	13686729	ATT	A	1/1:1/1:1/1:1/1:1/1:1/1	1,49:0,78:0,87:0,65:0,62:1,84	50:78:87:65:62:85
R4	13890939	G	GT	0/1:./.:0/1:0/1:0/1:./.	243,79:0:167,56:59,19:82,26:0	322:0:223:78:108:0
R4	13903958	A	ATTG	1/1:1/1:1/1:./.:1/1:0/1	0,24:0,16:0,15:0:0,13:1,12	24:16:15:0:13:13
R4	14243041	G	GA	0/1:./.:0/1:./.:./.:0/1	18,6:0:7,8:0:0:13,5	24:0:15:0:0:18
R4	14301967	T	TA	./.:1/1:1/1:1/1:1/1:1/1	0:0,8:0,8:0,6:0,11:0,9	0:8:8:6:11:9
R4	14302783	TTC	T	1/1:1/1:1/1:1/1:1/1:1/1	0,32:0,26:0,41:0,23:0,39:0,60	32:26:41:23:39:60
R4	14302788	C	CAG	1/1:1/1:1/1:1/1:1/1:1/1	0,32:0,26:0,41:0,23:0,39:0,60	32:26:41:23:39:60
R4	14302893	GTAC	G	./.:1/1:1/1:./.:1/1:1/1	0:0,31:0,25:0:0,30:0,7	0:31:25:0:30:7
R4	14573809	GAGAGGA	G	./.:./.:1/1:1/1:1/1:1/1	0:0:0,3:0,39:0,22:0,24	0:0:3:39:22:24
R4	14610762	CGGG	C	1/1:1/1:1/1:./.:./.:1/1	0,12:0,12:0,11:0:0:0,16	12:12:11:0:0:16
R4	14889719	GT	G	0/1:0/1:0/1:0/1:0/1:0/1	7,21:5,24:11,24:10,16:2,14:6,29	28:29:35:26:16:35
R4	14890257	GA	G	1/1:1/1:1/1:1/1:1/1:1/1	0,37:0,27:0,23:0,17:0,17:0,32	37:27:23:17:17:32
R4	14939347	G	GA	./.:0/1:./.:./.:0/1:./.	0:6,4:0:0:6,4:0	0:10:0:0:10:0
R4	15003220	C	CAT	./.:1/1:1/1:1/1:1/1:1/1	0:0,12:0,12:0,26:0,15:0,76	0:12:12:26:15:76
R4	15080223	G	GT	./.:./.:0/1:./.:0/1:./.	0:0:21,5:0:19,7:0	0:0:26:0:26:0
R4	15086271	T	TA	1/1:1/1:1/1:1/1:1/1:1/1	0,45:0,46:0,65:0,56:0,43:0,41	45:46:65:56:43:41
R4	15287718	ACCG	A	1/1:1/1:1/1:1/1:1/1:1/1	0,19:0,25:0,21:0,17:0,25:0,36	19:25:21:17:25:36
R4	15410510	G	GA	0/1:0/1:0/1:0/1:0/1:0/1	36,20:27,18:20,17:42,29:72,34:117,61	56:45:37:71:106:178
R4	15411245	A	ACT	1/1:1/1:1/1:1/1:1/1:1/1	0,49:0,44:0,64:1,90:1,102:0,120	49:44:64:91:103:120
R4	15411637	CAGAGAG	C	1/1:1/1:1/1:1/1:1/1:1/1	0,13:0,21:0,33:0,37:0,45:1,82	13:21:33:37:45:83
R4	15412638	A	ACAG	1/1:1/1:1/1:1/1:1/1:1/1	0,16:0,21:0,25:0,8:0,13:0,9	16:21:25:8:13:9
R4	15416011	A	ATGG	0/1:0/1:0/1:0/1:1/1:1/1	2,28:2,18:2,21:3,20:0,20:1,30	30:20:23:23:20:31
R4	15459669	C	CT	0/1:0/1:0/1:./.:0/1:./.	14,8:20,5:10,4:0:10,4:0	22:25:14:0:14:0
R4	15530460	AGGC	A	./.:1/1:./.:./.:./.:1/1	0:0,14:0:0:0:0,20	0:14:0:0:0:20
R4	15530830	TC	T	1/1:1/1:1/1:1/1:1/1:1/1	0,90:0,75:0,80:0,50:0,37:0,62	90:75:80:50:37:62
R4	15610913	G	GA	0/1:./.:./.:0/1:./.:0/1	13,4:0:0:5,4:0:25,10	17:0:0:9:0:35
R4	15659137	C	CT	0/1:0/1:0/1:0/1:0/1:./.	12,7:10,7:10,4:23,14:14,8:0	19:17:14:37:22:0
R4	15867033	G	GA	1/1:1/1:1/1:1/1:1/1:1/1	0,15:0,20:0,17:0,13:0,10:0,13	15:20:17:13:10:13
R4	15884190	C	CA	0/1:./.:./.:0/1:./.:./.	11,3:0:0:6,2:0:0	14:0:0:8:0:0
R4	15906294	GA	G	./.:0/1:./.:./.:1/1:./.	0:5,4:0:0:0,13:0	0:9:0:0:13:0
R4	15906563	TGAA	T	1/1:1/1:1/1:1/1:1/1:1/1	0,100:0,107:0,126:0,84:0,66:0,94	100:107:126:84:66:94
R4	15907082	G	GTT	1/1:1/1:1/1:1/1:1/1:1/1	0,28:0,35:0,31:0,13:0,20:0,29	28:35:31:13:20:29
R4	15907083	GCA	G	1/1:1/1:1/1:1/1:1/1:1/1	0,28:0,35:0,31:0,13:0,20:0,29	28:35:31:13:20:29
R4	15927605	G	GA	0/1:0/1:0/1:0/1:0/1:0/1	16,9:21,18:4,13:14,22:17,13:59,17	25:39:17:36:30:76
R4	16411145	C	CA	0/1:./.:0/1:./.:./.:0/1	47,13:0:49,21:0:0:31,8	60:0:70:0:0:39
R4	16624582	G	GT	1/1:1/1:1/1:1/1:1/1:1/1	0,14:0,11:0,9:0,12:0,14:0,22	14:11:9:12:14:22
R4	16746365	G	GCCT	1/1:1/1:1/1:1/1:./.:./.	0,37:0,37:0,43:0,10:0:0	37:37:43:10:0:0
R4	17017419	AAAG	A	./.:1/1:./.:1/1:./.:./.	0:0,9:0:0,13:0:0	0:9:0:13:0:0
R4	17030529	AGG	A	1/1:1/1:1/1:1/1:1/1:1/1	0,80:1,123:0,126:0,87:0,67:0,104	80:124:126:87:67:104
R4	17030532	AG	A	1/1:1/1:1/1:1/1:1/1:1/1	0,80:0,123:0,126:0,78:0,62:0,93	80:123:126:78:62:93
R4	17036213	C	CT	1/1:1/1:1/1:1/1:1/1:1/1	0,44:0,58:0,40:0,28:0,20:0,50	44:58:40:28:20:50
R4	17038399	G	GA	0/1:./.:0/1:0/1:0/1:./.	56,18:0:52,14:21,5:40,13:0	74:0:66:26:53:0
R4	17517628	ACAC	A	1/1:1/1:1/1:1/1:1/1:1/1	0,36:0,45:0,43:0,33:0,27:0,39	36:45:43:33:27:39
R4	17519025	C	CT	1/1:1/1:1/1:1/1:1/1:1/1	0,59:0,35:0,33:0,31:0,22:0,54	59:35:33:31:22:54
R4	17636110	CT	C	1/1:1/1:1/1:1/1:1/1:1/1	8,102:2,156:7,99:1,71:1,86:5,97	110:158:106:72:87:102
R4	17734612	TA	T	./.:1/1:./.:1/1:./.:1/1	0:0,15:0:0,11:0:0,14	0:15:0:11:0:14
R4	17734800	G	GGAA	1/1:1/1:1/1:0/1:0/1:0/1	2,58:5,90:5,72:3,32:3,24:5,32	60:95:77:35:27:37
R4	17735054	AC	A	1/1:1/1:1/1:1/1:1/1:1/1	0,114:0,154:0,122:0,91:0,60:0,93	114:154:122:91:60:93
R4	17735375	GA	G	1/1:1/1:1/1:1/1:1/1:1/1	0,105:0,131:0,115:0,66:0,51:0,57	105:131:115:66:51:57
R4	18092924	AC	A	./.:1/1:1/1:1/1:./.:./.	0:0,11:0,13:0,11:0:0	0:11:13:11:0:0
R4	18189717	A	AGAT	1/1:1/1:1/1:1/1:1/1:1/1	0,10:0,18:0,17:0,25:0,19:0,53	10:18:17:25:19:53
R4	18269877	AGTGTGT	A	./.:./.:0/1:0/1:0/1:1/1	0:0:5,22:3,17:3,29:10,197	0:0:27:20:32:207
R4	18271060	A	AG	1/1:1/1:1/1:1/1:1/1:1/1	0,12:0,13:0,6:1,11:0,9:0,7	12:13:6:12:9:7
R4	18381072	C	CGAA	0/1:./.:1/1:0/1:0/1:1/1	3,9:0:1,19:3,26:9,30:7,106	12:0:20:29:39:113
R4	18479762	C	CCCT	0/1:./.:1/1:./.:0/1:0/1	3,15:0:0,18:0:3,27:5,56	18:0:18:0:30:61
R4	18627987	C	CA	1/1:1/1:1/1:./.:./.:1/1	0,20:0,19:0,11:0:0:0,5	20:19:11:0:0:5
R4	18653304	TG	T	1/1:1/1:1/1:1/1:./.:1/1	0,45:0,58:0,15:0,14:0:0,21	45:58:15:14:0:21
R4	19779750	C	CCT	1/1:1/1:1/1:1/1:1/1:1/1	0,18:0,27:0,14:0,13:0,11:0,17	18:27:14:13:11:17
R4	19782083	C	CCT	1/1:1/1:1/1:1/1:1/1:1/1	0,91:0,92:0,79:0,52:0,55:3,103	91:92:79:52:55:106
R4	20025287	CA	C	0/1:1/1:0/1:./.:0/1:0/1	2,17:0,14:3,16:0:3,9:3,13	19:14:19:0:12:16
R4	20078854	C	CT	0/1:./.:./.:./.:./.:0/1	5,3:0:0:0:0:10,4	8:0:0:0:0:14
R4	20653944	C	CTT	1/1:1/1:1/1:1/1:1/1:1/1	0,15:0,12:0,13:2,33:2,27:2,35	15:12:13:35:29:37
R4	20653955	TTG	T	1/1:1/1:1/1:1/1:1/1:1/1	0,15:0,12:0,14:2,33:2,27:0,38	15:12:14:35:29:38
R4	20654476	T	TA	0/1:./.:0/1:./.:0/1:./.	25,10:0:32,11:0:93,28:0	35:0:43:0:121:0
R4	20654821	AT	A	./.:0/1:./.:0/1:./.:0/1	0:20,4:0:20,6:0:32,7	0:24:0:26:0:39
R4	20655020	T	TA	1/1:1/1:1/1:1/1:1/1:1/1	0,19:0,16:0,18:0,26:0,25:0,53	19:16:18:26:25:53
R4	20748350	G	GA	0/1:0/1:./.:0/1:./.:0/1	11,6:5,3:0:6,4:0:17,9	17:8:0:10:0:26
R4	21322414	G	GA	1/1:1/1:1/1:1/1:1/1:1/1	0,28:0,22:0,24:1,15:0,10:0,26	28:22:24:16:10:26
R4	21322619	ATGGGG	A	./.:0/1:./.:0/1:0/1:./.	0:30,4:0:30,4:20,4:0	0:34:0:34:24:0
R4	21323358	CT	C	0/1:0/1:./.:./.:0/1:./.	10,3:20,4:0:0:9,3:0	13:24:0:0:12:0
R4	21323576	A	AT	0/1:0/1:0/1:0/1:./.:./.	24,10:19,8:14,8:13,6:0:0	34:27:22:19:0:0
R4	21323697	T	TA	0/1:0/1:0/1:0/1:0/1:0/1	22,14:12,6:16,11:10,3:8,3:30,10	36:18:27:13:11:40
R4	21435588	G	GA	0/1:./.:0/1:0/1:0/1:./.	20,11:0:42,19:29,15:41,15:0	31:0:61:44:56:0
R4	21599301	ACAC	A	1/1:1/1:1/1:1/1:1/1:1/1	0,14:0,20:0,16:0,11:0,13:0,17	14:20:16:11:13:17
R4	22061118	G	GGAA	1/1:1/1:1/1:1/1:1/1:1/1	0,18:0,8:0,27:0,12:0,12:0,26	18:8:27:12:12:26
R4	22078126	C	CA	0/1:0/1:0/1:0/1:0/1:./.	78,16:64,13:47,26:67,31:39,13:0	94:77:73:98:52:0
R4	22117458	T	TA	0/1:./.:0/1:0/1:./.:./.	36,9:0:24,8:18,5:0:0	45:0:32:23:0:0
R4	22128114	CGGA	C	1/1:1/1:1/1:1/1:1/1:1/1	0,48:0,47:0,48:0,27:0,23:0,39	48:47:48:27:23:39
R4	22128461	C	CA	0/1:./.:0/1:0/1:./.:./.	34,9:0:33,15:14,11:0:0	43:0:48:25:0:0
R4	22521986	G	GA	1/1:1/1:1/1:1/1:1/1:1/1	0,63:0,67:0,59:0,25:0,35:0,38	63:67:59:25:35:38
R4	22673527	GT	G	1/1:1/1:1/1:./.:./.:1/1	0,22:0,17:0,14:0:0:0,10	22:17:14:0:0:10
R4	22765078	CCT	C	0/1:0/1:0/1:0/1:0/1:0/1	3,4:4,2:4,2:5,10:4,7:8,7	7:6:6:15:11:15
R4	22765373	C	CG	1/1:1/1:1/1:1/1:./.:1/1	0,10:0,20:0,15:0,18:0:0,26	10:20:15:18:0:26
R4	22993456	G	GTAC	1/1:1/1:1/1:1/1:./.:1/1	0,23:0,15:0,23:0,14:0:0,21	23:15:23:14:0:21
R4	23451328	G	GAA	1/1:1/1:1/1:1/1:1/1:1/1	0,34:0,19:0,35:0,13:0,13:0,24	34:19:35:13:13:24
R4	23451531	AT	A	1/1:1/1:1/1:1/1:1/1:1/1	0,15:0,9:0,21:0,13:0,7:0,15	15:9:21:13:7:15
R4	23598169	CAGA	C	1/1:./.:./.:1/1:./.:1/1	0,4:0:0:0,4:0:0,9	4:0:0:4:0:9
R4	23948494	CAGA	C	1/1:./.:./.:1/1:1/1:1/1	0,5:0:0:0,16:0,12:0,14	5:0:0:16:12:14
R4	24624617	G	GT	0/1:0/1:./.:0/1:./.:0/1	4,5:11,3:0:6,5:0:8,4	9:14:0:11:0:12
R4	24628186	C	CT	0/1:./.:./.:0/1:0/1:./.	27,9:0:0:13,9:17,5:0	36:0:0:22:22:0
R4	24669587	TA	T	1/1:./.:./.:./.:./.:1/1	0,9:0:0:0:0:0,9	9:0:0:0:0:9
R4	24718795	C	CA	0/1:./.:0/1:0/1:./.:./.	36,9:0:46,14:19,11:0:0	45:0:60:30:0:0
R4	24720001	C	CT	./.:0/1:./.:./.:0/1:./.	0:17,9:0:0:15,4:0	0:26:0:0:19:0
R4	25020078	GCTC	G	1/1:1/1:1/1:1/1:1/1:1/1	0,10:0,11:0,15:0,8:0,12:0,4	10:11:15:8:12:4
R4	25021874	ATG	A	1/1:1/1:1/1:./.:1/1:1/1	0,10:0,9:0,8:0:0,3:0,9	10:9:8:0:3:9
R4	25021913	A	ATT	1/1:1/1:1/1:./.:./.:1/1	0,8:0,10:0,8:0:0:0,8	8:10:8:0:0:8
R4	25175847	AGAG	A	1/1:1/1:1/1:1/1:1/1:1/1	2,44:0,35:0,48:1,112:1,113:2,171	46:35:48:113:114:173
R4	25415785	C	CT	0/1:./.:0/1:0/1:0/1:./.	235,114:0:185,79:91,36:122,53:0	349:0:264:127:175:0
R4	25492855	C	CAGA	1/1:1/1:1/1:0/1:1/1:1/1	0,13:0,19:0,16:3,18:0,14:0,12	13:19:16:21:14:12
R4	26008709	G	GA	0/1:0/1:./.:./.:0/1:0/1	6,7:7,3:0:0:17,5:29,8	13:10:0:0:22:37
R4	26157071	ATAT	A	./.:0/1:./.:0/1:0/1:0/1	0:41,6:0:14,2:8,9:19,7	0:47:0:16:17:26
R4	26252641	TAACC	T	./.:1/1:1/1:1/1:1/1:1/1	0:0,13:0,14:0,16:0,23:0,24	0:13:14:16:23:24
R4	26285016	TGGA	T	1/1:1/1:1/1:1/1:1/1:1/1	0,44:0,43:0,40:0,24:0,18:0,33	44:43:40:24:18:33
R4	27208268	G	GC	1/1:1/1:1/1:1/1:1/1:1/1	0,87:0,79:0,66:0,75:0,64:0,22	87:79:66:75:64:22
R4	27473403	T	TA	1/1:1/1:1/1:1/1:1/1:1/1	0,26:0,28:0,24:0,19:0,27:0,36	26:28:24:19:27:36
R4	27481792	T	TA	1/1:1/1:1/1:1/1:1/1:1/1	0,70:0,43:0,46:0,38:0,46:0,45	70:43:46:38:46:45
R4	27481796	CTCG	C	1/1:1/1:1/1:1/1:1/1:1/1	0,70:0,43:0,46:0,38:0,46:0,45	70:43:46:38:46:45
R4	27490005	TAA	T	1/1:1/1:1/1:1/1:1/1:1/1	1,31:0,22:1,31:1,106:2,148:0,183	32:22:32:107:150:183
R4	27523223	A	AG	1/1:1/1:1/1:1/1:1/1:1/1	0,28:0,14:0,18:0,74:0,69:0,113	28:14:18:74:69:113
R4	27523224	A	AAC	1/1:1/1:1/1:1/1:1/1:1/1	0,28:0,14:0,18:0,74:0,69:0,113	28:14:18:74:69:113
R4	27659704	G	GAA	1/1:1/1:1/1:1/1:1/1:1/1	0,16:0,16:0,22:0,11:0,15:0,30	16:16:22:11:15:30
R4	27879613	A	AG	1/1:1/1:1/1:./.:1/1:1/1	0,22:0,12:0,13:0:0,10:0,19	22:12:13:0:10:19
R4	27879638	AT	A	0/1:1/1:1/1:./.:0/1:1/1	3,22:0,14:1,15:0:7,7:2,19	25:14:16:0:14:21
R4	27879688	C	CT	1/1:1/1:1/1:1/1:1/1:1/1	0,19:0,13:0,15:0,7:0,9:0,15	19:13:15:7:9:15
R4	27879694	T	TC	1/1:1/1:1/1:./.:./.:1/1	0,19:0,13:0,15:0:0:0,15	19:13:15:0:0:15
R4	27960611	GC	G	1/1:1/1:1/1:1/1:1/1:1/1	0,41:0,34:0,37:0,31:0,38:0,45	41:34:37:31:38:45
R4	27960639	AAG	A	1/1:1/1:1/1:1/1:1/1:1/1	0,26:0,18:0,24:0,20:0,24:0,41	26:18:24:20:24:41
R4	27974898	AT	A	1/1:1/1:1/1:1/1:1/1:1/1	0,18:0,30:0,15:0,14:0,19:0,20	18:30:15:14:19:20
R4	27975082	TG	T	1/1:1/1:1/1:1/1:1/1:1/1	0,36:0,37:0,19:0,22:0,23:0,36	36:37:19:22:23:36
R4	28395749	AT	A	1/1:1/1:1/1:1/1:1/1:1/1	0,41:0,34:0,29:0,20:0,24:0,58	41:34:29:20:24:58
R4	28663484	CTCT	C	1/1:1/1:1/1:1/1:1/1:1/1	0,13:0,26:0,43:0,18:0,15:0,46	13:26:43:18:15:46
R4	28729821	A	AAT	1/1:1/1:1/1:1/1:1/1:1/1	0,18:0,12:0,20:0,9:0,6:0,24	18:12:20:9:6:24
R4	28755939	AT	A	1/1:1/1:1/1:./.:./.:1/1	0,20:0,30:0,19:0:0:0,13	20:30:19:0:0:13
R4	28801861	CA	C	0/1:1/1:0/1:1/1:1/1:1/1	2,7:0,8:2,13:0,9:0,5:0,9	9:8:15:9:5:9
R4	28896757	GA	G	1/1:1/1:1/1:1/1:1/1:1/1	0,16:0,22:0,19:0,10:0,10:0,26	16:22:19:10:10:26
R4	29286467	G	GT	0/1:0/1:./.:./.:./.:0/1	21,10:15,4:0:0:0:44,14	31:19:0:0:0:58
R4	29289460	C	CA	0/1:./.:0/1:./.:0/1:./.	29,11:0:28,10:0:29,9:0	40:0:38:0:38:0
R4	29440724	GGA	G	1/1:1/1:1/1:1/1:1/1:1/1	0,7:0,7:0,13:0,7:0,8:0,14	7:7:13:7:8:14
R4	29440756	G	GT	./.:./.:1/1:./.:./.:1/1	0:0:0,6:0:0:0,12	0:0:6:0:0:12
R4	29521220	GTTGGA	G	1/1:1/1:1/1:1/1:1/1:1/1	0,46:0,39:0,46:0,24:0,21:0,43	46:39:46:24:21:43
R4	29855324	C	CT	1/1:1/1:1/1:1/1:1/1:1/1	0,35:0,53:0,48:0,41:0,29:0,49	35:53:48:41:29:49
R4	29871011	T	TC	1/1:1/1:1/1:1/1:1/1:1/1	0,20:0,14:0,28:0,11:0,15:0,22	20:14:28:11:15:22
R4	29871190	T	TTGA	1/1:1/1:1/1:1/1:1/1:1/1	0,17:0,15:0,21:0,14:0,14:0,21	17:15:21:14:14:21
R4	30630145	GT	G	1/1:1/1:1/1:1/1:1/1:1/1	0,68:0,39:0,61:0,35:0,50:0,56	68:39:61:35:50:56
R4	30631346	T	TC	1/1:1/1:1/1:1/1:1/1:1/1	0,98:0,140:0,105:0,110:0,83:2,90	98:140:105:110:83:92
R4	30639972	A	AT	1/1:1/1:1/1:1/1:1/1:1/1	0,25:0,23:0,24:0,13:0,17:0,19	25:23:24:13:17:19
R4	30649956	CA	C	0/1:0/1:0/1:./.:./.:0/1	3,12:4,13:2,12:0:0:2,9	15:17:14:0:0:11
R4	30653254	CCTGCTG	C	1/1:1/1:1/1:1/1:1/1:1/1	0,50:0,41:0,42:0,36:0,30:0,36	50:41:42:36:30:36
R4	30718121	C	CT	1/1:1/1:1/1:./.:./.:1/1	0,24:0,27:0,24:0:0:0,20	24:27:24:0:0:20
R4	30813903	CT	C	./.:1/1:1/1:1/1:./.:1/1	0:0,6:0,1:0,2:0:0,4	0:6:1:2:0:4
R4	31275209	C	CTGA	./.:1/1:1/1:1/1:1/1:1/1	0:0,5:0,2:0,3:0,2:0,2	0:5:2:3:2:2
R4	31313419	G	GA	0/1:./.:./.:0/1:./.:./.	16,6:0:0:15,5:0:0	22:0:0:20:0:0
R4	31376558	TTTC	T	1/1:1/1:1/1:1/1:./.:1/1	0,19:0,17:0,16:0,11:0:0,15	19:17:16:11:0:15
R4	31617002	G	GT	1/1:1/1:1/1:1/1:1/1:1/1	0,67:0,88:0,69:0,11:0,11:0,21	67:88:69:11:11:21
R4	32024871	C	CT	1/1:1/1:1/1:1/1:1/1:1/1	0,48:0,32:0,27:0,22:0,16:0,39	48:32:27:22:16:39
R4	32120373	TCC	T	./.:0/1:./.:./.:0/1:./.	0:8,2:0:0:6,3:0	0:10:0:0:9:0
R4	32124370	G	GCAC	0/1:0/1:1/1:0/1:1/1:1/1	8,72:8,66:6,95:6,78:6,105:6,137	80:74:101:84:111:143
R4	32300780	T	TG	1/1:1/1:1/1:1/1:1/1:1/1	0,132:0,118:0,132:2,145:0,161:0,221	132:118:132:147:161:221
R4	32852962	T	TCC	1/1:1/1:1/1:1/1:1/1:1/1	0,13:0,19:0,10:0,15:0,22:0,23	13:19:10:15:22:23
R4	32996924	G	GA	./.:0/1:./.:0/1:./.:./.	0:50,11:0:71,15:0:0	0:61:0:86:0:0
R4	33106446	A	AAG	1/1:1/1:1/1:1/1:1/1:1/1	0,11:0,11:0,13:0,11:0,16:0,15	11:11:13:11:16:15
R4	33198886	C	CTT	1/1:1/1:1/1:1/1:./.:1/1	0,13:0,1:0,12:0,16:0:0,18	13:1:12:16:0:18
R4	33329758	TA	T	0/1:1/1:1/1:0/1:1/1:1/1	3,22:0,48:0,47:5,28:2,19:4,44	25:48:47:33:21:48
R4	33404806	C	CA	0/1:0/1:0/1:0/1:0/1:0/1	55,33:40,23:41,36:29,30:55,37:116,71	88:63:77:59:92:187
R4	33458459	C	CTG	1/1:1/1:1/1:1/1:1/1:1/1	0,20:0,17:0,17:0,21:0,28:0,34	20:17:17:21:28:34
R4	33753860	GTA	G	1/1:1/1:1/1:1/1:1/1:1/1	0,35:0,28:0,33:0,31:0,36:0,39	35:28:33:31:36:39
R4	33753949	C	CT	1/1:1/1:1/1:1/1:1/1:1/1	0,60:0,45:0,51:0,22:0,25:0,28	60:45:51:22:25:28
R4	33755505	TTGC	T	1/1:1/1:1/1:1/1:1/1:1/1	0,19:0,14:0,18:0,28:0,41:0,71	19:14:18:28:41:71
R4	34000366	G	GCAGCCT	1/1:1/1:1/1:1/1:0/1:1/1	0,24:0,45:0,35:0,31:2,27:0,44	24:45:35:31:29:44
R4	34017029	C	CG	1/1:1/1:1/1:1/1:1/1:1/1	0,16:0,10:0,30:0,20:0,27:0,27	16:10:30:20:27:27
R4	34095002	G	GA	0/1:./.:0/1:0/1:./.:0/1	9,6:0:9,5:12,8:0:16,12	15:0:14:20:0:28
R4	34128696	CGA	C	0/1:./.:./.:./.:0/1:./.	15,4:0:0:0:25,6:0	19:0:0:0:31:0
R4	34151427	C	CT	./.:0/1:./.:./.:0/1:./.	0:18,7:0:0:18,4:0	0:25:0:0:22:0
R4	34314793	G	GT	0/1:./.:0/1:0/1:./.:./.	17,7:0:14,6:7,2:0:0	24:0:20:9:0:0
R4	34341579	G	GT	./.:./.:0/1:0/1:0/1:./.	0:0:13,4:27,11:21,5:0	0:0:17:38:26:0
R4	35279420	AT	A	1/1:1/1:1/1:1/1:1/1:1/1	0,5:0,4:0,3:0,3:0,5:0,11	5:4:3:3:5:11
R4	35482006	GA	G	1/1:1/1:1/1:1/1:./.:1/1	0,21:0,18:0,20:0,14:0:0,20	21:18:20:14:0:20
R4	35482024	G	GA	1/1:1/1:1/1:1/1:./.:1/1	0,29:0,24:0,32:0,14:0:0,20	29:24:32:14:0:20
R4	35621780	TA	T	1/1:1/1:1/1:1/1:1/1:1/1	0,79:0,100:0,72:0,56:0,48:0,51	79:100:72:56:48:51
R4	35653991	GTAC	G	1/1:1/1:1/1:1/1:1/1:1/1	0,10:0,22:0,13:0,17:0,9:0,26	10:22:13:17:9:26
R4	35752111	G	GA	0/1:0/1:0/1:0/1:./.:./.	31,10:21,7:20,9:24,14:0:0	41:28:29:38:0:0
R4	36167021	A	AT	./.:./.:0/1:./.:0/1:./.	0:0:19,9:0:12,7:0	0:0:28:0:19:0
R4	36195613	TC	T	1/1:1/1:1/1:1/1:1/1:1/1	0,14:0,16:0,21:0,16:0,50:0,212	14:16:21:16:50:212
R4	36195615	TG	T	1/1:1/1:1/1:1/1:1/1:1/1	0,14:0,16:0,21:0,16:0,50:0,212	14:16:21:16:50:212
R4	36485989	ACTCT	A	./.:./.:1/1:./.:./.:1/1	0:0:0,11:0:0:0,23	0:0:11:0:0:23
R4	36678653	T	TCCC	./.:./.:1/1:1/1:./.:1/1	0:0:0,9:0,9:0:0,16	0:0:9:9:0:16
R4	36725533	CA	C	./.:1/1:1/1:./.:1/1:1/1	0:0,16:0,14:0:0,15:0,12	0:16:14:0:15:12
R4	36725572	G	GAAA	1/1:1/1:1/1:1/1:1/1:1/1	0,42:0,41:0,35:0,40:2,36:0,42	42:41:35:40:38:42
R4	36970614	C	CA	./.:0/1:./.:0/1:0/1:./.	0:20,7:0:13,4:19,5:0	0:27:0:17:24:0
R4	37070881	AAAT	A	1/1:1/1:1/1:1/1:1/1:1/1	0,15:0,11:0,16:0,7:0,12:0,15	15:11:16:7:12:15
R4	37072494	G	GT	0/1:./.:0/1:0/1:0/1:0/1	39,33:0:35,18:29,13:26,12:46,17	72:0:53:42:38:63
R4	37117020	A	AT	0/1:0/1:0/1:0/1:./.:0/1	48,23:45,20:39,19:22,12:0:23,11	71:65:58:34:0:34
R4	37125897	TTC	T	0/1:./.:0/1:./.:0/1:./.	26,5:0:19,4:0:12,5:0	31:0:23:0:17:0
R4	37131405	G	GT	0/1:./.:./.:0/1:./.:./.	14,7:0:0:10,3:0:0	21:0:0:13:0:0
R4	37337992	GGTA	G	1/1:1/1:1/1:1/1:1/1:1/1	0,702:0,844:0,635:0,7:0,9:0,8	702:844:635:7:9:8
R4	37345571	CAG	C	0/1:./.:./.:1/1:1/1:1/1	18,4:0:0:0,16:1,12:1,30	22:0:0:16:13:31
R4	37374451	AGAT	A	1/1:1/1:1/1:1/1:1/1:1/1	0,9:0,8:0,10:0,13:0,11:0,20	9:8:10:13:11:20
R4	37456843	C	CT	1/1:1/1:1/1:1/1:1/1:1/1	0,49:0,35:0,45:0,34:0,28:0,34	49:35:45:34:28:34
R4	37456913	C	CT	1/1:1/1:1/1:1/1:1/1:1/1	0,76:0,50:0,50:0,40:0,37:0,63	76:50:50:40:37:63
R4	37456943	GGT	G	1/1:1/1:1/1:1/1:1/1:1/1	0,67:0,44:0,47:0,36:0,40:0,63	67:44:47:36:40:63
R4	37492374	GTC	G	0/1:./.:./.:./.:0/1:./.	14,4:0:0:0:7,3:0	18:0:0:0:10:0
R4	37497296	C	CT	0/1:./.:0/1:0/1:0/1:0/1	600,176:0:473,122:593,185:992,290:930,247	776:0:595:778:1282:1177
R4	37721948	A	AT	1/1:./.:./.:0/1:0/1:0/1	0,7:0:0:2,10:1,6:5,15	7:0:0:12:7:20
R4	37763556	C	CTCT	1/1:1/1:1/1:1/1:1/1:1/1	0,114:0,78:3,107:3,98:0,118:3,193	114:78:110:101:118:196
R4	37791915	C	CGGG	1/1:1/1:1/1:1/1:1/1:1/1	0,35:0,55:0,33:0,44:0,42:0,71	35:55:33:44:42:71
R4	37831069	A	ATT	./.:1/1:1/1:./.:1/1:1/1	0:0,2:0,6:0:0,6:0,4	0:2:6:0:6:4
R4	37891136	GGTA	G	1/1:1/1:1/1:1/1:1/1:1/1	0,280:0,226:0,235:0,145:0,163:0,216	280:226:235:145:163:216
R4	38513487	GA	G	./.:0/1:./.:./.:./.:1/1	0:1,8:0:0:0:1,11	0:9:0:0:0:12
R4	38578497	CTG	C	./.:./.:1/1:./.:./.:1/1	0:0:0,11:0:0:0,13	0:0:11:0:0:13
R4	38834591	G	GGGA	1/1:1/1:1/1:1/1:1/1:1/1	3,315:5,292:0,275:2,536:5,458:3,290	318:297:275:538:463:293
R4	38834675	A	AGAC	1/1:1/1:1/1:1/1:1/1:1/1	0,294:0,295:0,289:0,521:0,496:0,320	294:295:289:521:496:320
R4	39528859	AT	A	1/1:1/1:1/1:1/1:1/1:1/1	0,50:0,52:0,17:0,60:0,38:0,90	50:52:17:60:38:90
R4	39691760	TCAA	T	1/1:1/1:1/1:1/1:1/1:1/1	0,46:0,54:2,38:0,46:0,23:1,73	46:54:40:46:23:74
R4	39828910	AT	A	./.:./.:1/1:0/1:0/1:0/1	0:0:0,14:31,19:18,9:36,27	0:0:14:50:27:63
R4	39861527	CT	C	1/1:1/1:1/1:1/1:1/1:1/1	1,82:3,119:1,65:0,95:0,98:0,138	83:122:66:95:98:138
R4	40231976	C	CA	0/1:./.:0/1:0/1:0/1:0/1	45,24:0:30,11:25,13:29,9:55,27	69:0:41:38:38:82
R4	40439694	G	GT	./.:0/1:0/1:./.:0/1:0/1	0:23,15:40,10:0:33,17:44,15	0:38:50:0:50:59
R4	40586487	G	GA	./.:./.:0/1:0/1:./.:./.	0:0:21,15:13,4:0:0	0:0:36:17:0:0
R4	40648068	C	CA	0/1:0/1:0/1:0/1:0/1:./.	37,13:41,14:29,12:28,13:31,16:0	50:55:41:41:47:0
R4	40648316	C	CA	0/1:./.:0/1:./.:0/1:./.	23,10:0:25,7:0:18,9:0	33:0:32:0:27:0
R4	40756934	C	CGT	1/1:1/1:1/1:1/1:1/1:1/1	0,34:0,45:0,41:0,32:0,19:0,40	34:45:41:32:19:40
R4	40756935	ACT	A	1/1:1/1:1/1:1/1:1/1:1/1	0,34:0,45:0,40:0,32:0,19:0,40	34:45:40:32:19:40
R4	40766261	A	ATCG	1/1:1/1:1/1:./.:1/1:1/1	0,12:0,10:0,11:0:0,10:0,17	12:10:11:0:10:17
R4	40974002	A	AT	1/1:1/1:1/1:1/1:./.:1/1	0,17:0,31:0,16:0,10:0:0,20	17:31:16:10:0:20
R4	40974003	C	CA	1/1:1/1:1/1:1/1:./.:1/1	0,17:0,31:0,16:0,10:0:0,20	17:31:16:10:0:20
R4	40977620	G	GT	0/1:./.:0/1:0/1:./.:./.	168,76:0:212,59:102,25:0:0	244:0:271:127:0:0
R4	41104792	G	GA	0/1:0/1:0/1:0/1:0/1:0/1	54,27:33,9:31,11:38,18:25,9:55,21	81:42:42:56:34:76
R4	41128476	A	ATGT	1/1:1/1:1/1:1/1:1/1:1/1	0,25:0,13:0,38:0,10:0,13:0,10	25:13:38:10:13:10
R4	41258093	T	TA	0/1:0/1:0/1:./.:0/1:./.	116,44:131,39:113,44:0:87,29:0	160:170:157:0:116:0
R4	41452594	G	GA	./.:0/1:0/1:0/1:./.:0/1	0:13,4:17,15:12,6:0:19,7	0:17:32:18:0:26
R4	41589313	GA	G	1/1:1/1:1/1:./.:1/1:./.	0,19:0,21:0,15:0:0,11:0	19:21:15:0:11:0
R4	41589684	TG	T	1/1:1/1:1/1:./.:1/1:./.	0,35:0,25:0,11:0:0,12:0	35:25:11:0:12:0
R4	41623300	T	TA	1/1:1/1:1/1:0/1:0/1:0/1	0,17:0,23:0,19:8,10:11,5:23,10	17:23:19:18:16:33
R4	41804657	CG	C	0/1:0/1:0/1:0/1:0/1:0/1	61,49:71,33:62,54:74,40:55,36:95,67	110:104:116:114:91:162
R4	42125643	G	GA	./.:./.:0/1:0/1:./.:./.	0:0:98,26:21,6:0:0	0:0:124:27:0:0
R4	42324739	GTGTT	G	1/1:1/1:1/1:1/1:1/1:1/1	0,74:0,54:0,80:0,52:0,69:0,95	74:54:80:52:69:95
R4	42325508	A	AG	1/1:1/1:1/1:1/1:1/1:1/1	0,50:0,40:0,53:0,28:0,23:0,32	50:40:53:28:23:32
R4	42486499	A	AT	./.:./.:0/1:0/1:./.:0/1	0:0:95,37:99,25:0:111,34	0:0:132:124:0:145
R4	42596008	AG	A	1/1:1/1:1/1:1/1:1/1:1/1	0,152:0,173:0,154:0,152:0,156:0,178	152:173:154:152:156:178
R4	42629677	T	TCAG	1/1:1/1:1/1:./.:0/1:0/1	0,21:0,44:2,32:0:11,6:14,11	21:44:34:0:17:25
R4	42632208	G	GT	1/1:1/1:1/1:1/1:1/1:1/1	0,38:0,31:0,45:0,25:0,28:0,45	38:31:45:25:28:45
R4	42745445	T	TTCA	1/1:1/1:1/1:0/1:./.:0/1	0,20:0,38:0,23:1,14:0:2,29	20:38:23:15:0:31
R4	42787146	C	CT	./.:./.:0/1:0/1:./.:./.	0:0:46,13:31,13:0:0	0:0:59:44:0:0
R4	42976064	G	GT	./.:./.:0/1:0/1:./.:./.	0:0:17,6:11,3:0:0	0:0:23:14:0:0
R4	43320630	AG	A	1/1:1/1:1/1:1/1:1/1:1/1	0,34:0,32:0,43:0,33:0,35:0,35	34:32:43:33:35:35
R4	43325891	G	GA	0/1:0/1:0/1:0/1:./.:0/1	36,11:30,12:35,11:29,20:0:51,12	47:42:46:49:0:63
R4	43470071	C	CGGG	1/1:1/1:1/1:1/1:1/1:1/1	0,29:0,38:0,26:0,14:0,19:0,29	29:38:26:14:19:29
R4	43506174	TTC	T	./.:1/1:1/1:./.:./.:1/1	0:0,16:2,17:0:0:0,23	0:16:19:0:0:23
R4	43510802	GTCA	G	1/1:1/1:1/1:./.:./.:0/1	0,23:0,44:0,27:0:0:1,10	23:44:27:0:0:11
R4	43511823	G	GT	0/1:0/1:0/1:0/1:0/1:./.	57,36:56,34:49,18:49,18:46,28:0	93:90:67:67:74:0
R4	43596869	G	GA	./.:./.:0/1:./.:0/1:./.	0:0:27,9:0:6,5:0	0:0:36:0:11:0
R4	43620749	GA	G	1/1:1/1:1/1:1/1:1/1:1/1	2,59:1,63:1,41:2,34:2,49:1,98	61:64:42:36:51:99
R4	43623035	TGGA	T	1/1:1/1:1/1:1/1:1/1:1/1	2,42:0,18:0,75:3,98:2,229:0,578	44:18:75:101:231:578
R4	43661745	A	AT	./.:0/1:./.:0/1:./.:./.	0:60,14:0:78,24:0:0	0:74:0:102:0:0
R4	43699158	G	GA	./.:1/1:1/1:0/1:0/1:0/1	0:0,15:0,10:4,5:7,3:5,7	0:15:10:9:10:12
R4	43729856	AT	A	0/1:0/1:1/1:./.:./.:1/1	3,6:2,11:0,14:0:0:0,15	9:13:14:0:0:15
R4	43868454	G	GT	0/1:0/1:0/1:0/1:0/1:0/1	34,19:35,21:23,20:17,22:12,11:24,18	53:56:43:39:23:42
R4	44254436	T	TAAG	1/1:1/1:1/1:1/1:1/1:1/1	0,42:0,24:0,31:0,25:0,23:0,35	42:24:31:25:23:35
R4	44486905	TTA	T	0/1:./.:./.:0/1:0/1:./.	36,14:0:0:23,15:18,9:0	50:0:0:38:27:0
R4	44522538	G	GA	./.:./.:0/1:0/1:./.:./.	0:0:18,6:7,3:0:0	0:0:24:10:0:0
R4	45358539	AGAG	A	1/1:1/1:1/1:0/1:0/1:0/1	0,41:0,23:0,49:36,50:26,32:41,57	41:23:49:86:58:98
R4	45359364	AT	A	./.:./.:1/1:./.:./.:0/1	0:0:0,11:0:0:7,8	0:0:11:0:0:15
R4	45496185	AAT	A	./.:1/1:1/1:1/1:1/1:1/1	0:0,11:0,12:0,29:0,43:0,106	0:11:12:29:43:106
R4	45666387	GA	G	0/1:0/1:0/1:0/1:0/1:0/1	6,13:8,12:5,14:4,6:3,12:5,13	19:20:19:10:15:18
R4	46031818	T	TGAA	1/1:1/1:1/1:./.:1/1:1/1	0,19:0,10:0,16:0:0,7:0,13	19:10:16:0:7:13
R4	46118918	TA	T	1/1:1/1:1/1:1/1:1/1:1/1	0,199:0,150:0,148:0,90:0,107:0,125	199:150:148:90:107:125
R4	46135013	TA	T	1/1:1/1:1/1:0/1:0/1:0/1	0,462:0,324:0,396:431,206:461,233:545,291	462:324:396:637:694:836
R4	46223195	A	AG	1/1:1/1:1/1:1/1:1/1:1/1	0,34:0,21:0,32:0,18:0,25:0,14	34:21:32:18:25:14
R4	46233863	GA	G	0/1:0/1:0/1:0/1:./.:./.	3,6:5,19:2,8:9,3:0:0	9:24:10:12:0:0
R4	46233868	AAG	A	0/1:./.:./.:./.:0/1:./.	7,3:0:0:0:8,3:0	10:0:0:0:11:0
R4	46234273	G	GT	0/1:0/1:./.:0/1:./.:0/1	26,10:22,8:0:11,9:0:23,7	36:30:0:20:0:30
R4	46303050	CCCG	C	1/1:1/1:1/1:1/1:1/1:1/1	0,61:0,92:0,90:2,76:0,121:0,112	61:92:90:78:121:112
R4	46418304	G	GGAA	./.:./.:1/1:1/1:1/1:1/1	0:0:0,18:0,30:0,26:0,52	0:0:18:30:26:52
R4	46419922	T	TA	1/1:1/1:1/1:1/1:1/1:1/1	0,15:0,15:0,12:0,12:0,14:0,20	15:15:12:12:14:20
R4	46427676	C	CTCG	1/1:1/1:1/1:1/1:1/1:1/1	0,20:0,22:0,27:0,20:0,18:0,33	20:22:27:20:18:33
R4	46428397	TA	T	./.:./.:0/1:1/1:0/1:0/1	0:0:2,5:0,6:2,8:6,22	0:0:7:6:10:28
R4	46944496	G	GA	0/1:0/1:0/1:0/1:0/1:0/1	10,36:23,27:11,24:18,25:26,13:16,6	46:50:35:43:39:22
R4	47189995	C	CA	./.:./.:0/1:0/1:./.:0/1	0:0:23,9:47,13:0:84,20	0:0:32:60:0:104
R4	47346615	AT	A	./.:1/1:0/1:./.:./.:1/1	0:0,15:2,9:0:0:0,11	0:15:11:0:0:11
R4	47845703	T	TAGG	1/1:1/1:1/1:1/1:1/1:1/1	0,15:0,11:0,15:0,26:0,25:0,37	15:11:15:26:25:37
R4	47929279	GTC	G	0/1:0/1:./.:./.:0/1:./.	9,2:14,3:0:0:6,3:0	11:17:0:0:9:0
R4	48199576	TA	T	1/1:1/1:1/1:1/1:1/1:1/1	0,22:0,13:0,18:0,35:0,22:0,60	22:13:18:35:22:60
R4	48227424	TTTC	T	1/1:1/1:1/1:1/1:1/1:1/1	0,102:0,124:0,120:0,132:0,177:0,204	102:124:120:132:177:204
R4	48269090	AT	A	./.:1/1:./.:./.:0/1:0/1	0:0,15:0:0:12,2:10,6	0:15:0:0:14:16
R4	48473029	TG	T	1/1:1/1:1/1:1/1:1/1:1/1	0,10:0,10:0,12:0,8:0,21:0,14	10:10:12:8:21:14
R4	48476553	T	TGAC	1/1:1/1:1/1:1/1:1/1:1/1	0,10:0,18:0,16:0,19:0,19:0,25	10:18:16:19:19:25
R4	48551806	GA	G	1/1:1/1:1/1:1/1:1/1:1/1	0,56:0,38:0,43:0,18:0,49:0,35	56:38:43:18:49:35
R4	48630744	A	AAT	1/1:1/1:1/1:1/1:./.:./.	0,18:0,17:0,21:0,13:0:0	18:17:21:13:0:0
R4	48630821	C	CA	0/1:0/1:0/1:./.:0/1:0/1	27,24:35,17:33,21:0:27,13:25,6	51:52:54:0:40:31
R4	48862165	C	CA	0/1:0/1:0/1:0/1:./.:0/1	16,7:29,12:24,7:24,8:0:36,10	23:41:31:32:0:46
R4	49177537	A	AC	1/1:1/1:1/1:1/1:1/1:1/1	0,40:0,31:0,27:0,22:0,27:0,31	40:31:27:22:27:31
R4	49177632	G	GTT	0/1:./.:./.:./.:./.:0/1	1,6:0:0:0:0:2,5	7:0:0:0:0:7
R4	49405848	C	CA	0/1:0/1:0/1:0/1:./.:0/1	9,10:5,8:6,4:4,10:0:9,8	19:13:10:14:0:17
R4	49800280	TG	T	./.:1/1:./.:./.:./.:1/1	0:0,9:0:0:0:0,7	0:9:0:0:0:7
R4	49802139	GGTCTCTCT	G	0/1:./.:0/1:0/1:0/1:0/1	29,13:0:24,5:30,11:15,7:23,11	42:0:29:41:22:34
R4	49809308	G	GTTA	1/1:1/1:1/1:1/1:1/1:1/1	0,79:0,87:0,60:0,50:0,40:0,111	79:87:60:50:40:111
R4	49879717	C	CTCTCTCT	1/1:1/1:1/1:1/1:1/1:1/1	1,69:1,83:0,77:1,40:0,36:0,76	70:84:77:41:36:76
R5	19011	C	CA	./.:./.:0/1:./.:0/1:./.	0:0:12,4:0:8,4:0	0:0:16:0:12:0
R5	56511	G	GT	./.:0/1:./.:0/1:./.:./.	0:21,9:0:27,7:0:0	0:30:0:34:0:0
R5	77974	CAG	C	./.:0/1:./.:./.:0/1:0/1	0:14,5:0:0:2,11:2,13	0:19:0:0:13:15
R5	151357	A	AG	1/1:1/1:1/1:1/1:1/1:1/1	0,41:0,31:0,40:0,43:0,34:0,54	41:31:40:43:34:54
R5	151360	GC	G	1/1:1/1:1/1:1/1:1/1:1/1	0,41:0,31:0,40:0,43:0,34:0,54	41:31:40:43:34:54
R5	238083	AAATT	A	1/1:1/1:1/1:1/1:./.:1/1	0,17:0,21:0,17:0,11:0:0,15	17:21:17:11:0:15
R5	270022	G	GA	./.:./.:0/1:0/1:./.:0/1	0:0:17,7:33,8:0:57,14	0:0:24:41:0:71
R5	395538	C	CA	0/1:0/1:0/1:0/1:0/1:0/1	42,38:21,19:27,21:46,22:46,27:75,45	80:40:48:68:73:120
R5	431574	CCATCAT	C	./.:1/1:1/1:1/1:./.:1/1	0:0,10:0,15:0,10:0:0,11	0:10:15:10:0:11
R5	431693	T	TGACGTC	./.:1/1:1/1:./.:./.:1/1	0:0,13:0,11:0:0:0,14	0:13:11:0:0:14
R5	432683	A	AT	1/1:./.:./.:./.:./.:1/1	0,10:0:0:0:0:0,11	10:0:0:0:0:11
R5	451627	TC	T	1/1:1/1:1/1:1/1:1/1:1/1	0,210:0,197:0,235:0,201:0,171:0,242	210:197:235:201:171:242
R5	496811	CA	C	1/1:1/1:1/1:1/1:./.:1/1	0,7:0,3:0,3:1,12:0:0,9	7:3:3:13:0:9
R5	496886	GAA	G	1/1:1/1:1/1:1/1:1/1:./.	0,15:0,10:0,10:0,18:0,12:0	15:10:10:18:12:0
R5	502886	CA	C	1/1:1/1:1/1:1/1:1/1:1/1	1,14:0,12:1,15:0,10:0,15:0,20	15:12:16:10:15:20
R5	511705	CT	C	1/1:1/1:1/1:1/1:1/1:1/1	0,25:0,15:0,23:0,21:0,24:0,78	25:15:23:21:24:78
R5	555139	G	GA	0/1:0/1:0/1:./.:./.:0/1	8,8:11,8:20,7:0:0:10,4	16:19:27:0:0:14
R5	830830	C	CA	./.:0/1:./.:0/1:./.:./.	0:13,4:0:13,4:0:0	0:17:0:17:0:0
R5	1060081	TAGA	T	1/1:1/1:1/1:./.:1/1:1/1	0,13:0,19:0,21:0:0,9:0,11	13:19:21:0:9:11
R5	1060366	AG	A	1/1:1/1:1/1:1/1:1/1:1/1	0,39:0,34:0,38:0,37:0,19:0,42	39:34:38:37:19:42
R5	1102423	G	GA	1/1:1/1:1/1:1/1:1/1:1/1	0,54:0,40:0,38:1,20:0,20:0,23	54:40:38:21:20:23
R5	1224692	C	CA	./.:1/1:./.:./.:./.:1/1	0:0,12:0:0:0:0,17	0:12:0:0:0:17
R5	1260753	T	TA	0/1:./.:./.:./.:0/1:./.	15,6:0:0:0:7,3:0	21:0:0:0:10:0
R5	1351165	T	TC	1/1:1/1:1/1:1/1:1/1:1/1	0,15:0,16:0,20:0,29:0,18:0,26	15:16:20:29:18:26
R5	1409599	TGAA	T	1/1:1/1:1/1:1/1:1/1:1/1	0,30:0,51:0,32:0,19:0,21:0,41	30:51:32:19:21:41
R5	1509842	C	CA	./.:./.:0/1:0/1:0/1:./.	0:0:20,8:29,8:19,6:0	0:0:28:37:25:0
R5	1512086	TG	T	1/1:1/1:1/1:1/1:1/1:1/1	0,27:0,17:0,27:0,10:0,11:0,12	27:17:27:10:11:12
R5	1694697	TTC	T	0/1:0/1:0/1:0/1:0/1:0/1	5,5:5,14:8,5:7,7:3,8:4,8	10:19:13:14:11:12
R5	1721867	TA	T	1/1:1/1:1/1:1/1:1/1:1/1	0,15:0,20:0,21:0,19:0,17:0,23	15:20:21:19:17:23
R5	1721891	GA	G	1/1:1/1:1/1:1/1:1/1:1/1	0,28:0,20:0,34:0,19:0,14:0,14	28:20:34:19:14:14
R5	1722719	TC	T	1/1:1/1:1/1:1/1:1/1:1/1	0,33:0,19:0,24:0,13:0,15:0,24	33:19:24:13:15:24
R5	1723621	CGAT	C	1/1:1/1:1/1:1/1:1/1:1/1	0,73:0,97:0,85:0,70:0,50:0,71	73:97:85:70:50:71
R5	1726917	T	TA	1/1:1/1:1/1:1/1:1/1:1/1	0,37:0,34:0,37:0,22:0,15:0,24	37:34:37:22:15:24
R5	1726941	AAGAG	A	1/1:1/1:1/1:1/1:1/1:1/1	0,24:0,20:0,21:0,13:0,10:0,18	24:20:21:13:10:18
R5	1735417	AGAG	A	1/1:1/1:1/1:1/1:1/1:1/1	0,24:0,21:0,20:0,14:0,19:0,36	24:21:20:14:19:36
R5	1832201	GA	G	1/1:1/1:1/1:0/1:1/1:1/1	1,31:0,40:1,62:9,69:1,65:10,234	32:40:63:78:66:244
R5	1834531	G	GT	0/1:./.:0/1:0/1:0/1:0/1	34,20:0:34,18:30,15:26,15:58,30	54:0:52:45:41:88
R5	1883651	C	CA	./.:./.:0/1:./.:0/1:./.	0:0:38,9:0:29,10:0	0:0:47:0:39:0
R5	1994941	C	CA	0/1:./.:0/1:./.:0/1:./.	6,6:0:7,4:0:7,3:0	12:0:11:0:10:0
R5	1998733	T	TA	1/1:1/1:1/1:1/1:1/1:1/1	0,56:0,60:1,49:0,35:0,35:0,32	56:60:50:35:35:32
R5	2017620	A	AAGC	1/1:1/1:1/1:1/1:1/1:1/1	0,15:0,14:0,15:0,9:0,14:0,17	15:14:15:9:14:17
R5	2122770	G	GA	0/1:./.:0/1:./.:0/1:./.	82,41:0:95,29:0:107,32:0	123:0:124:0:139:0
R5	2156576	CA	C	1/1:1/1:1/1:1/1:1/1:1/1	0,57:0,47:0,45:0,20:0,27:0,50	57:47:45:20:27:50
R5	2230304	AGCG	A	1/1:1/1:1/1:./.:./.:1/1	0,10:0,8:0,15:0:0:0,7	10:8:15:0:0:7
R5	2312917	GA	G	1/1:1/1:1/1:1/1:1/1:1/1	0,30:1,30:0,29:0,20:0,15:0,17	30:31:29:20:15:17
R5	2313430	A	ACCG	1/1:1/1:1/1:1/1:1/1:1/1	0,15:0,25:0,13:0,15:0,11:0,32	15:25:13:15:11:32
R5	2313612	T	TACC	1/1:1/1:1/1:1/1:1/1:1/1	0,12:0,29:0,22:0,11:0,15:0,56	12:29:22:11:15:56
R5	2456193	T	TTCC	1/1:1/1:1/1:1/1:1/1:1/1	0,23:0,40:0,19:0,18:0,13:0,24	23:40:19:18:13:24
R5	2456544	TGCG	T	1/1:1/1:1/1:1/1:1/1:1/1	0,37:2,45:0,49:0,58:1,41:0,57	37:47:49:58:42:57
R5	2456793	A	ACCT	1/1:1/1:1/1:1/1:1/1:1/1	0,16:0,20:0,14:0,7:0,17:0,14	16:20:14:7:17:14
R5	2462342	G	GT	0/1:./.:0/1:./.:0/1:0/1	4,3:0:3,3:0:6,3:14,8	7:0:6:0:9:22
R5	2462555	C	CA	./.:./.:0/1:0/1:./.:0/1	0:0:14,8:16,8:0:25,14	0:0:22:24:0:39
R5	2462568	AC	A	0/1:0/1:./.:./.:0/1:./.	19,8:13,7:0:0:14,7:0	27:20:0:0:21:0
R5	2613602	A	AGTAAG	1/1:1/1:1/1:1/1:1/1:1/1	0,10:0,10:0,19:0,27:0,15:0,32	10:10:19:27:15:32
R5	2660447	G	GT	0/1:0/1:0/1:0/1:./.:./.	29,9:35,8:24,12:14,10:0:0	38:43:36:24:0:0
R5	2826146	AGTT	A	1/1:1/1:1/1:1/1:1/1:1/1	0,33:0,53:0,39:0,23:0,21:0,38	33:53:39:23:21:38
R5	2898537	CA	C	1/1:1/1:1/1:1/1:1/1:1/1	5,48:1,28:5,46:2,24:2,41:0,48	53:29:51:26:43:48
R5	3032124	T	TA	./.:./.:0/1:0/1:./.:./.	0:0:40,14:28,12:0:0	0:0:54:40:0:0
R5	3120117	A	ACAACAG	1/1:1/1:1/1:1/1:1/1:1/1	2,52:0,54:0,47:2,41:0,36:0,48	54:54:47:43:36:48
R5	3121330	GGA	G	1/1:1/1:1/1:1/1:1/1:1/1	0,79:0,47:0,84:0,60:0,68:0,101	79:47:84:60:68:101
R5	3319920	CA	C	1/1:./.:./.:./.:./.:1/1	0,10:0:0:0:0:0,11	10:0:0:0:0:11
R5	3341612	T	TTC	1/1:1/1:1/1:1/1:0/1:0/1	0,12:0,14:1,14:0,14:3,5:4,6	12:14:15:14:8:10
R5	3345914	TA	T	1/1:1/1:1/1:1/1:1/1:1/1	0,8:0,17:0,8:0,14:0,5:0,23	8:17:8:14:5:23
R5	3347237	GA	G	0/1:./.:0/1:0/1:0/1:0/1	4,8:0:10,9:7,3:2,8:7,7	12:0:19:10:10:14
R5	3348281	T	TGAG	1/1:1/1:1/1:1/1:1/1:1/1	0,113:0,159:0,156:0,279:0,289:2,526	113:159:156:279:289:528
R5	3418845	AT	A	1/1:1/1:1/1:1/1:1/1:1/1	0,56:0,76:0,61:0,41:0,47:0,34	56:76:61:41:47:34
R5	3453849	T	TGA	./.:./.:1/1:1/1:./.:1/1	0:0:0,10:0,15:0:0,23	0:0:10:15:0:23
R5	3463769	GA	G	./.:0/1:1/1:0/1:1/1:1/1	0:1,3:0,4:2,7:0,3:0,10	0:4:4:9:3:10
R5	3535321	GA	G	1/1:1/1:1/1:1/1:1/1:1/1	0,79:0,70:0,76:0,91:0,69:0,114	79:70:76:91:69:114
R5	3606177	A	ATCT	1/1:1/1:1/1:1/1:1/1:1/1	0,9:0,18:0,19:0,7:0,8:0,11	9:18:19:7:8:11
R5	3655893	G	GT	0/1:0/1:./.:./.:./.:0/1	4,8:8,9:0:0:0:7,3	12:17:0:0:0:10
R5	3659180	C	CGT	1/1:1/1:1/1:./.:1/1:1/1	1,16:0,20:0,13:0:0,12:0,10	17:20:13:0:12:10
R5	3659203	TC	T	./.:0/1:0/1:./.:0/1:0/1	0:10,5:9,7:0:2,8:4,4	0:15:16:0:10:8
R5	3659782	TTA	T	1/1:1/1:1/1:1/1:./.:1/1	0,19:0,11:0,17:0,17:0:0,21	19:11:17:17:0:21
R5	3722594	TCGA	T	0/1:0/1:0/1:1/1:1/1:1/1	3,12:2,18:2,9:0,24:0,22:0,29	15:20:11:24:22:29
R5	3772784	TCC	T	1/1:1/1:1/1:./.:./.:1/1	0,11:0,11:0,10:0:0:0,10	11:11:10:0:0:10
R5	3799712	C	CGTG	1/1:1/1:1/1:1/1:1/1:1/1	0,19:0,16:0,11:0,19:0,10:0,10	19:16:11:19:10:10
R5	3973666	TC	T	1/1:1/1:1/1:1/1:1/1:1/1	0,47:0,39:0,46:0,23:0,24:0,43	47:39:46:23:24:43
R5	3973669	TGC	T	1/1:1/1:1/1:1/1:1/1:1/1	0,39:0,30:0,38:0,20:0,17:0,36	39:30:38:20:17:36
R5	4058458	A	AC	1/1:1/1:1/1:1/1:0/1:0/1	0,23:2,27:0,10:1,21:2,13:3,32	23:29:10:22:15:35
R5	4062797	TTA	T	1/1:1/1:1/1:1/1:1/1:1/1	0,41:0,26:0,24:0,32:0,47:0,71	41:26:24:32:47:71
R5	4157914	AAG	A	1/1:1/1:1/1:1/1:./.:1/1	0,9:0,9:0,6:0,8:0:0,15	9:9:6:8:0:15
R5	4242963	A	AT	./.:1/1:0/1:1/1:./.:1/1	0:1,25:1,9:1,13:0:1,10	0:26:10:14:0:11
R5	4271947	AATAAAG	A	0/1:0/1:0/1:0/1:0/1:0/1	10,16:5,11:6,13:27,11:13,22:22,17	26:16:19:38:35:39
R5	4272182	T	TATC	1/1:1/1:1/1:1/1:1/1:1/1	0,8:0,5:0,11:0,18:0,18:0,29	8:5:11:18:18:29
R5	4291323	C	CG	1/1:1/1:1/1:1/1:1/1:1/1	0,136:0,154:0,125:0,95:0,106:0,166	136:154:125:95:106:166
R5	4365787	T	TA	0/1:0/1:./.:./.:0/1:./.	16,6:17,5:0:0:12,3:0	22:22:0:0:15:0
R5	4375760	TCATCAC	T	1/1:1/1:1/1:1/1:./.:1/1	0,14:0,20:0,14:0,12:0:0,9	14:20:14:12:0:9
R5	4376186	CT	C	1/1:1/1:1/1:1/1:1/1:1/1	0,12:0,18:0,15:0,10:0,15:0,13	12:18:15:10:15:13
R5	4426740	AG	A	0/1:0/1:0/1:0/1:0/1:0/1	12,13:7,11:6,13:9,8:7,10:8,17	25:18:19:17:17:25
R5	4431771	TA	T	1/1:1/1:1/1:1/1:1/1:1/1	0,39:0,27:1,34:1,16:0,14:0,14	39:27:35:17:14:14
R5	4574736	AC	A	0/1:0/1:0/1:0/1:0/1:0/1	64,55:89,68:58,61:51,42:27,34:50,54	119:157:119:93:61:104
R5	4583042	AC	A	1/1:1/1:1/1:1/1:1/1:1/1	0,110:0,120:0,118:0,68:0,75:0,99	110:120:118:68:75:99
R5	4583453	AGCC	A	1/1:1/1:1/1:1/1:1/1:1/1	0,19:0,17:0,14:0,17:0,18:0,38	19:17:14:17:18:38
R5	4592909	G	GA	0/1:0/1:0/1:0/1:0/1:0/1	28,57:33,52:35,43:32,45:22,43:44,41	85:85:78:77:65:85
R5	4592949	A	AT	0/1:0/1:1/1:1/1:1/1:1/1	3,23:5,43:1,33:0,31:2,31:2,66	26:48:34:31:33:68
R5	4649300	GTCT	G	1/1:1/1:1/1:1/1:1/1:1/1	0,18:0,29:0,20:0,17:0,14:0,21	18:29:20:17:14:21
R5	4661036	GT	G	0/1:0/1:0/1:0/1:0/1:./.	16,34:10,36:25,21:18,23:20,11:0	50:46:46:41:31:0
R5	4802134	TGGC	T	1/1:1/1:1/1:./.:1/1:1/1	0,31:0,28:0,24:0:0,10:0,18	31:28:24:0:10:18
R5	4897206	G	GGTTGCT	1/1:1/1:1/1:1/1:1/1:1/1	0,2:1,3:0,1:0,5:0,1:0,6	2:4:1:5:1:6
R5	4907126	TG	T	0/1:0/1:./.:0/1:0/1:0/1	13,5:13,4:0:33,9:113,33:257,77	18:17:0:42:146:334
R5	4907128	GGT	G	0/1:0/1:0/1:0/1:0/1:0/1	6,13:4,13:16,29:19,30:57,100:96,248	19:17:45:49:157:344
R5	5073144	T	TA	0/1:1/1:1/1:./.:./.:1/1	1,9:0,12:0,12:0:0:0,8	10:12:12:0:0:8
R5	5107174	AGCACC	A	1/1:1/1:1/1:1/1:1/1:1/1	0,36:0,16:0,34:0,20:0,17:0,20	36:16:34:20:17:20
R5	5107301	TCA	T	1/1:1/1:1/1:1/1:1/1:1/1	0,21:0,16:0,18:0,18:0,16:0,23	21:16:18:18:16:23
R5	5120638	G	GA	0/1:0/1:0/1:0/1:0/1:0/1	5,11:1,9:12,11:6,9:8,2:10,8	16:10:23:15:10:18
R5	5192113	GAA	G	1/1:1/1:1/1:1/1:1/1:1/1	0,12:0,15:0,14:0,16:0,12:0,17	12:15:14:16:12:17
R5	5571335	C	CA	0/1:./.:0/1:0/1:0/1:./.	169,48:0:170,41:137,32:137,39:0	217:0:211:169:176:0
R5	5595957	CA	C	0/1:./.:0/1:0/1:./.:1/1	3,7:0:4,6:4,3:0:1,10	10:0:10:7:0:11
R5	5706741	TCAG	T	1/1:1/1:1/1:./.:./.:1/1	0,14:0,19:0,14:0:0:0,10	14:19:14:0:0:10
R5	5723629	TCAG	T	0/1:0/1:0/1:0/1:./.:./.	52,10:61,16:48,7:51,8:0:0	62:77:55:59:0:0
R5	5738456	G	GA	0/1:0/1:./.:./.:./.:0/1	22,6:25,8:0:0:0:17,6	28:33:0:0:0:23
R5	5830002	C	CTAG	1/1:1/1:1/1:1/1:1/1:1/1	0,215:0,218:0,256:0,270:0,174:0,228	215:218:256:270:174:228
R5	5830039	G	GCGT	1/1:1/1:1/1:1/1:1/1:1/1	0,244:0,280:0,274:0,256:0,194:0,250	244:280:274:256:194:250
R5	5830753	G	GAA	1/1:1/1:1/1:1/1:1/1:1/1	0,32:0,45:0,34:0,41:0,33:0,26	32:45:34:41:33:26
R5	5830754	G	GC	1/1:1/1:1/1:1/1:1/1:1/1	0,32:0,45:0,34:0,41:0,33:0,26	32:45:34:41:33:26
R5	5833312	GA	G	1/1:1/1:1/1:1/1:1/1:1/1	0,46:0,49:0,61:0,65:0,48:0,77	46:49:61:65:48:77
R5	5833315	A	AG	1/1:1/1:1/1:1/1:1/1:1/1	0,46:0,49:0,61:0,65:0,48:0,77	46:49:61:65:48:77
R5	5862672	G	GA	0/1:0/1:0/1:0/1:0/1:0/1	36,12:34,19:31,13:37,15:40,11:43,17	48:53:44:52:51:60
R5	5864286	TGCC	T	1/1:1/1:1/1:1/1:1/1:1/1	0,12:0,15:0,18:0,9:0,18:0,23	12:15:18:9:18:23
R5	6060265	AG	A	1/1:1/1:1/1:1/1:1/1:1/1	0,429:0,269:0,353:0,65:0,65:0,62	429:269:353:65:65:62
R5	6117010	A	ATTCCTAGGAAACTCATTTCTTGGAGCAGCG	./.:1/1:./.:./.:./.:1/1	0:0,3:0:0:0:0,5	0:3:0:0:0:5
R5	6153966	ACTC	A	1/1:1/1:1/1:1/1:1/1:1/1	0,35:0,49:0,31:0,68:1,28:0,79	35:49:31:68:29:79
R5	6265686	AAAG	A	./.:0/1:./.:0/1:0/1:0/1	0:12,4:0:26,17:11,7:68,39	0:16:0:43:18:107
R5	6302064	CT	C	1/1:1/1:1/1:1/1:1/1:1/1	0,173:0,203:2,182:0,106:0,82:0,44	173:203:184:106:82:44
R5	6314105	T	TCTCTTC	1/1:1/1:1/1:1/1:1/1:1/1	0,43:0,36:0,39:0,37:0,30:0,46	43:36:39:37:30:46
R5	6329900	ATTTAT	A	1/1:1/1:1/1:1/1:1/1:1/1	4,42:4,40:1,42:0,19:2,40:0,36	46:44:43:19:42:36
R5	6331025	GTTC	G	1/1:1/1:1/1:1/1:1/1:1/1	0,23:0,27:0,23:0,25:0,26:0,40	23:27:23:25:26:40
R5	6407827	G	GT	0/1:./.:0/1:0/1:./.:./.	7,3:0:10,4:33,13:0:0	10:0:14:46:0:0
R5	6459397	G	GA	0/1:./.:./.:./.:0/1:./.	13,4:0:0:0:10,3:0	17:0:0:0:13:0
R5	6490392	TA	T	1/1:1/1:1/1:1/1:1/1:1/1	0,11:0,10:0,13:0,20:0,24:0,24	11:10:13:20:24:24
R5	6490548	G	GA	0/1:0/1:0/1:0/1:0/1:./.	19,7:18,6:26,9:59,16:36,11:0	26:24:35:75:47:0
R5	6490652	TC	T	0/1:0/1:0/1:0/1:0/1:0/1	19,14:14,21:22,17:25,37:35,39:39,84	33:35:39:62:74:123
R5	6492572	T	TAA	1/1:1/1:1/1:1/1:1/1:1/1	0,11:0,10:0,23:0,46:1,44:0,115	11:10:23:46:45:115
R5	6529324	A	AT	0/1:0/1:./.:0/1:0/1:0/1	16,5:26,7:0:26,8:10,7:22,10	21:33:0:34:17:32
R5	6567427	G	GT	1/1:1/1:1/1:1/1:1/1:1/1	0,29:0,26:0,27:0,21:0,19:1,34	29:26:27:21:19:35
R5	6806768	G	GT	0/1:./.:0/1:0/1:./.:./.	8,2:0:9,3:6,3:0:0	10:0:12:9:0:0
R5	7074029	AG	A	1/1:1/1:1/1:1/1:1/1:1/1	0,32:0,26:0,33:0,14:0,25:0,45	32:26:33:14:25:45
R5	7157542	GGA	G	1/1:1/1:1/1:1/1:1/1:1/1	0,1:0,3:0,5:0,4:0,4:0,13	1:3:5:4:4:13
R5	7158712	GT	G	0/1:0/1:1/1:0/1:1/1:0/1	10,21:7,18:0,42:4,18:0,27:6,28	31:25:42:22:27:34
R5	7158716	GT	G	./.:0/1:0/1:0/1:0/1:0/1	0:19,8:18,12:13,10:9,12:17,22	0:27:30:23:21:39
R5	7201483	TTA	T	1/1:1/1:1/1:1/1:1/1:1/1	0,23:0,35:0,23:0,24:0,17:0,26	23:35:23:24:17:26
R5	7600259	G	GA	./.:./.:0/1:./.:0/1:./.	0:0:33,9:0:30,7:0	0:0:42:0:37:0
R5	7603507	T	TA	0/1:./.:./.:0/1:./.:./.	75,24:0:0:63,17:0:0	99:0:0:80:0:0
R5	7611043	C	CCTA	1/1:1/1:1/1:1/1:1/1:1/1	0,125:0,108:0,137:0,106:0,137:0,173	125:108:137:106:137:173
R5	7611119	TCAC	T	1/1:1/1:1/1:1/1:1/1:1/1	0,29:0,14:0,26:0,22:0,19:0,61	29:14:26:22:19:61
R5	7615087	G	GT	1/1:1/1:1/1:1/1:1/1:1/1	0,53:0,51:0,53:0,46:0,36:0,46	53:51:53:46:36:46
R5	7615088	C	CAT	1/1:1/1:1/1:1/1:1/1:1/1	0,53:0,51:0,53:0,46:0,36:0,46	53:51:53:46:36:46
R5	7676703	C	CA	./.:0/1:./.:0/1:./.:./.	0:12,3:0:12,5:0:0	0:15:0:17:0:0
R5	7732140	GA	G	./.:0/1:0/1:1/1:0/1:1/1	0:3,5:1,9:4,39:3,17:3,50	0:8:10:43:20:53
R5	7927572	AGCG	A	1/1:1/1:1/1:1/1:1/1:1/1	0,12:0,9:0,9:0,10:0,11:0,18	12:9:9:10:11:18
R5	7960300	G	GT	0/1:0/1:./.:0/1:./.:0/1	11,3:9,6:0:8,5:0:33,12	14:15:0:13:0:45
R5	8069602	C	CA	0/1:./.:./.:0/1:./.:./.	40,17:0:0:9,6:0:0	57:0:0:15:0:0
R5	8283006	C	CT	./.:0/1:./.:0/1:./.:0/1	0:9,5:0:2,5:0:33,21	0:14:0:7:0:54
R5	8362126	A	AT	./.:0/1:0/1:0/1:./.:./.	0:11,5:14,4:10,3:0:0	0:16:18:13:0:0
R5	8434149	C	CT	0/1:./.:0/1:0/1:./.:./.	10,4:0:8,5:10,4:0:0	14:0:13:14:0:0
R5	8438753	CCT	C	1/1:1/1:1/1:1/1:1/1:1/1	0,18:0,12:0,14:0,13:0,31:0,48	18:12:14:13:31:48
R5	8445230	T	TTCTC	1/1:1/1:1/1:1/1:1/1:1/1	0,9:0,13:0,8:0,8:0,7:1,17	9:13:8:8:7:18
R5	8445299	C	CT	0/1:1/1:1/1:1/1:1/1:1/1	1,9:0,21:0,13:1,17:0,13:0,26	10:21:13:18:13:26
R5	8478834	CGAGAGAGA	C	0/1:1/1:1/1:1/1:1/1:1/1	1,6:0,3:0,9:0,6:0,5:0,43	7:3:9:6:5:43
R5	8514607	G	GCC	./.:1/1:1/1:0/1:0/1:0/1	0:0,10:1,14:11,3:9,4:13,6	0:10:15:14:13:19
R5	8519283	T	TAG	1/1:1/1:1/1:0/1:./.:0/1	0,8:0,18:0,20:11,4:0:17,5	8:18:20:15:0:22
R5	8519284	TCG	T	./.:1/1:1/1:0/1:./.:0/1	0:0,18:0,20:11,4:0:17,5	0:18:20:15:0:22
R5	8521193	CT	C	1/1:1/1:1/1:1/1:1/1:1/1	0,82:0,67:0,77:0,44:0,54:0,90	82:67:77:44:54:90
R5	8723282	G	GA	1/1:1/1:1/1:1/1:1/1:1/1	0,141:0,102:0,124:0,37:0,39:0,31	141:102:124:37:39:31
R5	8869628	C	CT	./.:./.:0/1:./.:./.:0/1	0:0:7,2:0:0:11,6	0:0:9:0:0:17
R5	8890328	G	GC	0/1:0/1:0/1:0/1:0/1:0/1	61,20:74,32:56,23:51,19:39,10:103,25	81:106:79:70:49:128
R5	8891006	T	TG	0/1:0/1:0/1:0/1:0/1:0/1	36,23:43,13:40,8:27,8:18,5:42,11	59:56:48:35:23:53
R5	8891053	T	TA	0/1:0/1:0/1:0/1:0/1:0/1	30,16:47,10:37,5:25,10:11,6:42,9	46:57:42:35:17:51
R5	8891728	A	AT	0/1:0/1:0/1:0/1:0/1:0/1	12,13:19,6:18,10:7,10:10,6:12,15	25:25:28:17:16:27
R5	9030110	CA	C	./.:1/1:1/1:./.:./.:0/1	0:0,10:1,10:0:0:22,21	0:10:11:0:0:43
R5	9106790	C	CTTT	1/1:1/1:1/1:1/1:1/1:1/1	0,27:0,16:0,15:0,11:1,13:1,30	27:16:15:11:14:31
R5	9204999	AGT	A	0/1:./.:./.:0/1:./.:./.	7,4:0:0:11,4:0:0	11:0:0:15:0:0
R5	9236735	TTTTC	T	1/1:1/1:1/1:0/1:0/1:0/1	0,50:2,44:2,65:87,25:77,28:85,23	50:46:67:112:105:108
R5	9236811	TG	T	1/1:1/1:1/1:0/1:0/1:0/1	0,55:0,53:0,70:57,19:53,30:74,46	55:53:70:76:83:120
R5	9265790	GA	G	1/1:1/1:1/1:1/1:1/1:1/1	0,68:0,46:0,41:0,38:0,40:0,61	68:46:41:38:40:61
R5	9379567	GGCA	G	1/1:1/1:1/1:1/1:1/1:1/1	0,64:0,54:0,66:0,102:0,75:0,169	64:54:66:102:75:169
R5	9446518	G	GT	0/1:./.:0/1:0/1:./.:0/1	17,5:0:14,5:25,11:0:21,6	22:0:19:36:0:27
R5	9446547	CA	C	1/1:1/1:1/1:1/1:1/1:1/1	0,25:0,34:0,23:0,36:0,30:0,25	25:34:23:36:30:25
R5	9446767	A	AT	1/1:1/1:1/1:1/1:1/1:1/1	0,39:0,42:0,32:0,41:0,35:0,31	39:42:32:41:35:31
R5	9446769	C	CT	1/1:1/1:1/1:1/1:1/1:1/1	0,39:0,42:0,32:0,41:0,35:0,31	39:42:32:41:35:31
R5	9446771	GTA	G	1/1:1/1:1/1:1/1:1/1:1/1	0,39:0,42:0,32:0,41:0,35:0,31	39:42:32:41:35:31
R5	9472165	CT	C	1/1:1/1:1/1:1/1:1/1:1/1	0,21:0,18:0,22:0,18:0,16:0,23	21:18:22:18:16:23
R5	9630599	G	GA	0/1:0/1:0/1:0/1:0/1:./.	60,23:45,14:54,16:36,11:34,10:0	83:59:70:47:44:0
R5	9660956	G	GT	0/1:./.:0/1:0/1:0/1:./.	107,34:0:100,29:19,7:15,9:0	141:0:129:26:24:0
R5	9803923	GC	G	1/1:1/1:1/1:1/1:1/1:1/1	0,11:0,32:0,16:0,11:0,23:0,19	11:32:16:11:23:19
R5	9987959	AT	A	1/1:1/1:1/1:0/1:0/1:0/1	0,29:0,19:0,25:32,10:25,8:29,8	29:19:25:42:33:37
R5	10031884	G	GT	./.:0/1:0/1:0/1:./.:0/1	0:5,4:12,9:8,6:0:15,4	0:9:21:14:0:19
R5	10212023	C	CAA	1/1:1/1:1/1:1/1:1/1:1/1	0,14:0,15:1,21:0,12:0,6:0,9	14:15:22:12:6:9
R5	10212443	C	CTG	./.:./.:0/1:./.:./.:1/1	0:0:5,2:0:0:0,2	0:0:7:0:0:2
R5	10212748	AT	A	1/1:1/1:1/1:1/1:1/1:1/1	0,60:0,60:1,38:0,45:0,35:2,76	60:60:39:45:35:78
R5	10269472	C	CA	./.:./.:0/1:./.:0/1:./.	0:0:29,14:0:37,14:0	0:0:43:0:51:0
R5	10389015	G	GTCA	1/1:1/1:1/1:1/1:0/1:1/1	0,24:0,27:0,21:0,32:2,28:0,32	24:27:21:32:30:32
R5	10418962	CT	C	1/1:1/1:1/1:1/1:1/1:1/1	0,30:0,20:0,31:0,24:0,10:0,35	30:20:31:24:10:35
R5	10418965	CTT	C	1/1:1/1:1/1:1/1:1/1:1/1	0,30:0,20:0,31:0,24:0,10:0,35	30:20:31:24:10:35
R5	10423356	C	CT	./.:0/1:0/1:0/1:0/1:0/1	0:13,9:21,11:15,7:10,4:31,11	0:22:32:22:14:42
R5	10707228	C	CA	1/1:1/1:1/1:1/1:1/1:1/1	0,161:1,128:0,172:0,105:0,117:0,185	161:129:172:105:117:185
R5	10718555	CT	C	1/1:1/1:1/1:1/1:1/1:1/1	1,75:0,63:0,65:0,58:0,78:0,103	76:63:65:58:78:103
R5	10800864	TAGC	T	1/1:1/1:1/1:1/1:1/1:1/1	0,30:0,23:0,19:0,18:0,19:1,43	30:23:19:18:19:44
R5	10919414	G	GAAC	1/1:1/1:1/1:0/1:./.:0/1	0,10:0,11:0,20:9,9:0:6,14	10:11:20:18:0:20
R5	11217166	AC	A	0/1:0/1:0/1:0/1:0/1:0/1	12,49:18,73:25,67:30,55:41,81:30,85	61:91:92:85:122:115
R5	11317468	TTAG	T	1/1:1/1:1/1:1/1:1/1:1/1	0,238:0,276:0,251:0,160:0,211:0,186	238:276:251:160:211:186
R5	11421677	CA	C	1/1:1/1:1/1:1/1:./.:1/1	0,22:0,17:0,13:0,10:0:0,14	22:17:13:10:0:14
R5	11495822	GCAC	G	1/1:1/1:1/1:1/1:1/1:1/1	0,15:0,17:0,11:0,23:0,13:0,21	15:17:11:23:13:21
R5	11656985	GA	G	./.:1/1:1/1:./.:./.:0/1	0:1,10:0,12:0:0:2,17	0:11:12:0:0:19
R5	11659743	T	TA	1/1:1/1:1/1:1/1:1/1:1/1	0,9:0,7:0,19:0,9:0,9:0,4	9:7:19:9:9:4
R5	11733866	ATT	A	1/1:1/1:1/1:1/1:1/1:1/1	0,37:0,29:0,19:0,20:0,13:0,23	37:29:19:20:13:23
R5	11733871	T	TTC	1/1:1/1:1/1:1/1:1/1:1/1	0,37:0,29:0,19:0,20:0,13:0,23	37:29:19:20:13:23
R5	11890166	ACCC	A	1/1:1/1:1/1:1/1:1/1:1/1	0,47:0,28:0,46:0,38:0,35:0,57	47:28:46:38:35:57
R5	11892085	CAGG	C	1/1:1/1:1/1:1/1:1/1:1/1	0,52:0,48:0,52:0,32:0,37:0,41	52:48:52:32:37:41
R5	12437402	C	CA	0/1:./.:0/1:./.:./.:0/1	12,3:0:8,3:0:0:3,10	15:0:11:0:0:13
R5	12665266	T	TAA	1/1:1/1:1/1:1/1:1/1:1/1	0,33:0,24:0,23:0,13:0,13:0,23	33:24:23:13:13:23
R5	12734862	GGTCC	G	./.:1/1:1/1:1/1:1/1:1/1	0:0,21:0,12:0,15:0,15:0,15	0:21:12:15:15:15
R5	12734963	A	ACAG	./.:./.:1/1:1/1:1/1:1/1	0:0:0,9:0,12:0,16:0,27	0:0:9:12:16:27
R5	12735031	T	TA	0/1:./.:0/1:0/1:0/1:0/1	4,4:0:7,5:14,8:17,8:20,9	8:0:12:22:25:29
R5	12995947	AAC	A	./.:./.:1/1:./.:./.:1/1	0:0:0,13:0:0:0,14	0:0:13:0:0:14
R5	12995951	A	AGG	./.:./.:1/1:./.:./.:1/1	0:0:0,13:0:0:0,14	0:0:13:0:0:14
R5	13420164	CT	C	1/1:1/1:1/1:1/1:1/1:1/1	0,71:0,34:0,41:0,38:0,42:0,59	71:34:41:38:42:59
R5	13781753	GACA	G	1/1:1/1:1/1:1/1:1/1:1/1	0,19:0,11:0,20:0,14:0,11:0,19	19:11:20:14:11:19
R5	13913705	GGTA	G	1/1:1/1:1/1:1/1:1/1:1/1	0,17:0,14:0,23:0,18:0,20:0,28	17:14:23:18:20:28
R5	13937113	C	CA	1/1:1/1:1/1:1/1:1/1:1/1	0,45:1,33:0,35:1,68:0,64:0,140	45:34:35:69:64:140
R5	13937480	TC	T	1/1:1/1:1/1:1/1:1/1:1/1	0,13:0,11:0,22:0,29:0,21:0,25	13:11:22:29:21:25
R5	13937485	CT	C	1/1:1/1:1/1:1/1:1/1:1/1	0,13:0,11:0,22:0,29:0,21:0,25	13:11:22:29:21:25
R5	13937490	G	GCT	1/1:1/1:1/1:1/1:1/1:1/1	0,13:0,11:0,22:0,29:0,21:0,25	13:11:22:29:21:25
R5	13939634	.	C	CCACCGT	1/1:1/1:1/1:./.:./.:./.	0,57:0,50:0,84:0:0:0
R5	14241934	TATC	T	./.:0/1:./.:1/1:1/1:1/1	0:6,2:0:0,14:0,7:0,16	0:8:0:14:7:16
R5	14350759	CA	C	1/1:1/1:1/1:1/1:1/1:1/1	0,164:0,101:0,194:0,138:0,143:0,213	164:101:194:138:143:213
R5	14686937	GC	G	1/1:./.:./.:1/1:./.:./.	0,10:0:0:0,0:0:0	10:0:0:0:0:0
R5	14687639	ACAG	A	1/1:1/1:1/1:1/1:./.:1/1	0,17:0,13:0,22:0,15:0:0,14	17:13:22:15:0:14
R5	14717568	G	GT	0/1:0/1:0/1:0/1:0/1:./.	6,5:11,3:3,10:3,11:7,2:0	11:14:13:14:9:0
R5	14843647	G	GT	0/1:0/1:0/1:0/1:./.:0/1	5,11:11,5:10,7:3,2:0:5,3	16:16:17:5:0:8
R5	14920560	T	TCTCA	./.:1/1:./.:./.:./.:1/1	0:0,10:0:0:0:0,15	0:10:0:0:0:15
R5	14921362	C	CAAT	1/1:1/1:1/1:1/1:1/1:1/1	0,79:0,84:0,92:0,91:0,97:2,98	79:84:92:91:97:100
R5	15254558	AT	A	0/1:0/1:0/1:1/1:1/1:1/1	46,21:45,19:41,13:0,10:0,6:0,13	67:64:54:10:6:13
R5	15276475	GA	G	0/1:./.:./.:./.:0/1:0/1	3,5:0:0:0:6,11:2,13	8:0:0:0:17:15
R5	15331408	AT	A	1/1:1/1:1/1:1/1:1/1:1/1	0,31:0,35:0,21:0,38:0,15:0,59	31:35:21:38:15:59
R5	16010588	G	GA	./.:./.:0/1:./.:./.:0/1	0:0:39,15:0:0:37,12	0:0:54:0:0:49
R5	16380898	C	CA	./.:./.:0/1:./.:0/1:./.	0:0:14,3:0:5,4:0	0:0:17:0:9:0
R5	16776202	GA	G	1/1:1/1:1/1:1/1:1/1:1/1	0,13:0,23:0,18:0,24:0,16:0,24	13:23:18:24:16:24
[truncated: 2,259 more rows]
