# Supplementary material for: Development of SNP and InDel markers by genome resequencing and transcriptome sequencing in radish (Raphanus sativus L.)
Source: BMC Genomics. 2023 Aug 8;24:445. doi: 10.1186/s12864-023-09528-6 (PMC10408230; doi:10.1186/s12864-023-09528-6)
Supplement: Supplementary file 9 — Additional file 9: Supplement Table S12. Flowering time-related (FTR) genes in radish identified using Arabidopsis FTR genes as queries by BLASTN analysis. [file 12864_2023_9528_MOESM9_ESM.xlsx]

## Sheet: Sheet1
Supplement Table S12. Flowering time-related (FTR) genes in radish identified using Arabidopsis FTR genes as queries by BLASTN analysis.
GeneID	Chrom	Starting position	End position	AGI	Gene models	Identify(%)	E-valuE	Regulator	Condictions	Pathways
Rs000140	R1	528901	537760	AT1G01040	DCL1	0.9	0	Positive	SD and LD	Autonomous pathway
Rs000160	R1	522762	525847	AT1G01060	LHY	0.84	E-117	Negative	SD only	Circadian Clock/Photoperiod
Rs001000	R1	630516	637577	AT1G01040	DCL1	0.89	0	Positive	SD and LD	Autonomous pathway
Rs001270	R1	770957	773364	AT1G02400	GA2ox6	0.88	0	Negative	SD and LD	Hormones
Rs002710	R1	1516045	1520881	AT1G04400	CRY2	0.87	0	Positive	LD only	Photoperiodism, light perception and signaling
Rs002720	R1	1519539	1520881	AT1G04400	CRY2	0.86	0	Positive	LD only	Photoperiodism, light perception and signaling
Rs004250	R1	2247927	2248917	AT1G06040	STO	0.89	E-125	Positive	SD only	Photoperiodism, light perception and signaling
Rs006520	R1	3443196	3443882	AT1G08970	NF-YC9, HAP5C	0.87	E-159	Positive	LD only	Photoperiodism, light perception and signaling
Rs007580	R1	3910988	3912446	AT1G10120	CIB4	0.9	E-162	Positive	LD [no data under SD]	Photoperiodism, light perception and signaling
Rs007680	R1	3957278	3961310	AT1G08970	PHYA	0.89	0	Positive	SD and LD	Photoperiodism, light perception and signaling
Rs007970	R1	4140904	4143948	AT1G10570	OTS2	0.84	E-151	Negative	SD and LD	Autonomous pathway
Rs009080	R1	4750020	4751057	AT1G25560	TEM1, EDF1	0.88	2e-32	Negative	LD [no data under SD]	Photoperiodism, light perception and signaling
Rs009100	R1	4763896	4764933	AT1G25560	TEM1, EDF1	0.88	2e-32	Negative	LD [no data under SD]	Photoperiodism, light perception and signaling
Rs009440	R1	4967903	4969461	AT3G26744	ICE1, SCRM	0.89	1e-58	Negative	SD and LD	Vernalization
Rs012490	R1	6426811	6431824	AT1G15750	TPL	0.91	0	Negative	LD [no data under SD]	Aging， Photoperiod
Rs012590	R1	6333424	6334859	AT1G15550	GA3OX1	0.88	0	Positive	LD [no data under SD]	Hormones
Rs012860	R1	6917030	6921045	AT1G78580	TPS1	0.8	1e-69	Positive	SD and LD	Sugar
Rs012870	R1	6911333	6915434	AT1G78580	TPS1	0.8	7e-71	Positive	SD and LD	Sugar
Rs015190	R1	7556851	7560583	AT1G18450	ARP4	0.9	0	Negative	LD [no data under SD]	Autonomous pathway
Rs015210	R1	7541044	7549605	AT1G18450	ARP4	0.9	0	Negative	LD [no data under SD]	Autonomous pathway
Rs018140	R1	9847447	9849522	AT5G06170	SUC9	0.82	5e-24	Negative	SD only	Sugar
Rs018160	R1	9865102	9866328	AT5G06170	SUC9	0.82	5e-24	Negative	SD only	Sugar
Rs018220	R1	9926576	9931237	AT1G22770	GI	0.92	0	Positive	LD only	Circadian Clock/Photoperiod
Rs018730	R1	11082499	11083735	AT2G34720	NF-YA4	0.86	6e-37	Negative	LD only	Photoperiodism, light perception and signaling
Rs020170	R1	11128303	11130598	AT1G26830	CUL3A	0.88	0	Positive	LD [no data under SD]	Vernalization
Rs020730	R1	11577680	11582245	AT1G25540	PFT1, MED25	0.89	0	Positive	SD and LD	Photoperiodism, light perception and signaling
Rs020740	R1	11553600	11554739	AT1G25560	TEM1, EDF1	0.87	1e-67	Negative	LD [no data under SD]	Photoperiodism, light perception and signaling
Rs021600	R1	11951903	11954149	AT2G45650	AGL6	0.86	1e-29	Positive	SD and LD	Autonomous pathway
Rs022250	R1	12715845	12717517	AT1G28520	VOZ1	0.87	0	Positive	LD only	Photoperiodism, light perception and signaling
Rs022830	R1	12904347	12904874	AT2G34140	CDF4	0.9	3e-72	Negative	LD only	Photoperiodism, light perception and signaling
Rs023230	R1	13531883	13533834	AT2G34555	GA2ox3	0.8	2e-31	Negative	SD and LD	Hormones
Rs024380	R1	14420852	14424522	AT2G34880	JMJ15, MEE27	0.85	E-117	Negative	SD and LD	Autonomous pathway
Rs024860	R1	14144212	14146023	AT2G34720	NF-YA4	0.9	5e-22	Negative	LD only	Photoperiodism, light perception and signaling
Rs025730	R1	15018785	15022480	AT1G32230	RCD1	0.87	E-114	Negative	SD and LD	Autonomous pathway
Rs036620	R1	23736058	23737670	AT1G51140	FBH3, AKS1, BHLH122	0.88	E-150	Positive	SD and LD	Photoperiodism, light perception and signaling
Rs037130	R1	24058393	24060095	AT1G51450	ASH2R, TRO	0.87	0	Negative	LD [no data under SD]	Autonomous pathway
Rs038180	R1	24836741	24837549	AT1G52740	HTA9	0.9	E-139	Negative	SD and LD	Autonomous pathway
Rs038610	R1	25111285	25112647	AT1G53160	SPL4	0.9	1e-74	Positive	LD [no data under SD]	Aging， Photoperiod，Hormones
Rs039690	R1	25835830	25844630	AT1G55325	MED13, GCT, MAB2	0.9	0	Positive	LD only	Autonomous pathway
Rs040470	R2	43619046	43619851	AT2G21660	GRP7, CCR2	0.87	4e-47	Positive	SD and LD	Autonomous pathway
Rs041040	R2	42813495	42815797	AT4G37280	MRG1	0.89	0	Positive	LD only	Autonomous pathway
Rs041710	R2	43212035	43215574	AT2G22630	AGL17	0.89	1e-53	Positive	SD only	Photoperiodism, light perception and signaling
Rs041820	R2	43297285	43298330	AT4G40060	HB16, ATHB16	0.85	E-107	Negative	LD only	Photoperiodism, light perception and signaling
Rs042370	R2	42122187	42125583	AT4G35900	FD	0.88	3e-30	Positive	LD only	Photoperiodism, light perception and signaling
Rs042390	R2	42131977	42133112	AT4G35900	FD	0.92	2e-53	Positive	LD only	Photoperiodism, light perception and signaling
Rs043600	R2	42749255	42751636	AT4G36920	AP2	0.9	0	Negative	SD and LD	Flower development and meristem identity
Rs044280	R2	41911448	41913599	AT2G17290	CPK6	0.86	0	Positive	LD [no data under SD]	Photoperiodism, light perception and signaling
Rs044800	R2	41525813	41527296	AT4G34530	CIB1	0.89	E-121	Positive	LD [no data under SD]	Photoperiodism, light perception and signaling
Rs045440	R2	40927802	40930363	AT4G32980	ATH1	0.9	0	Negative	SD only	Hormones
Rs047130	R2	40017927	40022327	AT4G31120	SKB1, PRMT5	0.92	E-180	Positive	SD and LD	Autonomous pathway
Rs048300	R2	39344294	39345424	AT4G29830	VIP3, SKI8	0.91	0	Negative	SD and LD	Autonomous pathway
Rs048390	R2	39314090	39317285	AT2G19520	FVE, MSI4	0.87	E-131	Positive	SD and LD	Autonomous pathway
Rs049910	R2	37179260	37180704	AT4G25420	GA20ox1	0.87	0	Positive	SD and LD	Hormones
Rs050320	R2	33437181	33440705	AT4G18130	PHYE	0.87	0	Negative	SD only	Photoperiodism, light perception and signaling
Rs052370	R2	34943494	34943973	AT4G21200	GA2ox8	0.87	3e-81	Negative	SD and LD	Hormones
Rs052900	R2	34728537	34733277	AT4G20400	JMJ14, PKDM7B, JMJ4	0.89	0	Negative	SD and LD	Autonomous pathway
Rs053320	R2	34479139	34482167	AT1G80070	PRP8, SUS2, EMB33	0.91	0	Positive	LD [no data under SD]	Autonomous pathway
Rs054070	R2	23938030	23941668	AT5G57380	VIN3	0.84	E-110	Positive	SD and LD	Vernalization
Rs054720	R2	35454428	35455808	AT4G22140	EBS	0.89	0	Negative	SD and LD	Photoperiodism, light perception and signaling
Rs055380	R2	35811875	35813147	AT4G22950	AGL19	0.88	2e-86	Positive	SD and LD	Vernalization
Rs055540	R2	35991881	35994749	AT4G23100	CAD2, RML1, GSH1	0.9	0	Positive	LD [no data under SD]	Autonomous pathway
Rs056630	R2	36769544	36772219	AT4G24540	AGL24	0.89	0	Positive	SD and LD	Flower development and meristem identity Flowering time integrator
Rs056700	R2	36806757	36810294	AT4G24620	PGI1	0.9	0	Positive	SD only	Sugar
Rs058770	R2	37706821	37710354	AT4G26440	WRKY34, MSP3	0.87	E-105	Negative	LD [no data under SD]	Vernalization
Rs060320	R2	38520888	38522303	AT4G28190	ULT1	0.9	0	Positive	SD only	Flower development and meristem identity
Rs061670	R2	32446422	32453737	AT4G16280	FCA	0.87	0	Positive	SD and LD	Ambient temperature General
Rs064570	R2	30434921	30436137	AT5G49020	PRMT4A	0.87	2e-48	Positive	SD and LD	Autonomous pathway
Rs066200	R2	29564904	29566190	AT5G12841	NF-YA1, HAP2B	0.9	E-119	Negative	LD only	Photoperiodism, light perception and signaling
Rs066320	R2	29476298	29478551	AT1G50700	CPK33	0.8	2e-26	Positive	LD [no data under SD]	Photoperiodism, light perception and signaling
Rs066730	R2	29253668	29257110	AT5G11530	EMF1	0.88	3e-81	Negative	SD and LD	Autonomous pathway
Rs067530	R2	28801464	28805351	AT5G10140	FLC, AGL25, FLF	0.88	E-159	Negative	SD and LD	Flowering time integrator
Rs068150	R2	28525911	28531892	AT1G15750	TPL	0.8	7e-22	Negative	LD [no data under SD]	Aging， Photoperiod
Rs069110	R2	27150725	27152242	AT5G02810	PRR7	0.87	0	Positive	LD only	Circadian Clock/Photoperiod
Rs069690	R2	3711102	3716617	AT1G72390	PHL	0.86	0	Positive	LD only	Photoperiodism, light perception and signaling
Rs072470	R2	21169940	21171747	AT3G44110	ATJ3	0.84	E-151	Positive	SD and LD	Autonomous pathway
Rs073730	R2	18825996	18828002	AT5G37260	RVE2, CIR1	0.82	7e-22	Negative	LD [no data under SD]	Circadian Clock/Photoperiod
Rs074900	R2	28031441	28032910	AT5G07200	GA20OX3	0.89	0	Positive	SD and LD	Hormones
Rs075140	R2	27912395	27920747	AT5G06600	UBP12	0.92	0	Negative	SD and LD	Autonomous pathway
Rs075900	R2	25226805	25228564	AT1G04870	ATPRMT10	0.87	0	Positive	SD and LD	Autonomous pathway
Rs077560	R2	23740133	23741239	AT5G57660	COL5	0.85	6e-69	Positive	SD only	Photoperiodism, light perception and signaling
Rs077850	R2	23431856	23434015	AT5G58230	MSI1	0.85	0	Positive	SD and LD	Autonomous pathway
Rs079150	R2	22478216	22502032	AT5G60120	TOE2	0.9	E-144	Negative	LD [no data under SD]	Aging， Photoperiod
Rs079300	R2	22382302	22387570	AT5G60410	SIZ1	0.89	0	Negative	SD and LD	Autonomous pathway
Rs080930	R2	15860252	15862527	AT3G46510	PUB13	0.87	0	Positive	LD only	Autonomous pathway
Rs085060	R2	16196582	16197451	AT3G46640	LUX, PCL1	0.84	1e-60	Negative	SD and LD	Circadian Clock/Photoperiod
Rs088510	R2	13328163	13332310	AT4G02560	LD	0.91	0	Positive	SD and LD	Autonomous pathway
Rs089140	R2	12333461	12335292	AT1G50700	CPK33	0.8	2e-29	Positive	LD [no data under SD]	Photoperiodism, light perception and signaling
Rs090180	R2	11442888	11445182	AT5G51230	EMF2, CYR1	0.88	1e-37	Negative	SD and LD	Autonomous pathway
Rs092510	R2	10472001	10473401	AT5G51810	GA20ox2	0.87	0	Positive	SD only	Hormones
Rs094390	R2	9128311	9130448	AT1G65480	FT	0.88	E-150	Positive	SD and LD	Flowering time integrator
Rs094860	R2	8444132	8445667	AT1G66650	RGL1	0.85	E-122	Negative	LD [no data under SD]	Photoperiodism, light perception and signaling
Rs097160	R2	6236659	6237684	AT1G68840	TEM2, RAV2	0.84	E-116	Negative	LD [no data under SD]	Ambient temperature， Photoperiod
Rs097300	R2	6080707	6082588	AT1G26260	CIB5	0.88	4e-52	Positive	LD [no data under SD]	Photoperiodism, light perception and signaling
Rs097510	R2	5936961	5939071	AT1G69120	AP1	0.92	0	0	None	Flower development and meristem identity
Rs099020	R2	4144967	4146690	AT5G06170	SUC9	0.82	2e-38	Negative	SD only	Sugar
Rs099920	R2	1639780	1646999	AT1G77300	EFS, SDG8	0.86	0	Negative	SD and LD	Autonomous pathway
Rs100960	R2	2755057	2756572	AT3G28910	MYB30	0.84	3e-21	Positive	SD and LD	Autonomous pathway
Rs101250	R2	2582908	2584753	AT1G75060	AFR1	0.9	3e-82	Negative	SD and LD	Photoperiodism, light perception and signaling
Rs102910	R2	676674	678228	AT1G79430	APL, WDY, FE	0.9	9e-74	Positive	LD only	Photoperiodism, light perception and signaling
Rs103440	R2	280484	282019	AT1G80340	GA3OX2	0.87	E-159	Positive	LD [no data under SD]	Hormones
Rs104140	R2	16828335	16828661	AT1G62830	LDL1	0.85	5e-25	Positive	SD [no data under LD]	Autonomous pathway
Rs534260	R2	10501677	10509917	AT5G51230	EMF2, CYR1	0.87	0	Negative	SD and LD	Autonomous pathway
Rs570400	R2	1012769	1014452	AT1G78440	GA2ox1	0.88	E-175	Negative	SD and LD	Hormones
Rs599420	R2	11430312	11432608	AT5G51230	EMF2, CYR1	0.88	1e-37	Negative	SD and LD	Autonomous pathway
Rs110920	R3	4190444	4193701	AT4G10710	SPT16	0.88	0	Negative	SD and LD	Autonomous pathway
Rs111080	R3	4441576	4444125	AT4G10180	DET1, FUS2	0.91	0	Negative	SD only	Autonomous pathway， Photoperiod
Rs111600	R3	4802383	4804926	AT2G17290	CPK6	0.85	3e-22	Positive	LD [no data under SD]	Photoperiodism, light perception and signaling
Rs113790	R3	11505540	11513735	AT2G46020	BRM, CHR2	0.93	0	Negative	SD and LD	Autonomous pathway
Rs113920	R3	11632146	11634672	AT2G45660	SOC1, AGL20	0.93	0	Positive	SD and LD	Flowering time integrator
Rs114290	R3	10248240	10248713	AT5G47640	NF-YB2, HAP3B	0.86	3e-23	Positive	LD only	Photoperiodism, light perception and signaling
Rs118700	R3	9704876	9707003	AT2G28550	TOE1, RAP2.7	0.87	E-140	Negative	SD and LD	Aging， Photoperiod
Rs118750	R3	9720965	9723093	AT2G28550	TOE1, RAP2.7	0.87	E-140	Negative	SD and LD	Aging， Photoperiod
Rs119200	R3	15769944	15771142	AT2G38880	NF-YB1, HAP3A	0.89	2e-88	Negative	LD only	Photoperiodism, light perception and signaling
Rs119270	R3	15815562	15816201	AT2G38810	HTA8	0.86	3e-81	Negative	SD and LD	Autonomous pathway
Rs120350	R3	16555404	16556501	AT2G37630	AS1	0.92	E-161	Positive	SD only	Photoperiodism, light perception and signaling
Rs121990	R3	11402537	11404662	AT2G46340	SPA1	0.87	3e-36	Negative	SD only	Photoperiodism, light perception and signaling
Rs122760	R3	11677802	11679556	AT2G45650	AGL6	0.88	0	Positive	SD and LD	Autonomous pathway
Rs124130	R3	12344931	12347490	AT2G44150	SDG7, ASSH3	0.85	E-145	Negative	SD [no data under LD]	Vernalization
Rs124430	R3	12185700	12187066	AT2G44680	CKB4	0.89	0	Positive	SD only	Circadian Clock/Photoperiod
Rs124980	R3	13088728	13090240	AT2G43010	PIF4	0.88	E-112	Positive	SD only	Ambient temperature
Rs126930	R3	14935126	14935473	AT2G40080	ELF4	0.86	9e-81	Negative	SD and LD	Circadian Clock Photoperiodism, light perception and signaling
Rs128850	R3	17746538	17747815	AT1G80340	GA3OX2	0.81	7e-47	Positive	LD [no data under SD]	Hormones
Rs128860	R3	17745875	17746285	AT1G80340	GA3OX2	0.87	E-102	Positive	LD [no data under SD]	Hormones
Rs129250	R3	18109704	18111328	AT2G33835	FES1	0.82	2e-73	Negative	SD and LD	Vernalization
Rs131650	R3	19793270	19794709	AT2G30140	UGT87A2	0.85	E-123	Positive	SD and LD	Autonomous pathway
Rs134890	R3	22032186	22034324	AT4G26440	WRKY34, MSP3	0.8	1e-31	Negative	LD [no data under SD]	Vernalization
Rs135740	R3	22405074	22407762	AT5G57380	VIN3	0.86	E-156	Positive	SD and LD	Vernalization
Rs136140	R3	22660669	22662398	AT5G58230	MSI1	0.88	0	Positive	SD and LD	Autonomous pathway
Rs136320	R3	22661147	22662398	AT5G58230	MSI1	0.88	0	Positive	SD and LD	Autonomous pathway
Rs136460	R3	22799561	22800258	AT5G37055	SEF, SWC6	0.88	E-145	Negative	SD and LD	Autonomous pathway
Rs138100	R3	23740426	23742411	AT3G44110	ATJ3	0.82	0	Positive	SD and LD	Autonomous pathway
Rs138380	R3	23892589	23896140	AT3G43190	SUS4	0.84	0	Positive	SD and LD	Sugar
Rs140300	R3	24744506	24746239	AT5G37260	RVE2, CIR1	0.86	7e-25	Negative	LD [no data under SD]	Circadian Clock/Photoperiod
Rs141120	R3	25160567	25162568	AT2G45650	AGL6	0.85	5e-35	Positive	SD and LD	Autonomous pathway
Rs141320	R3	25391594	25393599	AT2G45650	AGL6	0.85	5e-35	Positive	SD and LD	Autonomous pathway
Rs142310	R3	25844675	25846334	AT5G14170	BAF60, CHC1	0.88	0	Positive	LD only	Autonomous pathway
Rs142560	R3	25969204	25970865	AT5G13790	AGL15	0.83	1e-63	Negative	SD and LD	Photoperiodism, light perception and signaling
Rs142680	R3	26040757	26041471	AT5G13480	FY	0.89	5e-83	Positive	SD and LD	Autonomous pathway
Rs142690	R3	26047440	26051767	AT5G13480	FY	0.91	0	Positive	SD and LD	Autonomous pathway
Rs143030	R3	26283964	26285285	AT5G12842	NF-YA1, HAP2B	0.86	4e-51	Negative	LD only	Photoperiodism, light perception and signaling
Rs143230	R3	26413916	26415907	AT1G50700	CPK33	0.82	2e-23	Positive	LD [no data under SD]	Photoperiodism, light perception and signaling
Rs144350	R3	27010966	27014000	AT5G10140	FLC, AGL25, FLF	0.92	E-121	Negative	SD and LD	Flowering time integrator
Rs145600	R3	27582768	27584109	AT5G07200	GA20OX3	0.89	0	Positive	SD and LD	Hormones
Rs145650	R3	27582762	27584109	AT5G07200	GA20OX3	0.89	0	Positive	SD and LD	Hormones
Rs146850	R3	28189941	28192286	AT2G17290	CPK6	0.8	2e-33	Positive	LD [no data under SD]	Photoperiodism, light perception and signaling
Rs550550	R3	508703	510651	AT4G00830	LIF2	0.9	0	Negative	SD and LD	Autonomous pathway
Rs601630	R3	27601766	27603107	AT5G07200	GA20OX3	0.89	0	Positive	SD and LD	Hormones
Rs601670	R3	27601760	27603107	AT5G07200	GA20OX3	0.89	0	Positive	SD and LD	Hormones
Rs148610	R4	16002	18824	AT2G17290	CPK6	0.83	2e-91	Positive	LD [no data under SD]	Photoperiodism, light perception and signaling
Rs149640	R4	219833	221243	AT4G38960	BBX19	0.89	E-166	Negative	LD [no data under SD]	Photoperiodism, light perception and signaling
Rs150090	R4	827706	829839	AT4G36920	AP2	0.88	0	Negative	SD and LD	Flower development and meristem identity
Rs150720	R4	1223104	1224147	AT4G35900	FD	0.89	1e-41	Positive	LD only	Photoperiodism, light perception and signaling
Rs151630	R4	1445819	1448136	AT2G17290	CPK6	0.85	0	Positive	LD [no data under SD]	Photoperiodism, light perception and signaling
Rs152320	R4	2111931	2113570	AT4G32980	ATH1	0.9	0	Negative	SD only	Hormones
Rs152680	R4	1741519	1745035	AT3G57230	AGL16	0.89	0	Negative	LD only	Autonomous pathway
Rs153950	R4	2676443	2680852	AT4G31120	SKB1, PRMT5	0.9	0	Positive	SD and LD	Autonomous pathway
Rs155970	R4	3828804	3830276	AT4G28190	ULT1	0.89	0	Positive	SD only	Flower development and meristem identity
Rs156410	R4	4054689	4058747	AT1G78580	TPS1	0.81	8e-49	Positive	SD and LD	Sugar
Rs156880	R4	4294603	4296467	AT4G26440	WRKY34, MSP3	0.84	E-128	Negative	LD [no data under SD]	Vernalization
Rs156910	R4	4309072	4310929	AT4G26440	WRKY34, MSP3	0.84	E-122	Negative	LD [no data under SD]	Vernalization
Rs157440	R4	4617142	4618592	AT4G25420	GA20ox1	0.91	0	Positive	SD and LD	Hormones
Rs158260	R4	5075775	5079034	AT4G24620	PGI1	0.89	0	Positive	SD only	Sugar
Rs159400	R4	5730765	5731481	AT4G23100	CAD2, RML1, GSH1	0.79	4e-31	Positive	LD [no data under SD]	Autonomous pathway
Rs159420	R4	5728950	5729981	AT4G23100	CAD2, RML1, GSH1	0.79	4e-28	Positive	LD [no data under SD]	Autonomous pathway
Rs159430	R4	5746367	5747083	AT4G23100	CAD2, RML1, GSH1	0.79	4e-31	Positive	LD [no data under SD]	Autonomous pathway
Rs159580	R4	5851798	5853261	AT4G22950	AGL19	0.86	E-120	Positive	SD and LD	Vernalization
Rs159630	R4	5882291	5883754	AT4G22950	AGL19	0.86	E-120	Positive	SD and LD	Vernalization
Rs160220	R4	6193541	6195127	AT4G22140	EBS	0.9	0	Negative	SD and LD	Photoperiodism, light perception and signaling
Rs161090	R4	6661715	6662376	AT4G21200	GA2ox8	0.91	0	Negative	SD and LD	Hormones
Rs164100	R4	8493082	8495874	AT4G15880	ESD4	0.88	0	Negative	SD and LD	Autonomous pathway
Rs165500	R4	8519610	8522390	AT4G15880	ESD4	0.88	0	Negative	SD and LD	Autonomous pathway
Rs166380	R4	9969328	9971570	AT5G61380	TOC1	0.92	0	Negative	SD only	Circadian Clock/Photoperiod
Rs167350	R4	10347801	10349095	AT1G55325	MED13, GCT, MAB2	0.91	1e-29	Positive	LD only	Autonomous pathway
Rs167600	R4	10199334	10202163	AT5G23150	HUA2	0.88	0	Negative	SD and LD	Autonomous pathway
Rs167730	R4	10196711	10202163	AT5G23150	HUA2	0.86	0	Negative	SD and LD	Autonomous pathway
Rs168110	R4	10775757	10778050	AT5G24470	PRR5	0.88	E-145	Positive	LD only	Circadian Clock/Photoperiod
Rs168700	R4	10987256	10987588	AT5G24860	FPF1	0.92	E-124	Positive	SD and LD	Hormones
Rs170080	R4	11981312	11982923	AT5G27320	GID1C	0.89	0	Positive	SD and LD	Hormones
Rs170920	R4	12212866	12214381	AT1G78440	GA2ox1	0.86	E-146	Negative	SD and LD	Hormones
Rs172830	R4	13752276	13753655	AT3G07650	COL9	0.85	3e-34	Negative	LD only	Photoperiodism, light perception and signaling
Rs172840	R4	13742027	13743398	AT3G07650	COL9	0.85	3e-34	Negative	LD only	Photoperiodism, light perception and signaling
Rs172860	R4	13720836	13723191	AT5G48300	ADG1, APS1	0.89	0	Positive	SD and LD	Sugar
Rs172880	R4	13714512	13715165	AT5G48300	ADG1, APS1	0.93	E-160	Positive	SD and LD	Sugar
Rs173030	R4	13638539	13640889	AT5G48560	CIB2	0.94	E-147	Positive	LD [no data under SD]	Photoperiodism, light perception and signaling
Rs173280	R4	13537791	13538303	AT5G48890	LATE	0.84	E-103	Negative	LD [no data under SD]	Photoperiodism, light perception and signaling
Rs173940	R4	14286066	14288612	AT3G01090	AKIN10, SNRK1.1	0.8	1e-46	Negative	LD [no data under SD]	Sugar
Rs174250	R4	14567528	14571032	AT3G28730	SSRP1, HMG, NFD	0.88	0	Negative	SD and LD	Autonomous pathway
Rs175970	R4	15530425	15532216	AT3G26744	ICE1, SCRM	91%)	0	Negative	SD and LD	Vernalization
Rs176740	R4	16050954	16051997	AT1G25560	TEM1, EDF1	0.85	2e-28	Negative	LD [no data under SD]	Photoperiodism, light perception and signaling
Rs176930	R4	16213117	16214151	AT1G25560	TEM1, EDF1	0.85	4e-30	Negative	LD [no data under SD]	Photoperiodism, light perception and signaling
Rs178070	R4	16691562	16694424	AT2G03500	EFM	0.86	0	Negative	SD and LD	Ambient temperature
Rs178660	R4	17019352	17020261	AT2G02760	UBC2	0.92	0	Negative	SD and LD	Autonomous pathway
Rs179530	R4	17734690	17736416	AT2G01570	RGA1	0.87	0	Negative	SD only	Hormones
Rs182180	R4	19660219	19662123	AT5G45600	YAF9A, TAF14B, GAS41	0.89	0	Negative	SD and LD	Autonomous pathway
Rs182190	R4	19654100	19654629	AT5G45600	YAF9A, TAF14B, GAS41	0.91	E-118	Negative	SD and LD	Autonomous pathway
Rs184490	R4	21571038	21572919	AT5G44190	GLK2	0.88	1e-91	Negative	SD and LD	Autonomous pathway
Rs184550	R4	21634945	21637243	AT5G44160	IDD8, NUC	0.89	0	Positive	SD and LD	Sugar
Rs188170	R4	27552242	27553996	AT5G39660	CDF2	0.87	E-150	Negative	SD and LD	Photoperiodism, light perception and signaling
Rs189450	R4	28393781	28396820	AT5G40490	HLP1	0.89	0	Positive	SD and LD	Autonomous pathway
Rs191890	R4	30573312	30573944	AT4G38680	CSP2, GRP2	0.84	2e-37	Negative	SD [no data under LD]	Autonomous pathway
Rs191900	R4	30592499	30594217	AT2G21070	FIO1	0.85	2e-69	Negative	SD and LD	Circadian Clock/Photoperiod
Rs192490	R4	31580806	31583283	AT2G22540	SVP	0.88	0	Negative	SD and LD	Flowering time integrator
Rs192560	R4	31543455	31545935	AT2G22540	SVP	0.87	0	Negative	SD and LD	Flowering time integrator
Rs192750	R4	31428980	31430071	AT4G40060	HB16, ATHB16	0.85	3e-61	Negative	LD only	Photoperiodism, light perception and signaling
Rs192830	R4	31373674	31375284	AT2G22370	MED18	0.91	6e-62	Positive	SD and LD	Autonomous pathway
Rs192870	R4	31360458	31362723	AT2G22370	MED18	0.88	0	Positive	SD and LD	Autonomous pathway
Rs193470	R4	30992275	30993065	AT2G21660	GRP7, CCR2	0.83	3e-94	Positive	SD and LD	Autonomous pathway
Rs193800	R4	32202211	32206534	AT2G23380	CLF, SDG1	0.91	0	Negative	SD and LD	Autonomous pathway， Vernalization
Rs196130	R4	36509405	36509907	AT1G80070	PRP8, SUS2, EMB33	0.88	2e-59	Positive	LD [no data under SD]	Autonomous pathway
Rs196270	R4	33383253	33385670	AT2G25930	ELF3	0.89	4e-84	Negative	SD and LD	Circadian Clock/Photoperiod
Rs198140	R4	34950822	34956000	AT2G28830	PUB12	0.82	E-107	Positive	LD [no data under SD]	Autonomous pathway
Rs199990	R4	36185782	36186387	AT2G32950	ATX1, SDG27	0.9	4e-91	Negative	SD and LD	Photoperiodism, light perception and signaling
Rs200000	R4	36188465	36190109	AT2G32950	ATX1, SDG27	0.9	0	Negative	SD and LD	Photoperiodism, light perception and signaling
Rs200120	R4	36243449	36244421	AT1G06040	STO	0.82	5e-47	Positive	SD only	Photoperiodism, light perception and signaling
Rs201360	R4	37341586	37342093	AT2G33810	SPL3	0.9	1e-77	Positive	SD and LD	Aging， Photoperiod，Hormones
Rs201480	R4	37432850	37433353	AT2G34140	CDF4	0.85	4e-84	Negative	LD only	Photoperiodism, light perception and signaling
Rs201880	R4	37673209	37676467	AT2G34880	JMJ15, MEE27	0.81	1e-50	Negative	SD and LD	Autonomous pathway
Rs202110	R4	37789826	37791987	AT2G35510	SRO1	0.83	E-122	Positive	SD only	Autonomous pathway
Rs203040	R4	39905739	39910181	AT2G39810	ESD6, HOS1	0.89	0	Positive	SD and LD	Photoperiodism, light perception and signaling
Rs207950	R4	40107562	40109327	AT2G42280	FBH4, AKS3	0.92	E-146	Positive	SD and LD	Photoperiodism, light perception and signaling
Rs208040	R4	40019104	40021343	AT2G42200	SPL9	0.88	0	Positive	SD (multiple mutant)	Aging
Rs208130	R4	40316014	40318209	AT2G42200	SPL9	0.88	0	Positive	SD (multiple mutant)	Aging
Rs209450	R4	41133436	41134143	AT2G42400	VOZ2	0.87	E-124	Positive	LD only	Photoperiodism, light perception and signaling
Rs210390	R4	42236547	42241212	AT2G44950	HUB1	0.88	0	Negative	SD and LD	Autonomous pathway
Rs210580	R4	42473708	42476107	AT2G45660	SOC1, AGL20	0.93	0	Positive	SD and LD	Flowering time integrator
Rs210730	R4	42404579	42405517	AT2G45430	AHL22	0.89	0	Negative	SD and LD	Autonomous pathway
Rs211360	R4	43066622	43068874	AT2G46790	PRR9	0.87	E-156	Positive	SD and LD	Circadian Clock/Photoperiod
Rs211430	R4	43118863	43121115	AT2G46790	PRR9	0.87	E-156	Positive	SD and LD	Circadian Clock/Photoperiod
Rs211520	R4	43149786	43152038	AT2G46790	PRR9	0.87	E-156	Positive	SD and LD	Circadian Clock/Photoperiod
Rs212250	R4	42747384	42755662	AT2G46020	BRM, CHR2	0.89	0	Negative	SD and LD	Autonomous pathway
Rs216600	R4	48217436	48218701	AT3G57920	SPL15	0.86	3e-89	Positive	SD [no data under LD]	Aging
Rs216820	R4	48639376	48641466	AT3G59060	PIF5, PIL6	0.86	E-149	Positive	MD (12h light/ 12h dark) [no data under SD or LD]	Ambient temperature
Rs217870	R4	49292984	49297138	AT2G45650	AGL6	0.84	3e-27	Positive	SD and LD	Autonomous pathway
Rs218880	R4	49898901	49900165	AT3G63010	GID1B	0.88	0	Positive	SD and LD	Hormones
Rs218940	R4	49918355	49925141	AT2G48160	HULK2	0.87	E-173	Positive	LD [no data under SD]	Autonomous pathway
Rs507920	R4	47536836	47537928	AT3G54560	HTA11	0.87	E-114	Negative	SD and LD	Autonomous pathway
Rs557540	R4	24963029	24963637	AT5G61380	TOC1	0.87	1e-22	Negative	SD only	Circadian Clock/Photoperiod
Rs601920	R4	35496	38318	AT2G17290	CPK6	0.83	2e-91	Positive	LD [no data under SD]	Photoperiodism, light perception and signaling
Rs602550	R4	5744552	5745583	AT4G23100	CAD2, RML1, GSH1	0.79	4e-28	Positive	LD [no data under SD]	Autonomous pathway
Rs603080	R4	10241134	10243963	AT5G23150	HUA2	0.88	0	Negative	SD and LD	Autonomous pathway
Rs219630	R5	283541	285905	AT3G01090	AKIN10, SNRK1.1	0.89	0	Negative	LD [no data under SD]	Sugar
Rs220000	R5	441679	443734	AT2G45650	AGL6	0.85	2e-34	Positive	SD and LD	Autonomous pathway
Rs220460	R5	916848	918476	AT3G03450	RGL2	0.83	E-172	Negative	LD [no data under SD]	Hormones
Rs221150	R5	1178815	1180165	AT1G78580	TPS1	0.84	2e-28	Positive	SD and LD	Sugar
Rs221160	R5	1169804	1172302	AT3G04030	MYR2	0.92	0	Negative	SD and LD	Photoperiodism, light perception and signaling
Rs221810	R5	1751276	1752658	AT3G05120	GID1A	0.84	E-154	Positive	SD and LD	Hormones
Rs222470	R5	2496980	2499983	AT5G49020	PRMT4A	0.87	0	Positive	SD and LD	Autonomous pathway
Rs223700	R5	2748106	2751078	AT5G49020	PRMT4A	0.87	0	Positive	SD and LD	Autonomous pathway
Rs224060	R5	2909964	2911990	AT5G48560	CIB2	0.88	1e-70	Positive	LD [no data under SD]	Photoperiodism, light perception and signaling
Rs224450	R5	3119876	3121244	AT3G07650	COL9	0.9	E-146	Negative	LD only	Photoperiodism, light perception and signaling
Rs227590	R5	5114386	5116101	AT3G11910	UBP13	0.89	0	Negative	SD and LD	Autonomous pathway
Rs228220	R5	5430599	5431771	AT1G79430	APL, WDY, FE	0.83	4e-33	Positive	LD only	Photoperiodism, light perception and signaling
Rs228320	R5	5463562	5471729	AT3G12810	PIE1	0.89	0	Negative	SD and LD	Autonomous pathway
Rs228340	R5	5478185	5486352	AT3G12810	PIE1	0.89	0	Negative	SD and LD	Autonomous pathway
Rs230960	R5	7026467	7027094	AT3G15270	SPL5	0.9	0	Positive	LD [no data under SD]	Aging， Photoperiod，Hormones
Rs231040	R5	7074558	7077693	AT3G15354	SPA3	0.92	0	Negative	SD only	Photoperiodism, light perception and signaling
Rs231840	R5	7473296	7473802	AT5G47640	NF-YB2, HAP3B	0.84	4e-56	Positive	LD only	Photoperiodism, light perception and signaling
Rs232420	R5	7954792	7960157	AT1G15750	TPL	0.8	3e-24	Negative	LD [no data under SD]	Aging， Photoperiod
Rs232520	R5	8032215	8036119	AT2G18790	PHYB	0.87	0	Negative	SD and LD	Photoperiodism, light perception and signaling
Rs234830	R5	9301175	9302687	AT3G18990	VRN1	0.89	E-176	Positive	SD and LD	Vernalization
Rs236670	R5	10663218	10665790	AT3G20740	FIE1, FIS3	0.85	0	Negative	LD [no data under SD]	Autonomous pathway
Rs236680	R5	10666582	10668905	AT3G20740	FIE1, FIS3	0.87	0	Negative	LD [no data under SD]	Autonomous pathway
Rs236690	R5	10687807	10689329	AT3G20740	FIE1, FIS3	0.81	3e-80	Negative	LD [no data under SD]	Autonomous pathway
Rs236740	R5	10731664	10733622	AT4G20400	JMJ14, PKDM7B, JMJ4	0.87	0	Negative	SD and LD	Autonomous pathway
Rs238090	R5	11887624	11893463	AT3G22380	TIC	0.87	0	Negative	LD only	Circadian Clock/Photoperiod
Rs238310	R5	12061342	12062734	AT3G22590	PHP, CDC73	0.91	0	Negative	SD and LD	Vernalization
Rs241200	R5	14241551	14243501	AT3G24440	VIL1, VRN5	0.81	E-115	Positive	SD only	Vernalization
Rs241240	R5	14282599	14283775	AT3G24440	VIL1, VRN5	0.8	3e-29	Positive	SD only	Vernalization
Rs242280	R5	17866885	17867415	AT2G34140	CDF4	0.86	4e-53	Negative	LD only	Photoperiodism, light perception and signaling
Rs243050	R5	15396326	15402832	AT5G48300	ADG1, APS1	0.83	1e-83	Positive	SD and LD	Sugar
Rs243140	R5	15446448	15448148	AT5G48300	ADG1, APS1	0.82	E-173	Positive	SD and LD	Sugar
Rs246480	R5	18301980	18302513	AT4G38680	CSP2, GRP2	0.81	2e-27	Negative	SD [no data under LD]	Autonomous pathway
Rs249380	R5	21367341	21368948	AT1G10120	CIB4	0.9	E-168	Positive	LD [no data under SD]	Photoperiodism, light perception and signaling
Rs252950	R5	22966517	22968062	AT1G35460	FBH1	0.91	2e-92	Positive	SD and LD	Photoperiodism, light perception and signaling
Rs253890	R5	24178922	24179862	AT3G54560	HTA11	0.86	4e-36	Negative	SD and LD	Autonomous pathway
Rs254150	R5	23971098	23973122	AT1G02740	MRG2	0.85	E-122	Positive	LD only	Autonomous pathway
Rs255320	R5	25281332	25287131	AT1G05830	ATX2	0.9	0	Negative	SD and LD	Autonomous pathway
Rs255660	R5	25387156	25388077	AT1G06040	STO	0.89	E-105	Positive	SD only	Photoperiodism, light perception and signaling
Rs257830	R5	26823422	26824668	AT5G47640	NF-YB2, HAP3B	0.84	9e-39	Positive	LD only	Photoperiodism, light perception and signaling
Rs258440	R5	27287309	27301042	AT3G43920	DCL3	0.88	0	Positive	SD and LD	Autonomous pathway
Rs258450	R5	27295166	27301042	AT3G43920	DCL3	0.88	0	Positive	SD and LD	Autonomous pathway
Rs258470	R5	27319357	27321047	AT3G44110	ATJ3	0.88	0	Positive	SD and LD	Autonomous pathway
Rs259820	R5	28080452	28082638	AT3G54500	LNK2	0.89	E-129	Positive	LD only	Circadian Clock/Photoperiod
Rs259870	R5	28103156	28103855	AT3G54560	HTA11	0.87	E-110	Negative	SD and LD	Autonomous pathway
Rs260480	R5	28403858	28406959	AT3G54990	SMZ	0.87	0	Negative	SD and LD	Aging， Photoperiod
Rs262550	R5	29767774	29774989	AT3G57300	INO80	0.88	0	Positive	SD and LD	Autonomous pathway
Rs262650	R5	29821792	29829008	AT3G57300	INO80	0.86	0	Positive	SD and LD	Autonomous pathway
Rs262750	R5	29875761	29877422	AT3G57390	AGL18	0.87	6e-93	Negative	SD and LD	Photoperiodism, light perception and signaling
Rs263770	R5	30517919	30520618	AT3G59060	PIF5, PIL6	0.88	E-180	Positive	MD (12h light/ 12h dark) [no data under SD or LD]	Ambient temperature
Rs264090	R5	30703259	30707085	AT2G43410	FPA	0.83	1e-62	Positive	SD and LD	Autonomous pathway
Rs264690	R5	31023698	31024668	AT3G60250	CKB3	0.91	E-166	Positive	SD and LD	Circadian Clock/Photoperiod
Rs265890	R5	31663341	31665583	AT3G61600	LRB2, POB1	0.84	0	Positive	SD and LD	Vernalization
Rs267680	R5	34128058	34130208	AT1G50960	GA2ox7	0.85	0	Negative	SD and LD	Hormones
Rs268140	R5	33513916	33514668	AT1G47990	GA2ox4	0.87	E-180	Negative	SD and LD	Hormones
Rs269430	R5	34771197	34772153	AT1G52740	HTA9	0.89	E-132	Negative	SD and LD	Autonomous pathway
Rs269510	R5	34869191	34872088	AT1G53090	SPA4	0.89	0	Negative	SD only	Photoperiodism, light perception and signaling
Rs269540	R5	34885848	34887061	AT1G53160	SPL4	0.89	1e-71	Positive	LD [no data under SD]	Aging， Photoperiod，Hormones
Rs271060	R5	39266533	39269525	AT5G64170	LNK1	0.86	E-169	Positive	LD only	Circadian Clock/Photoperiod
Rs271860	R5	38862956	38864952	AT5G65070	MAF4, AGL69	0.82	2e-67	Negative	SD and LD	Vernalization
Rs273810	R5	37759685	37761960	AT2G17290	CPK6	0.91	0	Positive	LD [no data under SD]	Photoperiodism, light perception and signaling
Rs275010	R5	37070368	37076059	AT2G13540	ABH1, CBP80	0.88	0	Negative	SD and LD	Autonomous pathway
Rs275150	R5	36971412	36977889	AT2G06210	ELF8, VIP6	0.91	0	Negative	SD and LD	Autonomous pathway
Rs275190	R5	36996143	37002620	AT2G06210	ELF8, VIP6	0.91	0	Negative	SD and LD	Autonomous pathway
Rs275880	R5	36548466	36549098	AT5G62430	CDF1	0.84	1e-75	Negative	LD only	Photoperiodism, light perception and signaling
Rs275910	R5	36523967	36525376	AT3G28910	MYB30	0.82	4e-45	Positive	SD and LD	Autonomous pathway
Rs276960	R5	36023117	36025224	AT5G61850	LFY	0.89	0	Positive	SD and LD	Flower development and meristem identity Flowering time integrator
Rs277020	R5	36002235	36003003	AT5G61920	FLX4, FLL4	0.85	E-123	Negative	SD and LD	Vernalization
Rs277130	R5	35927828	35928723	AT5G62040	BFT	0.89	E-168	Negative	LD only	Autonomous pathway
Rs277150	R5	35917634	35918544	AT5G62040	BFT	0.88	E-166	Negative	LD only	Autonomous pathway
Rs278280	R5	39408418	39411252	AT3G49600	UBP26	0.89	0	Negative	SD and LD	Autonomous pathway
Rs278290	R5	39406271	39408181	AT3G49600	UBP26	0.84	E-159	Negative	SD and LD	Autonomous pathway
Rs278340	R5	39369400	39370986	AT3G49660	WDR5A	0.83	E-103	Negative	LD [no data under SD]	Vernalization
Rs278650	R5	40249464	40251778	AT3G23060	AtBMI1C	0.82	5e-27	Positive	SD and LD	Autonomous pathway
Rs279310	R5	40443185	40448586	AT3G22380	TIC	0.84	0	Negative	LD only	Circadian Clock/Photoperiod
Rs280240	R5	40849680	40851997	AT1G50700	CPK33	0.86	0	Positive	LD [no data under SD]	Photoperiodism, light perception and signaling
Rs281800	R5	41787391	41791081	AT2G18790	PHYB	0.86	0	Negative	SD and LD	Photoperiodism, light perception and signaling
Rs282220	R5	42042956	42049463	AT1G15750	TPL	0.8	5e-32	Negative	LD [no data under SD]	Aging， Photoperiod
Rs286200	R5	44368862	44370098	AT3G07650	COL9	0.9	E-111	Negative	LD only	Photoperiodism, light perception and signaling
Rs287070	R5	43895181	43898133	AT3G10390	FLD, RSI1	0.85	0	Positive	SD and LD	Autonomous pathway
Rs287830	R5	43508681	43516991	AT3G11910	UBP13	0.88	0	Negative	SD and LD	Autonomous pathway
Rs288110	R5	45254769	45258712	AT3G04610	FLK	0.91	0	Positive	SD and LD	Autonomous pathway
Rs288780	R5	45647915	45648664	AT5G15840	CO	0.89	4e-30	Positive	LD only	Photoperiodism, light perception and signaling
Rs288970	R5	45753853	45756299	AT3G01090	AKIN10, SNRK1.1	0.9	0	Negative	LD [no data under SD]	Sugar
Rs588740	R5	31691808	31694094	AT3G61600	LRB2, POB1	0.84	0	Positive	SD and LD	Vernalization
Rs607020	R5	27330249	27331939	AT3G44110	ATJ3	0.88	0	Positive	SD and LD	Autonomous pathway
Rs289610	R6	91202	93261	AT4G28190	ULT1	0.8	6e-31	Positive	SD only	Flower development and meristem identity
Rs289730	R6	174390	182815	AT3G01460	MBD9	0.89	0	Negative	LD [no data under SD]	Autonomous pathway
Rs289860	R6	243064	245755	AT3G01090	AKIN10, SNRK1.1	0.9	0	Negative	LD [no data under SD]	Sugar
Rs289960	R6	302484	304446	AT2G45650	AGL6	0.86	4e-32	Positive	SD and LD	Autonomous pathway
Rs291110	R6	1000388	1000827	AT3G04030	MYR2	0.92	3e-28	Negative	SD and LD	Photoperiodism, light perception and signaling
Rs293280	R6	2217104	2218728	AT3G07650	COL9	0.86	0	Negative	LD only	Photoperiodism, light perception and signaling
Rs295560	R6	4275484	4277766	AT3G13682	LDL2	0.84	0	Positive	SD [no data under LD]	Autonomous pathway
Rs296320	R6	3874182	3875320	AT1G79430	APL, WDY, FE	0.84	3e-21	Positive	LD only	Photoperiodism, light perception and signaling
Rs300110	R6	7158292	7159781	AT3G18550	BRC1, TCP18	0.86	3e-90	Negative	LD [no data under SD]	Flower development and meristem identity
Rs301190	R6	6430865	6436275	AT1G15750	TPL	0.8	7e-22	Negative	LD [no data under SD]	Aging， Photoperiod
Rs301970	R6	5921155	5927260	AT1G15750	TPL	0.91	2e-22	Negative	LD [no data under SD]	Aging， Photoperiod
Rs302160	R6	5818262	5818955	AT1G52740	HTA9	0.81	7e-48	Negative	SD and LD	Autonomous pathway
Rs302470	R6	5622534	5623935	AT3G15270	SPL5	0.89	E-173	Positive	LD [no data under SD]	Aging， Photoperiod，Hormones
Rs302600	R6	7401112	7403342	AT3G18990	VRN1	0.89	0	Positive	SD and LD	Vernalization
Rs303430	R6	7958799	7960474	AT1G50700	CPK33	0.84	E-138	Positive	LD [no data under SD]	Photoperiodism, light perception and signaling
Rs303450	R6	7965043	7966076	AT1G50700	CPK33	0.87	E-174	Positive	LD [no data under SD]	Photoperiodism, light perception and signaling
Rs303920	R6	8294843	8300374	AT3G22380	TIC	0.86	0	Negative	LD only	Circadian Clock/Photoperiod
Rs304990	R6	9258816	9261560	AT5G64960	CDKC;2	0.89	0	Positive	LD [no data under SD]	Autonomous pathway
Rs306280	R6	10287471	10289402	AT1G61040	VIP5	0.88	0	Negative	SD and LD	Autonomous pathway
Rs309680	R6	12503153	12510901	AT5G65060	MAF3, AGL70	0.85	E-113	Negative	SD and LD	Vernalization
Rs309690	R6	12485130	12489029	AT5G65070	MAF4, AGL69	0.82	2e-77	Negative	SD and LD	Vernalization
Rs309700	R6	12478490	12482789	AT5G65070	MAF4, AGL69	0.82	1e-87	Negative	SD and LD	Vernalization
Rs310410	R6	12722610	12724838	AT5G64170	LNK1	0.84	1e-92	Positive	LD only	Circadian Clock/Photoperiod
Rs311120	R6	13094986	13096356	AT3G28910	MYB30	0.84	2e-59	Positive	SD and LD	Autonomous pathway
Rs311190	R6	13533023	13536200	AT5G61150	VIP4	0.87	0	Negative	SD and LD	Autonomous pathway
Rs311200	R6	13524917	13526722	AT5G61150	VIP4	0.84	2e-95	Negative	SD and LD	Autonomous pathway
Rs311460	R6	13330606	13335825	AT5G61850	LFY	0.92	0	Positive	SD and LD	Flower development and meristem identity Flowering time integrator
Rs311700	R6	13774000	13779675	AT5G23150	HUA2	0.9	0	Negative	SD and LD	Autonomous pathway
Rs311800	R6	13638724	13642360	AT5G60910	FUL, AGL8	0.92	0	Positive	SD and LD	Flower development and meristem identity Flowering time integrator
Rs311860	R6	13594543	13596896	AT5G61060	HDA5	0.85	0	Positive	SD and LD	Autonomous pathway
Rs312250	R6	14072581	14075043	AT5G24470	PRR5	90%)	E-159	Positive	LD only	Circadian Clock/Photoperiod
Rs313880	R6	15147641	15154281	AT1G15750	TPL	0.84	1e-45	Negative	LD [no data under SD]	Aging， Photoperiod
Rs314470	R6	15608096	15609248	AT5G59560	SRR1	0.9	8e-40	Negative	SD and LD	Circadian Clock/Photoperiod
Rs314620	R6	16028874	16030325	AT3G07650	COL9	0.83	2e-38	Negative	LD only	Photoperiodism, light perception and signaling
Rs314780	R6	15956396	15959623	AT5G48560	CIB2	0.91	E-137	Positive	LD [no data under SD]	Photoperiodism, light perception and signaling
Rs314940	R6	15841259	15841672	AT5G48890	LATE	0.85	5e-68	Negative	LD [no data under SD]	Photoperiodism, light perception and signaling
Rs315010	R6	15808345	15811329	AT5G49020	PRMT4A	0.92	0	Positive	SD and LD	Autonomous pathway
Rs316230	R6	17580628	17582157	AT3G26744	ICE1, SCRM	92%)	0	Negative	SD and LD	Vernalization
Rs316240	R6	17599307	17600836	AT3G26744	ICE1, SCRM	92%)	0	Negative	SD and LD	Vernalization
Rs317070	R6	16941477	16945014	AT3G28730	SSRP1, HMG, NFD	0.87	0	Negative	SD and LD	Autonomous pathway
Rs317260	R6	16833722	16835128	AT3G28910	MYB30	0.94	E-171	Positive	SD and LD	Autonomous pathway
Rs317490	R6	16670544	16673109	AT3G01090	AKIN10, SNRK1.1	0.81	E-123	Negative	LD [no data under SD]	Sugar
Rs318400	R6	18160846	18161850	AT1G68840	TEM2, RAV2	0.85	9e-25	Negative	LD [no data under SD]	Ambient temperature， Photoperiod
Rs318770	R6	18480005	18482116	AT2G45650	AGL6	0.84	1e-29	Positive	SD and LD	Autonomous pathway
Rs318830	R6	18530902	18533015	AT2G03500	EFM	0.86	E-166	Negative	SD and LD	Ambient temperature
Rs321120	R6	20070856	20071404	AT5G47640	NF-YB2, HAP3B	0.87	E-138	Positive	LD only	Photoperiodism, light perception and signaling
Rs321770	R6	20635929	20638136	AT5G44190	GLK2	0.9	E-103	Negative	SD and LD	Autonomous pathway
Rs325170	R6	22450174	22453964	AT5G46210	CUL4	0.9	0	Negative	SD only	Autonomous pathway
Rs325180	R6	23171916	23174635	AT2G20570	GLK1, GPRI1	0.86	E-136	Negative	SD and LD	Autonomous pathway
Rs325770	R6	23552395	23555248	AT3G59060	PIF5, PIL6	0.84	7e-23	Positive	MD (12h light/ 12h dark) [no data under SD or LD]	Ambient temperature
Rs326050	R6	23654218	23657151	AT4G29130	HXK1, GIN2	0.83	0	Positive	SD only	Sugar
Rs326180	R6	23887036	23890520	AT2G19520	FVE, MSI4	0.93	0	Positive	SD and LD	Autonomous pathway
Rs326590	R6	24452589	24455118	AT2G18915	LKP2	0.86	0	Positive	LD only	Circadian Clock/Photoperiod
Rs326600	R6	24443684	24446006	AT2G18915	LKP2	0.85	0	Positive	LD only	Circadian Clock/Photoperiod
Rs327020	R6	25137074	25138538	AT4G34530	CIB1	0.82	1e-20	Positive	LD [no data under SD]	Photoperiodism, light perception and signaling
Rs329000	R6	25890777	25891603	AT2G17770	FDP, BZIP27	0.89	5e-46	Positive	LD [no data under SD]	Photoperiodism, light perception and signaling
Rs329020	R6	25905096	25905922	AT2G17770	FDP, BZIP27	0.89	5e-46	Positive	LD [no data under SD]	Photoperiodism, light perception and signaling
Rs329100	R6	25835144	25836592	AT3G28910	MYB30	0.96	0	Positive	SD and LD	Autonomous pathway
Rs329290	R6	26533292	26535572	AT2G17290	CPK6	0.92	0	Positive	LD [no data under SD]	Photoperiodism, light perception and signaling
Rs332940	R6	35458819	35460525	AT3G57390	AGL18	0.85	E-114	Negative	SD and LD	Photoperiodism, light perception and signaling
Rs335860	R6	32015748	32016788	AT1G12910	LWD1, ATAN11	0.85	0	Negative	SD and LD	Circadian Clock/Photoperiod
Rs337150	R6	32139601	32140635	AT1G25560	TEM1, EDF1	0.85	2e-25	Negative	LD [no data under SD]	Photoperiodism, light perception and signaling
Rs337190	R6	32171200	32172234	AT1G25560	TEM1, EDF1	0.85	2e-25	Negative	LD [no data under SD]	Photoperiodism, light perception and signaling
Rs337890	R6	32850304	32851065	AT1G14400	UBC1	0.91	E-176	Negative	SD and LD	Autonomous pathway
Rs338890	R6	33491105	33492531	AT1G15550	GA3OX1	0.87	0	Positive	LD [no data under SD]	Hormones
Rs339060	R6	33613804	33617067	AT1G15750	TPL	0.91	0	Negative	LD [no data under SD]	Aging， Photoperiod
Rs340940	R6	36159692	36160457	AT1G04400	CRY2	0.91	4e-25	Positive	LD only	Photoperiodism, light perception and signaling
Rs341610	R6	36543796	36545547	AT5G44160	IDD8, NUC	0.81	5e-27	Positive	SD and LD	Sugar
Rs342450	R6	37190635	37192379	AT3G49660	WDR5A	0.81	1e-54	Negative	LD [no data under SD]	Vernalization
Rs342530	R6	37232823	37238489	AT3G49600	UBP26	0.87	0	Negative	SD and LD	Autonomous pathway
Rs343500	R6	38041378	38043021	AT3G44110	ATJ3	0.87	0	Positive	SD and LD	Autonomous pathway
Rs343880	R6	38272220	38274314	AT3G44680	HDA9	0.89	0	Negative	SD only	Autonomous pathway
Rs344120	R6	38451168	38456290	AT5G60410	SIZ1	0.83	0	Negative	SD and LD	Autonomous pathway
Rs344300	R6	38540106	38541491	AT3G45880	JMJ32, JMJD5	0.87	E-177	Negative	SD and LD	Autonomous pathway
Rs344670	R6	38727104	38729584	AT3G46511	PUB13	0.88	0	Positive	LD only	Autonomous pathway
Rs344770	R6	38783215	38784192	AT3G46640	LUX, PCL1	0.84	5e-60	Negative	SD and LD	Circadian Clock/Photoperiod
Rs345400	R6	39112966	39114749	AT3G47500	CDF3	0.87	E-113	Negative	SD only	Photoperiodism, light perception and signaling
Rs346150	R6	39589632	39594558	AT3G48430	REF6, JMJ12	0.86	0	Positive	SD and LD	Autonomous pathway
Rs346270	R6	40394353	40397131	AT2G25930	ELF3	0.88	1e-46	Negative	SD and LD	Circadian Clock/Photoperiod
Rs346640	R6	40197145	40200678	AT1G57820	VIM1, ORTH2	0.82	E-177	Negative	SD and LD	Autonomous pathway
Rs347920	R6	40738275	40743146	AT2G23740	SUVR5	0.86	0	Positive	LD [no data under SD]	Autonomous pathway
Rs347930	R6	40727352	40732224	AT2G23740	SUVR5	0.86	0	Positive	LD [no data under SD]	Autonomous pathway
Rs348560	R6	41634883	41636975	AT2G22370	MED18	0.87	E-127	Positive	SD and LD	Autonomous pathway
Rs348620	R6	41579409	41580492	AT4G40060	HB16, ATHB16	0.85	3e-64	Negative	LD only	Photoperiodism, light perception and signaling
Rs348700	R6	41515777	41518890	AT1G66650	VIM2	0.85	3e-78	Negative	LD [no data under SD]	Photoperiodism, light perception and signaling
Rs348740	R6	41487641	41490560	AT2G22540	SVP	0.84	0	Negative	SD and LD	Flowering time integrator
Rs348860	R6	41405062	41407957	AT2G22630	AGL17	0.85	E-117	Positive	SD only	Photoperiodism, light perception and signaling
Rs349270	R6	41985885	41986659	AT2G21660	GRP7, CCR2	0.88	6e-92	Positive	SD and LD	Autonomous pathway
Rs349670	R6	42355600	42357984	AT2G20570	GLK1, GPRI1	0.85	0	Negative	SD and LD	Autonomous pathway
Rs349900	R6	42234624	42235214	AT4G38680	CSP2, GRP2	0.82	2e-33	Negative	SD [no data under LD]	Autonomous pathway
Rs350090	R6	42134163	42135354	AT4G38960	BBX19	0.88	1e-96	Negative	LD [no data under SD]	Photoperiodism, light perception and signaling
Rs350320	R6	42550342	42551770	AT4G29130	HXK1, GIN2	0.85	4e-40	Positive	SD only	Sugar
Rs350520	R6	42627775	42630811	AT2G19520	FVE, MSI4	0.91	0	Positive	SD and LD	Autonomous pathway
Rs351060	R6	43073705	43075650	AT5G67180	TOE3	0.9	E-180	Negative	LD [no data under SD]	Aging， Photoperiod
Rs352260	R6	43964363	43965179	AT2G27550	ATC	0.88	4e-96	Negative	SD and LD	Photoperiodism, light perception and signaling
Rs354220	R6	45998844	46000373	AT2G30140	UGT87A2	0.86	E-129	Positive	SD and LD	Autonomous pathway
Rs354230	R6	46002755	46004286	AT2G30140	UGT87A2	0.84	E-138	Positive	SD and LD	Autonomous pathway
Rs354260	R6	46022413	46023785	AT2G30120	FLX	0.84	7e-56	Negative	SD and LD	Vernalization
Rs354770	R6	46359916	46361013	AT1G06040	STO	0.84	1e-44	Positive	SD only	Photoperiodism, light perception and signaling
Rs356190	R6	46961117	46964639	AT2G32950	COP1	0.91	0	Negative	SD and LD	Photoperiodism, light perception and signaling
Rs356790	R6	47422899	47423361	AT2G33810	SPL3	0.91	2e-88	Positive	SD and LD	Aging， Photoperiod，Hormones
Rs356810	R6	47428009	47430561	AT2G33835	FES1	0.85	E-123	Negative	SD and LD	Vernalization
Rs357280	R6	47701447	47704379	AT2G34555	GA2ox3	0.87	E-160	Negative	SD and LD	Hormones
Rs359460	R6	49116849	49117952	AT2G37630	AS1	0.93	E-174	Positive	SD only	Photoperiodism, light perception and signaling
Rs360350	R6	49730913	49732308	AT2G38880	NF-YB1, HAP3A	0.86	6e-98	Negative	LD only	Photoperiodism, light perception and signaling
Rs360930	R6	50226809	50227150	AT2G40080	ELF4	0.87	9e-87	Negative	SD and LD	Circadian Clock Photoperiodism, light perception and signaling
Rs361110	R6	50309796	50314505	AT2G44950	HUB1	0.88	0	Negative	SD and LD	Autonomous pathway
Rs361270	R6	50430670	50432106	AT2G44680	CKB4	0.9	0	Positive	SD only	Circadian Clock/Photoperiod
Rs361990	R6	51205089	51209437	AT2G43410	FPA	0.9	0	Positive	SD and LD	Autonomous pathway
Rs362680	R6	51627216	51629975	AT2G42400	VOZ2	0.89	0	Positive	LD only	Photoperiodism, light perception and signaling
Rs362790	R6	51659066	51660528	AT2G42280	FBH4, AKS3	0.92	E-120	Positive	SD and LD	Photoperiodism, light perception and signaling
Rs362820	R6	51681082	51683065	AT2G42200	SPL9	0.89	0	Positive	SD (multiple mutant)	Aging
Rs364000	R6	52341773	52342723	AT2G45430	AHL22	0.88	0	Negative	SD and LD	Autonomous pathway
Rs364150	R6	52409922	52411795	AT2G45650	AGL6	0.9	E-152	Positive	SD and LD	Autonomous pathway
Rs364160	R6	52414363	52416738	AT2G45660	SOC1, AGL20	0.93	0	Positive	SD and LD	Flowering time integrator
Rs364220	R6	52439918	52442293	AT2G45660	SOC1, AGL20	0.93	0	Positive	SD and LD	Flowering time integrator
Rs364670	R6	52640790	52643064	AT2G46260	LRB1	0.89	0	Positive	SD and LD	Vernalization
Rs364720	R6	52694705	52699030	AT2G46340	SPA1	0.9	0	Negative	SD only	Photoperiodism, light perception and signaling
Rs364810	R6	52752907	52757232	AT2G46340	SPA1	0.89	0	Negative	SD only	Photoperiodism, light perception and signaling
Rs365260	R6	53051164	53052934	AT2G46790	PRR9	0.81	E-146	Positive	SD and LD	Circadian Clock/Photoperiod
Rs365340	R6	53085063	53087579	AT2G46830	CCA1	0.87	E-109	Negative	SD only	Circadian Clock/Photoperiod
Rs365930	R6	53466816	53468718	AT2G47700	RFI2	0.84	E-117	Negative	SD and LD	Photoperiodism, light perception and signaling
Rs409490	R6	45089434	45090967	AT1G10120	CIB4	0.87	0	Positive	LD [no data under SD]	Photoperiodism, light perception and signaling
Rs555100	R6	46128530	46129755	AT2G30140	UGT87A2	0.8	E-112	Positive	SD and LD	Autonomous pathway
Rs555110	R6	46129956	46130273	AT2G30140	UGT87A2	0.86	3e-71	Positive	SD and LD	Autonomous pathway
Rs610910	R6	23564034	23566887	AT3G59060	PIF5, PIL6	0.84	7e-23	Positive	MD (12h light/ 12h dark) [no data under SD or LD]	Ambient temperature
Rs612720	R6	52657420	52659694	AT2G46260	LRB1	0.89	0	Positive	SD and LD	Vernalization
Rs366630	R7	26648452	26652012	AT5G35840	PHYC	0.88	0	Negative	SD only	Photoperiodism, light perception and signaling
Rs369010	R7	24995025	24996707	AT5G37260	RVE2, CIR1	0.9	E-163	Negative	LD [no data under SD]	Circadian Clock/Photoperiod
Rs369660	R7	18297902	18300125	AT3G61600	LRB2, POB1	0.88	0	Positive	SD and LD	Vernalization
Rs370300	R7	18872160	18873300	AT3G60250	CKB3	0.89	0	Positive	SD and LD	Circadian Clock/Photoperiod
Rs373930	R7	21341417	21344420	AT3G54500	LNK2	0.87	0	Positive	LD only	Circadian Clock/Photoperiod
Rs375160	R7	17192767	17194320	AT1G79430	APL, WDY, FE	0.91	0	Positive	LD only	Photoperiodism, light perception and signaling
Rs375570	R7	17434423	17439812	AT1G15750	TPL	0.87	0	Negative	LD [no data under SD]	Aging， Photoperiod
Rs375720	R7	20112733	20114429	AT3G57390	AGL18	0.85	E-117	Negative	SD and LD	Photoperiodism, light perception and signaling
Rs375760	R7	19767697	19768977	AT3G57920	SPL15	0.86	E-100	Positive	SD [no data under LD]	Aging
Rs375810	R7	19734386	19735667	AT3G57920	SPL15	0.86	E-100	Positive	SD [no data under LD]	Aging
Rs379430	R7	17785793	17792250	AT2G48160	HULK2	0.87	E-177	Positive	LD [no data under SD]	Autonomous pathway
Rs380110	R7	16360543	16364606	AT5G49020	PRMT4A	0.84	3e-59	Positive	SD and LD	Autonomous pathway
Rs383090	R7	13917814	13921078	AT5G06170	SUC9	0.82	6e-33	Negative	SD only	Sugar
Rs383140	R7	13842726	13845200	AT1G71800	CSTF64	0.85	0	Positive	LD [no data under SD]	Autonomous pathway
Rs383440	R7	13207509	13209239	AT1G69570	CDF5	0.85	E-137	Negative	SD and LD	Photoperiodism, light perception and signaling
Rs384060	R7	12361316	12364870	AT1G57820	VIM1, ORTH2	0.85	0	Negative	SD and LD	Autonomous pathway
Rs386430	R7	10493547	10494944	AT3G28910	MYB30	0.8	9e-31	Positive	SD and LD	Autonomous pathway
Rs388420	R7	9360012	9362118	AT1G76710	SDG26, ASHH1	0.9	0	Positive	SD and LD	Autonomous pathway
Rs389310	R7	3003774	3005425	AT5G18240	MYR1	0.89	0	Negative	SD and LD	Photoperiodism, light perception and signaling
Rs389490	R7	3550681	3552594	AT5G17690	TFL2, LHP1	0.87	1e-89	Negative	SD and LD	Autonomous pathway
Rs389500	R7	3560643	3562569	AT5G17690	TFL2, LHP1	0.87	6e-88	Negative	SD and LD	Autonomous pathway
Rs389820	R7	1093083	1097747	AT5G04240	ELF6	0.89	0	Negative	SD and LD	Autonomous pathway
Rs390230	R7	910740	911821	AT5G03840	TFL1	0.87	E-145	Negative	SD and LD	Flower development and meristem identity
Rs391890	R7	7798408	7799092	AT5G06850	FTIP1	0.9	2e-39	Positive	LD only	Photoperiodism, light perception and signaling
Rs392480	R7	7534595	7535657	AT5G07200	GA20OX3	0.9	0	Positive	SD and LD	Hormones
Rs393060	R7	7228628	7240324	AT5G23150	HUA2	0.83	E-108	Negative	SD and LD	Autonomous pathway
Rs393500	R7	7011119	7012767	AT2G34720	NF-YA4	0.88	E-120	Negative	LD only	Photoperiodism, light perception and signaling
Rs393800	R7	6891488	6893738	AT5G09740	HAM2, HAG5, HAC11	0.91	0	Negative	SD and LD	Autonomous pathway
Rs394120	R7	6711564	6715729	AT5G10140	FLC, AGL25, FLF	0.88	E-169	Negative	SD and LD	Flowering time integrator
Rs394200	R7	6663789	6666500	AT5G64960	CDKC;2	0.85	0	Positive	LD [no data under SD]	Autonomous pathway
Rs394480	R7	6496356	6496685	AT5G24860	FPF1	0.8	7e-23	Positive	SD and LD	Hormones
Rs396130	R7	5637906	5639382	AT5G12840	NF-YA1, HAP2B	0.9	E-130	Negative	LD only	Photoperiodism, light perception and signaling
Rs396980	R7	5165094	5166849	AT5G13790	AGL15	0.85	3e-73	Negative	SD and LD	Photoperiodism, light perception and signaling
Rs397230	R7	5052306	5054110	AT5G14170	BAF60, CHC1	0.86	0	Positive	LD only	Autonomous pathway
Rs397400	R7	4896574	4898351	AT5G14170	BAF60, CHC1	0.87	0	Positive	LD only	Autonomous pathway
Rs398460	R7	4353515	4360658	AT2G45650	AGL6	0.83	2e-25	Positive	SD and LD	Autonomous pathway
Rs398510	R7	4322842	4324157	AT5G15840	CO	0.88	E-107	Positive	LD only	Photoperiodism, light perception and signaling
Rs398520	R7	4318798	4319862	AT5G15840	CO	0.83	1e-48	Positive	LD only	Photoperiodism, light perception and signaling
Rs399680	R7	3703922	3705725	AT5G37260	RVE2, CIR1	0.84	3e-21	Negative	LD [no data under SD]	Circadian Clock/Photoperiod
Rs399820	R7	3634445	3636031	AT5G17490	RGL3	0.86	E-166	Negative	LD [no data under SD]	Hormones
Rs402830	R7	8258747	8263481	AT5G20320	DCL4	0.88	0	Positive	SD and LD	Autonomous pathway
Rs403200	R7	2224998	2228501	AT3G43190	SUS4	0.86	0	Positive	SD and LD	Sugar
Rs404140	R7	1963587	1965473	AT3G44110	ATJ3	0.84	E-149	Positive	SD and LD	Autonomous pathway
Rs404490	R7	1270948	1275583	AT5G60410	SIZ1	0.87	0	Negative	SD and LD	Autonomous pathway
Rs404510	R7	1258748	1263387	AT5G60410	SIZ1	0.88	0	Negative	SD and LD	Autonomous pathway
Rs405380	R7	86413	90651	AT1G79730	ELF7	0.88	E-105	Negative	SD and LD	Autonomous pathway
Rs405430	R7	87765	90651	AT1G79730	ELF7	0.88	0	Negative	SD and LD	Autonomous pathway
Rs614870	R7	8238364	8243098	AT5G20320	DCL4	0.88	0	Positive	SD and LD	Autonomous pathway
Rs615050	R7	111510	115748	AT1G79730	ELF7	0.88	E-105	Negative	SD and LD	Autonomous pathway
Rs615080	R7	112862	115748	AT1G79730	ELF7	0.88	0	Negative	SD and LD	Autonomous pathway
Rs406620	R8	412610	415194	AT1G04400	CRY2	0.88	0	Positive	LD only	Photoperiodism, light perception and signaling
Rs408760	R8	1530585	1531623	AT3G28910	MYB30	0.87	4e-33	Positive	SD and LD	Autonomous pathway
Rs411790	R8	2954157	2954976	AT1G14400	UBC1	0.88	E-141	Negative	SD and LD	Autonomous pathway
Rs411820	R8	2964096	2964915	AT1G14400	UBC1	0.88	E-141	Negative	SD and LD	Autonomous pathway
Rs411830	R8	2967827	2968744	AT1G14400	UBC1	0.88	E-136	Negative	SD and LD	Autonomous pathway
Rs411840	R8	2969177	2970013	AT1G14400	UBC1	0.94	0	Negative	SD and LD	Autonomous pathway
Rs413020	R8	3583439	3588590	AT1G17760	CSTF77	0.91	0	Positive	LD [no data under SD]	Autonomous pathway
Rs413340	R8	3745152	3748582	AT1G18450	ARP4	0.92	0	Negative	LD [no data under SD]	Autonomous pathway
Rs416420	R8	5650349	5653043	AT1G26830	CUL3A	0.87	0	Positive	LD [no data under SD]	Vernalization
Rs416660	R8	5768715	5770795	AT1G69120	AP1	0.82	4e-57	0	None	Flower development and meristem identity
Rs416700	R8	5787282	5789362	AT1G69120	AP1	0.82	4e-57	0	None	Flower development and meristem identity
Rs416970	R8	5909772	5910836	AT1G25560	TEM1, EDF1	0.9	2e-66	Negative	LD [no data under SD]	Photoperiodism, light perception and signaling
Rs416980	R8	5920004	5920637	AT1G25540	PFT1, MED25	0.93	4e-41	Positive	SD and LD	Photoperiodism, light perception and signaling
Rs417450	R8	6196709	6198841	AT2G45650	AGL6	0.86	4e-32	Positive	SD and LD	Autonomous pathway
Rs417520	R8	6229620	6230153	AT4G38680	CSP2, GRP2	0.86	4e-50	Negative	SD [no data under LD]	Autonomous pathway
Rs418460	R8	6858621	6860239	AT1G28520	VOZ1	0.9	0	Positive	LD only	Photoperiodism, light perception and signaling
Rs418650	R8	6957440	6957976	AT2G34140	CDF4	0.86	2e-54	Negative	LD only	Photoperiodism, light perception and signaling
Rs419290	R8	7392543	7394486	AT1G30040	GA2ox2	0.89	0	Negative	SD and LD	Hormones
Rs421340	R8	8064576	8066071	AT4G38960	BBX19	0.9	0	Negative	LD [no data under SD]	Photoperiodism, light perception and signaling
Rs421460	R8	8116734	8118660	AT4G39100	SHL1, SHL	0.84	E-151	Negative	SD and LD	Autonomous pathway
Rs421570	R8	8172945	8174780	AT2G21660	GRP7, CCR2	0.87	1e-37	Positive	SD and LD	Autonomous pathway
Rs421620	R8	8187147	8187879	AT2G21660	GRP7, CCR2	0.86	2e-42	Positive	SD and LD	Autonomous pathway
Rs424700	R8	10624756	10627529	AT4G30200	VIL2, VEL1	0.86	3e-78	Positive	SD only	Autonomous pathway， Vernalization
Rs424880	R8	10461396	10462727	AT4G29830	VIP3, SKI8	0.89	0	Negative	SD and LD	Autonomous pathway
Rs426130	R8	11652162	11656615	AT4G31120	SKB1, PRMT5	0.9	0	Positive	SD and LD	Autonomous pathway
Rs427340	R8	14357873	14361358	AT4G20400	JMJ14, PKDM7B, JMJ4	0.87	0	Negative	SD and LD	Autonomous pathway
Rs429750	R8	13513198	13516718	AT4G22950	AGL19	0.86	E-166	Positive	SD and LD	Vernalization
Rs429780	R8	13366579	13369425	AT4G23100	CAD2, RML1, GSH1	0.88	9e-63	Positive	LD [no data under SD]	Autonomous pathway
Rs429890	R8	13462188	13465034	AT4G23100	CAD2, RML1, GSH1	0.88	9e-63	Positive	LD [no data under SD]	Autonomous pathway
Rs430940	R8	14100094	14100849	AT4G21200	GA2ox8	0.9	0	Negative	SD and LD	Hormones
Rs431270	R8	13829972	13831653	AT4G22140	EBS	0.91	0	Negative	SD and LD	Photoperiodism, light perception and signaling
Rs433400	R8	16191217	16193784	AT4G16845	VRN2	0.88	E-136	Positive	SD and LD	Vernalization
Rs434590	R8	26151858	26152697	AT3G18990	VRN1	0.83	1e-85	Positive	SD and LD	Vernalization
Rs439190	R8	17670083	17673695	AT2G34880	JMJ15, MEE27	0.83	8e-92	Negative	SD and LD	Autonomous pathway
Rs439510	R8	28110941	28111579	AT1G52740	HTA9	0.88	E-118	Negative	SD and LD	Autonomous pathway
Rs442180	R8	21313456	21315317	AT1G35460	FBH1	0.88	E-154	Positive	SD and LD	Photoperiodism, light perception and signaling
Rs445170	R8	17710618	17713161	AT1G30970	SUF4	0.85	E-136	Negative	SD and LD	Vernalization
Rs446200	R8	25803280	25803627	AT2G40080	ELF4	0.87	1e-70	Negative	SD and LD	Circadian Clock Photoperiodism, light perception and signaling
Rs447240	R8	29030609	29035549	AT1G55250	HUB2	0.89	0	Negative	SD and LD	Autonomous pathway
Rs447500	R8	29567556	29569355	AT3G33520	ARP6, SUF3, ESD1	0.93	E-175	Negative	SD and LD	Autonomous pathway
Rs615850	R8	2546860	2548510	AT3G26744	ICE1, SCRM	0.89	3e-53	Negative	SD and LD	Vernalization
Rs448610	R9	483515	485149	AT1G79430	APL, WDY, FE	0.9	0	Positive	LD only	Photoperiodism, light perception and signaling
Rs448620	R9	467671	474678	AT1G79460	GA2, ATKS1	0.86	0	Positive	SD and LD	Hormones
Rs449910	R9	1082416	1083847	AT1G78440	GA2ox1	0.86	0	Negative	SD and LD	Hormones
Rs449990	R9	1035467	1039718	AT1G78580	TPS1	0.9	0	Positive	SD and LD	Sugar
Rs450620	R9	1747422	1755516	AT1G77300	EFS, SDG8	0.91	0	Negative	SD and LD	Autonomous pathway
Rs451700	R9	2178760	2179969	AT1G69570	CDF7	0.85	E-109	Negative	SD and LD	Photoperiodism, light perception and signaling
Rs451730	R9	2192391	2193600	AT1G69570	CDF6	0.85	E-109	Negative	SD and LD	Photoperiodism, light perception and signaling
Rs452120	R9	1954662	1955462	AT1G14400	UBC1	0.82	4e-62	Negative	SD and LD	Autonomous pathway
Rs453200	R9	2584401	2586462	AT1G26260	CIB5	0.84	9e-53	Positive	LD [no data under SD]	Photoperiodism, light perception and signaling
Rs455110	R9	4608780	4610515	AT4G16250	PHYD	0.89	9e-43	Negative	LD [no data under SD]	Photoperiodism, light perception and signaling
Rs455130	R9	4585340	4587389	AT5G06170	SUC9	0.82	4e-34	Negative	SD only	Sugar
Rs455400	R9	4954834	4960611	AT1G72390	PHL	0.85	0	Positive	LD only	Photoperiodism, light perception and signaling
Rs455530	R9	5008577	5014354	AT1G72390	PHL	0.85	0	Positive	LD only	Photoperiodism, light perception and signaling
Rs456570	R9	5801615	5802205	AT4G38680	CSP2, GRP2	0.82	2e-33	Negative	SD [no data under LD]	Autonomous pathway
Rs457000	R9	6055127	6058121	AT5G60120	TOE2	0.91	0	Negative	LD [no data under SD]	Aging， Photoperiod
Rs457090	R9	6361714	6363851	AT5G60100	PRR3	0.9	0	Negative	LD only	Circadian Clock/Photoperiod
Rs458510	R9	7059410	7060173	AT5G37055	SEF, SWC6	0.88	E-157	Negative	SD and LD	Autonomous pathway
Rs458690	R9	7137290	7139118	AT5G58230	MSI1	0.85	0	Positive	SD and LD	Autonomous pathway
Rs459130	R9	7487262	7488395	AT5G57660	COL5	0.87	8e-90	Positive	SD only	Photoperiodism, light perception and signaling
Rs461900	R9	8652150	8654437	AT4G26440	WRKY34, MSP3	0.83	3e-32	Negative	LD [no data under SD]	Vernalization
Rs462630	R9	10438714	10440588	AT1G04870	ATPRMT10	0.87	0	Positive	SD and LD	Autonomous pathway
Rs465100	R9	13294892	13299553	AT5G51230	EMF2, CYR1	0.91	0	Negative	SD and LD	Autonomous pathway
Rs467270	R9	13699597	13701030	AT4G00450	FRI	0.83	2e-25	Negative	SD and LD	Autonomous pathway
Rs468820	R9	22262393	22269809	AT4G02780	GA1	0.89	0	Positive	SD and LD	Hormones
Rs469090	R9	21488709	21489474	AT1G04400	CRY2	0.91	4e-25	Positive	LD only	Photoperiodism, light perception and signaling
Rs471480	R9	12577840	12582176	AT5G51820	PGM1	0.93	0	Positive	SD only	Sugar
Rs473380	R9	12625480	12626895	AT5G51810	GA20ox2	0.88	0	Positive	SD only	Hormones
Rs474630	R9	17235997	17239589	AT4G08920	CRY1	0.91	0	Positive	LD only	Photoperiodism, light perception and signaling
Rs474830	R9	18230223	18233100	AT4G10710	SPT16	0.83	1e-88	Negative	SD and LD	Autonomous pathway
Rs476610	R9	19306104	19310074	AT4G11880	XAL2, AGL14	0.86	E-167	Positive	SD only	Flower development and meristem identity
Rs479960	R9	23403452	23405611	AT4G00830	LIF2	0.89	0	Negative	SD and LD	Autonomous pathway
Rs480840	R9	23893001	23901053	AT4G00450	MED12, CCT, CRP	0.9	0	Positive	LD only	Autonomous pathway
Rs482330	R9	24995830	24998137	AT2G17290	CPK6	0.92	0	Positive	LD [no data under SD]	Photoperiodism, light perception and signaling
Rs483280	R9	26276668	26279477	AT4G29130	HXK1, GIN2	0.85	0	Positive	SD only	Sugar
Rs483480	R9	26132182	26134328	AT2G19520	FVE, MSI4	0.93	0	Positive	SD and LD	Autonomous pathway
Rs483490	R9	26128067	26131270	AT2G19520	FVE, MSI4	0.91	0	Positive	SD and LD	Autonomous pathway
Rs487390	R9	28691170	28693284	AT1G62830	LDL1	0.88	0	Positive	SD [no data under LD]	Autonomous pathway
Rs487540	R9	28576726	28577043	AT3G22380	TIC	0.87	3e-77	Negative	LD only	Circadian Clock/Photoperiod
Rs487780	R9	30507503	30507829	AT5G24860	FPF1	0.9	E-112	Positive	SD and LD	Hormones
Rs487880	R9	30577957	30579771	AT5G24470	PRR5	91%)	E-147	Positive	LD only	Circadian Clock/Photoperiod
Rs488170	R9	30754414	30755562	AT5G23730	RUP2, EFO2	0.9	0	Positive	SD only	Photoperiodism, light perception and signaling
Rs489140	R9	31706600	31708205	AT3G28910	MYB30	0.83	2e-53	Positive	SD and LD	Autonomous pathway
Rs489510	R9	31392772	31394879	AT5G61380	TOC1	0.91	0	Negative	SD only	Circadian Clock/Photoperiod
Rs489600	R9	31355555	31358968	AT5G61150	VIP4	0.91	0	Negative	SD and LD	Autonomous pathway
Rs491400	R9	29909762	29910289	AT5G48890	LATE	0.84	E-101	Negative	LD [no data under SD]	Photoperiodism, light perception and signaling
Rs492440	R9	32505401	32507055	AT3G26744	ICE1, SCRM	0.91	0	Negative	SD and LD	Vernalization
Rs493610	R9	33197399	33199156	AT2G01570	RGA1	0.85	0	Negative	SD only	Hormones
Rs494010	R9	33445638	33446231	AT5G47640	NF-YB2, HAP3B	0.86	E-133	Positive	LD only	Photoperiodism, light perception and signaling
Rs494350	R9	33696006	33696599	AT5G47640	NF-YB2, HAP3B	0.86	E-126	Positive	LD only	Photoperiodism, light perception and signaling
Rs494770	R9	34007054	34011854	AT5G46210	CUL4	0.89	0	Negative	SD only	Autonomous pathway
Rs494850	R9	33973238	33978039	AT5G46210	CUL4	0.89	0	Negative	SD only	Autonomous pathway
Rs497150	R9	35237799	35243894	AT5G42400	ATXR7, SDG25	0.88	0	Negative	SD and LD	Autonomous pathway
Rs498450	R9	36299652	36310468	AT1G60220	OTS1, ULP1D	0.85	E-143	Negative	SD and LD	Autonomous pathway
Rs499110	R9	37316688	37318885	AT5G64610	HAM1	0.9	0	Negative	SD and LD	Autonomous pathway
Rs499950	R9	37632705	37634615	AT5G44160	IDD8, NUC	0.83	3e-22	Positive	SD and LD	Sugar
Rs501660	R9	36922693	36925082	AT5G63110	HDA6, RTS1	0.88	0	Positive	SD and LD	Autonomous pathway
Rs619040	R9	6376240	6378377	AT5G60100	PRR3	0.9	0	Negative	LD only	Circadian Clock/Photoperiod
Rs508590	RUS00011	630563	632038	AT2G17290	CPK6	0.94	E-148	Positive	LD [no data under SD]	Photoperiodism, light perception and signaling
Rs520270	RUS00028	14258	15046	AT1G14400	UBC1	0.8	4e-31	Negative	SD and LD	Autonomous pathway
Rs507110	RUS00031	25578	27892	AT3G20740	FIE1, FIS3	0.89	0	Negative	LD [no data under SD]	Autonomous pathway
Rs507140	RUS00031	40368	42801	AT3G20740	FIE1, FIS3	0.89	0	Negative	LD [no data under SD]	Autonomous pathway
Rs511600	RUS00033	41161	45116	AT3G48430	REF6, JMJ12	0.88	0	Positive	SD and LD	Autonomous pathway
Rs511620	RUS00033	53801	58390	AT3G48430	REF6, JMJ12	0.87	0	Positive	SD and LD	Autonomous pathway
Rs532770	RUS00035	32707	33775	AT5G39660	CDF2	0.88	6e-76	Negative	SD and LD	Photoperiodism, light perception and signaling
Rs600260	RUS00047	4818	6024	AT2G38880	NF-YB1, HAP3A	0.89	2e-88	Negative	LD only	Photoperiodism, light perception and signaling
Rs520900	RUS00130	75058	76757	AT3G57390	AGL18	0.89	2e-62	Negative	SD and LD	Photoperiodism, light perception and signaling
Rs515500	RUS00179	23339	25618	AT1G30970	SUF4	0.86	E-121	Negative	SD and LD	Vernalization
Rs502550	RUS00184	53672	59205	AT2G23740	SUVR5	0.86	0	Positive	LD [no data under SD]	Autonomous pathway
Rs502560	RUS00184	45875	50802	AT2G23740	SUVR5	0.86	0	Positive	LD [no data under SD]	Autonomous pathway
Rs562970	RUS00209	751	3363	AT4G08920	CRY1	0.91	0	Positive	LD only	Photoperiodism, light perception and signaling
Rs541920	RUS00210	27721	29301	AT5G17490	RGL3	0.87	E-173	Negative	LD [no data under SD]	Hormones
Rs531080	RUS00240	77432	79926	AT1G32230	RCD1	0.87	0	Negative	SD and LD	Autonomous pathway
Rs436100	RUS00346	493	2587	AT4G15880	ESD4	0.86	E-171	Negative	SD and LD	Autonomous pathway
Rs502160	RUS00353	48413	49445	AT4G40060	HB16, ATHB16	0.86	E-107	Negative	LD only	Photoperiodism, light perception and signaling
Rs525290	RUS00463	24708	25223	AT4G03090	AtNDX	0.85	5e-53	Positive	LD [no data under SD]	Autonomous pathway
Rs501860	RUS00519	21894	30716	AT1G55325	MED13, GCT, MAB2	0.91	0	Positive	LD only	Autonomous pathway
Rs553510	RUS00525	24392	26368	AT2G45650	AGL6	0.87	2e-34	Positive	SD and LD	Autonomous pathway
Rs553540	RUS00525	35172	37148	AT2G45650	AGL6	0.87	2e-34	Positive	SD and LD	Autonomous pathway
Rs546630	RUS00538	33791	34849	AT1G25560	TEM1, EDF1	0.92	7e-78	Negative	LD [no data under SD]	Photoperiodism, light perception and signaling
Rs537770	RUS00565	34294	35517	AT1G04870	ATPRMT10	0.88	0	Positive	SD and LD	Autonomous pathway
Rs527850	RUS00633	3085	10083	AT4G02780	GA1	0.88	0	Positive	SD and LD	Hormones
Rs561560	RUS00713	1705	6096	AT4G31120	SKB1, PRMT5	0.9	0	Positive	SD and LD	Autonomous pathway
Rs518360	RUS00805	14681	18312	AT2G45660	SOC1, AGL20	0.86	9e-27	Positive	SD and LD	Flowering time integrator
Rs561040	RUS00889	19339	21400	AT3G54560	HTA11	0.86	9e-37	Negative	SD and LD	Autonomous pathway
Rs564610	RUS00923	16880	20101	AT4G24540	AGL25	0.92	6e-74	Positive	SD and LD	Flower development and meristem identity Flowering time integrator
Rs564060	RUS00960	6469	10396	AT1G04400	CRY2	0.87	0	Positive	LD only	Photoperiodism, light perception and signaling
Rs570360	RUS00983	13473	14718	AT3G01460	MBD9	0.89	2e-31	Negative	LD [no data under SD]	Autonomous pathway
Rs574150	RUS01304	9423	11875	AT5G06170	SUC9	0.85	2e-29	Negative	SD only	Sugar
Rs582320	RUS01323	12762	14715	AT1G02740	MRG2	0.85	E-122	Positive	LD only	Autonomous pathway
Rs583930	RUS01621	10900	11911	AT4G20370	TSF	0.86	2e-76	Positive	LD only	Flowering time integrator
Rs583060	RUS01697	6065	7111	AT4G35900	FD	0.88	2e-40	Positive	LD only	Photoperiodism, light perception and signaling
Rs257630	RUS02405	2413	3824	AT1G08970	PHYA	0.88	0	Positive	SD and LD	Photoperiodism, light perception and signaling
Rs277320	RUS04721	1001	2581	AT3G49660	WDR5A	0.84	E-110	Negative	LD [no data under SD]	Vernalization
Rs353490	RUS06400	3938	5395	AT2G28550	TOE1, RAP2.7	0.84	4e-46	Negative	SD and LD	Aging， Photoperiod
