# Supplementary material for: Development of SNP and InDel markers by genome resequencing and transcriptome sequencing in radish (Raphanus sativus L.)
Source: BMC Genomics. 2023 Aug 8;24:445. doi: 10.1186/s12864-023-09528-6 (PMC10408230; doi:10.1186/s12864-023-09528-6)
Supplement: Supplementary file 10 — Additional file 10: Supplement Table S13. Identification of differentially expressed FTR genes in between two radish cultivars. [file 12864_2023_9528_MOESM10_ESM.xlsx]

## Sheet: Sheet1
Supplement Table S13. Identification of differentially expressed FTR genes in between two radish cultivars.
GeneID	Chrom	Starting position	End position	AGI	Gene models	log2FoldChange	padj	Functions #1	Condictions	Pathways	Functions #2
Rs001270	R1	770957	773364	AT1G02400	GA2ox6	2.88049	2.16623e-12	Negative	SD and LD	Hormones	Hormone pathwayPhotoperiod pathway
Rs007680	R1	3957278	3961310	AT1G09570	PHYA	-1.21651	6.49685e-16	Positive	SD and LD	Photoperiodism, light perception and signaling	Photoperiod pathwayTime-course regulation of photoperiodic pathway
Rs009440	R1	4967903	4969461	AT3G26744	ICE1, SCRM	1.71322	1.81852e-09	Negative	SD and LD	Vernalization	Vernalization
Rs015190	R1	7556851	7560583	AT1G18450	ARP4	1.05628	6.0425e-14	Negative	LD [no data under SD]	Autonomous pathway	FLC regulation through protein complexesGeneral processes & autonomous pathway
Rs015210	R1	7541044	7549605	AT1G18450	ARP4	-8.24414	3.9009e-20	Negative	LD [no data under SD]	Autonomous pathway	FLC regulation through protein complexesGeneral processes & autonomous pathway
Rs018160	R1	9865102	9866328	AT5G06170	SUC9	-1.83123	3.44701e-13	Negative	SD only	Sugar	Sugar pathway
Rs018730	R1	11082499	11083735	AT2G34720	NF-YA4	1.04313	1.52965e-06	Negative	LD only	Photoperiodism, light perception and signaling	Hormone pathwayPhotoperiod pathwayTime-course regulation of photoperiodic pathway
Rs020740	R1	11553600	11554739	AT1G25560	TEM1, EDF1	-1.02548	1.36148e-05	Negative	LD [no data under SD]	Photoperiodism, light perception and signaling	Hormone pathwayPhotoperiod pathwayTime-course regulation of photoperiodic pathway
Rs022830	R1	12904347	12904874	AT2G34140	CDF4	4.17785	0.00599903	Negative	LD only	Photoperiodism, light perception and signaling
Rs037130	R1	24058393	24060095	AT1G51450	ASH2R, TRO	-1.2355	3.26864e-05	Negative	LD [no data under SD]	Autonomous pathway	FLC regulation through protein complexesGeneral processes & autonomous pathway
Rs041040	R2	42813495	42815797	AT4G37280	MRG1	2.2987	9.05854e-26	Positive	LD only	Autonomous pathway	Time-course regulation of photoperiodic pathwayGeneral processes & autonomous pathway
Rs044800	R2	41525813	41527296	AT4G34530	CIB1	1.05228	9.08168e-05	Positive	LD [no data under SD]	Photoperiodism, light perception and signaling	Photoperiod pathwayTime-course regulation of photoperiodic pathway
Rs049910	R2	37179260	37180704	AT4G25420	GA20ox1	1.11193	0.00102634	Positive	SD and LD	Hormones	Hormone pathwayGibberellin metabolismPhotoperiod pathway
Rs054070	R2	23938030	23941668	AT5G57380	VIN3	-2.4112	4.5494e-28	Positive	SD and LD	Vernalization	FLC regulation through protein complexesFLC regulation during a cold period
Rs055380	R2	35811875	35813147	AT4G22950	AGL19	3.24906	1.11609e-05	Positive	SD and LD	Vernalization	Vernalization
Rs073730	R2	18825996	18828002	AT5G37260	RVE2, CIR1	-3.75108	1.57254e-12	Negative	LD [no data under SD]	Circadian Clock
Rs094390	R2	9128311	9130448	AT1G65480	FT	2.55702	0.0121519	Positive	SD and LD	Flowering time integrator	OverviewTemperature pathwayHormone pathwayAging pathwayCircadian clock overviewPhotoperiod pathwayTime-course regulation of photoperiodic pathwaySugar pathwaySpecification of flower mersitemsVernalization
Rs097160	R2	6236659	6237684	AT1G25560	TEM1, EDF1	2.14556	0.0311216	Negative	LD [no data under SD]	Photoperiodism, light perception and signaling	Hormone pathwayPhotoperiod pathwayTime-course regulation of photoperiodic pathway
Rs099020	R2	4144967	4146690	AT5G06170	SUC9	4.7436	0.0079489	Negative	SD only	Sugar	Sugar pathway
Rs113790	R3	11505540	11513735	AT2G46020	BRM, CHR2	-1.40608	9.67042e-21	Negative	SD and LD	Autonomous pathway	General processes & autonomous pathway
Rs122760	R3	11677802	11679556	AT2G45650	AGL6	-10.8642	1.68727e-18	Positive	SD and LD	Autonomous pathway	General processes & autonomous pathway
Rs124980	R3	13088728	13090240	AT2G43010	PIF4	-1.84499	1.54961e-26	Positive	SD only	Ambient temperature	OverviewTemperature pathwayHormone pathwayGibberellin metabolismCircadian clock overviewPhotoperiod pathway
Rs131650	R3	19793270	19794709	AT2G30140	UGT87A2	1.48868	4.95751e-24	Positive	SD and LD	Autonomous pathway	General processes & autonomous pathway
Rs135740	R3	22405074	22407762	AT5G57380	VIN3	-1.53905	0.00053309	Positive	SD and LD	Vernalization	FLC regulation through protein complexesFLC regulation during a cold period
Rs142680	R3	26040757	26041471	AT5G13480	FY	-5.19694	0.00248464	Positive	SD and LD	Autonomous pathway	VernalizationGeneral processes & autonomous pathway
Rs143030	R3	26283964	26285285	AT5G12840	NF-YA1, HAP2B	2.94878	2.70203e-10	Negative	LD only	Photoperiodism, light perception and signaling	Photoperiod pathway
Rs151630	R4	1445819	1448136	AT2G17290	CPK6	2.19717	6.31918e-48	Positive	LD [no data under SD]	Photoperiodism, light perception and signaling	Photoperiod pathway
Rs165500	R4	8519610	8522390	AT4G15880	ESD4	-7.11077	8.72083e-08	Negative	SD and LD	Autonomous pathway	General processes & autonomous pathway
Rs167730	R4	10196711	10202163	AT5G23150	HUA2	-1.80757	1.0455e-10	Negative	SD and LD	Autonomous pathway	General processes & autonomous pathway
Rs168110	R4	10775757	10778050	AT5G24470	PRR5	-2.24857	3.29347e-13	Positive	LD only	Circadian Clock	Circadian clock overview
Rs170920	R4	12212866	12214381	AT1G78440	GA2ox1	2.35443	0.00474827	Negative	SD and LD	Hormones	Hormone pathwayPhotoperiod pathway
Rs172840	R4	13742027	13743398	AT3G07650	COL9	-1.91974	8.55229e-05	Negative	LD only	Photoperiodism, light perception and signaling	Photoperiod pathway
Rs172860	R4	13720836	13723191	AT5G48300	ADG1, APS1	1.19682	1.06247e-12	Positive	SD and LD	Sugar	Sugar pathway
Rs172880	R4	13714512	13715165	AT5G48300	ADG1, APS1	-8.47705	3.08212e-11	Positive	SD and LD	Sugar	Sugar pathway
Rs174250	R4	14567528	14571032	AT3G28730	SSRP1, HMG, NFD	-2.07734	9.61864e-07	Negative	SD and LD	Autonomous pathway	FLC regulation through protein complexesGeneral processes & autonomous pathway
Rs176740	R4	16050954	16051997	AT1G25560	TEM1, EDF1	7.79044	1.80897e-12	Negative	LD [no data under SD]	Photoperiodism, light perception and signaling	Hormone pathwayPhotoperiod pathwayTime-course regulation of photoperiodic pathway
Rs178660	R4	17019352	17020261	AT1G14400	UBC1	-9.07423	1.14661e-12	Negative	SD and LD	Autonomous pathway	FLC regulation through protein complexesGeneral processes & autonomous pathway
Rs192560	R4	31543455	31545935	AT4G24540	AGL27	2.4584	0.000185734	Positive	SD and LD	Flower development and meristem identity Flowering time integrator	OverviewMains targets of ABC(E)genesSpecification of flower mersitemsVernalization
Rs192750	R4	31428980	31430071	AT4G40060	HB16, ATHB16	-1.40806	1.91706e-16	Negative	LD only	Photoperiodism, light perception and signaling
Rs192830	R4	31373674	31375284	AT2G22370	MED18	4.43101	3.08435e-06	Positive	SD and LD	Autonomous pathway	General processes & autonomous pathway
Rs203040	R4	39905739	39910181	AT2G39810	ESD6, HOS1	-1.49649	3.67156e-17	Positive	SD and LD	Photoperiodism, light perception and signaling	Photoperiod pathwayTime-course regulation of photoperiodic pathway
Rs208040	R4	40019104	40021343	AT3G57920	SPL15	2.23454	3.64006e-09	Positive	SD [no data under LD]	Aging	Aging pathwayVernalization
Rs208130	R4	40316014	40318209	AT3G57920	SPL15	-8.8808	5.25763e-12	Positive	SD [no data under LD]	Circadian Clock	Aging pathwayVernalization
Rs210580	R4	42473708	42476107	AT2G45660	SOC1, AGL20	-1.98538	1.4864e-15	Positive	SD and LD	Flowering time integrator	OverviewTemperature pathwayHormone pathwayAging pathwayPhotoperiod pathwaySugar pathwayMains targets of ABC(E)genesSpecification of flower mersitemsVernalization
Rs212250	R4	42747384	42755662	AT2G46020	BRM, CHR2	-1.85813	7.08941e-09	Negative	SD and LD	Autonomous pathway	General processes & autonomous pathway
Rs222470	R5	2496980	2499983	AT5G49020	PRMT4A	2.03063	3.18238e-08	Positive	SD and LD	Autonomous pathway	General processes & autonomous pathway
Rs224060	R5	2909964	2911990	AT5G48560	CIB2	1.04224	0.00168364	Positive	LD [no data under SD]	Photoperiodism, light perception and signaling
Rs230960	R5	7026467	7027094	AT1G53160	SPL4	-7.63971	4.84194e-08	Positive	LD [no data under SD]	Aging Photoperiodism, light perception and signaling Hormones	OverviewHormone pathwayAging pathwayPhotoperiod pathwaySugar pathway
Rs232420	R5	7954792	7960157	AT1G15750	TPL	2.27041	2.35813e-48	Negative	LD [no data under SD]	Aging Photoperiodism, light perception and signaling	Aging pathwayPhotoperiod pathwayMains targets of ABC(E)genes
Rs236680	R5	10666582	10668905	AT3G20740	FIE1, FIS3	2.88732	1.61673e-08	Negative	LD [no data under SD]	Autonomous pathway	Mains targets of ABC(E)genesFLC regulation through protein complexesGeneral processes & autonomous pathway
Rs246480	R5	18301980	18302513	AT4G38680	CSP2, GRP2	1.06179	0.0342154	Negative	SD [no data under LD]	Autonomous pathway	General processes & autonomous pathway
Rs255660	R5	25387156	25388077	AT1G06040	STO	-1.93735	5.77944e-08	Positive	SD only	Photoperiodism, light perception and signaling	Photoperiod pathway
Rs257630	RUS02405	2413	3824	AT1G09570	PHYA	-3.24971	1.37087e-19	Positive	SD and LD	Photoperiodism, light perception and signaling	Photoperiod pathwayTime-course regulation of photoperiodic pathway
Rs257830	R5	26823422	26824668	AT2G38880	NF-YB1, HAP3A	-1.40906	2.58442e-10	Negative	LD only	Photoperiodism, light perception and signaling	Hormone pathwayPhotoperiod pathwayTime-course regulation of photoperiodic pathway
Rs258440	R5	27287309	27301042	AT3G43920	DCL3	6.29013	2.94906e-10	Positive	SD and LD	Autonomous pathway	General processes & autonomous pathway
Rs262650	R5	29821792	29829008	AT3G57300	INO80	-3.75548	1.4144e-09	Positive	SD and LD	Autonomous pathway	General processes & autonomous pathway
Rs263770	R5	30517919	30520618	AT2G43010	PIF4	-1.12828	1.18583e-07	Positive	SD only	Ambient temperature	OverviewTemperature pathwayHormone pathwayGibberellin metabolismCircadian clock overviewPhotoperiod pathway
Rs271060	R5	39266533	39269525	AT5G64170	LNK1	1.08627	0.000616351	Positive	LD only	Circadian Clock	Circadian clock overview
Rs271860	R5	38862956	38864952	AT1G77080	FLM, MAF1, AGL27	11.0474	8.63165e-19	Negative	SD and LD	Ambient temperature Vernalization	OverviewTemperature pathwayFLC regulation during a cold period
Rs275880	R5	36548466	36549098	AT5G62430	CDF1	-1.80212	1.69982e-09	Negative	LD only	Photoperiodism, light perception and signaling	Photoperiod pathwayTime-course regulation of photoperiodic pathway
Rs277130	R5	35927828	35928723	AT5G62040	BFT	-5.46752	0.00241909	Negative	LD only	Autonomous pathway	General processes & autonomous pathway
Rs277150	R5	35917634	35918544	AT5G62040	BFT	5.52919	0.0033796	Negative	LD only	Autonomous pathway	General processes & autonomous pathway
Rs277320	RUS04721	1001	2581	AT3G49660	WDR5A	5.59907	5.49936e-13	Negative	LD [no data under SD]	Vernalization	FLC regulation through protein complexes
Rs278340	R5	39369400	39370986	AT3G49660	WDR5A	-1.97937	1.06205e-11	Negative	LD [no data under SD]	Vernalization	FLC regulation through protein complexes
Rs280240	R5	40849680	40851997	AT1G50700	CPK33	1.79387	5.50286e-34	Positive	LD [no data under SD]	Photoperiodism, light perception and signaling	Photoperiod pathway
Rs281800	R5	41787391	41791081	AT2G18790	PHYB	2.61923	0.00100263	Negative	SD and LD	Photoperiodism, light perception and signaling	Photoperiod pathwayTime-course regulation of photoperiodic pathway
Rs288970	R5	45753853	45756299	AT3G01090	AKIN10, SNRK1.1	1.80106	0.00630624	Negative	LD [no data under SD]	Sugar	Sugar pathway
Rs300110	R6	7158292	7159781	AT3G18550	BRC1, TCP18	1.0865	0.00197156	Negative	LD [no data under SD]	Flower development and meristem identity	Photoperiod pathwaySpecification of flower mersitems
Rs302160	R6	5818262	5818955	AT1G52740	HTA9	-2.05128	5.84264e-09	Negative	SD and LD	Autonomous pathway	General processes & autonomous pathway
Rs303430	R6	7958799	7960474	AT1G50700	CPK33	1.76948	2.60759e-09	Positive	LD [no data under SD]	Photoperiodism, light perception and signaling	Photoperiod pathway
Rs309690	R6	12485130	12489029	AT5G65050	MAF2, AGL31	2.25154	2.23771e-11	Negative	SD and LD	Ambient temperature	Temperature pathwayFLC regulation during a cold period
Rs310410	R6	12722610	12724838	AT5G64170	LNK1	-7.81994	5.64476e-09	Positive	LD only	Circadian Clock	Circadian clock overview
Rs311460	R6	13330606	13335825	AT5G61850	LFY	-6.78891	4.99226e-07	Positive	SD and LD	Flower development and meristem identity Flowering time integrator	OverviewTemperature pathwayHormone pathwayAging pathwayPhotoperiod pathwaySugar pathwayMains targets of ABC(E)genesKinetics of ABC(E) genes expressionSpecification of flower mersitemsVernalization
Rs312250	R6	14072581	14075043	AT5G24470	PRR5	-1.28889	0.0126231	Positive	LD only	Circadian Clock	Circadian clock overview
Rs318400	R6	18160846	18161850	AT1G25560	TEM1, EDF1	1.6499	0.00088548	Negative	LD [no data under SD]	Photoperiodism, light perception and signaling	Hormone pathwayPhotoperiod pathwayTime-course regulation of photoperiodic pathway
Rs325180	R6	23171916	23174635	AT2G20570	GLK1, GPRI1	-2.3624	2.9794e-25	Negative	SD and LD	Autonomous pathway	General processes & autonomous pathway
Rs326600	R6	24443684	24446006	AT2G18915	LKP2	-1.9698	6.96617e-06	Positive	LD only	Circadian Clock Photoperiodism, light perception and signaling	Circadian clock overviewPhotoperiod pathway
Rs327020	R6	25137074	25138538	AT4G34530	CIB1	-1.33136	3.33852e-08	Positive	LD [no data under SD]	Photoperiodism, light perception and signaling	Photoperiod pathwayTime-course regulation of photoperiodic pathway
Rs329100	R6	25835144	25836592	AT3G28910	MYB30	1.47618	5.54675e-11	Positive	SD and LD	Autonomous pathway	General processes & autonomous pathway
Rs332940	R6	35458819	35460525	AT3G57390	AGL18	-1.31832	0.0156596	Negative	SD and LD	Photoperiodism, light perception and signaling	Time-course regulation of photoperiodic pathway
Rs340940	R6	36159692	36160457	AT1G04400	CRY2	-5.85902	0.00151547	Positive	LD only	Photoperiodism, light perception and signaling	Photoperiod pathwayTime-course regulation of photoperiodic pathway
Rs342450	R6	37190635	37192379	AT3G49660	WDR5A	-1.4439	0.000304409	Negative	LD [no data under SD]	Vernalization	FLC regulation through protein complexes
Rs345400	R6	39112966	39114749	AT5G62430	CDF1	-3.80068	6.83237e-64	Negative	LD only	Photoperiodism, light perception and signaling	Photoperiod pathwayTime-course regulation of photoperiodic pathway
Rs346270	R6	40394353	40397131	AT2G25930	ELF3	-1.38819	2.24028e-16	Negative	SD and LD	Circadian Clock Photoperiodism, light perception and signaling	Temperature pathwayCircadian clock overviewPhotoperiod pathway
Rs348560	R6	41634883	41636975	AT2G22370	MED18	7.65503	2.53781e-08	Positive	SD and LD	Autonomous pathway	General processes & autonomous pathway
Rs349670	R6	42355600	42357984	AT2G20570	GLK1, GPRI1	-1.03299	1.91581e-12	Negative	SD and LD	Autonomous pathway	General processes & autonomous pathway
Rs350090	R6	42134163	42135354	AT4G38960	BBX19	3.76962	0.00374743	Negative	LD [no data under SD]	Photoperiodism, light perception and signaling	Photoperiod pathway
Rs351060	R6	43073705	43075650	AT4G36920	AP2	-1.1579	0.0109228	Negative	SD and LD	Flower development and meristem identity	Aging pathwayPhotoperiod pathwayTime-course regulation of photoperiodic pathwayMains targets of ABC(E)genesKinetics of ABC(E) genes expressionSpecification of flower mersitems
Rs353490	RUS06400	3938	5395	AT2G28550	TOE1, RAP2.7	3.35117	1.60247e-23	Negative	SD and LD	Aging Photoperiodism, light perception and signaling	Temperature pathwayHormone pathwayAging pathwayPhotoperiod pathwayTime-course regulation of photoperiodic pathwayMains targets of ABC(E)genesVernalization
Rs354220	R6	45998844	46000373	AT2G30140	UGT87A2	-10.2526	1.87488e-16	Positive	SD and LD	Autonomous pathway	General processes & autonomous pathway
Rs354770	R6	46359916	46361013	AT1G06040	STO	-1.09485	1.81569e-07	Positive	SD only	Photoperiodism, light perception and signaling	Photoperiod pathway
Rs360930	R6	50226809	50227150	AT2G40080	ELF4	1.61429	1.40591e-16	Negative	SD and LD	Circadian Clock Photoperiodism, light perception and signaling	Temperature pathwayCircadian clock overviewPhotoperiod pathway
Rs364160	R6	52414363	52416738	AT2G45660	SOC1, AGL20	3.18189	0.000996547	Positive	SD and LD	Flowering time integrator	OverviewTemperature pathwayHormone pathwayAging pathwayPhotoperiod pathwaySugar pathwayMains targets of ABC(E)genesSpecification of flower mersitemsVernalization
Rs365340	R6	53085063	53087579	AT2G46830	CCA1	-1.44843	4.06323e-09	Negative	SD only	Circadian Clock	Circadian clock overview
Rs370300	R7	18872160	18873300	AT3G60250	CKB3	1.22923	6.4019e-10	Positive	SD and LD	Vernalization	Circadian clock overview
Rs375720	R7	20112733	20114429	AT3G57390	AGL18	2.13829	0.0195999	Negative	SD and LD	Photoperiodism, light perception and signaling	Time-course regulation of photoperiodic pathway
Rs383090	R7	13917814	13921078	AT5G06170	SUC9	7.88446	5.64243e-72	Negative	SD only	Sugar	Sugar pathway
Rs383440	R7	13207509	13209239	AT1G69570	CDF5	-2.17837	3.90142e-05	Negative	SD and LD	Photoperiodism, light perception and signaling
Rs389490	R7	3550681	3552594	AT5G17690	TFL2, LHP1	6.41377	3.13459e-05	Negative	SD and LD	Autonomous pathway	Time-course regulation of photoperiodic pathwayMains targets of ABC(E)genesFLC regulation through protein complexesGeneral processes & autonomous pathway
Rs389500	R7	3560643	3562569	AT5G17690	TFL2, LHP1	-1.83208	8.02804e-08	Negative	SD and LD	Autonomous pathway	Time-course regulation of photoperiodic pathwayMains targets of ABC(E)genesFLC regulation through protein complexesGeneral processes & autonomous pathway
Rs397230	R7	5052306	5054110	AT5G14170	BAF60, CHC1	-1.92302	2.10194e-27	Positive	LD only	Autonomous pathway	General processes & autonomous pathway
Rs397400	R7	4896574	4898351	AT5G14170	BAF60, CHC1	6.97197	5.02646e-18	Positive	LD only	Autonomous pathway	General processes & autonomous pathway
Rs398510	R7	4322842	4324157	AT5G15840	CO	1.50625	0.000657994	Positive	LD only	Photoperiodism, light perception and signaling	OverviewCircadian clock overviewPhotoperiod pathwayTime-course regulation of photoperiodic pathway
Rs405380	R7	86413	90651	AT1G79730	ELF7	5.56891	0.00241741	Negative	SD and LD	Autonomous pathway	FLC regulation through protein complexesGeneral processes & autonomous pathway
Rs406620	R8	412610	415194	AT1G04400	CRY2	5.96997	8.80066e-85	Positive	LD only	Photoperiodism, light perception and signaling	Photoperiod pathwayTime-course regulation of photoperiodic pathway
Rs416980	R8	5920004	5920637	AT1G25540	PFT1, MED25	-9.44717	7.04778e-14	Positive	SD and LD	Photoperiodism, light perception and signaling	Photoperiod pathway
Rs417450	R8	6196709	6198841	AT2G45650	AGL6	-2.33246	0.000168276	Positive	SD and LD	Autonomous pathway	General processes & autonomous pathway
Rs417520	R8	6229620	6230153	AT4G38680	CSP2, GRP2	2.21855	7.66686e-15	Negative	SD [no data under LD]	Photoperiodism, light perception and signaling	General processes & autonomous pathway
Rs418460	R8	6858621	6860239	AT1G28520	VOZ1	-1.31852	0.0136307	Positive	LD only	Photoperiodism, light perception and signaling	Photoperiod pathway
Rs424700	R8	10624756	10627529	AT4G30200	VIL2, VEL1	-1.10135	3.8824e-11	Positive	SD only	Autonomous pathway Vernalization	FLC regulation through protein complexesFLC regulation during a cold periodGeneral processes & autonomous pathway
Rs426130	R8	11652162	11656615	AT4G31120	SKB1, PRMT5	-1.36405	6.77162e-05	Positive	SD and LD	Autonomous pathway	General processes & autonomous pathway
Rs429750	R8	13513198	13516718	AT4G22950	AGL19	1.17681	4.71251e-06	Positive	SD and LD	Vernalization	Vernalization
Rs429890	R8	13462188	13465034	AT4G23100	CAD2, RML1, GSH1	3.93922	0.0223269	Positive	LD [no data under SD]	Autonomous pathway	General processes & autonomous pathway
Rs439190	R8	17670083	17673695	AT2G34880	JMJ15, MEE27	-1.88579	0.00262742	Negative	SD and LD	Autonomous pathway	General processes & autonomous pathway
Rs446200	R8	25803280	25803627	AT2G40080	ELF4	1.8098	2.55329e-06	Negative	SD and LD	Circadian Clock Photoperiodism, light perception and signaling	Temperature pathwayCircadian clock overviewPhotoperiod pathway
Rs449990	R9	1035467	1039718	AT1G78580	TPS1	-1.8053	1.02187e-18	Positive	SD and LD	Sugar	Aging pathwaySugar pathway
Rs452120	R9	1954662	1955462	AT1G14400	UBC1	-8.90978	3.66453e-12	Negative	SD and LD	Autonomous pathway	FLC regulation through protein complexesGeneral processes & autonomous pathway
Rs455130	R9	4585340	4587389	AT5G06170	SUC9	1.09975	2.35809e-08	Negative	SD only	Sugar	Sugar pathway
Rs457000	R9	6055127	6058121	AT4G36920	AP2	-1.29898	2.73067e-07	Negative	SD and LD	Flower development and meristem identity	Aging pathwayPhotoperiod pathwayTime-course regulation of photoperiodic pathwayMains targets of ABC(E)genesKinetics of ABC(E) genes expressionSpecification of flower mersitems
Rs457090	R9	6361714	6363851	AT5G60100	PRR3	-2.87183	6.92716e-06	Negative	LD only	Circadian Clock	Circadian clock overview
Rs458690	R9	7137290	7139118	AT5G58230	MSI1	1.35709	0.00158382	Positive	SD and LD	Autonomous pathway	Photoperiod pathwayTime-course regulation of photoperiodic pathwayMains targets of ABC(E)genesFLC regulation through protein complexesGeneral processes & autonomous pathway
Rs462630	R9	10438714	10440588	AT1G04870	ATPRMT10	7.33354	1.46234e-29	Positive	SD and LD	Autonomous pathway	General processes & autonomous pathway
Rs465100	R9	13294892	13299553	AT5G51230	EMF2, CYR1	-1.14931	2.63493e-13	Negative	SD and LD	Autonomous pathway	Mains targets of ABC(E)genesFLC regulation through protein complexesGeneral processes & autonomous pathway
Rs467270	R9	13699597	13701030	AT4G00650	FRI	3.68127	0.00046975	Negative	SD and LD	Vernalization	FLC regulation through protein complexesFLC regulation during a cold period
Rs469090	R9	21488709	21489474	AT1G04400	CRY2	-5.81147	0.00202088	Positive	LD only	Photoperiodism, light perception and signaling	Photoperiod pathwayTime-course regulation of photoperiodic pathway
Rs474630	R9	17235997	17239589	AT4G08920	CRY1	10.6122	1.60466e-45	Positive	LD only	Photoperiodism, light perception and signaling	Photoperiod pathwayTime-course regulation of photoperiodic pathway
Rs476610	R9	19306104	19310074	AT4G22950	AGL19	1.31724	7.13678e-09	Positive	SD and LD	Vernalization	Vernalization
Rs483280	R9	26276668	26279477	AT4G29130	HXK1, GIN2	1.12592	2.90929e-09	Positive	SD only	Sugar	Aging pathwaySugar pathway
Rs483490	R9	26128067	26131270	AT2G19520	FVE, MSI4	2.94943	1.1655e-16	Positive	SD and LD	Autonomous pathway	Temperature pathwayFLC regulation through protein complexesGeneral processes & autonomous pathway
Rs489140	R9	31706600	31708205	AT3G28910	MYB30	-1.0431	0.0131952	Positive	SD and LD	Autonomous pathway	General processes & autonomous pathway
Rs492440	R9	32505401	32507055	AT3G26744	ICE1, SCRM	3.64035	4.58814e-24	Negative	SD and LD	Vernalization	Vernalization
Rs502160	RUS00353	48413	49445	AT4G40060	HB16, ATHB16	4.79061	1.11474e-14	Negative	LD only	Photoperiodism, light perception and signaling
Rs502550	RUS00184	53672	59205	AT2G23740	SUVR5	-4.56265	1.0798e-16	Positive	LD [no data under SD]	Autonomous pathway	General processes & autonomous pathway
Rs511600	RUS00033	41161	45116	AT3G48430	REF6, JMJ12	-2.60234	7.34201e-19	Positive	SD and LD	Autonomous pathway	Time-course regulation of photoperiodic pathwayGeneral processes & autonomous pathway
Rs511620	RUS00033	53801	58390	AT3G48430	REF6, JMJ12	2.92044	2.26928e-12	Positive	SD and LD	Autonomous pathway	Time-course regulation of photoperiodic pathwayGeneral processes & autonomous pathway
Rs520270	RUS00028	14258	15046	AT1G14400	UBC1	-1.97838	1.01725e-11	Negative	SD and LD	Autonomous pathway	FLC regulation through protein complexesGeneral processes & autonomous pathway
Rs534260	R2	10501677	10509917	AT5G51230	EMF2, CYR1	-3.97331	3.18347e-28	Negative	SD and LD	Autonomous pathway	Mains targets of ABC(E)genesFLC regulation through protein complexesGeneral processes & autonomous pathway
Rs555100	R6	46128530	46129755	AT2G30140	UGT87A2	6.42871	6.60474e-06	Positive	SD and LD	Autonomous pathway	General processes & autonomous pathway
Rs562970	RUS00209	751	3363	AT4G08920	CRY1	-12.4516	2.25921e-24	Positive	LD only	Photoperiodism, light perception and signaling	Photoperiod pathwayTime-course regulation of photoperiodic pathway
Rs564060	RUS00960	6469	10396	AT1G04400	CRY2	-1.46248	1.03707e-30	Positive	LD only	Photoperiodism, light perception and signaling	Photoperiod pathwayTime-course regulation of photoperiodic pathway
Rs564610	RUS00923	16880	20101	AT4G24540	AGL25	10.1188	2.84921e-15	Positive	SD and LD	Flower development and meristem identity Flowering time integrator	OverviewMains targets of ABC(E)genesSpecification of flower mersitemsVernalization
Rs574150	RUS01304	9423	11875	AT5G06170	SUC9	1.25941	3.76732e-08	Negative	SD only	Sugar	Sugar pathway
Rs583930	RUS01621	10900	11911	AT1G65480	FT	4.78226	0.0369406	Positive	SD and LD	Flowering time integrator	OverviewTemperature pathwayHormone pathwayAging pathwayCircadian clock overviewPhotoperiod pathwayTime-course regulation of photoperiodic pathwaySugar pathwaySpecification of flower mersitemsVernalization
Rs603080	R4	10241134	10243963	AT5G23150	HUA2	2.39873	0.000133314	Negative	SD and LD	Autonomous pathway	General processes & autonomous pathway
Rs607020	R5	27330249	27331939	AT3G44110	ATJ3	-1.92902	0.0350708	Positive	SD and LD	Autonomous pathway	General processes & autonomous pathway
