# Supplementary material for: Development of SNP and InDel markers by genome resequencing and transcriptome sequencing in radish (Raphanus sativus L.)
Source: BMC Genomics. 2023 Aug 8;24:445. doi: 10.1186/s12864-023-09528-6 (PMC10408230; doi:10.1186/s12864-023-09528-6)
Supplement: Supplementary file 11 — Additional file 11: Supplement Table S14. The information of SNPs and InDels detected in differentially expressed FTR genes. [file 12864_2023_9528_MOESM11_ESM.xlsx]

## Sheet: Sheet1
Supplement Table S14. The information of SNPs and InDels detected in differentially expressed FTR genes
SNP							Indel
CHROM	POS	Gene	REF	ALT	Gene model		CHROM	POS	Gene	REF	ALT	Gene model
R1	3957379	Rs007680	G	T	PHYA		R1	11553687	Rs020740	T	TCTC	TEM1, EDF1
R1	3958190	Rs007680	G	A	PHYA		R3	13088929	Rs124980	A	AC	PIF5, PIL6
R1	3958268	Rs007680	A	G	PHYA		R6	14074895	Rs312250	AT	A	PRR5
R1	3958343	Rs007680	G	A	PHYA		R6	40395468	Rs346270	CT	C	ELF3
R1	3958406	Rs007680	G	C	PHYA		R6	40396246	Rs346270	C	CGGG	ELF3
R1	3958661	Rs007680	A	T	PHYA		R8	10626433	Rs424700	G	GGTAGTA	VIL2, VEL1
R1	3958952	Rs007680	G	A	PHYA		R8	10626581	Rs424700	CTCT	C	VIL2, VEL1
R1	3959519	Rs007680	T	C	PHYA		R9	1039383	Rs449990	CACA	C	TPS1
R1	3959522	Rs007680	C	T	PHYA		R9	1039485	Rs449990	ACAG	A	TPS1
R1	7558459	Rs015190	C	T	ARP4
R1	9865705	Rs018160	T	C	SUC9
R1	11553674	Rs020740	T	G	TEM1, EDF1
R1	11553680	Rs020740	C	G	TEM1, EDF1
R1	11553758	Rs020740	C	G	TEM1, EDF1
R1	11553941	Rs020740	T	G	TEM1, EDF1
R1	11554235	Rs020740	G	T	TEM1, EDF1
R1	11554302	Rs020740	G	A	TEM1, EDF1
R1	11554362	Rs020740	C	T	TEM1, EDF1
R1	11554519	Rs020740	A	G	TEM1, EDF1
R1	11554523	Rs020740	G	A	TEM1, EDF1
R1	11554565	Rs020740	T	C	TEM1, EDF1
R1	24058631	Rs037130	C	A	ASH2R, TRO
R1	24058816	Rs037130	G	T	ASH2R, TRO
R1	24058857	Rs037130	C	A	ASH2R, TRO
R1	24059235	Rs037130	T	G	ASH2R, TRO
R1	24059271	Rs037130	G	T	ASH2R, TRO
R1	24059274	Rs037130	T	G	ASH2R, TRO
R1	24060014	Rs037130	T	C	ASH2R, TRO
R2	41525906	Rs044800	C	T	CIB1
R2	41525962	Rs044800	T	C	CIB1
R2	41526291	Rs044800	G	A	CIB1
R2	41526331	Rs044800	A	C	CIB1
R2	41526369	Rs044800	C	G	CIB1
R2	41526426	Rs044800	A	G	CIB1
R2	41526471	Rs044800	T	C	CIB1
R2	41526625	Rs044800	A	G	CIB1
R2	41526631	Rs044800	C	T	CIB1
R2	41526736	Rs044800	G	A	CIB1
R2	41527060	Rs044800	A	T	CIB1
R2	23940674	Rs054070	C	G	VIN3
R2	23940901	Rs054070	G	C	VIN3
R2	23941368	Rs054070	T	C	VIN3
R2	23941405	Rs054070	C	T	VIN3
R2	23941412	Rs054070	C	T	VIN3
R3	13088909	Rs124980	T	C	PIF5, PIL6
R3	13088931	Rs124980	A	C	PIF5, PIL6
R3	13089326	Rs124980	T	C	PIF5, PIL6
R3	13089531	Rs124980	A	T	PIF5, PIL6
R4	13722294	Rs172860	A	C	ADG1, APS1
R4	13722554	Rs172860	T	G	ADG1, APS1
R4	13722617	Rs172860	G	T	ADG1, APS1
R4	13714998	Rs172880	G	A	ADG1, APS1
R4	13715124	Rs172880	C	G	ADG1, APS1
R4	14569912	Rs174250	G	A	SSRP1, HMG, NFD
R4	42750349	Rs212250	A	T	BRM, CHR2
R4	42750646	Rs212250	G	A	BRM, CHR2
R4	42750649	Rs212250	A	G	BRM, CHR2
R4	42752623	Rs212250	T	G	BRM, CHR2
R4	42752734	Rs212250	C	T	BRM, CHR2
R5	2910118	Rs224060	A	G	CIB2
R5	2910398	Rs224060	G	A	CIB2
R5	2911233	Rs224060	T	C	CIB2
R5	2911427	Rs224060	A	G	CIB2
R5	2911536	Rs224060	T	G	CIB2
R5	7955054	Rs232420	A	G	TPL
R5	7955060	Rs232420	C	T	TPL
R5	7958463	Rs232420	A	G	TPL
R5	7958966	Rs232420	C	T	TPL
R5	7959172	Rs232420	G	A	TPL
R6	7159080	Rs300110	A	G	BRC1, TCP18
R6	7159140	Rs300110	T	A	BRC1, TCP18
R6	7159209	Rs300110	G	A	BRC1, TCP18
R6	7159222	Rs300110	G	T	BRC1, TCP18
R6	7159244	Rs300110	G	A	BRC1, TCP18
R6	7159272	Rs300110	T	G	BRC1, TCP18
R6	7159327	Rs300110	A	G	BRC1, TCP18
R6	7959308	Rs303430	C	T	CPK33
R6	14074028	Rs312250	G	C	PRR5
R6	18161512	Rs318400	A	G	TEM2, RAV2
R6	24445124	Rs326600	T	C	LKP2
R6	24445142	Rs326600	C	T	LKP2
R6	24445184	Rs326600	T	C	LKP2
R6	24445208	Rs326600	C	G	LKP2
R6	24445923	Rs326600	T	C	LKP2
R6	24445933	Rs326600	T	C	LKP2
R6	40395100	Rs346270	A	G	ELF3
R6	40395740	Rs346270	A	G	ELF3
R6	40396107	Rs346270	G	A	ELF3
R6	40396147	Rs346270	T	C	ELF3
R6	40396219	Rs346270	T	A	ELF3
R6	40396258	Rs346270	A	G	ELF3
R6	40396314	Rs346270	A	G	ELF3
R6	40396327	Rs346270	C	T	ELF3
R6	40396376	Rs346270	G	A	ELF3
R6	40396483	Rs346270	G	C	ELF3
R6	40396531	Rs346270	C	T	ELF3
R6	46359960	Rs354770	C	T	STO
R6	46360041	Rs354770	C	T	STO
R6	46360365	Rs354770	A	G	STO
R6	46360416	Rs354770	T	C	STO
R6	46360422	Rs354770	G	A	STO
R6	46360575	Rs354770	A	T	STO
R7	13207711	Rs383440	C	G	CDF5
R7	13207716	Rs383440	T	C	CDF5
R8	6198580	Rs417450	A	T	AGL6
R8	10625878	Rs424700	A	C	VIL2, VEL1
R8	10625992	Rs424700	C	A	VIL2, VEL1
R8	10626029	Rs424700	G	A	VIL2, VEL1
R8	10626295	Rs424700	G	C	VIL2, VEL1
R8	10626457	Rs424700	T	A	VIL2, VEL1
R8	10626535	Rs424700	C	T	VIL2, VEL1
R8	10626569	Rs424700	C	G	VIL2, VEL1
R8	10627524	Rs424700	A	G	VIL2, VEL1
R8	11656601	Rs426130	G	T	SKB1, PRMT5
R9	1035539	Rs449990	A	C	TPS1
R9	1035721	Rs449990	G	A	TPS1
R9	1035743	Rs449990	C	T	TPS1
R9	1035838	Rs449990	T	C	TPS1
R9	1036257	Rs449990	G	A	TPS1
R9	1036323	Rs449990	G	A	TPS1
R9	1036437	Rs449990	C	G	TPS1
R9	1036473	Rs449990	A	T	TPS1
R9	1036874	Rs449990	C	T	TPS1
R9	1036949	Rs449990	C	G	TPS1
R9	1037100	Rs449990	A	G	TPS1
R9	1037127	Rs449990	C	A	TPS1
R9	1037136	Rs449990	T	C	TPS1
R9	1037163	Rs449990	G	A	TPS1
R9	1037199	Rs449990	T	C	TPS1
R9	1037900	Rs449990	T	G	TPS1
R9	1037951	Rs449990	G	A	TPS1
R9	1038456	Rs449990	A	G	TPS1
R9	1038498	Rs449990	T	A	TPS1
R9	1038531	Rs449990	G	T	TPS1
R9	1038628	Rs449990	C	T	TPS1
R9	1038658	Rs449990	A	G	TPS1
R9	1039109	Rs449990	C	T	TPS1
R9	1039124	Rs449990	T	A	TPS1
R9	1039184	Rs449990	C	A	TPS1
R9	1039227	Rs449990	C	T	TPS1
R9	1039379	Rs449990	A	G	TPS1
R9	1039497	Rs449990	A	G	TPS1
R9	1039550	Rs449990	A	G	TPS1
R9	1039559	Rs449990	T	C	TPS1
R9	1039664	Rs449990	G	T	TPS1
R9	7138897	Rs458690	A	C	MSI1
R9	19306268	Rs476610	C	T	XAL2, AGL14
R9	26279247	Rs483280	A	T	HXK1, GIN2
R9	26130875	Rs483490	G	A	FVE, MSI4
R2	10506396	Rs534260	C	T	EMF2, CYR1

## Sheet: Sheet2
	Rs534260	Rs534260	R2	EMF2, CYR1
	Rs483490	Rs483490	R9	FVE, MSI4
	Rs483280	Rs483280	R9	HXK1, GIN2
	Rs476610	Rs476610	R9	XAL2, AGL14
	Rs458690	Rs458690	R9	MSI1
	Rs449990	Rs449990	R9	TPS1
	Rs426130	Rs426130	R8	SKB1, PRMT5
	Rs424700	Rs424700	R8	VIL2, VEL1
	Rs417450	Rs417450	R8	AGL6
	Rs383440	Rs383440	R7	CDF5
	Rs354770	Rs354770	R6	STO
	Rs346270	Rs346270	R6	ELF3
	Rs326600	Rs326600	R6	LKP2
	Rs318400	Rs318400	R6	TEM2, RAV2
	Rs312250	Rs312250	R6	PRR5
	Rs303430	Rs303430	R6	CPK33
	Rs300110	Rs300110	R6	BRC1, TCP18
	Rs232420	Rs232420	R5	TPL
	Rs224060	Rs224060	R5	CIB2
	Rs212250	Rs212250	R4	BRM, CHR2
	Rs174250	Rs174250	R4	SSRP1, HMG, NFD
	Rs172880	Rs172880	R4	ADG1, APS1
	Rs172860	Rs172860	R4	ADG1, APS1
	Rs054070	Rs054070	R2	VIN3
	Rs044800	Rs044800	R2	CIB1
	Rs037130	Rs037130	R1	ASH2R, TRO
Rs458690	Rs020740	Rs020740	R1	TEM1, EDF1
Rs383440	Rs018160	Rs018160	R1	SUC9
Rs326600	Rs015190	Rs015190	R1	ARP4
Rs172880	Rs007680	Rs007680	R1	PHYA
Rs007680	Rs000140		R1	DCL1
Rs015190	Rs000160		R1	LHY
Rs018160	Rs001000		R1	DCL1
Rs020740	Rs001270		R1	GA2ox6
Rs037130	Rs002710		R1	CRY2
Rs044800	Rs002720		R1	CRY2
Rs054070	Rs004250		R1	STO
Rs124980	Rs006520		R1	NF-YC9, HAP5C
Rs172860	Rs007580		R1	CIB4
Rs174250	Rs007970		R1	OTS2
Rs212250	Rs009080		R1	TEM1, EDF1
Rs224060	Rs009100		R1	TEM1, EDF1
Rs232420	Rs009440		R1	ICE1, SCRM
Rs300110	Rs012490		R1	TPL
Rs303430	Rs012590		R1	GA3OX1
Rs312250	Rs012860		R1	TPS1
Rs318400	Rs012870		R1	TPS1
Rs346270	Rs015210		R1	ARP4
Rs354770	Rs018140		R1	SUC9
Rs417450	Rs018220		R1	GI
Rs424700	Rs018730		R1	NF-YA4
Rs426130	Rs020170		R1	CUL3A
Rs449990	Rs020730		R1	PFT1, MED25
Rs476610	Rs021600		R1	AGL6
Rs483280	Rs022250		R1	VOZ1
Rs483490	Rs022830		R1	CDF4
Rs534260	Rs023230		R1	GA2ox3
	Rs024380		R1	JMJ15, MEE27
	Rs024860		R1	NF-YA4
	Rs025730		R1	RCD1
	Rs036620		R1	FBH3, AKS1, BHLH122
	Rs038180		R1	HTA9
	Rs039690		R1	MED13, GCT, MAB2
	Rs040470		R2	GRP7, CCR2
	Rs041040		R2	MRG1
	Rs041710		R2	AGL17
	Rs041820		R2	HB16, ATHB16
	Rs042370		R2	FD
	Rs042390		R2	FD
	Rs043600		R2	AP2
	Rs044280		R2	CPK6
	Rs045440		R2	ATH1
	Rs047130		R2	SKB1, PRMT5
	Rs048300		R2	VIP3, SKI8
	Rs048390		R2	FVE, MSI4
	Rs049910		R2	GA20ox1
	Rs050320		R2	PHYE
	Rs052370		R2	GA2ox8
	Rs052900		R2	JMJ14, PKDM7B, JMJ4
	Rs053320		R2	PRP8, SUS2, EMB33
	Rs054720		R2	EBS
	Rs055380		R2	AGL19
	Rs055540		R2	CAD2, RML1, GSH1
	Rs056630		R2	AGL24
	Rs056700		R2	PGI1
	Rs058770		R2	WRKY34, MSP3
	Rs060320		R2	ULT1
	Rs061670		R2	FCA
	Rs064570		R2	PRMT4A
	Rs066200		R2	NF-YA1, HAP2B
	Rs066320		R2	CPK33
	Rs066730		R2	EMF1
	Rs067530		R2	FLC, AGL25, FLF
	Rs068150		R2	TPL
	Rs069110		R2	PRR7
	Rs069690		R2	PHL
	Rs072470		R2	ATJ3
	Rs073730		R2	RVE2, CIR1
	Rs075140		R2	UBP12
	Rs075900		R2	ATPRMT10
	Rs077560		R2	COL5
	Rs077850		R2	MSI1
	Rs079150		R2	TOE2
	Rs079300		R2	SIZ1
	Rs080930		R2	PUB13
	Rs085060		R2	LUX, PCL1
	Rs088510		R2	LD
	Rs089140		R2	CPK33
	Rs090180		R2	EMF2, CYR1
	Rs092510		R2	GA20ox2
	Rs094860		R2	RGL1
	Rs097160		R2	TEM2, RAV2
	Rs097300		R2	CIB5
	Rs097510		R2	AP1
	Rs099020		R2	SUC9
	Rs099920		R2	EFS, SDG8
	Rs100960		R2	MYB30
	Rs101250		R2	AFR1
	Rs102910		R2	APL, WDY, FE
	Rs103440		R2	GA3OX2
	Rs104140		R2	LDL1
	Rs110920		R3	SPT16
	Rs111080		R3	DET1, FUS2
	Rs111600		R3	CPK6
	Rs113790		R3	BRM, CHR2
	Rs113920		R3	SOC1, AGL20
	Rs114290		R3	NF-YB2, HAP3B
	Rs118700		R3	TOE1, RAP2.7
	Rs119200		R3	NF-YB1, HAP3A
	Rs119270		R3	HTA8
	Rs120350		R3	AS1
	Rs121990		R3	SPA1
	Rs122760		R3	AGL6
	Rs124130		R3	SDG7, ASSH3
	Rs124430		R3	CKB4
	Rs126930		R3	ELF4
	Rs128850		R3	GA3OX2
	Rs128860		R3	GA3OX2
	Rs129250		R3	FES1
	Rs131650		R3	UGT87A2
	Rs134890		R3	WRKY34, MSP3
	Rs135740		R3	VIN3
	Rs136140		R3	MSI1
	Rs136320		R3	MSI1
	Rs136460		R3	SEF, SWC6
	Rs138100		R3	ATJ3
	Rs138380		R3	SUS4
	Rs140300		R3	RVE2, CIR1
	Rs141120		R3	AGL6
	Rs141320		R3	AGL6
	Rs142310		R3	BAF60, CHC1
	Rs142560		R3	AGL15
	Rs142680		R3	FY
	Rs142690		R3	FY
	Rs143030		R3	NF-YA1, HAP2B
	Rs143230		R3	CPK33
	Rs144350		R3	FLC, AGL25, FLF
	Rs145600		R3	GA20OX3
	Rs145650		R3	GA20OX3
	Rs146850		R3	CPK6
	Rs148610		R4	CPK6
	Rs149640		R4	BBX19
	Rs150090		R4	AP2
	Rs150720		R4	FD
	Rs151630		R4	CPK6
	Rs152320		R4	ATH1
	Rs152680		R4	AGL16
	Rs153950		R4	SKB1, PRMT5
	Rs155970		R4	ULT1
	Rs156410		R4	TPS1
	Rs156880		R4	WRKY34, MSP3
	Rs156910		R4	WRKY34, MSP3
	Rs157440		R4	GA20ox1
	Rs158260		R4	PGI1
	Rs159400		R4	CAD2, RML1, GSH1
	Rs159420		R4	CAD2, RML1, GSH1
	Rs159430		R4	CAD2, RML1, GSH1
	Rs159580		R4	AGL19
	Rs159630		R4	AGL19
	Rs160220		R4	EBS
	Rs161090		R4	GA2ox8
	Rs164100		R4	ESD4
	Rs165500		R4	ESD4
	Rs166380		R4	TOC1
	Rs167350		R4	MED13, GCT, MAB2
	Rs167600		R4	HUA2
	Rs167730		R4	HUA2
	Rs168110		R4	PRR5
	Rs168700		R4	FPF1
	Rs170080		R4	GID1C
	Rs170920		R4	GA2ox1
	Rs172830		R4	COL9
	Rs172840		R4	COL9
	Rs173030		R4	CIB2
	Rs173280		R4	LATE
	Rs173940		R4	AKIN10, SNRK1.1
	Rs175970		R4	ICE1, SCRM
	Rs176740		R4	TEM1, EDF1
	Rs176930		R4	TEM1, EDF1
	Rs178070		R4	EFM
	Rs178660		R4	UBC2
	Rs179530		R4	RGA1
	Rs182180		R4	YAF9A, TAF14B, GAS41
	Rs182190		R4	YAF9A, TAF14B, GAS41
	Rs184490		R4	GLK2
	Rs184550		R4	IDD8, NUC
	Rs188170		R4	CDF2
	Rs189450		R4	HLP1
	Rs191890		R4	CSP2, GRP2
	Rs191900		R4	FIO1
	Rs192490		R4	SVP
	Rs192560		R4	SVP
	Rs192750		R4	HB16, ATHB16
	Rs192830		R4	MED18
	Rs192870		R4	MED18
	Rs193470		R4	GRP7, CCR2
	Rs193800		R4	CLF, SDG1
	Rs196130		R4	PRP8, SUS2, EMB33
	Rs196270		R4	ELF3
	Rs198140		R4	PUB12
	Rs199990		R4	ATX1, SDG27
	Rs200000		R4	ATX1, SDG27
	Rs200120		R4	STO
	Rs201360		R4	SPL3
	Rs201480		R4	CDF4
	Rs201880		R4	JMJ15, MEE27
	Rs202110		R4	SRO1
	Rs203040		R4	ESD6, HOS1
	Rs207950		R4	FBH4, AKS3
	Rs208040		R4	SPL9
	Rs208130		R4	SPL9
	Rs209450		R4	VOZ2
	Rs210390		R4	HUB1
	Rs210580		R4	SOC1, AGL20
	Rs210730		R4	AHL22
	Rs211360		R4	PRR9
	Rs211430		R4	PRR9
	Rs211520		R4	PRR9
	Rs216600		R4	SPL15
	Rs216820		R4	PIF5, PIL6
	Rs217870		R4	AGL6
	Rs218880		R4	GID1B
	Rs218940		R4	HULK2
	Rs219630		R5	AKIN10, SNRK1.1
	Rs220000		R5	AGL6
	Rs220460		R5	RGL2
	Rs221150		R5	TPS1
	Rs221160		R5	MYR2
	Rs221810		R5	GID1A
	Rs222470		R5	PRMT4A
	Rs223700		R5	PRMT4A
	Rs224450		R5	COL9
	Rs227590		R5	UBP13
	Rs228220		R5	APL, WDY, FE
	Rs228320		R5	PIE1
	Rs228340		R5	PIE1
	Rs230960		R5	SPL5
	Rs231040		R5	SPA3
	Rs231840		R5	NF-YB2, HAP3B
	Rs232520		R5	PHYB
	Rs234830		R5	VRN1
	Rs236670		R5	FIE1, FIS3
	Rs236680		R5	FIE1, FIS3
	Rs236690		R5	FIE1, FIS3
	Rs236740		R5	JMJ14, PKDM7B, JMJ4
	Rs238090		R5	TIC
	Rs238310		R5	PHP, CDC73
	Rs241200		R5	VIL1, VRN5
	Rs241240		R5	VIL1, VRN5
	Rs242280		R5	CDF4
	Rs243050		R5	ADG1, APS1
	Rs243140		R5	ADG1, APS1
	Rs246480		R5	CSP2, GRP2
	Rs249380		R5	CIB4
	Rs252950		R5	FBH1
	Rs253890		R5	HTA11
	Rs254150		R5	MRG2
	Rs255320		R5	ATX2
	Rs255660		R5	STO
	Rs257630		RUS02405	PHYA
	Rs257830		R5	NF-YB2, HAP3B
	Rs258440		R5	DCL3
	Rs258450		R5	DCL3
	Rs258470		R5	ATJ3
	Rs259820		R5	LNK2
	Rs259870		R5	HTA11
	Rs260480		R5	SMZ
	Rs262550		R5	INO80
	Rs262650		R5	INO80
	Rs262750		R5	AGL18
	Rs263770		R5	PIF5, PIL6
	Rs264090		R5	FPA
	Rs264690		R5	CKB3
	Rs265890		R5	LRB2, POB1
	Rs267680		R5	GA2ox7
	Rs268140		R5	GA2ox4
	Rs269430		R5	HTA9
	Rs269510		R5	SPA4
	Rs269540		R5	SPL4
	Rs271060		R5	LNK1
	Rs271860		R5	MAF4, AGL69
	Rs273810		R5	CPK6
	Rs275010		R5	ABH1, CBP80
	Rs275150		R5	ELF8, VIP6
	Rs275190		R5	ELF8, VIP6
	Rs275880		R5	CDF1
	Rs275910		R5	MYB30
	Rs276960		R5	LFY
	Rs277020		R5	FLX4, FLL4
	Rs277130		R5	BFT
	Rs277150		R5	BFT
	Rs277320		RUS04721	WDR5A
	Rs278280		R5	UBP26
	Rs278290		R5	UBP26
	Rs278340		R5	WDR5A
	Rs278650		R5	AtBMI1C
	Rs279310		R5	TIC
	Rs280240		R5	CPK33
	Rs281800		R5	PHYB
	Rs282220		R5	TPL
	Rs286200		R5	COL9
	Rs287070		R5	FLD, RSI1
	Rs287830		R5	UBP13
	Rs288110		R5	FLK
	Rs288780		R5	CO
	Rs288970		R5	AKIN10, SNRK1.1
	Rs289610		R6	ULT1
	Rs289730		R6	MBD9
	Rs289860		R6	AKIN10, SNRK1.1
	Rs289960		R6	AGL6
	Rs291110		R6	MYR2
	Rs293280		R6	COL9
	Rs295560		R6	LDL2
	Rs296320		R6	APL, WDY, FE
	Rs301190		R6	TPL
	Rs301970		R6	TPL
	Rs302160		R6	HTA9
	Rs302470		R6	SPL5
	Rs302600		R6	VRN1
	Rs303450		R6	CPK33
	Rs303920		R6	TIC
	Rs304990		R6	CDKC;2
	Rs306280		R6	VIP5
	Rs309680		R6	MAF3, AGL70
	Rs309690		R6	MAF4, AGL69
	Rs309700		R6	MAF4, AGL69
	Rs310410		R6	LNK1
	Rs311120		R6	MYB30
	Rs311190		R6	VIP4
	Rs311200		R6	VIP4
	Rs311460		R6	LFY
	Rs311700		R6	HUA2
	Rs311800		R6	FUL, AGL8
	Rs311860		R6	HDA5
	Rs313880		R6	TPL
	Rs314470		R6	SRR1
	Rs314620		R6	COL9
	Rs314780		R6	CIB2
	Rs314940		R6	LATE
	Rs315010		R6	PRMT4A
	Rs316230		R6	ICE1, SCRM
	Rs316240		R6	ICE1, SCRM
	Rs317070		R6	SSRP1, HMG, NFD
	Rs317260		R6	MYB30
	Rs317490		R6	AKIN10, SNRK1.1
	Rs318770		R6	AGL6
	Rs318830		R6	EFM
	Rs321120		R6	NF-YB2, HAP3B
	Rs321770		R6	GLK2
	Rs325170		R6	CUL4
	Rs325180		R6	GLK1, GPRI1
	Rs325770		R6	PIF5, PIL6
	Rs326050		R6	HXK1, GIN2
	Rs326180		R6	FVE, MSI4
	Rs326590		R6	LKP2
	Rs327020		R6	CIB1
	Rs329000		R6	FDP, BZIP27
	Rs329020		R6	FDP, BZIP27
	Rs329100		R6	MYB30
	Rs329290		R6	CPK6
	Rs332940		R6	AGL18
	Rs335860		R6	LWD1, ATAN11
	Rs337150		R6	TEM1, EDF1
	Rs337190		R6	TEM1, EDF1
	Rs337890		R6	UBC1
	Rs338890		R6	GA3OX1
	Rs339060		R6	TPL
	Rs340940		R6	CRY2
	Rs341610		R6	IDD8, NUC
	Rs342450		R6	WDR5A
	Rs342530		R6	UBP26
	Rs343500		R6	ATJ3
	Rs343880		R6	HDA9
	Rs344120		R6	SIZ1
	Rs344300		R6	JMJ32, JMJD5
	Rs344670		R6	PUB13
	Rs344770		R6	LUX, PCL1
	Rs345400		R6	CDF3
	Rs346150		R6	REF6, JMJ12
	Rs346640		R6	VIM1, ORTH2
	Rs347920		R6	SUVR5
	Rs347930		R6	SUVR5
	Rs348560		R6	MED18
	Rs348620		R6	HB16, ATHB16
	Rs348700		R6	VIM2
	Rs348740		R6	SVP
	Rs348860		R6	AGL17
	Rs349270		R6	GRP7, CCR2
	Rs349670		R6	GLK1, GPRI1
	Rs349900		R6	CSP2, GRP2
	Rs350090		R6	BBX19
	Rs350320		R6	HXK1, GIN2
	Rs350520		R6	FVE, MSI4
	Rs351060		R6	TOE3
	Rs352260		R6	ATC
	Rs353490		RUS06400	TOE1, RAP2.7
	Rs354220		R6	UGT87A2
	Rs354230		R6	UGT87A2
	Rs354260		R6	FLX
	Rs356190		R6	COP1
	Rs356790		R6	SPL3
	Rs356810		R6	FES1
	Rs357280		R6	GA2ox3
	Rs359460		R6	AS1
	Rs360350		R6	NF-YB1, HAP3A
	Rs360930		R6	ELF4
	Rs361110		R6	HUB1
	Rs361270		R6	CKB4
	Rs361990		R6	FPA
	Rs362680		R6	VOZ2
	Rs362790		R6	FBH4, AKS3
	Rs362820		R6	SPL9
	Rs364000		R6	AHL22
	Rs364150		R6	AGL6
	Rs364160		R6	SOC1, AGL20
	Rs364220		R6	SOC1, AGL20
	Rs364670		R6	LRB1
	Rs364720		R6	SPA1
	Rs364810		R6	SPA1
	Rs365260		R6	PRR9
	Rs365340		R6	CCA1
	Rs365930		R6	RFI2
	Rs366630		R7	PHYC
	Rs369010		R7	RVE2, CIR1
	Rs369660		R7	LRB2, POB1
	Rs370300		R7	CKB3
	Rs373930		R7	LNK2
	Rs375160		R7	APL, WDY, FE
	Rs375570		R7	TPL
	Rs375720		R7	AGL18
	Rs375760		R7	SPL15
	Rs375810		R7	SPL15
	Rs379430		R7	HULK2
	Rs380110		R7	PRMT4A
	Rs383090		R7	SUC9
	Rs383140		R7	CSTF64
	Rs384060		R7	VIM1, ORTH2
	Rs386430		R7	MYB30
	Rs388420		R7	SDG26, ASHH1
	Rs389310		R7	MYR1
	Rs389490		R7	TFL2, LHP1
	Rs389500		R7	TFL2, LHP1
	Rs389820		R7	ELF6
	Rs390230		R7	TFL1
	Rs391890		R7	FTIP1
	Rs392480		R7	GA20OX3
	Rs393060		R7	HUA2
	Rs393500		R7	NF-YA4
	Rs393800		R7	HAM2, HAG5, HAC11
	Rs394120		R7	FLC, AGL25, FLF
	Rs394200		R7	CDKC;2
	Rs394480		R7	FPF1
	Rs396130		R7	NF-YA1, HAP2B
	Rs396980		R7	AGL15
	Rs397230		R7	BAF60, CHC1
	Rs397400		R7	BAF60, CHC1
	Rs398460		R7	AGL6
	Rs398510		R7	CO
	Rs398520		R7	CO
	Rs399680		R7	RVE2, CIR1
	Rs399820		R7	RGL3
	Rs402830		R7	DCL4
	Rs403200		R7	SUS4
	Rs404140		R7	ATJ3
	Rs404490		R7	SIZ1
	Rs404510		R7	SIZ1
	Rs405380		R7	ELF7
	Rs405430		R7	ELF7
	Rs406620		R8	CRY2
	Rs408760		R8	MYB30
	Rs409490		R6	CIB4
	Rs411790		R8	UBC1
	Rs411820		R8	UBC1
	Rs411830		R8	UBC1
	Rs411840		R8	UBC1
	Rs413020		R8	CSTF77
	Rs413340		R8	ARP4
	Rs416420		R8	CUL3A
	Rs416660		R8	AP1
	Rs416700		R8	AP1
	Rs416970		R8	TEM1, EDF1
	Rs416980		R8	PFT1, MED25
	Rs417520		R8	CSP2, GRP2
	Rs418460		R8	VOZ1
	Rs418650		R8	CDF4
	Rs419290		R8	GA2ox2
	Rs421340		R8	BBX19
	Rs421460		R8	SHL1, SHL
	Rs421570		R8	GRP7, CCR2
	Rs421620		R8	GRP7, CCR2
	Rs424880		R8	VIP3, SKI8
	Rs427340		R8	JMJ14, PKDM7B, JMJ4
	Rs429750		R8	AGL19
	Rs429780		R8	CAD2, RML1, GSH1
	Rs429890		R8	CAD2, RML1, GSH1
	Rs430940		R8	GA2ox8
	Rs431270		R8	EBS
	Rs433400		R8	VRN2
	Rs434590		R8	VRN1
	Rs436100		RUS00346	ESD4
	Rs439190		R8	JMJ15, MEE27
	Rs439510		R8	HTA9
	Rs442180		R8	FBH1
	Rs445170		R8	SUF4
	Rs446200		R8	ELF4
	Rs447240		R8	HUB2
	Rs447500		R8	ARP6, SUF3, ESD1
	Rs448610		R9	APL, WDY, FE
	Rs448620		R9	GA2, ATKS1
	Rs449910		R9	GA2ox1
	Rs450620		R9	EFS, SDG8
	Rs451700		R9	CDF7
	Rs451730		R9	CDF6
	Rs452120		R9	UBC1
	Rs453200		R9	CIB5
	Rs455110		R9	PHYD
	Rs455130		R9	SUC9
	Rs455400		R9	PHL
	Rs455530		R9	PHL
	Rs456570		R9	CSP2, GRP2
	Rs457000		R9	TOE2
	Rs457090		R9	PRR3
	Rs458510		R9	SEF, SWC6
	Rs459130		R9	COL5
	Rs461900		R9	WRKY34, MSP3
	Rs462630		R9	ATPRMT10
	Rs465100		R9	EMF2, CYR1
	Rs467270		R9	FRI
	Rs468820		R9	GA1
	Rs469090		R9	CRY2
	Rs471480		R9	PGM1
	Rs473380		R9	GA20ox2
	Rs474630		R9	CRY1
	Rs474830		R9	SPT16
	Rs479960		R9	LIF2
	Rs480840		R9	MED12, CCT, CRP
	Rs482330		R9	CPK6
	Rs483480		R9	FVE, MSI4
	Rs487390		R9	LDL1
	Rs487540		R9	TIC
	Rs487780		R9	FPF1
	Rs487880		R9	PRR5
	Rs488170		R9	RUP2, EFO2
	Rs489140		R9	MYB30
	Rs489510		R9	TOC1
	Rs489600		R9	VIP4
	Rs491400		R9	LATE
	Rs492440		R9	ICE1, SCRM
	Rs493610		R9	RGA1
	Rs494010		R9	NF-YB2, HAP3B
	Rs494350		R9	NF-YB2, HAP3B
	Rs494770		R9	CUL4
	Rs494850		R9	CUL4
	Rs497150		R9	ATXR7, SDG25
	Rs498450		R9	OTS1, ULP1D
	Rs499110		R9	HAM1
	Rs499950		R9	IDD8, NUC
	Rs501660		R9	HDA6, RTS1
	Rs501860		RUS00519	MED13, GCT, MAB2
	Rs502160		RUS00353	HB16, ATHB16
	Rs502550		RUS00184	SUVR5
	Rs502560		RUS00184	SUVR5
	Rs507110		RUS00031	FIE1, FIS3
	Rs507140		RUS00031	FIE1, FIS3
	Rs507920		R4	HTA11
	Rs508590		RUS00011	CPK6
	Rs511600		RUS00033	REF6, JMJ12
	Rs511620		RUS00033	REF6, JMJ12
	Rs515500		RUS00179	SUF4
	Rs518360		RUS00805	SOC1, AGL20
	Rs520270		RUS00028	UBC1
	Rs520900		RUS00130	AGL18
	Rs525290		RUS00463	AtNDX
	Rs527850		RUS00633	GA1
	Rs531080		RUS00240	RCD1
	Rs532770		RUS00035	CDF2
	Rs537770		RUS00565	ATPRMT10
	Rs541920		RUS00210	RGL3
	Rs546630		RUS00538	TEM1, EDF1
	Rs550550		R3	LIF2
	Rs553510		RUS00525	AGL6
	Rs553540		RUS00525	AGL6
	Rs555100		R6	UGT87A2
	Rs555110		R6	UGT87A2
	Rs557540		R4	TOC1
	Rs561040		RUS00889	HTA11
	Rs561560		RUS00713	SKB1, PRMT5
	Rs562970		RUS00209	CRY1
	Rs564060		RUS00960	CRY2
	Rs564610		RUS00923	AGL25
	Rs570360		RUS00983	MBD9
	Rs570400		R2	GA2ox1
	Rs574150		RUS01304	SUC9
	Rs582320		RUS01323	MRG2
	Rs583060		RUS01697	FD
	Rs583930		RUS01621	TSF
	Rs588740		R5	LRB2, POB1
	Rs599420		R2	EMF2, CYR1
	Rs600260		RUS00047	NF-YB1, HAP3A
	Rs601630		R3	GA20OX3
	Rs601670		R3	GA20OX3
	Rs601920		R4	CPK6
	Rs602550		R4	CAD2, RML1, GSH1
	Rs603080		R4	HUA2
	Rs607020		R5	ATJ3
	Rs610910		R6	PIF5, PIL6
	Rs612720		R6	LRB1
	Rs614870		R7	DCL4
	Rs615050		R7	ELF7
	Rs615080		R7	ELF7
	Rs615850		R8	ICE1, SCRM
	Rs619040		R9	PRR3

## Sheet: Sheet3
R1	3957379	Rs007680	Rs007680	R1	PHYA
R1	7558459	Rs015190	Rs015190	R1	ARP4
R1	9865705	Rs018160	Rs018160	R1	SUC9
R1	11553674	Rs020740	Rs020740	R1	TEM1, EDF1
R1	24058631	Rs037130	Rs037130	R1	ASH2R, TRO
R2	41525906	Rs044800	Rs044800	R2	CIB1
R2	23940674	Rs054070	Rs054070	R2	VIN3
R3	13088909	Rs124980	Rs124980
R4	13722294	Rs172860	Rs172860	R4	ADG1, APS1
R4	13714998	Rs172880	Rs172880	R4	ADG1, APS1
R4	14569912	Rs174250	Rs174250	R4	SSRP1, HMG, NFD
R4	42750349	Rs212250	Rs212250	R4	BRM, CHR2
R5	2910118	Rs224060	Rs224060	R5	CIB2
R5	7955054	Rs232420	Rs232420	R5	TPL
R6	7159080	Rs300110	Rs300110	R6	BRC1, TCP18
R6	7959308	Rs303430	Rs303430	R6	CPK33
R6	14074028	Rs312250	Rs312250	R6	PRR5
R6	18161512	Rs318400	Rs318400	R6	TEM2, RAV2
R6	24445124	Rs326600	Rs326600	R6	LKP2
R6	40395100	Rs346270	Rs346270	R6	ELF3
R6	46359960	Rs354770	Rs354770	R6	STO
R7	13207711	Rs383440	Rs383440	R7	CDF5
R8	6198580	Rs417450	Rs417450	R8	AGL6
R8	10625878	Rs424700	Rs424700	R8	VIL2, VEL1
R8	11656601	Rs426130	Rs426130	R8	SKB1, PRMT5
R9	1035539	Rs449990	Rs449990	R9	TPS1
R9	7138897	Rs458690	Rs458690	R9	MSI1
R9	19306268	Rs476610	Rs476610	R9	XAL2, AGL14
R9	26279247	Rs483280	Rs483280	R9	HXK1, GIN2
R9	26130875	Rs483490	Rs483490	R9	FVE, MSI4
R2	10506396	Rs534260	Rs534260	R2	EMF2, CYR1
